# Supplementary material for: Genomic basis of schistosome resistance in a molluscan vector of human schistosomiasis
Source: iScience. 2024 Dec 2;28(1):111520. doi: 10.1016/j.isci.2024.111520 (PMC11699755; doi:10.1016/j.isci.2024.111520)
Supplement: Table S1. Summary of read trimming and read mapping for the 46 RIL snails and their parents, related to Figure 2A [file mmc2.xlsx]

## Sheet: Table S1
Table S1. Summary of read trimming and read mapping for the 46 RIL snails and their parents, related to Figure 2A.
Library ID	Sample ID	Population	Phenotype of resistance	Trimmomatic filtering										CLC read map to reference
				Input Read Pairs	Genome coverage(1x)	Both Surviving	%	Forward Only Surviving	%	Reverse Only Surviving	%	Dropped	%	Total cleaned read	Average length	Number of bases	Mapped reads	%	Average length	Number of bases	%	Genome coverage(1X)
19144D-04-v52	3BS	RIL	susceptible to schistosomes	79004185	27.2115	45660939	0.578	12729725	0.1611	9171305	0.1161	11442216	0.1448	113222908	106.453	12052920053	111577574	98.5468	106.314	11862207324	98.4177	13.6191
19144D-04-v53	4BS	RIL	susceptible to schistosomes	79208449	27.2819	39676189	0.5009	15664884	0.1978	8582042	0.1083	15285334	0.193	103599304	102.517	10620695308	91545746	88.3652	101.091	9254479281	87.1363	10.6251
19144D-04-v54	7WS	RIL	susceptible to schistosomes	68231728	23.5012	38710482	0.5673	13433575	0.1969	6924172	0.1015	9163499	0.1343	97778711	104.718	10239231546	95585178	97.7566	104.505	9989127496	97.5574	11.4686
19144D-04-v55	8WS	RIL	susceptible to schistosomes	128389018	44.2212	73853554	0.5752	24324859	0.1895	13360710	0.1041	16849895	0.1312	185392677	105.068	19478814883	182126066	98.238	104.903	19105626377	98.0841	21.9353
19144D-04-v56	9BS	RIL	susceptible to schistosomes	116356385	40.0768	67066667	0.5764	22304772	0.1917	11775707	0.1012	15209239	0.1307	168213813	105.41	17731392686	165610317	98.4523	105.264	17432868379	98.3164	20.0148
19144D-04-v57	14WS	RIL	susceptible to schistosomes	74125650	25.5312	42803387	0.5774	13993864	0.1888	7555806	0.1019	9772593	0.1318	107156444	105.206	11273492487	104004265	97.0583	104.921	10912275456	96.7959	12.5284
19144D-04-v58	23BS	RIL	susceptible to schistosomes	112552906	38.7668	67766904	0.6021	19404736	0.1724	11801281	0.1049	13579985	0.1207	166739825	106.954	17833441142	162986898	97.7492	106.747	17398408720	97.5606	19.9752
19144D-04-v59	24WS	RIL	susceptible to schistosomes	107716390	37.1009	54247404	0.5036	22262539	0.2067	11450249	0.1063	19756198	0.1834	142207596	101.849	14483649984	138350467	97.2877	101.564	14051438828	97.0159	16.1325
19144D-04-v60	25WS	RIL	susceptible to schistosomes	91825581	31.6276	55444137	0.6038	16176631	0.1762	9297792	0.1013	10907021	0.1188	136362697	107.564	14667679417	133514050	97.911	107.386	14337589941	97.7495	16.4611
19144D-04-v61	27WS	RIL	susceptible to schistosomes	125453953	43.2103	69524197	0.5542	25376135	0.2023	12550230	0.1	18003391	0.1435	176974759	104.73	18534561724	173769404	98.1888	104.556	18168579466	98.0254	20.8594
19144D-04-v62	30BS	RIL	susceptible to schistosomes	115328074	39.7226	66288175	0.5748	22334158	0.1937	11642064	0.1009	15063677	0.1306	166552572	105.331	17543184563	162222798	97.4004	105.078	17046059318	97.1663	19.5707
19144D-04-v63	35WS	RIL	susceptible to schistosomes	111283040	38.3294	57524414	0.5169	21693266	0.1949	12359370	0.1111	19705990	0.1771	149101464	102.59	15296338828	144932506	97.2039	102.28	14823641730	96.9097	17.0191
19144D-04-v64	43WS	RIL	susceptible to schistosomes	102317092	35.2412	52616689	0.5143	20933051	0.2046	11124906	0.1087	17642446	0.1724	137291335	102.31	14046322241	135240932	98.5065	102.163	13816563778	98.3643	15.8629
19144D-04-v65	45BS	RIL	susceptible to schistosomes	104365371	35.9467	62420481	0.5981	18403535	0.1763	10775727	0.1033	12765628	0.1223	154020224	107.009	16481584350	152204904	98.8214	106.906	16271640396	98.7262	18.6816
19144D-04-v66	47BS	RIL	susceptible to schistosomes	129894095	44.7396	75410357	0.5806	24513466	0.1887	13292168	0.1023	16678104	0.1284	188626348	105.801	19956947743	185165804	98.1654	105.637	19560353751	98.0128	22.4574
19144D-04-v67	52WS	RIL	susceptible to schistosomes	81215080	27.973	46602291	0.5738	16160724	0.199	7784919	0.0959	10667146	0.1313	117150225	104.72	12268018674	114216351	97.4956	104.467	11931821296	97.2596	13.699
19144D-04-v68	57BS	RIL	susceptible to schistosomes	106914283	36.8247	59957635	0.5608	22164233	0.2073	10181364	0.0952	14611051	0.1367	152260867	104.287	15878760742	148695542	97.6584	104.062	15473519132	97.4479	17.7652
19144D-04-v69	59WS	RIL	susceptible to schistosomes	89907526	30.967	49509219	0.5507	19040122	0.2118	8714615	0.0969	12643570	0.1406	126773175	103.683	13144209012	124213732	97.9811	103.49	12854838923	97.7985	14.7587
19144D-04-v70	61WS	RIL	susceptible to schistosomes	101417691	34.9315	56726358	0.5593	21000865	0.2071	9815771	0.0968	13874697	0.1368	144269352	104.045	15010505087	142079891	98.4824	103.896	14761580986	98.3417	16.9479
19144D-04-v71	68BS	RIL	susceptible to schistosomes	102178037	35.1934	57002570	0.5579	21094515	0.2064	10058383	0.0984	14022569	0.1372	145158038	104.087	15109101147	142079200	97.879	103.886	14760069968	97.6899	16.9461
19144D-04-v72	69WS	RIL	susceptible to schistosomes	105797080	36.4399	57027878	0.539	23224883	0.2195	10064490	0.0951	15479829	0.1463	147345129	102.998	15176281010	144669997	98.1844	102.821	14875178390	98.016	17.0783
19144D-04-v73	74BS	RIL	susceptible to schistosomes	110735873	38.1409	61393979	0.5544	23038907	0.2081	10750223	0.0971	15552764	0.1404	156577088	103.931	16273190803	152484765	97.3864	103.668	15807716077	97.1396	18.1489
19144D-04-v74	95BS	RIL	susceptible to schistosomes	72932731	25.1203	40722911	0.5584	14878849	0.204	7098998	0.0973	10231973	0.1403	103423669	104.444	10801947070	101479460	98.1202	104.248	10579065176	97.9367	12.1459
19144D-04-v75	2WR	RIL	resistant to schistosomes	101052065	34.8055	53481162	0.5292	19593258	0.1939	10866338	0.1075	17111307	0.1693	137421920	103.341	14201265029	135377131	98.512	103.191	13969658228	98.3691	16.0386
19144D-04-v76	5BR	RIL	resistant to schistosomes	101057942	34.8076	47954509	0.4745	22156269	0.2192	10376702	0.1027	20570462	0.2036	128441989	100.492	12907426751	123043576	95.797	99.9621	12299700142	95.2917	14.1214
19144D-04-v77	11WR	RIL	resistant to schistosomes	123110618	42.4032	69525215	0.5647	24891219	0.2022	12102931	0.0983	16591253	0.1348	176044580	104.484	18393852435	174396023	99.0636	104.398	18206547146	98.9817	20.903
19144D-04-v78	12BR	RIL	resistant to schistosomes	100134816	34.4896	51667816	0.516	19573691	0.1955	10755779	0.1074	18137530	0.1811	133665102	102.513	13702461690	128148029	95.8725	102.046	13076955732	95.4351	15.0137
19144D-04-v79	13WR	RIL	resistant to schistosomes	117259542	40.3879	60139187	0.5129	22846868	0.1948	12901618	0.11	21371869	0.1823	156026860	102.832	16044509861	147078528	94.2649	102.156	15024899384	93.6451	17.2502
19144D-04-v80	18WR	RIL	resistant to schistosomes	95294985	32.8226	47547593	0.499	19359571	0.2032	10332490	0.1084	18055331	0.1895	124787247	101.934	12720087211	119463795	95.734	101.434	12117664200	95.264	13.9124
19144D-04-v81	22WR	RIL	resistant to schistosomes	117887323	40.6041	65238224	0.5534	24486464	0.2077	11314943	0.096	16847692	0.1429	166277855	104.393	17358190509	155763845	93.6768	103.636	16142753646	92.9979	18.5336
19144D-04-v82	40WR	RIL	resistant to schistosomes	94261356	32.4666	52665414	0.5587	19483841	0.2067	9174223	0.0973	12937878	0.1373	133988892	104.003	13935248783	132702037	99.0396	103.913	13789505916	98.9541	15.8318
19144D-04-v83	41BR	RIL	resistant to schistosomes	96528641	33.2475	48986868	0.5075	18595477	0.1926	10510527	0.1089	18435769	0.191	127079740	102.667	13046848945	122626192	96.4955	102.262	12540013814	96.1153	14.3973
19144D-04-v84	42WR	RIL	resistant to schistosomes	81346344	28.0183	40590429	0.499	16373587	0.2013	8671818	0.1066	15710510	0.1931	106226263	102.258	10862513353	99611303	93.7728	101.529	10113415865	93.1038	11.6113
19144D-04-v85	56BR	RIL	resistant to schistosomes	92384009	31.82	47419457	0.5133	17988246	0.1947	10164093	0.11	16812213	0.182	122991253	103.06	12675423554	116142191	94.4313	102.437	11897215302	93.8605	13.6593
19144D-04-v86	62WR	RIL	resistant to schistosomes	89852963	30.9482	45475760	0.5061	17571157	0.1956	9918735	0.1104	16887311	0.1879	118441412	102.555	12146760554	112174298	94.7087	101.926	11433421414	94.1273	13.1268
19144D-04-v87	66WR	RIL	resistant to schistosomes	107643471	37.0758	54644501	0.5076	20355684	0.1891	12351880	0.1147	20291406	0.1885	141996566	102.33	14530564112	137105185	96.5553	101.924	13974264886	96.1715	16.0439
19144D-04-v88	72BR	RIL	resistant to schistosomes	115705479	39.8526	57591058	0.4977	23343001	0.2017	12486455	0.1079	22284965	0.1926	151011572	102.379	15460441003	133557926	88.4422	100.938	13481050923	87.1971	15.4777
19144D-04-v89	77BR	RIL	resistant to schistosomes	104900674	36.1311	54023865	0.515	20836010	0.1986	11091303	0.1057	18949496	0.1806	139975043	103.726	14519089272	117739606	84.1147	101.887	11996100411	82.623	13.7728
19144D-04-v90	78WR	RIL	resistant to schistosomes	117416965	40.4421	57857423	0.4928	22789978	0.1941	13119000	0.1117	23650564	0.2014	151623824	102.738	15577583012	124828765	82.3279	100.371	12529157382	80.4307	14.3848
19144D-04-v91	103BR	RIL	resistant to schistosomes	99643525	34.3204	50655215	0.5084	21073667	0.2115	9857652	0.0989	18056991	0.1812	132241749	102.668	13577059881	123341030	93.2694	101.943	12573800860	92.6106	14.4361
19144D-04-v93	131WR	RIL	resistant to schistosomes	79193656	27.2768	39583527	0.4998	16826502	0.2125	8002847	0.1011	14780780	0.1866	103996403	102.164	10624726436	99910195	96.0708	101.72	10162818932	95.6525	11.668
19144D-04-v94	132WR	RIL	resistant to schistosomes	102302118	35.2361	50529208	0.4939	22376942	0.2187	10151904	0.0992	19244064	0.1881	133587262	101.945	13618598254	124827282	93.4425	101.221	12635203166	92.779	14.5065
19144D-04-v95	134WR	RIL	resistant to schistosomes	98680161	33.9886	50621021	0.513	20443056	0.2072	10214576	0.1035	17401508	0.1763	131899674	102.766	13554782689	128876620	97.7081	102.53	13213726200	97.4839	15.1708
19144D-04-v97	140BR	RIL	resistant to schistosomes	114314545	39.3736	61638243	0.5392	25509240	0.2231	10435858	0.0913	16731204	0.1464	159221584	103.419	16466487467	155625689	97.7416	103.197	16060038830	97.5317	18.4386
19144D-04-v98	141WR	RIL	resistant to schistosomes	86564123	29.8154	44659663	0.5159	17832157	0.206	8877421	0.1026	15194882	0.1755	116028904	102.468	11889278829	114628342	98.7929	102.346	11731741031	98.675	13.4693
19144D-04-v99	144BR	RIL	resistant to schistosomes	87716730	30.2124	47451890	0.541	18825342	0.2146	8501969	0.0969	12937529	0.1475	122231091	103.76	12682696027	118975391	97.3364	103.471	12310445608	97.0649	14.1337
SRR16289947	iMline	Parent	susceptible to schistosomes	410797214	141.492	368755295	0.8977	15754593	0.0384	13523614	0.0329	12763712	0.0311	766788797	143.28	109865332890	760222856	99.1437	143.28	108923650394	99.1429	125.056
SRR16289905	iBS90	Parent	resistant to schistosomes	439992466	151.547	396867007	0.902	19126889	0.0435	12939198	0.0294	11059372	0.0251	825800101	143.3	118340734959	801739847	97.0864	143.3	114890644796	97.0846	131.907
