# Supplementary material for: Genomic basis of schistosome resistance in a molluscan vector of human schistosomiasis
Source: iScience. 2024 Dec 2;28(1):111520. doi: 10.1016/j.isci.2024.111520 (PMC11699755; doi:10.1016/j.isci.2024.111520)
Supplement: Table S2. Number of SNPs and coverage depth of the RIL population, related to Figures 2B and 2C [file mmc3.xlsx]

## Sheet: Table S2
Table S2. Number of SNPs and coverage depth of the RIL population, related to Figures 2B and 2C.
Library ID	Sample ID	N_SITES	MEAN_DEPTH
19144D-04-v52	3BS	9079154	11.9496
19144D-04-v53	4BS	9079154	9.60616
19144D-04-v54	7WS	9079154	10.2337
19144D-04-v55	8WS	9079154	19.1379
19144D-04-v56	9BS	9079154	17.4909
19144D-04-v57	14WS	9079154	11.2331
19144D-04-v58	23BS	9079154	17.5159
19144D-04-v59	24WS	9079154	15.1456
19144D-04-v60	25WS	9079154	14.0302
19144D-04-v61	27WS	9079154	18.7341
19144D-04-v62	30BS	9079154	17.3663
19144D-04-v63	35WS	9079154	12.8165
19144D-04-v64	43WS	9079154	13.9093
19144D-04-v65	45BS	9079154	16.555
19144D-04-v66	47BS	9079154	19.9461
19144D-04-v67	52WS	9079154	12.4362
19144D-04-v68	57BS	9079154	15.9218
19144D-04-v69	59WS	9079154	13.052
19144D-04-v70	61WS	9079154	15.2754
19144D-04-v71	68BS	9079154	15.2918
19144D-04-v72	69WS	9079154	15.5052
19144D-04-v73	74BS	9079154	16.4205
19144D-04-v74	95BS	9079154	11.3684
19144D-04-v75	2WR	9079154	14.5411
19144D-04-v76	5BR	9079154	13.2006
19144D-04-v77	11WR	9079154	19.1497
19144D-04-v78	12BR	9079154	13.5999
19144D-04-v79	13WR	9079154	15.1354
19144D-04-v80	18WR	9079154	12.2206
19144D-04-v81	22WR	9079154	17.1219
19144D-04-v82	40WR	9079154	14.9761
19144D-04-v83	41BR	9079154	13.3204
19144D-04-v84	42WR	9079154	10.4926
19144D-04-v85	56BR	9079154	12.3844
19144D-04-v86	62WR	9079154	11.5004
19144D-04-v87	66WR	9079154	14.3139
19144D-04-v88	72BR	9079154	13.9204
19144D-04-v89	77BR	9079154	12.4499
19144D-04-v90	78WR	9079154	11.6452
19144D-04-v91	103BR	9079154	13.2109
19144D-04-v93	131WR	9079154	10.3673
19144D-04-v94	132WR	9079154	12.9605
19144D-04-v95	134WR	9079154	13.458
19144D-04-v97	140BR	9079154	16.9088
19144D-04-v98	141WR	9079154	12.1956
19144D-04-v99	144BR	9079154	13.2583
SRR16289947	iMline	9079154	125.326
SRR16289905	iBS90	9079154	110.762
