# Supplementary material for: Genomic basis of schistosome resistance in a molluscan vector of human schistosomiasis
Source: iScience. 2024 Dec 2;28(1):111520. doi: 10.1016/j.isci.2024.111520 (PMC11699755; doi:10.1016/j.isci.2024.111520)
Supplement: Table S3. List of SNPs significantly associated with the resistant phenotype, related to Figure 3A [file mmc4.xlsx]

## Sheet: Table S3
Table S3. List of SNPs significantly associated with the resistant phenotype, related to Figure 3A.
Chromosome	Position	p-Value
1	2220008	1.916e-05
1	2984985	7.272e-06
1	3308478	2.265e-05
1	3309392	3.816e-05
1	3326944	2.219e-05
1	3326957	7.657e-06
1	3326978	3.592e-06
1	3326988	6.126e-07
1	3326997	1.287e-06
1	3327130	1.167e-05
1	3327167	3.816e-05
1	3327221	3.515e-05
1	3327908	4.19e-05
1	3373116	3.265e-06
1	3805413	2.838e-05
1	3940595	2.83e-05
1	4216842	3.262e-05
1	4216846	3.262e-05
1	5002048	2.689e-05
1	5529667	1.681e-05
1	5907127	3.994e-05
1	6160550	3.994e-05
1	6925414	2.858e-06
1	7274102	1.469e-05
1	7691031	4.456e-05
1	7964524	1.105e-05
1	7964527	1.105e-05
1	8770441	3.605e-06
1	9015375	3.516e-05
1	9062224	3.028e-05
1	9247961	4.174e-05
1	9247966	4.174e-05
2	1522054	7.173e-06
2	1557745	2.312e-05
2	1557748	2.312e-05
2	4633415	3.035e-05
2	4633715	3.761e-05
2	4652856	2.868e-05
2	5061034	4.739e-05
2	7184556	1.763e-05
2	7221229	4.739e-05
2	7280955	1.934e-05
2	7280961	2.922e-05
2	7280975	1.251e-05
2	7285578	4.069e-05
2	7287213	3.643e-05
2	7306946	8.475e-06
2	7306958	2.234e-05
2	7308638	1.412e-05
2	7349349	3.376e-05
2	7349351	3.376e-05
2	7367759	2.634e-05
2	7368045	3.373e-05
2	7368559	3.995e-05
2	7368716	1.557e-05
2	7368976	3.643e-05
2	7369362	1.373e-05
2	7403177	2.634e-05
2	7419378	4.74e-06
2	7419383	4.875e-06
2	7454953	3.995e-05
2	7467438	4.069e-05
2	7481395	6.242e-06
2	7482239	4.739e-05
2	7482242	4.739e-05
2	7482246	4.739e-05
2	7485834	4.057e-05
2	7488107	1.197e-05
2	7563864	4.837e-05
2	7590624	4.069e-05
2	7590640	4.071e-06
2	7590649	1.763e-05
2	7590659	4.071e-06
2	7590676	9.505e-06
2	7590684	9.505e-06
2	7590686	9.505e-06
2	7590688	9.505e-06
2	7590692	9.505e-06
2	7590694	9.505e-06
2	7590697	9.505e-06
2	7687229	9.505e-06
2	7703923	2.326e-05
2	7707534	3.761e-05
2	7712210	4.739e-05
2	7712213	4.739e-05
2	7754941	8.141e-06
2	7778119	2.254e-05
2	7778131	4.057e-05
2	7778138	2.474e-05
2	7831179	1.313e-06
2	7858615	5.171e-06
2	7871389	1.864e-05
2	7877168	4.411e-05
2	7878370	3.643e-05
2	7878565	6.905e-06
2	7878605	3.376e-05
2	7889040	5.901e-06
2	7889051	3.995e-05
2	7892775	4.411e-05
2	7893564	3.995e-05
2	7893589	1.197e-05
2	7936861	4.057e-05
2	8012707	4.057e-05
2	8016170	4.057e-05
2	8016199	1.901e-06
2	8044439	4.954e-05
2	8046329	3.183e-05
2	8046539	1.62e-05
2	8054078	3.035e-05
2	8054803	1.763e-05
2	8054806	1.763e-05
2	8055182	4.868e-05
2	8070096	1.413e-05
3	3277609	3.133e-05
3	4087855	3.133e-05
3	4106733	2.231e-05
3	4151618	2.297e-05
3	4440655	4.568e-05
3	4549020	9.895e-06
3	4549339	4.751e-07
3	4678411	1.804e-05
3	4678414	1.804e-05
3	4682693	4.946e-05
3	4715311	4.565e-05
3	4715313	4.565e-05
3	4734142	3.473e-05
3	4734182	4.691e-06
3	4798534	3.079e-05
3	4798550	3.549e-05
3	4800060	3.693e-05
3	4808781	3.961e-05
3	4812386	3.054e-06
3	4879245	1.359e-05
3	4886341	2.689e-05
3	4924233	2.929e-06
3	4924236	1.964e-06
3	4946961	1.54e-05
3	4946969	2.668e-06
3	4968158	3.693e-05
3	4969503	2.648e-05
3	4972294	3.995e-05
3	4979072	7.432e-06
3	4979113	2.678e-05
3	5049577	3.694e-05
3	5049595	8.149e-06
3	5049635	4.615e-06
3	5066148	3.883e-05
3	5068052	4.643e-05
3	5068057	2.055e-05
3	5078773	1.023e-05
3	5085435	2.012e-05
3	5088836	1.3e-05
3	5088896	5.24e-06
3	5088900	5.24e-06
3	5088908	5.24e-06
3	5088913	5.24e-06
3	5088921	5.24e-06
3	5088924	5.24e-06
3	5100352	1.012e-05
3	5100616	7.432e-06
3	5100619	7.432e-06
3	5400518	4.887e-05
3	5526957	1.201e-06
3	5591207	2.371e-06
3	5591213	4.507e-05
3	5591235	1.085e-05
3	5750700	1.105e-05
3	6704175	5.784e-06
3	49566864	4.365e-05
3	49566866	4.365e-05
3	49586434	3.883e-05
3	50523341	2.917e-06
3	50523348	6.806e-06
3	50527238	3.677e-05
3	50633567	7.752e-06
3	50692541	4.79e-05
3	50861600	2.941e-05
3	51048797	4.383e-06
3	51171631	3.15e-05
3	51171633	3.15e-05
3	51171653	1.458e-05
3	51190458	4.849e-05
3	51340692	3.11e-05
3	51340705	1.54e-05
3	51350837	2.427e-05
3	51378835	2.394e-05
3	51498875	3.448e-05
3	51498877	4.887e-05
3	51998445	4.558e-05
3	52117410	1.196e-05
3	52171692	1.553e-05
3	52172301	2.777e-05
3	52172321	3.079e-05
3	52173446	4.558e-05
3	52173452	4.558e-05
3	52173557	8.758e-08
3	52174310	5.133e-06
3	52178108	3.422e-05
3	52234366	2.097e-05
3	52295781	4.475e-05
3	52319234	4.365e-05
3	52329302	2.312e-05
3	52335647	1.117e-05
3	52344307	1.391e-05
3	52344801	1.49e-05
3	52344806	4.365e-05
3	52345093	1.416e-05
3	52345097	1.416e-05
3	52374851	4.003e-06
3	52410057	4.365e-05
3	52410062	2.777e-05
3	52410065	4.365e-05
3	52500924	2.716e-05
3	52572342	3.133e-05
3	52591781	1.016e-05
3	52697591	3.11e-05
3	52697618	3.11e-05
3	52757004	1.012e-05
3	52815227	2.336e-06
3	52815235	2.336e-06
3	52815660	2.427e-05
3	52885006	4.558e-05
3	52885994	1.643e-06
3	52931617	4.565e-05
3	52934469	3.104e-05
3	52934492	1.391e-05
3	52934767	3.422e-05
3	53026253	3.032e-05
3	53030864	2.905e-05
3	53036679	2.097e-05
3	53069529	1.643e-06
3	53069563	2.748e-05
3	53095737	3.527e-05
3	53190790	3.133e-05
3	53239604	3.422e-05
3	53389225	2.905e-05
3	53389229	2.905e-05
3	53389380	2.113e-05
3	53402586	9.05e-06
3	53459855	4.584e-05
3	53467635	3.527e-05
3	53490501	3.961e-05
3	53498819	1.49e-05
3	53563897	3.303e-06
3	53589677	1.993e-05
3	53589812	6.4e-07
3	53589818	2.251e-07
3	53589828	2.251e-07
3	53589831	2.251e-07
3	53601521	2.064e-05
3	53837824	3.011e-05
3	53839380	3.011e-05
3	53839411	3.011e-05
3	53839478	4.558e-05
3	53962159	1.469e-05
3	53962163	3.995e-05
3	53963401	2.262e-07
3	53988938	1.59e-05
3	54001039	2.777e-05
3	54081387	3.549e-05
3	54088762	1.359e-05
3	54088774	3.961e-05
3	54097562	3.53e-05
3	54189336	1.42e-06
3	54267229	1.56e-05
3	54337428	4.558e-05
3	54348921	2.08e-05
3	54451403	1.691e-05
3	54535294	2.113e-05
3	54566425	2.777e-05
3	54567768	1.402e-05
3	54568385	4.558e-05
3	54642862	3.03e-05
3	54664118	3.011e-05
3	54664122	6.23e-06
3	54664125	6.23e-06
3	54664133	5.991e-07
3	54664136	5.991e-07
3	54689881	2.614e-05
3	54778662	1.575e-05
3	54779972	3.905e-05
3	54785606	1.225e-06
3	54785613	7.64e-06
3	54785616	3.961e-05
3	54788348	1.49e-05
3	54788350	4.365e-05
3	54880470	4.849e-05
3	54918507	1.079e-05
3	54933925	1.804e-05
3	54938109	1.391e-05
3	54939837	3.079e-05
3	54952015	2.777e-05
4	1158691	3.815e-05
4	1170618	3.549e-05
4	1170679	7.488e-06
4	1170722	7.488e-06
4	1172346	3.815e-05
4	1172460	3.815e-05
4	1173037	1.683e-05
4	1173061	3.775e-05
4	1173969	3.549e-05
4	1174486	2.748e-05
4	1174547	2.959e-05
4	1174553	1.643e-06
4	1175396	1.683e-05
4	1175456	1.683e-05
4	1175465	1.761e-06
4	1177436	3.775e-05
4	1177440	3.775e-05
4	1178873	1.402e-05
4	1180012	3.549e-05
4	1180027	3.549e-05
4	1180195	1.8e-06
4	1182158	3.693e-05
4	1182249	1.617e-06
4	1195512	8.572e-06
4	1195721	3.549e-05
4	1195770	3.549e-05
4	1229030	3.549e-05
4	1230297	3.693e-05
4	1257902	1.432e-05
4	1275015	3.953e-05
4	1275654	1.683e-05
4	1281045	1.703e-05
4	1282703	1.804e-05
4	1285515	1.416e-05
4	1336379	1.801e-05
4	1336653	2.678e-05
4	1352570	3.527e-05
4	1370169	3.283e-05
4	1375845	3.994e-05
4	1388252	4.184e-05
4	1413265	2.941e-05
4	1416116	1.023e-05
4	1416122	3.605e-06
4	1416132	1.012e-05
4	1416546	3.15e-05
4	1416563	2.234e-05
4	1416566	2.234e-05
4	1442848	3.774e-06
4	1443926	2.625e-05
4	1443928	2.625e-05
4	1444032	3.549e-05
4	1444050	2.336e-06
4	1444171	1.643e-06
4	1444175	1.643e-06
4	1444197	2.959e-05
4	1444228	1.643e-06
4	1444254	7.965e-09
4	1454760	7.394e-06
4	1454773	7.394e-06
4	1454794	4.717e-06
4	1454831	1.703e-05
4	1468256	3.549e-05
4	1469429	2.809e-07
4	1475410	4.233e-05
4	1491351	3.079e-05
4	1491462	3.615e-05
4	1491478	3.615e-05
4	1491515	1.389e-06
4	1492154	1.648e-05
4	1492161	3.693e-05
4	1520149	4.887e-05
4	1534030	2.234e-05
4	1534033	2.234e-05
4	1534036	2.234e-05
4	1536223	2.234e-05
4	1536225	2.234e-05
4	1536235	2.234e-05
4	1536237	2.234e-05
4	1568322	9.394e-06
4	1575530	3.15e-05
4	1600674	1.54e-05
4	1600681	3.883e-05
4	1600691	3.883e-05
4	1605858	4.383e-06
4	1605870	2.234e-05
4	1615538	1.195e-05
4	1621514	2.234e-05
4	1621516	2.234e-05
4	1621653	8.601e-06
4	1641515	3.032e-05
4	1655151	1.617e-06
4	1655155	1.617e-06
4	1655203	3.815e-05
4	1663471	3.605e-06
4	1666387	3.815e-05
4	1666396	7.488e-06
4	1666441	2.608e-07
4	1666457	3.694e-06
4	1667855	1.106e-06
4	1689840	1.023e-05
4	1695305	3.549e-05
4	1695323	1.391e-05
4	1695343	1.359e-05
4	1715683	3.693e-05
4	1715694	1.648e-05
4	1717303	3.668e-05
4	1732986	3.11e-05
4	1747085	6.828e-06
4	1780729	1.402e-05
4	1780760	3.36e-06
4	1781203	7.488e-06
4	1781216	3.36e-06
4	1785264	3.693e-05
4	1786817	2.959e-05
4	1798846	3.693e-05
4	1799958	3.549e-05
4	1800014	2.959e-05
4	1800026	2.959e-05
4	1800040	2.959e-05
4	1800092	3.549e-05
4	1800134	1.756e-05
4	1825395	3.15e-05
4	1841404	2.941e-05
4	1842628	2.689e-05
4	1851229	7.488e-06
4	1851248	3.032e-05
4	1858856	3.961e-05
4	1861480	8.728e-06
4	1864436	1.451e-05
4	1873239	3.961e-05
4	1873276	3.697e-07
4	1873286	2.533e-06
4	1873293	2.224e-05
4	1873302	5.738e-06
4	1873423	4.529e-05
4	1882917	3.995e-05
4	1882928	3.239e-06
4	1882934	4.951e-07
4	1882940	3.032e-05
4	1882988	1.389e-06
4	1883011	3.994e-05
4	1889811	1.54e-05
4	1890333	2.018e-05
4	1890637	2.186e-06
4	1912542	4.194e-05
4	1912579	1.451e-05
4	1912993	2.408e-06
4	1913010	5.613e-06
4	1913016	5.613e-06
4	1923231	1.302e-05
4	1923237	2.186e-06
4	1926860	2.953e-05
4	1926867	2.953e-05
4	1926871	3.789e-06
4	1930339	4.233e-05
4	1930342	4.233e-05
4	1932050	4.233e-05
4	1932055	3.516e-05
4	1933427	1.012e-05
4	1933497	1.597e-06
4	1960215	1.302e-05
4	1961774	3.032e-05
4	1962177	1.539e-05
4	2311765	1.256e-05
4	3428233	6.765e-06
4	3428239	6.765e-06
4	3617580	4.862e-05
4	4246982	1.033e-06
4	4247007	3.191e-05
4	4247024	7.752e-06
4	4275935	1.684e-05
4	4275949	1.731e-05
4	4340193	7.752e-06
4	5265470	1.699e-05
4	5265476	3.811e-05
4	5411452	3.945e-05
4	5528257	4.774e-05
4	5691273	4.862e-05
4	5691734	7.313e-06
4	5722440	1.837e-05
4	5795230	9.145e-06
4	5956933	2.011e-05
4	5956946	2.011e-05
4	5956959	4.818e-05
4	5956962	4.818e-05
4	5956975	4.818e-05
4	5956984	4.818e-05
4	5957000	7.313e-06
4	5957217	2.953e-05
4	5957221	2.953e-05
4	6075791	2.011e-05
4	6107099	2.953e-05
4	6149762	2.234e-05
4	6169709	4.033e-05
4	6185074	4.033e-05
4	6338084	4.623e-05
4	6550561	1.699e-05
4	6674581	4.774e-05
4	6674695	2.186e-05
4	6843492	3.811e-05
4	6934739	3.811e-05
4	7135551	3.811e-05
4	7151629	4.033e-05
4	7151631	4.033e-05
4	7151635	4.033e-05
4	7234257	2.753e-05
4	7234260	2.753e-05
4	7266610	4.818e-05
4	7313857	3.086e-06
4	7313863	3.086e-06
4	7313865	3.086e-06
4	7313875	3.124e-05
4	7316350	4.372e-06
4	7316352	4.372e-06
4	7416907	2.753e-05
4	7416917	1.622e-05
4	7417677	4.774e-05
4	29276939	2.911e-05
4	29317208	4.083e-05
4	36723571	4.083e-05
4	49756256	1.962e-05
4	50695682	2.778e-05
4	50931112	4.657e-05
4	50969447	3.601e-05
4	50983566	3.601e-05
5	5186033	3.693e-05
5	8034726	5.395e-07
5	8034729	5.395e-07
5	8359585	4.111e-05
5	8367974	4.025e-05
5	8367979	1.291e-05
5	8385175	1.138e-05
5	8389082	4.683e-05
5	8390877	4.069e-05
5	8392047	4.025e-05
5	8392057	8.159e-06
5	8403831	7.049e-06
5	8403842	7.049e-06
5	8409028	6.291e-06
5	8412091	3.159e-05
5	8419193	1.119e-05
5	8419198	1.353e-05
5	8420616	4.025e-05
5	8423348	2.144e-06
5	8428186	4.025e-05
5	8428252	4.025e-05
5	8428268	4.025e-05
5	8442926	4.025e-05
5	8445832	4.697e-05
5	8447025	4.025e-05
5	8447173	4.025e-05
5	8473217	4.111e-05
5	8473257	2.806e-05
5	8473638	1.291e-05
5	8473644	4.025e-05
5	8482652	3.569e-05
5	8484277	2.738e-05
5	8484279	2.738e-05
5	8484283	2.738e-05
5	8485689	2.738e-05
5	8485960	4.025e-05
5	8487311	1.606e-05
5	8487313	1.606e-05
5	8487315	1.606e-05
5	8487317	1.606e-05
5	8494396	2.004e-05
5	8497258	4.025e-05
5	8497268	4.025e-05
5	8497290	2.738e-05
5	8497305	2.738e-05
5	8497307	2.738e-05
5	8497310	2.738e-05
5	8497319	2.738e-05
5	8497841	4.025e-05
5	8514354	3.483e-06
5	8524922	3.476e-05
5	8528586	4.867e-05
5	8532542	2.806e-05
5	8573571	2.814e-05
5	8585122	4.025e-05
5	8586217	3.182e-05
5	8595767	3.947e-05
5	8595777	7.62e-07
5	8595789	3.947e-05
5	8595796	3.947e-05
5	8597765	1.291e-05
5	8597775	1.291e-05
5	8597805	8.159e-06
5	8597807	8.159e-06
5	8597829	2.637e-05
5	8598743	2.703e-05
5	8607330	2.703e-05
5	8614522	1.606e-05
5	8626673	4.025e-05
5	8626675	4.025e-05
5	8626689	4.025e-05
5	8626810	6.291e-06
5	8626818	2.738e-05
5	8644463	3.527e-05
5	8654815	4.025e-05
5	8654817	4.025e-05
5	8655340	2.738e-05
5	8655355	2.738e-05
5	8656496	4.025e-05
5	8662229	5.779e-06
5	8662447	4.895e-05
5	8662450	4.895e-05
5	8665025	4.025e-05
5	8665369	4.111e-05
5	8666033	2.637e-05
5	8666623	6.291e-06
5	8666629	6.291e-06
5	8671348	8.539e-06
5	8671351	2.637e-05
5	8671353	2.637e-05
5	8680931	4.351e-05
5	8681130	3.638e-05
5	8681839	2.104e-05
5	8681884	3.695e-06
5	8682457	1.316e-05
5	8683618	1.557e-05
5	8683843	4.697e-05
5	8683848	3.805e-05
5	8683863	4.697e-05
5	8683903	2.411e-05
5	8683935	9.672e-06
5	8696523	2.245e-05
5	8697143	4.025e-05
5	8697145	4.025e-05
5	8697147	4.025e-05
5	8697152	4.025e-05
5	8697170	3.174e-05
5	8715235	4.025e-05
5	8715780	4.025e-05
5	8715782	4.025e-05
5	8718821	3.527e-05
5	8719098	4.025e-05
5	8723538	3.133e-06
5	8723550	6.56e-06
5	8724194	6.273e-06
5	8724196	6.273e-06
5	8733365	2.738e-05
5	8734695	1.799e-05
5	8738335	4.025e-05
5	8739537	2.104e-05
5	8739546	1.576e-06
5	8739604	4.967e-06
5	8741023	3.569e-05
5	8746010	3.569e-05
5	8746063	4.025e-05
5	8746862	3.569e-05
5	8755799	4.025e-05
5	8759029	4.025e-05
5	8761599	4.025e-05
5	8761614	4.025e-05
5	8763011	4.057e-05
5	8763098	4.302e-05
5	8763117	4.302e-05
5	8764532	3.569e-05
5	8764570	1.28e-06
5	8764591	1.129e-05
5	8764620	6.748e-07
5	8765217	3.476e-05
5	8765327	2.522e-05
5	8769848	2.039e-05
5	8770130	2.738e-05
5	8770406	3.207e-05
5	8772397	3.904e-05
5	8772466	1.167e-05
5	8772475	1.167e-05
5	8772488	2.632e-05
5	8772505	5.041e-06
5	8772547	3.104e-05
5	8772555	3.104e-05
5	8772748	4.111e-05
5	8772816	4.025e-05
5	8772838	6.534e-06
5	8772841	4.025e-05
5	8779589	4.025e-05
5	8779765	4.025e-05
5	8786051	3.699e-06
5	8788162	2.703e-05
5	8789869	2.144e-06
5	8789874	2.039e-05
5	8789897	9.716e-07
5	8790504	9.134e-08
5	8790540	1.735e-05
5	8791525	1.291e-05
5	8794626	4.025e-05
5	8794630	4.025e-05
5	8794635	4.025e-05
5	8795167	4.025e-05
5	8795174	4.025e-05
5	8795177	4.025e-05
5	8795538	2.245e-05
5	8800211	4.302e-05
5	8801219	4.008e-05
5	8803950	2.801e-07
5	8803959	1.3e-05
5	8807910	3.207e-05
5	8808276	3.207e-05
5	8808301	4.302e-05
5	8808574	5.444e-07
5	8808590	2.063e-07
5	8808593	2.063e-07
5	8809078	4.025e-05
5	8810884	3.883e-05
5	8812551	1.291e-05
5	8813287	3.138e-05
5	8815091	1.728e-05
5	8825267	4.008e-05
5	8825283	1.227e-05
5	8825288	2.703e-05
5	8826763	3.476e-05
5	8826773	1.373e-05
5	8826786	3.979e-06
5	8826797	3.979e-06
5	8826959	3.25e-05
5	8826967	4.697e-05
5	8827127	1.444e-05
5	8827129	3.2e-05
5	8828166	1.291e-05
5	8828772	4.025e-05
5	8828775	4.025e-05
5	8831822	4.025e-05
5	8831870	5.092e-06
5	8832898	4.025e-05
5	8833530	4.025e-05
5	8835185	1.85e-05
5	8841260	3.569e-05
5	8842899	3.25e-05
5	8842937	3.25e-05
5	8842997	1.948e-05
5	8843011	1.948e-05
5	8843029	2.703e-05
5	8846950	2.185e-06
5	8847595	4.025e-05
5	8847678	4.025e-05
5	8848405	2.306e-06
5	8848414	4.411e-05
5	8848861	2.952e-05
5	8850892	4.904e-05
5	8852274	4.946e-05
5	8854235	4.025e-05
5	8854818	4.025e-05
5	8854996	4.025e-05
5	8855006	4.025e-05
5	8855969	2.703e-05
5	8856780	4.025e-05
5	8856809	4.456e-05
5	8856814	1.263e-05
5	8856817	1.263e-05
5	8856821	4.092e-05
5	8857650	2.245e-05
5	8862388	1.572e-05
5	8865514	4.025e-05
5	8867453	4.025e-05
5	8870071	1.777e-06
5	8870136	1.85e-05
5	8870389	3.104e-05
5	8872642	8.159e-06
5	8874077	1.136e-05
5	8881280	2.703e-05
5	8881619	3.473e-05
5	8887676	4.008e-05
5	8889811	4.025e-05
5	8892752	4.025e-05
5	8894939	4.025e-05
5	8900021	1.658e-05
5	8902514	2.637e-05
5	8902517	1.119e-05
5	8905114	4.025e-05
5	8906496	2.522e-05
5	8906540	9.772e-06
5	8906576	1.138e-05
5	8906589	3.476e-05
5	8906610	2.357e-06
5	8906615	2.357e-06
5	8906699	4.025e-05
5	8907293	8.868e-06
5	8908520	4.025e-05
5	8908522	4.025e-05
5	8910927	8.442e-06
5	8917485	3.25e-05
5	8917507	3.25e-05
5	8920808	5.566e-06
5	8920956	1.019e-05
5	8931801	4.025e-05
5	8938317	4.895e-05
5	8941396	4.025e-05
5	8944015	4.025e-05
5	8950438	3.476e-05
5	8950440	3.476e-05
5	8950443	3.476e-05
5	8956485	4.025e-05
5	8962102	3.104e-05
5	8962856	2.552e-05
5	8964630	4.025e-05
5	8965166	2.134e-05
5	8968051	4.025e-05
5	8968204	4.025e-05
5	8968421	4.025e-05
5	8973790	4.025e-05
5	8978031	4.895e-05
5	8979410	7.054e-06
5	8989515	4.025e-05
5	8989624	8.159e-06
5	8989626	2.144e-06
5	8990009	8.442e-06
5	8990014	9.772e-06
5	8990017	9.772e-06
5	8993501	1.739e-06
5	8993511	8.581e-06
5	8993528	2.75e-06
5	8995635	2.703e-05
5	8995640	3.104e-05
5	8995643	3.104e-05
5	8995688	2.703e-05
5	8997302	3.079e-05
5	8997968	2.161e-05
5	9002397	1.97e-05
5	9016107	4.025e-05
5	9016143	4.025e-05
5	9016481	2.368e-06
5	9016704	1.836e-05
5	9016747	8.149e-06
5	9017606	4.025e-05
5	9018062	1.948e-05
5	9018068	3.104e-05
5	9018981	3.476e-05
5	9022461	1.658e-05
5	9023023	6.796e-08
5	9024083	2.469e-06
5	9026001	1.291e-05
5	9026003	1.291e-05
5	9026006	3.138e-05
5	9026008	3.138e-05
5	9027657	3.569e-05
5	9028085	2.039e-05
5	9029218	4.025e-05
5	9033386	1.291e-05
5	9034758	1.747e-05
5	9034990	3.975e-05
5	9039422	2.703e-05
5	9040646	3.244e-05
5	9040660	3.412e-06
5	9040731	3.904e-05
5	9042090	3.476e-05
5	9042885	3.476e-05
5	9043780	3.138e-05
5	9043835	2.872e-05
5	9044413	1.644e-05
5	9044563	2.738e-05
5	9045694	4.008e-05
5	9045699	4.008e-05
5	9046085	4.302e-05
5	9048741	3.569e-05
5	9048986	4.025e-05
5	9049063	3.473e-05
5	9049308	3.479e-06
5	9049497	8.159e-06
5	9052545	3.569e-05
5	9052548	3.569e-05
5	9054174	4.025e-05
5	9054304	8.159e-06
5	9054308	8.159e-06
5	9054330	2.679e-07
5	9060688	1.291e-05
5	9060691	1.291e-05
5	9060698	1.291e-05
5	9060740	2.703e-05
5	9060876	4.025e-05
5	9061299	4.025e-05
5	9064479	4.849e-07
5	9064496	1.291e-05
5	9064531	1.291e-05
5	9066840	2.069e-05
5	9067723	4.025e-05
5	9067727	4.025e-05
5	9067732	4.025e-05
5	9067734	4.025e-05
5	9069494	4.025e-05
5	9069650	3.138e-05
5	9069653	1.291e-05
5	9070138	4.008e-05
5	9073299	7.262e-06
5	9074076	7.861e-06
5	9074082	4.967e-06
5	9074093	4.006e-05
5	9074546	4.39e-05
5	9075058	3.09e-05
5	9079949	4.025e-05
5	9084684	4.302e-05
5	9088444	2.245e-05
5	9088577	4.025e-05
5	9088671	1.148e-06
5	9088696	2.394e-05
5	9089434	4.025e-05
5	9091486	4.025e-05
5	9093138	4.849e-07
5	9095647	4.301e-05
5	9098752	3.476e-05
5	9098755	3.476e-05
5	9099211	2.703e-05
5	9102378	1.728e-05
5	9102427	1.627e-06
5	9102442	8.07e-06
5	9110288	3.104e-05
5	9111804	2.067e-05
5	9116534	3.138e-05
5	9118717	4.025e-05
5	9118720	4.025e-05
5	9118763	8.159e-06
5	9118765	8.159e-06
5	9119048	3.384e-05
5	9119562	4.025e-05
5	9119706	3.207e-05
5	9122027	4.025e-05
5	9122034	4.025e-05
5	9122221	1.291e-05
5	9122294	2.486e-06
5	9122310	9.398e-06
5	9122321	3.569e-05
5	9122323	3.569e-05
5	9123377	4.025e-05
5	9124076	1.419e-05
5	9124227	4.025e-05
5	9125204	4.302e-05
5	9127952	3.569e-05
5	9128680	3.25e-05
5	9130969	2.806e-05
5	9135780	1.628e-05
5	9135816	1.836e-05
5	9136942	4.302e-05
5	9137017	3.569e-05
5	9137053	3.569e-05
5	9137148	1.136e-05
5	9137162	9.292e-07
5	9137180	8.83e-06
5	9140754	9.672e-06
5	9140758	9.672e-06
5	9148847	3.25e-05
5	9149010	3.476e-05
5	9150031	2.861e-05
5	9150180	3.25e-05
5	9150193	3.25e-05
5	9151179	4.025e-05
5	9152812	3.25e-05
5	9152836	3.25e-05
5	9157323	2.703e-05
5	9157338	4.025e-05
5	9157835	2.703e-05
5	9157851	4.025e-05
5	9158322	4.025e-05
5	9158324	4.025e-05
5	9159022	2.004e-05
5	9159956	1.504e-05
5	9159980	1.227e-05
5	9160668	1.858e-05
5	9160672	1.094e-05
5	9160913	2.703e-05
5	9160923	4.025e-05
5	9162377	4.697e-05
5	9163201	3.104e-05
5	9163209	3.104e-05
5	9163251	4.025e-05
5	9163269	4.025e-05
5	9163274	1.291e-05
5	9163308	4.025e-05
5	9163421	2.703e-05
5	9166001	2.169e-05
5	9166018	1.291e-05
5	9166087	9.772e-06
5	9166094	2.738e-05
5	9167238	4.007e-06
5	9167817	8.404e-06
5	9167823	3.638e-05
5	9168021	2.83e-05
5	9172431	2.703e-05
5	9174009	9.716e-07
5	9174020	1.559e-06
5	9174425	4.025e-05
5	9174876	4.008e-05
5	9174890	4.008e-05
5	9177749	4.008e-05
5	9178193	2.703e-05
5	9191044	3.601e-05
5	9192331	2.738e-05
5	9192421	1.658e-05
5	9202042	3.565e-05
5	9202415	4.025e-05
5	9207298	1.409e-05
5	9207653	1.136e-05
5	9207728	4.025e-05
5	9208344	3.947e-05
5	9211312	3.207e-05
5	9211363	2.766e-05
5	9213331	2.643e-05
5	9214572	4.025e-05
5	9214672	1.606e-05
5	9214681	1.606e-05
5	9214734	1.747e-05
5	9214738	1.114e-05
5	9214754	1.114e-05
5	9215054	4.008e-05
5	9216681	2.703e-05
5	9217744	4.025e-05
5	9222073	3.476e-05
5	9226085	1.847e-05
5	9226183	4.688e-05
5	9226213	1.701e-05
5	9227529	4.697e-05
5	9227574	1.167e-05
5	9235761	2.512e-05
5	9235802	2.512e-05
5	9237433	1.555e-05
5	9238085	4.025e-05
5	9238637	1.628e-05
5	9246222	3.569e-05
5	9246225	3.569e-05
5	9248391	4.025e-05
5	9248496	3.476e-05
5	9248500	3.476e-05
5	9248511	3.476e-05
5	9248518	3.476e-05
5	9248526	3.476e-05
5	9248528	3.476e-05
5	9248530	3.476e-05
5	9249945	3.476e-05
5	9256515	1.875e-06
5	9256523	8.737e-06
5	9256921	2.872e-05
5	9256925	2.872e-05
5	9256949	4.358e-08
5	9256959	1.738e-05
5	9257020	4.946e-05
5	9257048	4.946e-05
5	9257060	4.946e-05
5	9257064	4.946e-05
5	9258671	3.25e-05
5	9259390	3.25e-05
5	9259392	3.25e-05
5	9261438	6.484e-06
5	9264015	4.025e-05
5	9272207	3.601e-05
5	9272234	3.138e-05
5	9273040	2.134e-05
5	9274257	3.25e-05
5	9274701	3.25e-05
5	9275551	4.025e-05
5	9276895	4.247e-05
5	9277830	3.25e-05
5	9278354	4.283e-05
5	9278873	2.161e-05
5	9278974	2.411e-05
5	9279077	3.476e-05
5	9279386	4.025e-05
5	9279787	1.291e-05
5	9279993	4.025e-05
5	9280234	4.025e-05
5	9282354	4.025e-05
5	9283013	2.703e-05
5	9283580	1.291e-05
5	9283592	1.291e-05
5	9284924	8.492e-06
5	9284986	3.569e-05
5	9285028	1.136e-05
5	9285734	4.025e-05
5	9287710	3.207e-05
5	9287713	3.207e-05
5	9287726	3.207e-05
5	9288255	1.658e-05
5	9288297	4.025e-05
5	9290693	9.672e-06
5	9303365	4.025e-05
5	9303368	4.025e-05
5	9303521	1.291e-05
5	9306010	1.004e-06
5	9306764	1.263e-05
5	9306847	1.263e-05
5	9306861	4.967e-06
5	9306869	4.967e-06
5	9314211	4.688e-05
5	9314253	2.177e-06
5	9314320	2.134e-05
5	9316432	4.688e-05
5	9318206	2.134e-05
5	9318778	3.761e-05
5	9320388	3.569e-05
5	9320667	2.245e-05
5	9320877	6.273e-06
5	9320917	4.025e-05
5	9320927	4.025e-05
5	9324723	6.94e-06
5	9325150	3.25e-05
5	9325244	3.25e-05
5	9325868	3.476e-05
5	9326273	2.307e-06
5	9326385	4.025e-05
5	9326415	4.025e-05
5	9330258	2.219e-05
5	9331794	4.025e-05
5	9331796	4.025e-05
5	9331847	1.096e-05
5	9331874	3.026e-05
5	9331878	3.026e-05
5	9332316	2.161e-05
5	9332591	4.111e-05
5	9337713	1.728e-05
5	9338595	2.83e-05
5	9338725	3.337e-06
5	9338778	2.411e-05
5	9338972	2.868e-05
5	9338975	4.225e-06
5	9339362	8.868e-06
5	9339999	2.161e-05
5	9340048	2.161e-05
5	9340391	2.177e-06
5	9340685	3.771e-05
5	9341108	3.904e-05
5	9341117	1.728e-05
5	9341719	3.904e-05
5	9341975	3.674e-05
5	9344616	4.025e-05
5	9345564	9.672e-06
5	9346403	1.237e-05
5	9346530	1.948e-05
5	9346541	1.948e-05
5	9346574	5.372e-06
5	9346654	7.955e-06
5	9346854	2.463e-06
5	9346880	2.463e-06
5	9346889	9.672e-06
5	9346912	2.161e-05
5	9346917	2.161e-05
5	9347034	3.25e-05
5	9347150	3.25e-05
5	9347177	9.672e-06
5	9347198	9.672e-06
5	9347449	2.161e-05
5	9352561	1.225e-05
5	9353783	4.025e-05
5	9361722	4.008e-05
5	9368216	1.444e-05
5	9368273	2.632e-05
5	9372495	1.728e-05
5	9373209	2.411e-05
5	9373639	2.703e-05
5	9379783	3.207e-05
5	9379785	3.207e-05
5	9381551	4.697e-05
5	9386543	4.008e-05
5	9389222	2.703e-05
5	9389229	2.703e-05
5	9389443	1.291e-05
5	9389973	1.349e-07
5	9395363	1.096e-05
5	9395377	2.83e-05
5	9395506	4.008e-05
5	9395523	2.83e-05
5	9395557	1.237e-05
5	9395570	3.337e-06
5	9395651	3.476e-05
5	9395768	1.237e-05
5	9395789	2.83e-05
5	9395822	1.237e-05
5	9402425	1.148e-06
5	9403120	4.025e-05
5	9403773	3.207e-05
5	9405303	2.039e-05
5	9405430	3.699e-06
5	9405436	3.699e-06
5	9409305	2.067e-05
5	9409318	3.699e-06
5	9409326	3.699e-06
5	9409677	3.569e-05
5	9409679	3.569e-05
5	9409681	3.569e-05
5	9415811	5.092e-06
5	9415826	1.658e-05
5	9415838	4.025e-05
5	9417724	3.904e-05
5	9417727	3.904e-05
5	9418297	3.207e-05
5	9418299	3.207e-05
5	9418361	4.025e-05
5	9418422	2.703e-05
5	9418457	2.288e-05
5	9418459	2.288e-05
5	9421307	4.025e-05
5	9421315	4.025e-05
5	9425764	1.591e-07
5	9425791	1.291e-05
5	9425793	1.291e-05
5	9432125	4.025e-05
5	9432318	3.569e-05
5	9432406	3.104e-05
5	9437519	3.133e-06
5	9438432	3.476e-05
5	9438464	1.096e-05
5	9442340	2.83e-05
5	9442354	4.008e-05
5	9442693	3.25e-05
5	9442697	3.25e-05
5	9442707	3.25e-05
5	9444139	4.025e-05
5	9444141	4.025e-05
5	9444518	3.25e-05
5	9444521	3.25e-05
5	9446987	3.674e-05
5	9457465	1.234e-05
5	9457468	1.234e-05
5	9457619	1.572e-05
5	9458492	7.322e-07
5	9459203	2.1e-05
5	9461395	3.476e-05
5	9464253	4.025e-05
5	9464260	4.025e-05
5	9464267	4.025e-05
5	9464934	4.025e-05
5	9465364	1.291e-05
5	9481853	2.161e-05
5	9484446	2.703e-05
5	9484881	6.56e-06
5	9485836	4.025e-05
5	9487742	2.703e-05
5	9488776	3.569e-05
5	9502763	2.469e-06
5	9502772	4.025e-05
5	9503531	3.476e-05
5	9506020	4.025e-05
5	9506539	2.703e-05
5	9507628	4.025e-05
5	9518690	1.717e-05
5	9518744	4.121e-06
5	9519084	1.728e-05
5	9519168	2.703e-05
5	9519203	1.948e-05
5	9519205	1.948e-05
5	9519225	3.975e-05
5	9522138	3.028e-05
5	9522637	3.904e-05
5	9523136	2.632e-05
5	9528039	3.25e-05
5	9529881	4.008e-05
5	9529895	4.008e-05
5	9532537	1.291e-05
5	9532540	1.291e-05
5	9541892	4.688e-05
5	9546274	3.25e-05
5	9554344	1.048e-05
5	9558520	4.025e-05
5	9561423	1.777e-05
5	9578467	4.697e-05
5	9578470	4.697e-05
5	9581630	3.476e-05
5	9581632	4.008e-05
5	9586656	4.025e-05
5	9592089	2.161e-05
5	9592093	2.161e-05
5	9592100	2.161e-05
5	9593908	4.025e-05
5	9595688	4.025e-05
5	9601991	1.728e-05
5	9602018	3.975e-05
5	9604886	5.041e-06
5	9606061	4.697e-05
5	9606322	2.893e-06
5	9606676	2.134e-05
5	9607227	5.839e-06
5	9619569	2.164e-05
5	9625276	9.86e-07
5	9625279	9.86e-07
5	9625431	1.701e-05
5	9625597	3.2e-05
5	9628446	9.672e-06
5	9629089	3.569e-05
5	9631211	3.904e-05
5	9632975	3.904e-05
5	9633152	1.246e-05
5	9633161	6.713e-06
5	9636154	1.728e-05
5	9640518	1.195e-05
5	9643750	2.134e-05
5	9653057	1.649e-05
5	9653257	3.956e-06
5	9653265	9.868e-06
5	9653338	3.239e-05
5	9653367	3.771e-05
5	9661376	2.703e-05
5	9661407	3.476e-05
5	9661979	4.025e-05
5	9662014	4.025e-05
5	9662295	4.025e-05
5	9662314	4.025e-05
5	9664106	4.057e-05
5	9664109	1.114e-05
5	9664205	3.674e-05
5	9664837	2.288e-05
5	9664841	2.288e-05
5	9668031	4.025e-05
5	9668089	1.728e-05
5	9671167	3.904e-05
5	9674593	3.569e-05
5	9676575	7.955e-06
5	9679592	3.569e-05
5	9679688	4.011e-05
5	9687065	1.31e-05
5	9687592	1.717e-05
5	9687673	4.254e-06
5	9694104	4.025e-05
5	9696321	1.704e-05
5	9697969	1.096e-05
5	9698378	2.703e-05
5	9698682	3.904e-05
5	9698689	3.904e-05
5	9698712	1.701e-05
5	9700324	2.161e-05
5	9715539	4.351e-05
5	9718673	1.728e-05
5	9718788	4.868e-05
5	9718796	1.251e-05
5	9730604	3.182e-05
5	9732435	3.026e-05
5	9732980	1.985e-05
5	9733616	4.025e-05
5	9734522	4.025e-05
5	9735041	7.049e-06
5	9735159	4.456e-05
5	9736507	4.487e-05
5	9744260	2.219e-05
5	9744264	2.219e-05
5	9744366	2.334e-06
5	9744428	4.025e-05
5	9744513	3.104e-05
5	9744647	3.252e-06
5	9744662	3.252e-06
5	9744689	4.025e-05
5	9745347	3.138e-05
5	9749283	2.219e-05
5	9749297	2.219e-05
5	9750559	1.601e-05
5	9750688	7.531e-06
5	9750871	3.761e-05
5	9753203	9.267e-06
5	9755599	3.476e-05
5	9755829	2.411e-05
5	9757279	4.351e-05
5	9757858	3.019e-05
5	9758301	2.703e-05
5	9760934	2.217e-05
5	9760967	2.217e-05
5	9760975	2.217e-05
5	9762965	8.07e-06
5	9763520	2.062e-05
5	9764286	5.839e-06
5	9764374	2.634e-05
5	9764415	7.379e-06
5	9764445	3.761e-05
5	9764629	2.161e-05
5	9764656	2.219e-05
5	9764876	4.254e-06
5	9764967	1.777e-05
5	9765125	1.034e-05
5	9765130	4.695e-06
5	9765193	1.893e-06
5	9765342	9.672e-06
5	9765348	9.672e-06
5	9765788	2.477e-05
5	9769430	2.279e-06
5	9774013	4.025e-05
5	9774098	1.419e-05
5	9774107	1.419e-05
5	9774129	3.138e-05
5	9775828	4.008e-05
5	9775885	3.25e-05
5	9775983	3.476e-05
5	9782872	2.861e-05
5	9800232	3.569e-05
5	9807190	2.258e-05
5	9810008	1.291e-05
5	9810754	4.008e-05
5	9819815	3.25e-05
5	9825830	3.104e-05
5	9825841	4.025e-05
5	9825861	1.658e-05
5	9830096	4.008e-05
5	9834639	4.008e-05
5	9834882	9.267e-06
5	9834892	1.096e-05
5	9835244	4.008e-05
5	9835279	4.008e-05
5	9835370	3.476e-05
5	9835382	3.476e-05
5	9835387	1.373e-05
5	9838605	1.315e-06
5	9839720	2.738e-05
5	9845124	4.456e-05
5	9846478	3.25e-05
5	9847610	3.476e-05
5	9851800	2.703e-05
5	9852201	3.947e-05
5	9852229	4.456e-05
5	9852271	1.417e-05
5	9852425	4.058e-05
5	9852763	1.628e-05
5	9852766	1.628e-05
5	9852770	1.628e-05
5	9852779	3.207e-05
5	9853232	4.025e-05
5	9854311	4.025e-05
5	9854342	4.025e-05
5	9854350	4.025e-05
5	9854353	4.025e-05
5	9854878	4.025e-05
5	9854882	4.025e-05
5	9856736	3.104e-05
5	9857583	4.025e-05
5	9857585	4.025e-05
5	9858502	1.337e-06
5	9858721	3.569e-05
5	9858723	3.569e-05
5	9858725	3.569e-05
5	9858731	3.569e-05
5	9858862	1.291e-05
5	9858867	4.025e-05
5	9859430	4.008e-05
5	9862251	4.025e-05
5	9862775	4.025e-05
5	9862781	4.025e-05
5	9869224	3.473e-05
5	9869254	2.104e-05
5	9869694	4.946e-05
5	9869762	1.985e-05
5	9869771	1.985e-05
5	9869776	1.985e-05
5	9869781	4.946e-05
5	9869793	4.946e-05
5	9869809	4.946e-05
5	9869896	4.946e-05
5	9869952	4.946e-05
5	9869984	4.946e-05
5	9870023	4.946e-05
5	9870048	4.946e-05
5	9870170	4.946e-05
5	9870300	4.946e-05
5	9870350	4.946e-05
5	9870400	4.946e-05
5	9870457	4.946e-05
5	9870496	4.946e-05
5	9870508	4.946e-05
5	9870533	4.946e-05
5	9870559	4.946e-05
5	9870696	4.946e-05
5	9870749	4.946e-05
5	9870783	4.946e-05
5	9870786	4.946e-05
5	9871010	4.946e-05
5	9871041	4.946e-05
5	9871116	1.738e-05
5	9871626	4.946e-05
5	9871693	4.946e-05
5	9872099	4.946e-05
5	9872234	4.946e-05
5	9872289	1.985e-05
5	9872305	1.985e-05
5	9872441	2.104e-05
5	9873653	4.946e-05
5	9873741	4.946e-05
5	9874145	4.946e-05
5	9874151	4.946e-05
5	9874357	6.534e-06
5	9874365	4.946e-05
5	9874372	4.946e-05
5	9874439	4.946e-05
5	9874462	4.946e-05
5	9874603	4.111e-05
5	9875066	1.948e-05
5	9875303	4.946e-05
5	9875649	4.85e-05
5	9876288	4.946e-05
5	9876408	4.946e-05
5	9876493	4.946e-05
5	9876595	1.738e-05
5	9876690	1.738e-05
5	9876732	2.012e-05
5	9876932	3.476e-05
5	9876943	3.476e-05
5	9876946	3.476e-05
5	9877523	5.601e-06
5	9877526	5.601e-06
5	9877572	4.946e-05
5	9877612	1.738e-05
5	9877633	1.138e-05
5	9877892	4.946e-05
5	9877929	4.946e-05
5	9877946	1.572e-05
5	9877951	1.572e-05
5	9878164	4.946e-05
5	9878176	4.946e-05
5	9878185	4.946e-05
5	9878229	1.738e-05
5	9878263	1.738e-05
5	9878318	4.946e-05
5	9878392	4.946e-05
5	9878520	4.946e-05
5	9878522	4.946e-05
5	9878532	4.946e-05
5	9878573	4.946e-05
5	9878592	4.302e-05
5	9879976	2.028e-06
5	9880312	2.248e-08
5	9880319	2.248e-08
5	9880321	2.248e-08
5	9880324	2.248e-08
5	9880340	2.248e-08
5	9880346	2.248e-08
5	9880425	4.946e-05
5	9880433	4.946e-05
5	9880446	4.946e-05
5	9880466	4.946e-05
5	9880522	4.946e-05
5	9880541	4.946e-05
5	9880547	4.946e-05
5	9880549	4.946e-05
5	9880551	4.946e-05
5	9880575	4.946e-05
5	9880580	4.946e-05
5	9880622	4.946e-05
5	9881312	4.946e-05
5	9881348	4.946e-05
5	9881765	1.155e-06
5	9881874	4.946e-05
5	9881968	4.946e-05
5	9882134	4.946e-05
5	9882140	4.946e-05
5	9882143	4.946e-05
5	9882148	4.946e-05
5	9882513	4.946e-05
5	9886071	4.946e-05
5	9887910	9.772e-06
5	9887915	2.104e-05
5	9887918	2.104e-05
5	9888090	2.219e-05
5	9888114	3.25e-05
5	9888214	6.137e-06
5	9890215	1.402e-05
5	9890265	1.402e-05
5	9890345	6.534e-06
5	9891028	2.012e-05
5	9891107	3.561e-05
5	9891130	4.424e-05
5	9891433	2.161e-05
5	9891799	4.946e-05
5	9896468	4.946e-05
5	9896496	4.302e-05
5	9896582	4.946e-05
5	9897448	1.738e-05
5	9897501	6.782e-07
5	9897503	6.782e-07
5	9897513	4.272e-09
5	9897531	7.009e-08
5	9897780	4.946e-05
5	9897816	4.946e-05
5	9897820	4.946e-05
5	9897940	3.476e-05
5	9897975	4.946e-05
5	9897989	4.946e-05
5	9898018	4.946e-05
5	9898182	4.946e-05
5	9898347	4.946e-05
5	9898457	4.946e-05
5	9898740	4.946e-05
5	9899257	4.946e-05
5	9899361	4.946e-05
5	9899533	4.302e-05
5	9899547	4.302e-05
5	9899661	4.946e-05
5	9900672	4.111e-05
5	9904518	4.025e-05
5	9905342	2.703e-05
5	9905702	6.534e-06
5	9905945	4.946e-05
5	9905949	4.946e-05
5	9905974	4.946e-05
5	9906504	4.946e-05
5	9907088	4.688e-05
5	9907103	3.239e-05
5	9907115	1.254e-05
5	9912320	9.672e-06
5	9912360	1.572e-05
5	9912369	1.572e-05
5	9912401	4.424e-05
5	9912425	3.25e-05
5	9912440	3.561e-05
5	9912478	2.219e-05
5	9912990	1.985e-05
5	9912992	1.985e-05
5	9913001	1.985e-05
5	9913106	4.946e-05
5	9913135	4.946e-05
5	9913159	4.946e-05
5	9913334	1.738e-05
5	9913374	4.946e-05
5	9913414	4.946e-05
5	9913606	4.946e-05
5	9913612	4.946e-05
5	9913624	4.946e-05
5	9913864	4.946e-05
5	9914452	1.738e-05
5	9914570	4.946e-05
5	9914669	1.738e-05
5	9914913	1.738e-05
5	9914977	4.946e-05
5	9915149	4.946e-05
5	9915257	4.946e-05
5	9915322	4.946e-05
5	9915428	3.476e-05
5	9915499	3.476e-05
5	9915506	3.476e-05
5	9915580	4.946e-05
5	9915712	2.703e-05
5	9915732	4.946e-05
5	9915764	6.534e-06
5	9915940	4.946e-05
5	9915992	4.946e-05
5	9916004	4.946e-05
5	9916037	4.946e-05
5	9916043	4.946e-05
5	9916053	4.946e-05
5	9916112	4.946e-05
5	9916199	4.946e-05
5	9916243	4.946e-05
5	9916254	4.946e-05
5	9916310	4.946e-05
5	9916404	4.946e-05
5	9916443	4.946e-05
5	9916494	4.946e-05
5	9916517	4.946e-05
5	9916520	4.946e-05
5	9916720	1.738e-05
5	9916766	4.946e-05
5	9916870	4.946e-05
5	9917154	4.946e-05
5	9917166	4.946e-05
5	9917208	4.946e-05
5	9917278	4.946e-05
5	9917280	4.946e-05
5	9917282	4.946e-05
5	9917288	4.946e-05
5	9917320	4.946e-05
5	9917509	4.946e-05
5	9917745	4.946e-05
5	9917748	4.946e-05
5	9917832	1.738e-05
5	9917869	4.946e-05
5	9917899	4.946e-05
5	9917910	4.946e-05
5	9918007	1.738e-05
5	9918136	1.738e-05
5	9918158	4.194e-05
5	9918381	1.572e-05
5	9918501	2.097e-05
5	9918505	4.252e-06
5	9918511	4.252e-06
5	9918715	2.012e-05
5	9919270	4.946e-05
5	9919390	4.946e-05
5	9919565	4.946e-05
5	9919574	4.946e-05
5	9919598	4.946e-05
5	9919619	4.946e-05
5	9919621	4.946e-05
5	9919627	4.946e-05
5	9920002	4.449e-06
5	9920653	2.161e-05
5	9920758	1.572e-05
5	9921468	9.672e-06
5	9921657	1.738e-05
5	9921711	1.572e-05
5	9921738	1.572e-05
5	9922003	4.946e-05
5	9922556	1.402e-05
5	9922631	4.946e-05
5	9922664	4.946e-05
5	9923035	4.946e-05
5	9923436	4.946e-05
5	9924543	4.946e-05
5	9924654	4.449e-06
5	9924702	4.946e-05
5	9924853	1.572e-05
5	9924860	4.946e-05
5	9924920	4.946e-05
5	9925077	4.946e-05
5	9925150	4.946e-05
5	9925174	4.946e-05
5	9925462	4.946e-05
5	9925584	4.946e-05
5	9925667	4.946e-05
5	9925688	4.946e-05
5	9925735	2.012e-05
5	9925981	4.946e-05
5	9925983	4.946e-05
5	9925999	4.946e-05
5	9926046	4.946e-05
5	9926073	4.946e-05
5	9926121	4.946e-05
5	9926190	4.946e-05
5	9926321	4.946e-05
5	9926323	4.946e-05
5	9926368	4.946e-05
5	9926460	1.738e-05
5	9926479	1.738e-05
5	9926528	4.946e-05
5	9926666	1.738e-05
5	9926671	1.738e-05
5	9926705	4.946e-05
5	9926732	4.946e-05
5	9926794	1.738e-05
5	9926907	4.946e-05
5	9926963	4.946e-05
5	9927021	4.946e-05
5	9927050	1.985e-05
5	9927140	1.572e-05
5	9927320	4.946e-05
5	9927406	4.946e-05
5	9927501	4.946e-05
5	9927566	3.476e-05
5	9927571	3.476e-05
5	9927708	4.946e-05
5	9927753	4.946e-05
5	9928179	4.946e-05
5	9928183	4.946e-05
5	9928190	4.946e-05
5	9928223	4.008e-05
5	9928640	4.946e-05
5	9928676	4.946e-05
5	9928992	4.946e-05
5	9929037	4.946e-05
5	9929110	4.946e-05
5	9929118	4.946e-05
5	9929223	4.946e-05
5	9929714	2.643e-05
5	9929774	4.008e-05
5	9929780	3.25e-05
5	9929805	4.946e-05
5	9929826	1.572e-05
5	9929860	4.946e-05
5	9930108	9.672e-06
5	9930186	4.008e-05
5	9930226	1.738e-05
5	9930415	3.561e-05
5	9930440	2.012e-05
5	9930448	2.012e-05
5	9930450	2.012e-05
5	9930548	6.534e-06
5	9930625	1.738e-05
5	9930653	1.591e-07
5	9930655	4.052e-07
5	9930690	1.537e-07
5	9930744	1.427e-07
5	9931065	4.946e-05
5	9931216	4.946e-05
5	9931253	4.946e-05
5	9931255	4.946e-05
5	9931260	4.946e-05
5	9931343	1.572e-05
5	9931355	4.946e-05
5	9931448	2.323e-05
5	9931752	4.946e-05
5	9931901	4.946e-05
5	9932095	1.016e-05
5	9932345	4.946e-05
5	9932479	1.572e-05
5	9932491	1.572e-05
5	9932603	5.155e-06
5	9932613	1.572e-05
5	9932618	4.946e-05
5	9932791	2.323e-05
5	9932862	4.946e-05
5	9932921	4.946e-05
5	9932961	4.946e-05
5	9932964	4.946e-05
5	9932973	4.946e-05
5	9933015	1.985e-05
5	9933038	1.985e-05
5	9933048	1.985e-05
5	9933065	4.946e-05
5	9933197	4.946e-05
5	9933316	4.946e-05
5	9933318	4.946e-05
5	9933343	4.946e-05
5	9933361	4.946e-05
5	9933511	4.946e-05
5	9933521	4.946e-05
5	9933535	4.946e-05
5	9933684	4.946e-05
5	9933702	4.946e-05
5	9933793	4.946e-05
5	9933800	4.946e-05
5	9933830	4.946e-05
5	9933863	4.946e-05
5	9933874	4.946e-05
5	9933881	4.946e-05
5	9934030	4.946e-05
5	9934068	4.946e-05
5	9934100	4.946e-05
5	9934146	4.946e-05
5	9934349	4.946e-05
5	9934383	4.946e-05
5	9934396	4.946e-05
5	9934548	4.946e-05
5	9934554	4.946e-05
5	9934690	4.946e-05
5	9934710	4.946e-05
5	9934788	4.946e-05
5	9934927	1.738e-05
5	9934933	4.946e-05
5	9934938	4.946e-05
5	9934944	4.946e-05
5	9934964	4.946e-05
5	9935078	5.601e-06
5	9935081	1.738e-05
5	9935105	4.946e-05
5	9935393	4.946e-05
5	9935426	4.946e-05
5	9935480	1.738e-05
5	9935524	1.572e-05
5	9935526	1.572e-05
5	9935531	1.572e-05
5	9935539	1.572e-05
5	9935676	4.946e-05
5	9935698	4.946e-05
5	9935805	3.476e-05
5	9935865	4.946e-05
5	9935962	4.946e-05
5	9936021	4.946e-05
5	9936329	4.946e-05
5	9936846	2.75e-06
5	9936855	2.703e-05
5	9936983	4.946e-05
5	9937136	4.946e-05
5	9937140	4.946e-05
5	9937165	4.946e-05
5	9937167	4.946e-05
5	9937383	4.946e-05
5	9937444	3.136e-06
5	9937446	8.159e-06
5	9937457	2.741e-05
5	9937475	1.738e-05
5	9937479	1.738e-05
5	9937481	1.738e-05
5	9937486	1.738e-05
5	9937506	1.738e-05
5	9937562	3.476e-05
5	9937586	3.476e-05
5	9937623	1.096e-05
5	9937630	1.096e-05
5	9937754	3.233e-06
5	9938002	3.182e-05
5	9938449	3.476e-05
5	9938487	1.738e-05
5	9938527	5.155e-06
5	9938556	5.155e-06
5	9938580	5.155e-06
5	9938700	2.412e-05
5	9938717	7.866e-06
5	9938721	1.416e-05
5	9938724	4.008e-06
5	9938741	2.861e-05
5	9938775	2.411e-05
5	9938834	3.026e-05
5	9938839	7.323e-06
5	9938881	2.085e-05
5	9939161	1.763e-05
5	9939279	7.323e-06
5	9939451	3.026e-05
5	9939967	1.704e-05
5	9939992	3.674e-05
5	9941453	2.357e-06
5	9941473	5.601e-06
5	9941730	6.466e-06
5	9941790	1.094e-05
5	9941904	2.871e-06
5	9941939	2.759e-07
5	9942018	1.444e-05
5	9942047	4.302e-05
5	9942070	4.302e-05
5	9942076	2.012e-05
5	9942138	4.868e-05
5	9942199	2.411e-05
5	9942221	3.476e-05
5	9942236	1.096e-05
5	9942269	3.476e-05
5	9942282	3.476e-05
5	9942284	3.476e-05
5	9942294	3.476e-05
5	9942323	8.442e-06
5	9942545	3.469e-05
5	9942563	1.704e-05
5	9942639	2.012e-05
5	9942706	1.096e-05
5	9942722	5.155e-06
5	9942795	5.601e-06
5	9942827	1.738e-05
5	9942829	1.738e-05
5	9942921	4.558e-05
5	9943004	3.674e-05
5	9943028	5.601e-06
5	9943073	1.738e-05
5	9943097	1.923e-06
5	9943112	1.923e-06
5	9943122	1.923e-06
5	9943200	8.743e-06
5	9943202	8.743e-06
5	9943230	3.476e-05
5	9943242	3.476e-05
5	9943263	1.738e-05
5	9943270	4.302e-05
5	9943272	4.302e-05
5	9943289	1.738e-05
5	9943315	3.476e-05
5	9943317	3.476e-05
5	9943362	8.442e-06
5	9943433	3.476e-05
5	9943441	3.476e-05
5	9943470	3.476e-05
5	9943489	3.476e-05
5	9943575	3.476e-05
5	9943594	3.476e-05
5	9943602	3.476e-05
5	9943607	3.476e-05
5	9943677	3.476e-05
5	9943681	3.476e-05
5	9943685	3.476e-05
5	9943700	2.412e-05
5	9943704	2.412e-05
5	9943784	2.412e-05
5	9944047	1.373e-05
5	9944092	1.738e-05
5	9944131	1.738e-05
5	9944143	1.738e-05
5	9944189	1.738e-05
5	9944191	1.738e-05
5	9944205	2.012e-05
5	9944224	3.476e-05
5	9944228	3.476e-05
5	9944243	1.138e-05
5	9944380	1.738e-05
5	9944398	1.738e-05
5	9944413	1.738e-05
5	9944467	1.738e-05
5	9944477	1.738e-05
5	9944481	1.738e-05
5	9944486	5.155e-06
5	9944511	1.096e-05
5	9944526	1.096e-05
5	9944545	1.096e-05
5	9944553	3.476e-05
5	9944559	3.476e-05
5	9944591	1.738e-05
5	9944604	5.155e-06
5	9944645	1.373e-05
5	9944663	2.411e-05
5	9944667	2.411e-05
5	9944688	2.411e-05
5	9944699	2.411e-05
5	9944707	2.411e-05
5	9944709	2.411e-05
5	9944789	2.522e-05
5	9944824	9.772e-06
5	9944847	3.476e-05
5	9944888	3.476e-05
5	9945168	3.476e-05
5	9945188	3.476e-05
5	9945227	1.738e-05
5	9945355	1.738e-05
5	9945370	1.738e-05
5	9945460	1.738e-05
5	9945510	1.738e-05
5	9945555	3.476e-05
5	9945676	1.738e-05
5	9945830	1.738e-05
5	9945834	1.738e-05
5	9945845	4.302e-05
5	9946436	1.738e-05
5	9946606	2.412e-05
5	9946629	1.138e-05
5	9946636	1.138e-05
5	9946640	1.738e-05
5	9946676	1.738e-05
5	9946697	1.738e-05
5	9946705	1.738e-05
5	9946721	1.738e-05
5	9946800	4.302e-05
5	9946899	5.601e-06
5	9946907	1.738e-05
5	9946926	1.738e-05
5	9946936	1.636e-06
5	9946938	1.636e-06
5	9946948	4.265e-07
5	9946978	1.738e-05
5	9946985	1.738e-05
5	9947107	1.738e-05
5	9947114	1.738e-05
5	9947178	1.738e-05
[truncated: 118,700 more rows]
