# Supplementary material for: Genomic basis of schistosome resistance in a molluscan vector of human schistosomiasis
Source: iScience. 2024 Dec 2;28(1):111520. doi: 10.1016/j.isci.2024.111520 (PMC11699755; doi:10.1016/j.isci.2024.111520)
Supplement: Table S4. Sliding-window analysis of divergence in two RIL phenotypes (FST), related to Figure 3B [file mmc5.xlsx]

## Sheet: Table S4
Table S4. Sliding-window analysis of divergence in two RIL phenotypes (Fst), related to Figure 3B.
CHROM	BIN_START	BIN_END	N_VARIANTS	WEIGHTED_FST	MEAN_FST	Significance at p ≤ 0.05
BgChr_1	90001	100000	1	0.0157342	0.0157342	NO
BgChr_1	190001	200000	1	0.0170759	0.0170759	NO
BgChr_1	195001	205000	1	0.0170759	0.0170759	NO
BgChr_1	215001	225000	1	0.124678	0.124678	NO
BgChr_1	220001	230000	1	0.124678	0.124678	NO
BgChr_1	230001	240000	3	0.006005	0.00549439	NO
BgChr_1	235001	245000	4	0.00357905	0.0028056	NO
BgChr_1	285001	295000	2	0.00310219	0.00709613	NO
BgChr_1	1160001	1170000	206	0.00235186	0.00207607	NO
BgChr_1	1165001	1175000	184	0.0206736	0.0205048	NO
BgChr_1	1170001	1180000	240	0.019377	0.0191482	NO
BgChr_1	1175001	1185000	229	0.0175218	0.0167171	NO
BgChr_1	1180001	1190000	217	0.0165883	0.0154015	NO
BgChr_1	1185001	1195000	245	0.0162082	0.0154236	NO
BgChr_1	1190001	1200000	244	0.0167966	0.01599	NO
BgChr_1	1195001	1205000	258	0.0139198	0.0131319	NO
BgChr_1	1200001	1210000	289	0.013364	0.0128002	NO
BgChr_1	1205001	1215000	282	0.0195736	0.0191141	NO
BgChr_1	1210001	1220000	267	0.0173133	0.0164758	NO
BgChr_1	1215001	1225000	244	0.0112299	0.0103718	NO
BgChr_1	1220001	1230000	217	0.0189093	0.0186972	NO
BgChr_1	1225001	1235000	223	0.0216563	0.0214432	NO
BgChr_1	1230001	1240000	250	0.0182744	0.0180997	NO
BgChr_1	1235001	1245000	277	0.0184684	0.0183125	NO
BgChr_1	1240001	1250000	199	0.016885	0.0165771	NO
BgChr_1	1245001	1255000	153	0.0126455	0.0120798	NO
BgChr_1	1250001	1260000	202	0.0164881	0.016088	NO
BgChr_1	1255001	1265000	210	0.0187663	0.0185845	NO
BgChr_1	1260001	1270000	184	0.0125224	0.0119372	NO
BgChr_1	1265001	1275000	197	0.00897737	0.00824748	NO
BgChr_1	1270001	1280000	249	0.0147191	0.0142222	NO
BgChr_1	1275001	1285000	234	0.0177152	0.0172602	NO
BgChr_1	1280001	1290000	270	0.0203722	0.0206871	NO
BgChr_1	1285001	1295000	292	0.019081	0.019443	NO
BgChr_1	1290001	1300000	239	0.0176231	0.0174954	NO
BgChr_1	1295001	1305000	150	0.0199613	0.019887	NO
BgChr_1	1300001	1310000	186	0.0193899	0.019289	NO
BgChr_1	1305001	1315000	261	0.0157506	0.0156267	NO
BgChr_1	1310001	1320000	215	0.0124356	0.0119755	NO
BgChr_1	1315001	1325000	200	0.0203733	0.0197822	NO
BgChr_1	1320001	1330000	229	0.0175476	0.0169188	NO
BgChr_1	1325001	1335000	256	0.0144028	0.0138713	NO
BgChr_1	1330001	1340000	238	0.0181017	0.0179025	NO
BgChr_1	1335001	1345000	187	0.0217371	0.0218491	NO
BgChr_1	1340001	1350000	203	0.0211584	0.0211137	NO
BgChr_1	1345001	1355000	211	0.0221892	0.0218842	NO
BgChr_1	1350001	1360000	182	0.0215128	0.0211292	NO
BgChr_1	1355001	1365000	217	0.0208441	0.0207862	NO
BgChr_1	1360001	1370000	155	0.0259639	0.0263902	NO
BgChr_1	1365001	1375000	111	0.012852	0.0123408	NO
BgChr_1	1370001	1380000	167	0.0108921	0.0103873	NO
BgChr_1	1375001	1385000	174	0.0163181	0.0162487	NO
BgChr_1	1380001	1390000	235	0.0206733	0.0206228	NO
BgChr_1	1385001	1395000	312	0.0208645	0.0206512	NO
BgChr_1	1390001	1400000	233	0.0179686	0.0176933	NO
BgChr_1	1395001	1405000	184	0.0231337	0.0225855	NO
BgChr_1	1400001	1410000	162	0.0255735	0.0237949	NO
BgChr_1	1405001	1415000	120	0.0161803	0.0141614	NO
BgChr_1	1410001	1420000	130	0.0151403	0.0139403	NO
BgChr_1	1415001	1425000	120	0.00814768	0.00671284	NO
BgChr_1	1425001	1435000	175	0.0150865	0.014173	NO
BgChr_1	1430001	1440000	256	0.014144	0.0129315	NO
BgChr_1	1435001	1445000	239	0.0102197	0.00911825	NO
BgChr_1	1440001	1450000	233	0.0127007	0.0122768	NO
BgChr_1	1445001	1455000	247	0.0121313	0.0117644	NO
BgChr_1	1450001	1460000	255	0.00835817	0.00775727	NO
BgChr_1	1455001	1465000	192	0.0296722	0.0277079	NO
BgChr_1	1460001	1470000	208	0.0263819	0.0241388	NO
BgChr_1	1465001	1475000	255	0.00998876	0.00944706	NO
BgChr_1	1470001	1480000	189	0.0189918	0.0189293	NO
BgChr_1	1475001	1485000	67	0.0228548	0.0230109	NO
BgChr_1	1480001	1490000	116	0.0132688	0.0129377	NO
BgChr_1	1485001	1495000	218	0.0179111	0.0176432	NO
BgChr_1	1490001	1500000	176	0.0177936	0.0171762	NO
BgChr_1	1495001	1505000	80	0.00776103	0.0068326	NO
BgChr_1	1500001	1510000	76	0.00168591	0.00071704	NO
BgChr_1	1505001	1515000	128	0.0132715	0.012484	NO
BgChr_1	1510001	1520000	164	0.0209238	0.0208614	NO
BgChr_1	1515001	1525000	168	0.0168301	0.0166381	NO
BgChr_1	1520001	1530000	147	0.0352015	0.0336207	NO
BgChr_1	1525001	1535000	207	0.0260232	0.024312	NO
BgChr_1	1530001	1540000	221	0.00939375	0.00874155	NO
BgChr_1	1535001	1545000	256	0.0109102	0.0104329	NO
BgChr_1	1540001	1550000	247	0.0149467	0.0144225	NO
BgChr_1	1545001	1555000	147	0.0321059	0.030756	NO
BgChr_1	1550001	1560000	109	0.0323178	0.0307305	NO
BgChr_1	1555001	1565000	176	0.0220362	0.0217579	NO
BgChr_1	1560001	1570000	248	0.0264075	0.0258841	NO
BgChr_1	1565001	1575000	171	0.0242723	0.023297	NO
BgChr_1	1570001	1580000	109	0.0120392	0.0109697	NO
BgChr_1	1575001	1585000	167	0.0105006	0.0099266	NO
BgChr_1	1580001	1590000	157	0.00873038	0.00755965	NO
BgChr_1	1585001	1595000	115	0.00619301	0.0039837	NO
BgChr_1	1590001	1600000	233	0.019654	0.0187488	NO
BgChr_1	1595001	1605000	264	0.0261636	0.0255348	NO
BgChr_1	1600001	1610000	182	0.0230915	0.0223056	NO
BgChr_1	1605001	1615000	202	0.0230288	0.0229603	NO
BgChr_1	1610001	1620000	233	0.024756	0.0248787	NO
BgChr_1	1615001	1625000	293	0.0202567	0.0198473	NO
BgChr_1	1620001	1630000	271	0.0146506	0.0137889	NO
BgChr_1	1625001	1635000	115	0.00704804	0.00571822	NO
BgChr_1	1630001	1640000	145	0.00490478	0.00385588	NO
BgChr_1	1635001	1645000	219	0.0128991	0.0122713	NO
BgChr_1	1640001	1650000	177	0.0239491	0.0242612	NO
BgChr_1	1645001	1655000	131	0.0178555	0.0174789	NO
BgChr_1	1650001	1660000	131	0.0132334	0.0122481	NO
BgChr_1	1655001	1665000	183	0.0207103	0.0201557	NO
BgChr_1	1660001	1670000	227	0.019831	0.0196228	NO
BgChr_1	1665001	1675000	257	0.0159652	0.0157413	NO
BgChr_1	1670001	1680000	203	0.0168123	0.0163787	NO
BgChr_1	1675001	1685000	175	0.0183276	0.0179141	NO
BgChr_1	1680001	1690000	241	0.0186696	0.0180214	NO
BgChr_1	1685001	1695000	262	0.0190904	0.0184609	NO
BgChr_1	1690001	1700000	170	0.0193047	0.0187258	NO
BgChr_1	1695001	1705000	146	0.0221785	0.0219739	NO
BgChr_1	1700001	1710000	191	0.0202793	0.0202304	NO
BgChr_1	1705001	1715000	238	0.0182594	0.0180004	NO
BgChr_1	1710001	1720000	271	0.0179727	0.0178378	NO
BgChr_1	1715001	1725000	222	0.0149741	0.0145203	NO
BgChr_1	1720001	1730000	265	0.0188499	0.0183515	NO
BgChr_1	1725001	1735000	237	0.0193897	0.0187536	NO
BgChr_1	1730001	1740000	155	0.00325758	0.00193583	NO
BgChr_1	1735001	1745000	215	0.00891474	0.00798622	NO
BgChr_1	1740001	1750000	225	0.0146228	0.0142121	NO
BgChr_1	1745001	1755000	210	0.0139939	0.0140172	NO
BgChr_1	1750001	1760000	193	0.0207336	0.0207927	NO
BgChr_1	1755001	1765000	169	0.022494	0.0221193	NO
BgChr_1	1760001	1770000	199	0.0191128	0.0188259	NO
BgChr_1	1765001	1775000	222	0.0147392	0.0142527	NO
BgChr_1	1770001	1780000	145	0.0121144	0.0112424	NO
BgChr_1	1775001	1785000	141	0.0132676	0.0125514	NO
BgChr_1	1780001	1790000	167	0.0146006	0.0141727	NO
BgChr_1	1785001	1795000	110	0.0110412	0.0105365	NO
BgChr_1	1790001	1800000	125	0.0122337	0.0114683	NO
BgChr_1	1795001	1805000	132	0.00480737	0.00372269	NO
BgChr_1	1805001	1815000	176	0.0110015	0.010176	NO
BgChr_1	1810001	1820000	197	0.0157567	0.0149831	NO
BgChr_1	1815001	1825000	118	0.0100422	0.00892106	NO
BgChr_1	1830001	1840000	240	0.00655902	0.00591071	NO
BgChr_1	1835001	1845000	236	0.0287551	0.0278308	NO
BgChr_1	1840001	1850000	234	0.0316057	0.0305005	NO
BgChr_1	1845001	1855000	208	0.00860472	0.00729692	NO
BgChr_1	1850001	1860000	170	0.000520411	-0.000392638	NO
BgChr_1	1855001	1865000	156	0.0367052	0.0349033	NO
BgChr_1	1860001	1870000	143	0.0723645	0.0705781	NO
BgChr_1	1865001	1875000	129	0.0820754	0.0811376	NO
BgChr_1	1870001	1880000	176	0.0544289	0.0534676	NO
BgChr_1	1875001	1885000	217	0.0409035	0.0401819	NO
BgChr_1	1880001	1890000	218	0.0306796	0.029475	NO
BgChr_1	1885001	1895000	188	0.0173949	0.0157652	NO
BgChr_1	1890001	1900000	197	0.0230484	0.0216481	NO
BgChr_1	1895001	1905000	204	0.0364586	0.0355104	NO
BgChr_1	1900001	1910000	145	0.043977	0.0426144	NO
BgChr_1	1905001	1915000	133	0.046641	0.0454488	NO
BgChr_1	1910001	1920000	149	0.03966	0.0393337	NO
BgChr_1	1915001	1925000	164	0.019824	0.0190856	NO
BgChr_1	1920001	1930000	222	0.0117416	0.0108029	NO
BgChr_1	1925001	1935000	181	0.00687967	0.00567933	NO
BgChr_1	1930001	1940000	94	0.000730927	-0.00120997	NO
BgChr_1	1935001	1945000	76	0.023734	0.0219337	NO
BgChr_1	1940001	1950000	180	0.040446	0.039901	NO
BgChr_1	1945001	1955000	201	0.0546129	0.0530353	NO
BgChr_1	1950001	1960000	177	0.0457306	0.0433629	NO
BgChr_1	1955001	1965000	205	0.0268082	0.0259926	NO
BgChr_1	1960001	1970000	174	0.0388599	0.0383466	NO
BgChr_1	1965001	1975000	159	0.0360828	0.0354302	NO
BgChr_1	1970001	1980000	187	0.0135798	0.0122198	NO
BgChr_1	1975001	1985000	176	0.00559426	0.00445958	NO
BgChr_1	1980001	1990000	125	0.00401887	0.00291128	NO
BgChr_1	1985001	1995000	98	0.0131431	0.0116487	NO
BgChr_1	1990001	2000000	127	0.0292369	0.0280312	NO
BgChr_1	1995001	2005000	108	0.0289264	0.027938	NO
BgChr_1	2000001	2010000	97	0.0368981	0.0361259	NO
BgChr_1	2005001	2015000	165	0.0341637	0.0335768	NO
BgChr_1	2010001	2020000	124	0.0377459	0.0367329	NO
BgChr_1	2015001	2025000	100	0.0507111	0.0484151	NO
BgChr_1	2020001	2030000	163	0.0327576	0.0311156	NO
BgChr_1	2025001	2035000	240	0.03294	0.0321599	NO
BgChr_1	2030001	2040000	217	0.0356589	0.0347054	NO
BgChr_1	2035001	2045000	165	0.0324751	0.0314484	NO
BgChr_1	2040001	2050000	202	0.0214453	0.0204686	NO
BgChr_1	2045001	2055000	225	0.024347	0.023485	NO
BgChr_1	2050001	2060000	189	0.0375314	0.037352	NO
BgChr_1	2055001	2065000	151	0.0328658	0.0327299	NO
BgChr_1	2060001	2070000	166	0.0324597	0.0317378	NO
BgChr_1	2065001	2075000	246	0.0323001	0.0313101	NO
BgChr_1	2070001	2080000	257	0.0334642	0.0328209	NO
BgChr_1	2075001	2085000	186	0.0379547	0.0378799	NO
BgChr_1	2080001	2090000	161	0.0407635	0.040681	NO
BgChr_1	2085001	2095000	94	0.0415001	0.0414794	NO
BgChr_1	2090001	2100000	111	0.0398417	0.0392981	NO
BgChr_1	2095001	2105000	218	0.0354172	0.0349037	NO
BgChr_1	2100001	2110000	199	0.0363468	0.0359381	NO
BgChr_1	2105001	2115000	222	0.041815	0.0415837	NO
BgChr_1	2110001	2120000	261	0.03723	0.0365167	NO
BgChr_1	2115001	2125000	238	0.0294349	0.028562	NO
BgChr_1	2120001	2130000	205	0.0311468	0.0305225	NO
BgChr_1	2125001	2135000	188	0.0284765	0.0275031	NO
BgChr_1	2130001	2140000	181	0.0239706	0.0233153	NO
BgChr_1	2135001	2145000	122	0.0309103	0.030534	NO
BgChr_1	2140001	2150000	69	0.0353823	0.034773	NO
BgChr_1	2145001	2155000	125	0.0308782	0.0303332	NO
BgChr_1	2150001	2160000	158	0.0288924	0.0280739	NO
BgChr_1	2155001	2165000	117	0.0321111	0.0309039	NO
BgChr_1	2160001	2170000	133	0.0380523	0.0376531	NO
BgChr_1	2165001	2175000	199	0.0399111	0.0395272	NO
BgChr_1	2170001	2180000	233	0.0414075	0.0409067	NO
BgChr_1	2175001	2185000	146	0.045953	0.0453959	NO
BgChr_1	2180001	2190000	87	0.043371	0.0427616	NO
BgChr_1	2185001	2195000	112	0.0352425	0.0348406	NO
BgChr_1	2190001	2200000	186	0.0303985	0.0296724	NO
BgChr_1	2195001	2205000	206	0.02961	0.0288169	NO
BgChr_1	2200001	2210000	202	0.0357713	0.0349045	NO
BgChr_1	2205001	2215000	242	0.0357367	0.0352054	NO
BgChr_1	2210001	2220000	270	0.0377662	0.0372838	NO
BgChr_1	2215001	2225000	305	0.0384635	0.0376144	NO
BgChr_1	2220001	2230000	242	0.0361714	0.0353645	NO
BgChr_1	2225001	2235000	85	0.0359804	0.0353356	NO
BgChr_1	2230001	2240000	65	0.0356478	0.0355322	NO
BgChr_1	2235001	2245000	158	0.0365875	0.0358969	NO
BgChr_1	2240001	2250000	212	0.0383895	0.0377782	NO
BgChr_1	2245001	2255000	268	0.0395156	0.0391091	NO
BgChr_1	2250001	2260000	258	0.0422919	0.042016	NO
BgChr_1	2255001	2265000	236	0.0391786	0.0391301	NO
BgChr_1	2260001	2270000	260	0.0370848	0.0367876	NO
BgChr_1	2265001	2275000	267	0.046561	0.0461906	NO
BgChr_1	2270001	2280000	257	0.0415913	0.0409713	NO
BgChr_1	2275001	2285000	223	0.027427	0.0263854	NO
BgChr_1	2280001	2290000	218	0.0307502	0.0296583	NO
BgChr_1	2285001	2295000	177	0.0342013	0.0335835	NO
BgChr_1	2290001	2300000	171	0.0315382	0.0309611	NO
BgChr_1	2295001	2305000	213	0.0328376	0.0324256	NO
BgChr_1	2300001	2310000	231	0.036933	0.0367266	NO
BgChr_1	2305001	2315000	296	0.0397891	0.0393528	NO
BgChr_1	2310001	2320000	259	0.0380151	0.0376248	NO
BgChr_1	2315001	2325000	209	0.0258844	0.0253395	NO
BgChr_1	2320001	2330000	171	0.0191527	0.0182754	NO
BgChr_1	2325001	2335000	177	0.0339195	0.033126	NO
BgChr_1	2330001	2340000	162	0.0383375	0.0378469	NO
BgChr_1	2335001	2345000	102	0.0346475	0.0339955	NO
BgChr_1	2340001	2350000	195	0.0318765	0.0310882	NO
BgChr_1	2345001	2355000	229	0.0276915	0.0267369	NO
BgChr_1	2350001	2360000	156	0.0295049	0.0284947	NO
BgChr_1	2355001	2365000	76	0.035799	0.0353935	NO
BgChr_1	2360001	2370000	83	0.0328225	0.0319766	NO
BgChr_1	2365001	2375000	128	0.0316659	0.0310098	NO
BgChr_1	2370001	2380000	142	0.0266852	0.0260339	NO
BgChr_1	2375001	2385000	151	0.0146741	0.0135991	NO
BgChr_1	2380001	2390000	107	0.00374271	0.00258916	NO
BgChr_1	2385001	2395000	70	0.0070897	0.00577491	NO
BgChr_1	2390001	2400000	33	0.01127	0.0102132	NO
BgChr_1	2395001	2405000	56	0.0294124	0.0288987	NO
BgChr_1	2400001	2410000	116	0.0309162	0.0306367	NO
BgChr_1	2405001	2415000	175	0.0312101	0.0304022	NO
BgChr_1	2410001	2420000	115	0.030619	0.0294335	NO
BgChr_1	2420001	2430000	69	0.0248909	0.0240431	NO
BgChr_1	2425001	2435000	168	0.0265062	0.0259279	NO
BgChr_1	2430001	2440000	205	0.0239845	0.0232477	NO
BgChr_1	2435001	2445000	178	0.0248419	0.0238912	NO
BgChr_1	2440001	2450000	179	0.035643	0.0353341	NO
BgChr_1	2445001	2455000	241	0.0382486	0.038204	NO
BgChr_1	2450001	2460000	202	0.0338421	0.0336217	NO
BgChr_1	2455001	2465000	126	0.0342529	0.0336872	NO
BgChr_1	2460001	2470000	109	0.0399809	0.0394561	NO
BgChr_1	2465001	2475000	83	0.0283251	0.0274829	NO
BgChr_1	2470001	2480000	88	0.0283424	0.0276063	NO
BgChr_1	2475001	2485000	90	0.0344937	0.0341416	NO
BgChr_1	2480001	2490000	105	0.0320596	0.0313482	NO
BgChr_1	2485001	2495000	117	0.0272489	0.0262715	NO
BgChr_1	2490001	2500000	166	0.0273464	0.0263374	NO
BgChr_1	2495001	2505000	220	0.0275145	0.0265107	NO
BgChr_1	2500001	2510000	171	0.0287116	0.0279128	NO
BgChr_1	2505001	2515000	161	0.0365408	0.0362681	NO
BgChr_1	2510001	2520000	126	0.0324372	0.0317846	NO
BgChr_1	2515001	2525000	99	0.0249575	0.0242646	NO
BgChr_1	2520001	2530000	144	0.0361486	0.0357502	NO
BgChr_1	2525001	2535000	173	0.0397617	0.0394211	NO
BgChr_1	2530001	2540000	139	0.0387783	0.0383952	NO
BgChr_1	2535001	2545000	129	0.0403179	0.0397434	NO
BgChr_1	2540001	2550000	164	0.0401152	0.0395979	NO
BgChr_1	2545001	2555000	156	0.0409584	0.0405288	NO
BgChr_1	2550001	2560000	146	0.0475351	0.0469893	NO
BgChr_1	2555001	2565000	105	0.0483273	0.0478382	NO
BgChr_1	2560001	2570000	83	0.0451221	0.0453188	NO
BgChr_1	2565001	2575000	114	0.0425316	0.0423251	NO
BgChr_1	2570001	2580000	130	0.0379388	0.0374136	NO
BgChr_1	2575001	2585000	128	0.037883	0.0378903	NO
BgChr_1	2580001	2590000	112	0.0290239	0.0282379	NO
BgChr_1	2585001	2595000	114	0.0225053	0.0212329	NO
BgChr_1	2590001	2600000	101	0.034319	0.0340704	NO
BgChr_1	2595001	2605000	110	0.0371032	0.0361996	NO
BgChr_1	2600001	2610000	121	0.0330072	0.0317449	NO
BgChr_1	2605001	2615000	138	0.0370612	0.0364093	NO
BgChr_1	2610001	2620000	136	0.0338772	0.0335359	NO
BgChr_1	2615001	2625000	121	0.0321524	0.0314535	NO
BgChr_1	2620001	2630000	127	0.0438731	0.0425258	NO
BgChr_1	2625001	2635000	156	0.0652395	0.0634888	NO
BgChr_1	2630001	2640000	207	0.0735881	0.0711735	NO
BgChr_1	2635001	2645000	194	0.0597808	0.0551974	NO
BgChr_1	2640001	2650000	182	0.0575371	0.0542187	NO
BgChr_1	2645001	2655000	216	0.0773725	0.0767323	NO
BgChr_1	2650001	2660000	267	0.082089	0.0815526	NO
BgChr_1	2655001	2665000	287	0.078907	0.0785567	NO
BgChr_1	2660001	2670000	301	0.0690459	0.0684247	NO
BgChr_1	2665001	2675000	285	0.0558882	0.0544547	NO
BgChr_1	2670001	2680000	300	0.0514312	0.0494092	NO
BgChr_1	2675001	2685000	286	0.0511667	0.0490073	NO
BgChr_1	2680001	2690000	295	0.0503255	0.0486204	NO
BgChr_1	2685001	2695000	334	0.0606417	0.0595049	NO
BgChr_1	2690001	2700000	319	0.0676808	0.066515	NO
BgChr_1	2695001	2705000	294	0.0732512	0.0717677	NO
BgChr_1	2700001	2710000	264	0.0753091	0.0745566	NO
BgChr_1	2705001	2715000	153	0.0706196	0.0703258	NO
BgChr_1	2710001	2720000	141	0.0522813	0.0498803	NO
BgChr_1	2715001	2725000	247	0.0530021	0.0506021	NO
BgChr_1	2720001	2730000	299	0.0669234	0.0649219	NO
BgChr_1	2725001	2735000	281	0.0712427	0.06973	NO
BgChr_1	2730001	2740000	198	0.0633139	0.0621588	NO
BgChr_1	2735001	2745000	199	0.0641148	0.0629899	NO
BgChr_1	2740001	2750000	197	0.0730076	0.0725747	NO
BgChr_1	2745001	2755000	185	0.0732377	0.0728972	NO
BgChr_1	2750001	2760000	195	0.0571161	0.0558247	NO
BgChr_1	2755001	2765000	274	0.0673493	0.0656722	NO
BgChr_1	2760001	2770000	238	0.0838121	0.0821297	NO
BgChr_1	2765001	2775000	188	0.0984306	0.096173	NO
BgChr_1	2770001	2780000	225	0.106966	0.105011	NO
BgChr_1	2775001	2785000	215	0.113222	0.112291	NO
BgChr_1	2780001	2790000	273	0.115	0.11301	NO
BgChr_1	2785001	2795000	301	0.114987	0.113086	NO
BgChr_1	2790001	2800000	324	0.106012	0.104605	NO
BgChr_1	2795001	2805000	321	0.100149	0.0974958	NO
BgChr_1	2800001	2810000	257	0.0956497	0.0921491	NO
BgChr_1	2805001	2815000	198	0.0880341	0.0849103	NO
BgChr_1	2810001	2820000	207	0.100724	0.0981887	NO
BgChr_1	2815001	2825000	263	0.102782	0.101146	NO
BgChr_1	2820001	2830000	305	0.0993583	0.0978877	NO
BgChr_1	2825001	2835000	281	0.103005	0.102099	NO
BgChr_1	2830001	2840000	263	0.0983296	0.0966034	NO
BgChr_1	2835001	2845000	253	0.0964	0.0940823	NO
BgChr_1	2840001	2850000	272	0.104584	0.10336	NO
BgChr_1	2845001	2855000	314	0.11001	0.109368	NO
BgChr_1	2850001	2860000	180	0.109643	0.108555	NO
BgChr_1	2855001	2865000	172	0.104596	0.102356	NO
BgChr_1	2860001	2870000	220	0.111863	0.110279	NO
BgChr_1	2865001	2875000	210	0.108698	0.106333	NO
BgChr_1	2870001	2880000	207	0.0971377	0.0946938	NO
BgChr_1	2875001	2885000	179	0.0950574	0.091949	NO
BgChr_1	2880001	2890000	226	0.105387	0.102462	NO
BgChr_1	2885001	2895000	262	0.112902	0.11137	NO
BgChr_1	2890001	2900000	273	0.103327	0.101984	NO
BgChr_1	2895001	2905000	271	0.0956612	0.093853	NO
BgChr_1	2900001	2910000	261	0.0974736	0.094351	NO
BgChr_1	2905001	2915000	154	0.0955826	0.0918565	NO
BgChr_1	2910001	2920000	39	0.0890584	0.0866731	NO
BgChr_1	2915001	2925000	138	0.110183	0.109321	NO
BgChr_1	2920001	2930000	213	0.107437	0.106191	NO
BgChr_1	2925001	2935000	199	0.11013	0.108646	NO
BgChr_1	2930001	2940000	291	0.109987	0.109358	NO
BgChr_1	2935001	2945000	283	0.103997	0.103243	NO
BgChr_1	2940001	2950000	230	0.103416	0.101761	NO
BgChr_1	2945001	2955000	256	0.113719	0.112626	NO
BgChr_1	2950001	2960000	263	0.120014	0.119287	NO
BgChr_1	2955001	2965000	231	0.11435	0.113078	NO
BgChr_1	2960001	2970000	138	0.109468	0.108195	NO
BgChr_1	2965001	2975000	150	0.113764	0.113143	NO
BgChr_1	2970001	2980000	186	0.10108	0.100174	NO
BgChr_1	2975001	2985000	162	0.0775786	0.0753322	NO
BgChr_1	2980001	2990000	95	0.0825424	0.0786678	NO
BgChr_1	2985001	2995000	120	0.111361	0.109293	NO
BgChr_1	2990001	3000000	254	0.135235	0.131516	NO
BgChr_1	2995001	3005000	360	0.127906	0.12498	NO
BgChr_1	3000001	3010000	262	0.102315	0.100352	NO
BgChr_1	3005001	3015000	171	0.103828	0.101554	NO
BgChr_1	3010001	3020000	222	0.118787	0.117342	NO
BgChr_1	3015001	3025000	156	0.114393	0.113287	NO
BgChr_1	3020001	3030000	161	0.087599	0.0860981	NO
BgChr_1	3025001	3035000	199	0.0898743	0.0876869	NO
BgChr_1	3030001	3040000	213	0.114733	0.113306	NO
BgChr_1	3035001	3045000	133	0.12316	0.123012	NO
BgChr_1	3040001	3050000	75	0.0955771	0.0920215	NO
BgChr_1	3045001	3055000	200	0.0958054	0.093199	NO
BgChr_1	3050001	3060000	226	0.0982646	0.0963461	NO
BgChr_1	3055001	3065000	190	0.104973	0.103149	NO
BgChr_1	3060001	3070000	194	0.101829	0.100124	NO
BgChr_1	3065001	3075000	210	0.0929836	0.0908401	NO
BgChr_1	3070001	3080000	232	0.101652	0.099532	NO
BgChr_1	3075001	3085000	279	0.099339	0.0970761	NO
BgChr_1	3080001	3090000	286	0.0985561	0.0965456	NO
BgChr_1	3085001	3095000	240	0.110938	0.110115	NO
BgChr_1	3090001	3100000	228	0.109993	0.10874	NO
BgChr_1	3095001	3105000	195	0.109742	0.10842	NO
BgChr_1	3100001	3110000	166	0.108118	0.107138	NO
BgChr_1	3105001	3115000	144	0.097539	0.0953072	NO
BgChr_1	3110001	3120000	198	0.0926665	0.0900346	NO
BgChr_1	3115001	3125000	198	0.0895276	0.0871918	NO
BgChr_1	3120001	3130000	162	0.0975511	0.0960577	NO
BgChr_1	3125001	3135000	170	0.109593	0.107452	NO
BgChr_1	3130001	3140000	201	0.0949286	0.0918021	NO
BgChr_1	3135001	3145000	268	0.103407	0.10165	NO
BgChr_1	3140001	3150000	250	0.116869	0.115876	NO
BgChr_1	3145001	3155000	186	0.11178	0.110039	NO
BgChr_1	3150001	3160000	235	0.108862	0.107818	NO
BgChr_1	3155001	3165000	194	0.107975	0.107075	NO
BgChr_1	3160001	3170000	174	0.109199	0.108046	NO
BgChr_1	3165001	3175000	268	0.112174	0.111346	NO
BgChr_1	3170001	3180000	238	0.115483	0.114651	NO
BgChr_1	3175001	3185000	201	0.10939	0.108013	NO
BgChr_1	3180001	3190000	210	0.100506	0.0993677	NO
BgChr_1	3185001	3195000	129	0.100921	0.100283	NO
BgChr_1	3190001	3200000	107	0.109854	0.107732	NO
BgChr_1	3195001	3205000	227	0.10788	0.106187	NO
BgChr_1	3200001	3210000	263	0.0997006	0.0981209	NO
BgChr_1	3205001	3215000	195	0.0910037	0.0884833	NO
BgChr_1	3210001	3220000	131	0.102964	0.100367	NO
BgChr_1	3215001	3225000	172	0.108021	0.106439	NO
BgChr_1	3220001	3230000	261	0.103253	0.101238	NO
BgChr_1	3225001	3235000	269	0.0992706	0.0969218	NO
BgChr_1	3230001	3240000	216	0.0944853	0.091698	NO
BgChr_1	3235001	3245000	147	0.0983668	0.096087	NO
BgChr_1	3240001	3250000	146	0.0932689	0.0917602	NO
BgChr_1	3245001	3255000	215	0.0774253	0.0750086	NO
BgChr_1	3250001	3260000	165	0.0831768	0.0800165	NO
BgChr_1	3255001	3265000	146	0.113853	0.109505	NO
BgChr_1	3260001	3270000	221	0.124895	0.121561	NO
BgChr_1	3265001	3275000	191	0.122992	0.121162	NO
BgChr_1	3270001	3280000	115	0.0855176	0.0836179	NO
BgChr_1	3275001	3285000	123	0.100997	0.0991342	NO
BgChr_1	3280001	3290000	173	0.11704	0.116298	NO
BgChr_1	3285001	3295000	218	0.110017	0.108737	NO
BgChr_1	3290001	3300000	202	0.11908	0.116854	NO
BgChr_1	3295001	3305000	153	0.123343	0.120552	NO
BgChr_1	3300001	3310000	122	0.14839	0.143213	NO
BgChr_1	3305001	3315000	110	0.140497	0.134251	NO
BgChr_1	3310001	3320000	84	0.0869638	0.0836697	NO
BgChr_1	3315001	3325000	66	0.0946567	0.0900133	NO
BgChr_1	3320001	3330000	120	0.196156	0.186913	NO
BgChr_1	3325001	3335000	146	0.165055	0.153124	NO
BgChr_1	3330001	3340000	152	0.0707029	0.0683045	NO
BgChr_1	3335001	3345000	186	0.0933489	0.0919428	NO
BgChr_1	3340001	3350000	217	0.117114	0.1148	NO
BgChr_1	3345001	3355000	148	0.136565	0.133595	NO
BgChr_1	3350001	3360000	112	0.0965481	0.0934964	NO
BgChr_1	3355001	3365000	198	0.0640871	0.0627861	NO
BgChr_1	3360001	3370000	198	0.0641211	0.0628436	NO
BgChr_1	3365001	3375000	129	0.0743916	0.0734862	NO
BgChr_1	3370001	3380000	107	0.0783802	0.0771163	NO
BgChr_1	3375001	3385000	104	0.0669284	0.0653989	NO
BgChr_1	3380001	3390000	107	0.0655738	0.0638314	NO
BgChr_1	3385001	3395000	98	0.0558277	0.0541164	NO
BgChr_1	3390001	3400000	100	0.0293616	0.0288343	NO
BgChr_1	3395001	3405000	108	0.0296836	0.0291291	NO
BgChr_1	3400001	3410000	102	0.0372993	0.0365798	NO
BgChr_1	3405001	3415000	97	0.0398472	0.0390141	NO
BgChr_1	3410001	3420000	126	0.0348279	0.0344462	NO
BgChr_1	3415001	3425000	148	0.0353461	0.0356759	NO
BgChr_1	3420001	3430000	161	0.0288817	0.028938	NO
BgChr_1	3425001	3435000	141	0.0310261	0.0303485	NO
BgChr_1	3430001	3440000	82	0.0381728	0.0373811	NO
BgChr_1	3435001	3445000	96	0.0320792	0.0318938	NO
BgChr_1	3440001	3450000	110	0.0269544	0.0267044	NO
BgChr_1	3445001	3455000	121	0.0230025	0.0222896	NO
BgChr_1	3450001	3460000	143	0.0286477	0.0280716	NO
BgChr_1	3455001	3465000	135	0.0319638	0.0317638	NO
BgChr_1	3460001	3470000	138	0.0325503	0.032478	NO
BgChr_1	3465001	3475000	174	0.0322518	0.0321441	NO
BgChr_1	3470001	3480000	162	0.0322375	0.0320852	NO
BgChr_1	3475001	3485000	156	0.0365007	0.0365245	NO
BgChr_1	3480001	3490000	159	0.0344585	0.0344256	NO
BgChr_1	3485001	3495000	201	0.027673	0.0275109	NO
BgChr_1	3490001	3500000	207	0.0321949	0.0320481	NO
BgChr_1	3495001	3505000	155	0.0367228	0.0363328	NO
BgChr_1	3500001	3510000	160	0.0429265	0.0416998	NO
BgChr_1	3505001	3515000	139	0.0392863	0.0375766	NO
BgChr_1	3510001	3520000	196	0.0267323	0.025598	NO
BgChr_1	3515001	3525000	231	0.0277498	0.0266551	NO
BgChr_1	3520001	3530000	201	0.0217344	0.0209533	NO
BgChr_1	3525001	3535000	218	0.0141517	0.0130254	NO
BgChr_1	3530001	3540000	227	0.0237471	0.0225778	NO
BgChr_1	3535001	3545000	196	0.0398083	0.0388525	NO
BgChr_1	3540001	3550000	140	0.0299692	0.0283134	NO
BgChr_1	3545001	3555000	161	0.0188815	0.0178778	NO
BgChr_1	3550001	3560000	160	0.0251877	0.0244864	NO
BgChr_1	3555001	3565000	135	0.0266763	0.0256762	NO
BgChr_1	3560001	3570000	166	0.0196682	0.0181095	NO
BgChr_1	3565001	3575000	160	0.017144	0.0157287	NO
BgChr_1	3570001	3580000	158	0.0241536	0.0233337	NO
BgChr_1	3575001	3585000	149	0.0203333	0.0193161	NO
BgChr_1	3580001	3590000	107	0.0188785	0.0176522	NO
BgChr_1	3585001	3595000	101	0.0191062	0.0174856	NO
BgChr_1	3590001	3600000	85	0.00580856	0.00415048	NO
BgChr_1	3595001	3605000	59	0.00104235	-5.11617e-05	NO
BgChr_1	3600001	3610000	81	0.0185226	0.017509	NO
BgChr_1	3605001	3615000	120	0.0216637	0.0201398	NO
BgChr_1	3610001	3620000	140	0.0257514	0.0239753	NO
BgChr_1	3615001	3625000	142	0.0292895	0.0286676	NO
BgChr_1	3620001	3630000	179	0.0309091	0.0305574	NO
BgChr_1	3625001	3635000	168	0.0323624	0.0317387	NO
BgChr_1	3630001	3640000	138	0.0213043	0.0203997	NO
BgChr_1	3635001	3645000	196	0.0190718	0.0175255	NO
BgChr_1	3640001	3650000	191	0.0227662	0.0213389	NO
BgChr_1	3645001	3655000	134	0.0301737	0.0294223	NO
BgChr_1	3650001	3660000	82	0.0221058	0.0208987	NO
BgChr_1	3655001	3665000	93	0.0175645	0.0161861	NO
BgChr_1	3660001	3670000	142	0.0353092	0.0342172	NO
BgChr_1	3665001	3675000	150	0.0344344	0.0331103	NO
BgChr_1	3670001	3680000	175	0.0286124	0.0277504	NO
BgChr_1	3675001	3685000	137	0.0290655	0.0288148	NO
BgChr_1	3680001	3690000	149	0.0358932	0.0351463	NO
BgChr_1	3685001	3695000	245	0.0309501	0.0300827	NO
BgChr_1	3690001	3700000	227	0.0275243	0.0266069	NO
BgChr_1	3695001	3705000	185	0.030646	0.0298602	NO
BgChr_1	3700001	3710000	223	0.0262595	0.0254965	NO
BgChr_1	3705001	3715000	244	0.025475	0.0243221	NO
BgChr_1	3710001	3720000	118	0.0284604	0.0270486	NO
BgChr_1	3715001	3725000	92	0.0245672	0.0236795	NO
BgChr_1	3720001	3730000	165	0.0283307	0.0278527	NO
BgChr_1	3725001	3735000	170	0.0280655	0.0275997	NO
BgChr_1	3730001	3740000	164	0.0276353	0.027024	NO
BgChr_1	3735001	3745000	206	0.0285361	0.0278573	NO
BgChr_1	3740001	3750000	237	0.0320245	0.0313258	NO
BgChr_1	3745001	3755000	262	0.037509	0.0371575	NO
BgChr_1	3750001	3760000	296	0.0336665	0.033396	NO
BgChr_1	3755001	3765000	235	0.0346048	0.0342882	NO
BgChr_1	3760001	3770000	189	0.0359392	0.0356407	NO
BgChr_1	3765001	3775000	150	0.0314567	0.0308928	NO
BgChr_1	3770001	3780000	154	0.0295776	0.0285652	NO
BgChr_1	3775001	3785000	202	0.0219683	0.0208007	NO
BgChr_1	3780001	3790000	213	0.0133505	0.0119765	NO
BgChr_1	3785001	3795000	255	0.0260758	0.0251668	NO
BgChr_1	3790001	3800000	193	0.0357334	0.0355171	NO
BgChr_1	3795001	3805000	150	0.0313376	0.0310601	NO
BgChr_1	3800001	3810000	219	0.0323986	0.0325731	NO
BgChr_1	3805001	3815000	205	0.0327505	0.0328396	NO
BgChr_1	3810001	3820000	153	0.0325059	0.032063	NO
BgChr_1	3815001	3825000	134	0.0301809	0.0295753	NO
BgChr_1	3820001	3830000	197	0.024983	0.0243118	NO
BgChr_1	3825001	3835000	233	0.0273755	0.0267754	NO
BgChr_1	3830001	3840000	222	0.0275111	0.0267734	NO
BgChr_1	3835001	3845000	263	0.0309311	0.0302139	NO
BgChr_1	3840001	3850000	253	0.0372183	0.036875	NO
BgChr_1	3845001	3855000	165	0.0368653	0.0364726	NO
BgChr_1	3850001	3860000	160	0.0378929	0.0371319	NO
BgChr_1	3855001	3865000	264	0.0373652	0.0364886	NO
BgChr_1	3860001	3870000	318	0.0343184	0.0336968	NO
BgChr_1	3865001	3875000	273	0.0377494	0.0373546	NO
BgChr_1	3870001	3880000	256	0.0374819	0.0368649	NO
BgChr_1	3875001	3885000	254	0.0307291	0.030151	NO
BgChr_1	3880001	3890000	201	0.0287411	0.0282274	NO
BgChr_1	3885001	3895000	189	0.0289165	0.0281439	NO
BgChr_1	3890001	3900000	190	0.0305548	0.0298282	NO
BgChr_1	3895001	3905000	184	0.0311878	0.030491	NO
BgChr_1	3900001	3910000	199	0.0311997	0.0301023	NO
BgChr_1	3905001	3915000	239	0.0341166	0.0333398	NO
BgChr_1	3910001	3920000	205	0.0364545	0.0360987	NO
BgChr_1	3915001	3925000	158	0.0330382	0.0322214	NO
BgChr_1	3920001	3930000	163	0.0321966	0.0314339	NO
BgChr_1	3925001	3935000	165	0.0371342	0.0364473	NO
BgChr_1	3930001	3940000	189	0.0352031	0.0343649	NO
BgChr_1	3935001	3945000	159	0.0418656	0.0402482	NO
BgChr_1	3940001	3950000	190	0.0369475	0.0355182	NO
BgChr_1	3945001	3955000	238	0.0349846	0.0345428	NO
BgChr_1	3950001	3960000	220	0.0382471	0.0379111	NO
BgChr_1	3955001	3965000	160	0.0358084	0.0356557	NO
BgChr_1	3960001	3970000	200	0.0330543	0.0331002	NO
BgChr_1	3965001	3975000	211	0.031705	0.0316882	NO
BgChr_1	3970001	3980000	113	0.0295776	0.0291419	NO
BgChr_1	3975001	3985000	127	0.0332485	0.0326485	NO
BgChr_1	3980001	3990000	184	0.0338601	0.0333207	NO
BgChr_1	3985001	3995000	106	0.0283436	0.027538	NO
BgChr_1	3990001	4000000	76	0.0408241	0.0405778	NO
BgChr_1	3995001	4005000	180	0.0354303	0.035063	NO
BgChr_1	4000001	4010000	228	0.0321061	0.0314455	NO
BgChr_1	4005001	4015000	197	0.0334791	0.032611	NO
BgChr_1	4010001	4020000	232	0.036857	0.0364927	NO
BgChr_1	4015001	4025000	278	0.0301749	0.0295525	NO
BgChr_1	4020001	4030000	238	0.0248436	0.0237089	NO
BgChr_1	4025001	4035000	236	0.0331461	0.0322275	NO
BgChr_1	4030001	4040000	217	0.0353264	0.0348178	NO
BgChr_1	4035001	4045000	221	0.0377396	0.0376303	NO
BgChr_1	4040001	4050000	265	0.0322329	0.0320504	NO
BgChr_1	4045001	4055000	284	0.0255063	0.0248246	NO
BgChr_1	4050001	4060000	236	0.0259006	0.0250269	NO
BgChr_1	4055001	4065000	109	0.0228453	0.0221084	NO
BgChr_1	4060001	4070000	83	0.0408329	0.0402506	NO
BgChr_1	4065001	4075000	236	0.0460299	0.0451275	NO
BgChr_1	4070001	4080000	243	0.0378028	0.0367232	NO
BgChr_1	4075001	4085000	117	0.0230823	0.0220918	NO
BgChr_1	4080001	4090000	52	0.0273804	0.0257915	NO
BgChr_1	4085001	4095000	64	0.0305495	0.0302519	NO
BgChr_1	4090001	4100000	131	0.0334043	0.0329941	NO
BgChr_1	4095001	4105000	167	0.0334049	0.0329913	NO
BgChr_1	4100001	4110000	223	0.0301882	0.0299118	NO
BgChr_1	4105001	4115000	270	0.0292584	0.0285079	NO
BgChr_1	4110001	4120000	271	0.0222576	0.0208997	NO
BgChr_1	4115001	4125000	256	0.0161918	0.0149691	NO
BgChr_1	4120001	4130000	183	0.0191161	0.0179487	NO
BgChr_1	4125001	4135000	103	0.0293993	0.0279544	NO
BgChr_1	4130001	4140000	112	0.0310535	0.0301212	NO
BgChr_1	4135001	4145000	224	0.0275236	0.0265583	NO
BgChr_1	4140001	4150000	260	0.0269532	0.0262311	NO
BgChr_1	4145001	4155000	207	0.0220936	0.0215948	NO
BgChr_1	4150001	4160000	237	0.0269116	0.0262509	NO
BgChr_1	4155001	4165000	213	0.0329689	0.0323808	NO
BgChr_1	4160001	4170000	200	0.0362591	0.0352996	NO
BgChr_1	4165001	4175000	241	0.0373829	0.0367198	NO
BgChr_1	4170001	4180000	202	0.0331035	0.0328251	NO
BgChr_1	4175001	4185000	146	0.0274733	0.0269123	NO
BgChr_1	4180001	4190000	136	0.0360754	0.0346216	NO
BgChr_1	4185001	4195000	183	0.0346251	0.0331506	NO
BgChr_1	4190001	4200000	210	0.0226318	0.0209004	NO
BgChr_1	4195001	4205000	186	0.0259553	0.0245161	NO
BgChr_1	4200001	4210000	161	0.0397668	0.0396879	NO
BgChr_1	4205001	4215000	212	0.0380101	0.0377802	NO
BgChr_1	4210001	4220000	245	0.0355172	0.0340789	NO
BgChr_1	4215001	4225000	157	0.0359678	0.034095	NO
BgChr_1	4220001	4230000	155	0.0265085	0.0261036	NO
BgChr_1	4225001	4235000	216	0.0274131	0.0269682	NO
BgChr_1	4230001	4240000	249	0.0361806	0.0359743	NO
BgChr_1	4235001	4245000	249	0.0357335	0.0352083	NO
BgChr_1	4240001	4250000	141	0.02985	0.028915	NO
BgChr_1	4245001	4255000	111	0.0221081	0.0212642	NO
BgChr_1	4250001	4260000	191	0.0230056	0.0220291	NO
BgChr_1	4255001	4265000	241	0.037315	0.0362744	NO
BgChr_1	4260001	4270000	212	0.042546	0.0415692	NO
BgChr_1	4265001	4275000	203	0.0387875	0.0376696	NO
BgChr_1	4270001	4280000	166	0.0448059	0.0440336	NO
BgChr_1	4275001	4285000	130	0.0433774	0.0427271	NO
BgChr_1	4280001	4290000	124	0.0424307	0.0418688	NO
BgChr_1	4285001	4295000	110	0.0283657	0.0269343	NO
BgChr_1	4290001	4300000	152	0.0271276	0.0255258	NO
BgChr_1	4295001	4305000	178	0.0500277	0.0491716	NO
BgChr_1	4300001	4310000	130	0.0584047	0.0582023	NO
BgChr_1	4305001	4315000	64	0.0480833	0.0475241	NO
BgChr_1	4310001	4320000	143	0.0473965	0.0468378	NO
BgChr_1	4315001	4325000	205	0.048448	0.048145	NO
BgChr_1	4320001	4330000	192	0.0527997	0.0526997	NO
BgChr_1	4325001	4335000	239	0.0441447	0.0434593	NO
BgChr_1	4330001	4340000	285	0.0439672	0.0431519	NO
BgChr_1	4335001	4345000	237	0.0525669	0.0518832	NO
BgChr_1	4340001	4350000	208	0.0588962	0.0579225	NO
BgChr_1	4345001	4355000	221	0.051057	0.0499021	NO
BgChr_1	4350001	4360000	231	0.0458544	0.0447429	NO
BgChr_1	4355001	4365000	271	0.0475239	0.0465137	NO
BgChr_1	4360001	4370000	240	0.0469658	0.0461436	NO
BgChr_1	4365001	4375000	257	0.0459805	0.0452329	NO
BgChr_1	4370001	4380000	307	0.048904	0.0482019	NO
BgChr_1	4375001	4385000	286	0.0431904	0.0423859	NO
BgChr_1	4380001	4390000	230	0.0343862	0.0332516	NO
BgChr_1	4385001	4395000	184	0.047646	0.046514	NO
BgChr_1	4390001	4400000	159	0.0523851	0.0514374	NO
BgChr_1	4395001	4405000	213	0.0407792	0.0389289	NO
BgChr_1	4400001	4410000	249	0.0385862	0.0366837	NO
BgChr_1	4405001	4415000	232	0.0447188	0.0434339	NO
BgChr_1	4410001	4420000	194	0.0488739	0.0476253	NO
BgChr_1	4415001	4425000	211	0.043898	0.0428999	NO
BgChr_1	4420001	4430000	332	0.0467702	0.045852	NO
BgChr_1	4425001	4435000	258	0.0532082	0.0524867	NO
BgChr_1	4430001	4440000	203	0.0464942	0.0455548	NO
BgChr_1	4435001	4445000	189	0.039803	0.0387388	NO
BgChr_1	4440001	4450000	189	0.0448315	0.0440439	NO
BgChr_1	4445001	4455000	171	0.052005	0.0513505	NO
BgChr_1	4450001	4460000	41	0.0604751	0.0604943	NO
BgChr_1	4455001	4465000	17	0.0513966	0.051019	NO
BgChr_1	4460001	4470000	49	0.0496379	0.0490888	NO
BgChr_1	4465001	4475000	154	0.032506	0.0308649	NO
BgChr_1	4470001	4480000	268	0.0305961	0.0291418	NO
BgChr_1	4475001	4485000	323	0.0429301	0.0417088	NO
BgChr_1	4480001	4490000	273	0.0509534	0.050058	NO
BgChr_1	4485001	4495000	267	0.0414258	0.0406576	NO
BgChr_1	4490001	4500000	293	0.0397614	0.0389704	NO
BgChr_1	4495001	4505000	229	0.0449276	0.0443537	NO
BgChr_1	4500001	4510000	274	0.0476612	0.0473232	NO
BgChr_1	4505001	4515000	262	0.0491674	0.0485354	NO
BgChr_1	4510001	4520000	267	0.0419845	0.0411258	NO
BgChr_1	4515001	4525000	313	0.0328692	0.0310795	NO
BgChr_1	4520001	4530000	262	0.0295527	0.0272481	NO
BgChr_1	4525001	4535000	211	0.0348396	0.0331362	NO
BgChr_1	4530001	4540000	275	0.0445518	0.0435775	NO
BgChr_1	4535001	4545000	239	0.0498085	0.0493088	NO
BgChr_1	4540001	4550000	141	0.0566668	0.0557273	NO
BgChr_1	4545001	4555000	160	0.0566456	0.0556696	NO
BgChr_1	4550001	4560000	213	0.0489217	0.0477634	NO
BgChr_1	4555001	4565000	313	0.0474988	0.0465914	NO
BgChr_1	4560001	4570000	315	0.0369291	0.0361224	NO
BgChr_1	4565001	4575000	282	0.0153337	0.0146185	NO
BgChr_1	4570001	4580000	303	0.0113943	0.0105494	NO
BgChr_1	4575001	4585000	261	0.0182741	0.0174107	NO
BgChr_1	4580001	4590000	258	0.0192566	0.0189258	NO
BgChr_1	4585001	4595000	307	0.0133826	0.0126307	NO
BgChr_1	4590001	4600000	238	0.0119667	0.010822	NO
BgChr_1	4595001	4605000	253	0.0110285	0.0103814	NO
BgChr_1	4600001	4610000	267	0.00642105	0.00608671	NO
BgChr_1	4605001	4615000	226	0.00816858	0.00807259	NO
BgChr_1	4610001	4620000	271	0.0148559	0.0146763	NO
BgChr_1	4615001	4625000	293	0.0117275	0.0109272	NO
BgChr_1	4620001	4630000	262	0.0135205	0.0126826	NO
BgChr_1	4625001	4635000	248	0.019355	0.0192016	NO
BgChr_1	4630001	4640000	206	0.00988068	0.00934625	NO
BgChr_1	4645001	4655000	210	0.00064532	-9.94969e-05	NO
BgChr_1	4650001	4660000	291	0.0111623	0.0105048	NO
BgChr_1	4655001	4665000	224	0.0178883	0.0174457	NO
BgChr_1	4660001	4670000	253	0.0131897	0.012662	NO
BgChr_1	4665001	4675000	251	0.0164535	0.0159737	NO
BgChr_1	4670001	4680000	223	0.0785988	0.076744	NO
BgChr_1	4675001	4685000	309	0.0975226	0.0962178	NO
BgChr_1	4680001	4690000	255	0.0934979	0.0923926	NO
BgChr_1	4685001	4695000	169	0.0913271	0.0902561	NO
BgChr_1	4690001	4700000	73	0.0833118	0.0821725	NO
BgChr_1	4695001	4705000	58	0.0856302	0.0852263	NO
BgChr_1	4700001	4710000	126	0.0956387	0.09487	NO
BgChr_1	4705001	4715000	122	0.0971793	0.0957635	NO
BgChr_1	4710001	4720000	105	0.0886511	0.0872536	NO
BgChr_1	4715001	4725000	156	0.0862016	0.0844641	NO
BgChr_1	4720001	4730000	160	0.0795174	0.0776807	NO
BgChr_1	4725001	4735000	130	0.0639468	0.0627065	NO
BgChr_1	4730001	4740000	205	0.0664491	0.0654161	NO
BgChr_1	4735001	4745000	291	0.0815449	0.0805847	NO
BgChr_1	4740001	4750000	285	0.0931007	0.092326	NO
BgChr_1	4745001	4755000	149	0.0977553	0.097187	NO
BgChr_1	4750001	4760000	27	0.1081	0.107488	NO
BgChr_1	4755001	4765000	102	0.0937224	0.0929023	NO
BgChr_1	4760001	4770000	156	0.0754894	0.0736804	NO
BgChr_1	4765001	4775000	56	0.0436976	0.0411096	NO
BgChr_1	4775001	4785000	1	0.0336249	0.0336249	NO
BgChr_1	4780001	4790000	1	0.0336249	0.0336249	NO
BgChr_1	4820001	4830000	9	0.0469962	0.0466895	NO
BgChr_1	4825001	4835000	11	0.0337518	0.0353879	NO
BgChr_1	4845001	4855000	2	0.0911579	0.0829154	NO
BgChr_1	4850001	4860000	2	0.0911579	0.0829154	NO
BgChr_1	4860001	4870000	153	0.0828291	0.0820751	NO
BgChr_1	4865001	4875000	224	0.0850492	0.084427	NO
BgChr_1	4870001	4880000	176	0.0920389	0.0914338	NO
BgChr_1	4875001	4885000	211	0.0899428	0.0889101	NO
BgChr_1	4880001	4890000	270	0.093272	0.0923382	NO
BgChr_1	4885001	4895000	343	0.0854255	0.0845021	NO
BgChr_1	4890001	4900000	337	0.0797835	0.078812	NO
BgChr_1	4895001	4905000	308	0.0906185	0.089618	NO
BgChr_1	4900001	4910000	201	0.0931035	0.0922521	NO
BgChr_1	4905001	4915000	142	0.0850912	0.0846108	NO
BgChr_1	4910001	4920000	167	0.0864007	0.085668	NO
BgChr_1	4915001	4925000	179	0.091823	0.0894822	NO
BgChr_1	4920001	4930000	188	0.0915645	0.0881698	NO
BgChr_1	4925001	4935000	172	0.0805342	0.0786067	NO
BgChr_1	4930001	4940000	179	0.0670991	0.0658894	NO
BgChr_1	4935001	4945000	194	0.0867822	0.0854076	NO
BgChr_1	4940001	4950000	199	0.100489	0.0996636	NO
BgChr_1	4945001	4955000	263	0.0883028	0.0873826	NO
BgChr_1	4950001	4960000	274	0.0844405	0.0835438	NO
BgChr_1	4955001	4965000	176	0.0795216	0.0785543	NO
BgChr_1	4960001	4970000	135	0.0712764	0.0697322	NO
BgChr_1	4965001	4975000	196	0.0812112	0.0802264	NO
BgChr_1	4970001	4980000	236	0.094935	0.0944113	NO
BgChr_1	4975001	4985000	155	0.102809	0.102171	NO
BgChr_1	4980001	4990000	179	0.0837878	0.082714	NO
BgChr_1	4985001	4995000	288	0.0837427	0.0827617	NO
BgChr_1	4990001	5000000	292	0.0928354	0.0919187	NO
BgChr_1	4995001	5005000	235	0.0934846	0.0918345	NO
BgChr_1	5000001	5010000	197	0.0825932	0.0802913	NO
BgChr_1	5005001	5015000	118	0.0818003	0.0797272	NO
BgChr_1	5010001	5020000	21	0.112235	0.11093	NO
BgChr_1	5015001	5025000	30	0.0811987	0.0809375	NO
BgChr_1	5020001	5030000	118	0.0891694	0.0879474	NO
BgChr_1	5025001	5035000	144	0.0807042	0.0790134	NO
BgChr_1	5030001	5040000	125	0.088167	0.0866139	NO
BgChr_1	5035001	5045000	207	0.0873303	0.0861614	NO
BgChr_1	5040001	5050000	294	0.0851457	0.0840991	NO
BgChr_1	5045001	5055000	260	0.097722	0.0967468	NO
BgChr_1	5050001	5060000	188	0.102278	0.101445	NO
BgChr_1	5055001	5065000	200	0.0928332	0.0917016	NO
BgChr_1	5060001	5070000	206	0.0810709	0.080027	NO
BgChr_1	5065001	5075000	134	0.0596014	0.058561	NO
BgChr_1	5070001	5080000	53	0.0417452	0.040593	NO
BgChr_1	5075001	5085000	86	0.0797563	0.0791451	NO
BgChr_1	5080001	5090000	169	0.0783724	0.0776274	NO
BgChr_1	5085001	5095000	185	0.0862009	0.0853801	NO
BgChr_1	5090001	5100000	251	0.0951433	0.0939704	NO
BgChr_1	5095001	5105000	247	0.0944311	0.0933796	NO
BgChr_1	5100001	5110000	204	0.0860944	0.085648	NO
BgChr_1	5105001	5115000	229	0.0762556	0.0754162	NO
BgChr_1	5110001	5120000	192	0.0764698	0.0756101	NO
BgChr_1	5115001	5125000	180	0.0888605	0.0881392	NO
BgChr_1	5120001	5130000	269	0.0873315	0.0864256	NO
BgChr_1	5125001	5135000	262	0.0860563	0.0849273	NO
BgChr_1	5130001	5140000	245	0.0857267	0.0848134	NO
BgChr_1	5135001	5145000	223	0.0877184	0.0872492	NO
BgChr_1	5140001	5150000	211	0.09324	0.0922557	NO
BgChr_1	5145001	5155000	232	0.0877172	0.086484	NO
BgChr_1	5150001	5160000	150	0.0914959	0.0903583	NO
BgChr_1	5155001	5165000	124	0.0969159	0.096419	NO
BgChr_1	5160001	5170000	149	0.0921716	0.0915914	NO
BgChr_1	5165001	5175000	140	0.0867247	0.0858447	NO
BgChr_1	5170001	5180000	149	0.0774213	0.076478	NO
BgChr_1	5175001	5185000	186	0.077753	0.0765226	NO
BgChr_1	5180001	5190000	191	0.0846698	0.0832319	NO
BgChr_1	5185001	5195000	180	0.0910938	0.0901629	NO
BgChr_1	5190001	5200000	172	0.0789958	0.0777045	NO
BgChr_1	5195001	5205000	213	0.0784475	0.077117	NO
BgChr_1	5200001	5210000	223	0.08399	0.0832513	NO
BgChr_1	5205001	5215000	198	0.0855257	0.0849763	NO
BgChr_1	5210001	5220000	173	0.0865457	0.0858446	NO
BgChr_1	5215001	5225000	160	0.0779231	0.0772389	NO
BgChr_1	5220001	5230000	158	0.0723355	0.0713402	NO
BgChr_1	5225001	5235000	182	0.0817869	0.0800658	NO
BgChr_1	5230001	5240000	205	0.0835656	0.0822801	NO
BgChr_1	5235001	5245000	193	0.0666134	0.0655052	NO
BgChr_1	5240001	5250000	235	0.0728565	0.0717396	NO
BgChr_1	5245001	5255000	248	0.0817233	0.0805699	NO
BgChr_1	5250001	5260000	248	0.0857821	0.0843189	NO
BgChr_1	5255001	5265000	326	0.0737058	0.0724574	NO
BgChr_1	5260001	5270000	264	0.0673387	0.0661528	NO
BgChr_1	5265001	5275000	73	0.0841116	0.0829481	NO
BgChr_1	5270001	5280000	82	0.0935634	0.0932936	NO
BgChr_1	5275001	5285000	233	0.0914588	0.090897	NO
BgChr_1	5280001	5290000	208	0.0904173	0.0898259	NO
BgChr_1	5285001	5295000	197	0.0865117	0.0860308	NO
BgChr_1	5290001	5300000	276	0.0844186	0.0837828	NO
BgChr_1	5295001	5305000	285	0.0867344	0.0861003	NO
BgChr_1	5300001	5310000	267	0.0911815	0.0906667	NO
BgChr_1	5305001	5315000	245	0.0871506	0.0864012	NO
BgChr_1	5310001	5320000	281	0.0877165	0.0869255	NO
BgChr_1	5315001	5325000	221	0.0884934	0.0878808	NO
BgChr_1	5320001	5330000	115	0.07896	0.0781876	NO
BgChr_1	5325001	5335000	146	0.0741794	0.0729819	NO
BgChr_1	5330001	5340000	135	0.0691608	0.0670681	NO
BgChr_1	5335001	5345000	160	0.0472329	0.0452619	NO
BgChr_1	5340001	5350000	213	0.0594553	0.0578949	NO
BgChr_1	5345001	5355000	222	0.0897955	0.0888315	NO
BgChr_1	5350001	5360000	238	0.0933256	0.0928746	NO
BgChr_1	5355001	5365000	228	0.0978622	0.0974201	NO
BgChr_1	5360001	5370000	261	0.100359	0.0996644	NO
BgChr_1	5365001	5375000	158	0.095243	0.0945098	NO
BgChr_1	5370001	5380000	54	0.0889165	0.0884082	NO
BgChr_1	5375001	5385000	145	0.0899122	0.0891818	NO
BgChr_1	5380001	5390000	218	0.0893368	0.0885015	NO
BgChr_1	5385001	5395000	227	0.0897042	0.0886408	NO
BgChr_1	5390001	5400000	187	0.0805558	0.0791737	NO
BgChr_1	5395001	5405000	205	0.0795168	0.0784522	NO
BgChr_1	5400001	5410000	236	0.0813939	0.080736	NO
BgChr_1	5405001	5415000	203	0.0839139	0.083297	NO
BgChr_1	5410001	5420000	228	0.0877388	0.087045	NO
BgChr_1	5415001	5425000	245	0.0884037	0.0878235	NO
BgChr_1	5420001	5430000	222	0.089214	0.0886613	NO
BgChr_1	5425001	5435000	197	0.0871188	0.0863154	NO
BgChr_1	5430001	5440000	181	0.092009	0.0912428	NO
BgChr_1	5435001	5445000	170	0.0937391	0.0929236	NO
BgChr_1	5440001	5450000	173	0.0926105	0.0916718	NO
BgChr_1	5445001	5455000	226	0.0931226	0.0924808	NO
BgChr_1	5450001	5460000	244	0.0951401	0.094748	NO
BgChr_1	5455001	5465000	200	0.0959817	0.095465	NO
BgChr_1	5460001	5470000	184	0.0917715	0.0910603	NO
BgChr_1	5465001	5475000	180	0.0896385	0.0887027	NO
BgChr_1	5470001	5480000	179	0.0917566	0.0909347	NO
BgChr_1	5475001	5485000	164	0.0898913	0.0893441	NO
BgChr_1	5480001	5490000	197	0.0926839	0.0920958	NO
BgChr_1	5485001	5495000	224	0.0972809	0.0968535	NO
BgChr_1	5490001	5500000	227	0.0956527	0.0951736	NO
BgChr_1	5495001	5505000	208	0.0919414	0.0914155	NO
BgChr_1	5500001	5510000	153	0.0765247	0.0757995	NO
BgChr_1	5505001	5515000	121	0.0619689	0.0611465	NO
BgChr_1	5510001	5520000	83	0.06842	0.0677649	NO
BgChr_1	5515001	5525000	120	0.0847748	0.0838422	NO
BgChr_1	5520001	5530000	206	0.0999498	0.0989014	NO
BgChr_1	5525001	5535000	264	0.0994206	0.0986462	NO
BgChr_1	5530001	5540000	262	0.0828904	0.0813723	NO
BgChr_1	5535001	5545000	229	0.0842552	0.0826546	NO
BgChr_1	5540001	5550000	247	0.101344	0.100603	NO
BgChr_1	5545001	5555000	196	0.110766	0.109875	NO
BgChr_1	5550001	5560000	88	0.112394	0.110734	NO
BgChr_1	5555001	5565000	134	0.0980667	0.0969312	NO
BgChr_1	5560001	5570000	198	0.100085	0.09934	NO
BgChr_1	5565001	5575000	208	0.0938032	0.0931841	NO
BgChr_1	5570001	5580000	199	0.0849614	0.0838957	NO
BgChr_1	5575001	5585000	221	0.0752328	0.074116	NO
BgChr_1	5580001	5590000	155	0.0755664	0.0748543	NO
BgChr_1	5585001	5595000	106	0.0709949	0.0704413	NO
BgChr_1	5590001	5600000	205	0.0698161	0.0690717	NO
BgChr_1	5595001	5605000	249	0.0843847	0.0835228	NO
BgChr_1	5600001	5610000	247	0.0896757	0.0887617	NO
BgChr_1	5605001	5615000	153	0.066617	0.065063	NO
BgChr_1	5610001	5620000	176	0.0573861	0.0558649	NO
BgChr_1	5615001	5625000	190	0.0702749	0.0690162	NO
BgChr_1	5620001	5630000	108	0.0815437	0.080341	NO
BgChr_1	5625001	5635000	122	0.0796291	0.0785103	NO
BgChr_1	5630001	5640000	69	0.0728691	0.0716942	NO
BgChr_1	5640001	5650000	13	0.020119	0.0195167	NO
BgChr_1	5645001	5655000	13	0.020119	0.0195167	NO
BgChr_1	5650001	5660000	56	0.078462	0.0770633	NO
BgChr_1	5655001	5665000	78	0.084213	0.082743	NO
BgChr_1	5660001	5670000	22	0.0985498	0.0972005	NO
BgChr_1	5665001	5675000	1	0.0456022	0.0456022	NO
BgChr_1	5670001	5680000	1	0.0456022	0.0456022	NO
BgChr_1	5675001	5685000	52	0.0959423	0.0943464	NO
BgChr_1	5680001	5690000	111	0.10014	0.098835	NO
BgChr_1	5685001	5695000	62	0.102752	0.101719	NO
BgChr_1	5690001	5700000	11	0.0608932	0.0594078	NO
BgChr_1	5695001	5705000	17	0.0986057	0.0950469	NO
BgChr_1	5700001	5710000	31	0.101607	0.0997001	NO
BgChr_1	5705001	5715000	35	0.0809115	0.0796729	NO
BgChr_1	5710001	5720000	133	0.0810865	0.0802185	NO
BgChr_1	5715001	5725000	211	0.0880165	0.0871409	NO
BgChr_1	5720001	5730000	204	0.0929133	0.0920565	NO
BgChr_1	5725001	5735000	211	0.0927567	0.0920599	NO
BgChr_1	5730001	5740000	170	0.0893985	0.0884107	NO
BgChr_1	5735001	5745000	155	0.0842799	0.0830991	NO
BgChr_1	5740001	5750000	149	0.0908132	0.0899358	NO
BgChr_1	5745001	5755000	202	0.0957873	0.0949082	NO
BgChr_1	5750001	5760000	246	0.0953102	0.094362	NO
BgChr_1	5755001	5765000	254	0.0881619	0.0872537	NO
BgChr_1	5760001	5770000	292	0.0880003	0.0872226	NO
BgChr_1	5765001	5775000	276	0.0833961	0.0826188	NO
BgChr_1	5770001	5780000	262	0.0852814	0.0844576	NO
BgChr_1	5775001	5785000	170	0.0932323	0.0924592	NO
BgChr_1	5780001	5790000	114	0.0722209	0.0710625	NO
BgChr_1	5785001	5795000	146	0.0784583	0.0773509	NO
BgChr_1	5790001	5800000	121	0.0842498	0.0834202	NO
BgChr_1	5795001	5805000	126	0.0754274	0.0741567	NO
BgChr_1	5800001	5810000	136	0.0898926	0.0880395	NO
BgChr_1	5805001	5815000	149	0.100262	0.0989198	NO
BgChr_1	5810001	5820000	186	0.0924418	0.0916411	NO
BgChr_1	5815001	5825000	152	0.0863014	0.0851753	NO
BgChr_1	5820001	5830000	215	0.089183	0.0882108	NO
BgChr_1	5825001	5835000	267	0.0868166	0.0859799	NO
BgChr_1	5830001	5840000	214	0.0709804	0.0699102	NO
BgChr_1	5835001	5845000	190	0.0573718	0.0561985	NO
BgChr_1	5840001	5850000	109	0.0560537	0.0550299	NO
BgChr_1	5845001	5855000	134	0.0978614	0.0971582	NO
BgChr_1	5850001	5860000	234	0.0937706	0.0930501	NO
BgChr_1	5855001	5865000	301	0.0824005	0.0814575	NO
BgChr_1	5860001	5870000	279	0.0830225	0.0821462	NO
BgChr_1	5865001	5875000	167	0.0870328	0.0864302	NO
BgChr_1	5870001	5880000	68	0.0833518	0.0825377	NO
BgChr_1	5875001	5885000	33	0.0784207	0.0777202	NO
BgChr_1	5880001	5890000	151	0.105986	0.10457	NO
BgChr_1	5885001	5895000	291	0.0974316	0.0964015	NO
BgChr_1	5890001	5900000	338	0.0793345	0.077835	NO
BgChr_1	5895001	5905000	338	0.0852943	0.0838378	NO
BgChr_1	5900001	5910000	269	0.0995703	0.098671	NO
BgChr_1	5905001	5915000	187	0.0962729	0.0948034	NO
BgChr_1	5910001	5920000	197	0.0823067	0.0806265	NO
BgChr_1	5915001	5925000	248	0.0845427	0.083431	NO
BgChr_1	5920001	5930000	134	0.0905407	0.090263	NO
BgChr_1	5925001	5935000	66	0.0926234	0.091379	NO
BgChr_1	5930001	5940000	203	0.0903303	0.0889237	NO
BgChr_1	5935001	5945000	183	0.089311	0.0879384	NO
BgChr_1	5940001	5950000	206	0.0845294	0.0838695	NO
BgChr_1	5945001	5955000	313	0.0890262	0.0885538	NO
BgChr_1	5950001	5960000	271	0.093248	0.0925834	NO
BgChr_1	5955001	5965000	240	0.0927218	0.0920322	NO
BgChr_1	5960001	5970000	233	0.0916478	0.0911712	NO
BgChr_1	5965001	5975000	226	0.0895721	0.0890182	NO
BgChr_1	5970001	5980000	197	0.0854444	0.0849382	NO
BgChr_1	5975001	5985000	129	0.080478	0.0800411	NO
BgChr_1	5980001	5990000	176	0.0894678	0.0880662	NO
BgChr_1	5985001	5995000	174	0.0894089	0.0879213	NO
BgChr_1	5990001	6000000	133	0.0828918	0.0820158	NO
BgChr_1	5995001	6005000	180	0.0849839	0.0837566	NO
BgChr_1	6000001	6010000	182	0.0900895	0.0890169	NO
BgChr_1	6005001	6015000	197	0.0782345	0.0772025	NO
BgChr_1	6010001	6020000	201	0.071248	0.0702822	NO
BgChr_1	6015001	6025000	150	0.0774433	0.076533	NO
BgChr_1	6020001	6030000	192	0.0779365	0.0767368	NO
BgChr_1	6025001	6035000	195	0.084409	0.0827242	NO
BgChr_1	6030001	6040000	195	0.0855821	0.0843855	NO
BgChr_1	6035001	6045000	248	0.0826597	0.0818364	NO
BgChr_1	6040001	6050000	208	0.0850085	0.0840523	NO
BgChr_1	6045001	6055000	204	0.0825112	0.0816826	NO
BgChr_1	6050001	6060000	265	0.083513	0.08253	NO
BgChr_1	6055001	6065000	260	0.0882852	0.0875063	NO
BgChr_1	6060001	6070000	197	0.0954845	0.094625	NO
BgChr_1	6065001	6075000	200	0.0914633	0.0902374	NO
BgChr_1	6070001	6080000	262	0.088034	0.0871757	NO
BgChr_1	6075001	6085000	297	0.0900973	0.0896562	NO
BgChr_1	6080001	6090000	291	0.0841461	0.0832245	NO
BgChr_1	6085001	6095000	253	0.0875784	0.0863841	NO
BgChr_1	6090001	6100000	217	0.100025	0.0991789	NO
BgChr_1	6095001	6105000	207	0.0867261	0.08555	NO
BgChr_1	6100001	6110000	188	0.0810308	0.0801781	NO
BgChr_1	6105001	6115000	195	0.0930144	0.0920998	NO
BgChr_1	6110001	6120000	223	0.0915504	0.0905936	NO
BgChr_1	6115001	6125000	227	0.0831621	0.0825209	NO
BgChr_1	6120001	6130000	166	0.0888714	0.0883614	NO
BgChr_1	6125001	6135000	217	0.0894309	0.0886291	NO
BgChr_1	6130001	6140000	264	0.0854495	0.0847257	NO
BgChr_1	6135001	6145000	261	0.0922956	0.0917951	NO
BgChr_1	6140001	6150000	288	0.0922794	0.0916502	NO
BgChr_1	6145001	6155000	239	0.0885051	0.0877351	NO
BgChr_1	6150001	6160000	246	0.0857704	0.084594	NO
BgChr_1	6155001	6165000	265	0.0854638	0.0840075	NO
BgChr_1	6160001	6170000	257	0.0925853	0.0908845	NO
BgChr_1	6165001	6175000	231	0.0934963	0.0919144	NO
BgChr_1	6170001	6180000	165	0.0703847	0.0685785	NO
BgChr_1	6175001	6185000	116	0.0736467	0.0713121	NO
BgChr_1	6180001	6190000	168	0.0972843	0.0967485	NO
BgChr_1	6185001	6195000	206	0.0892051	0.0885911	NO
BgChr_1	6190001	6200000	221	0.0764009	0.0755886	NO
BgChr_1	6195001	6205000	274	0.0763718	0.0755682	NO
BgChr_1	6200001	6210000	254	0.0785861	0.0775542	NO
BgChr_1	6205001	6215000	158	0.0816174	0.0806263	NO
BgChr_1	6210001	6220000	42	0.0978851	0.0973387	NO
BgChr_1	6380001	6390000	1	0.10089	0.10089	NO
BgChr_1	6385001	6395000	1	0.10089	0.10089	NO
BgChr_1	6410001	6420000	1	0.143949	0.143949	NO
BgChr_1	6415001	6425000	2	0.0858319	0.0813164	NO
BgChr_1	6420001	6430000	2	0.0478538	0.0461658	NO
BgChr_1	6425001	6435000	1	0.0736479	0.0736479	NO
BgChr_1	6445001	6455000	1	0.0544136	0.0544136	NO
BgChr_1	6450001	6460000	1	0.0544136	0.0544136	NO
BgChr_1	6455001	6465000	1	0.0448217	0.0448217	NO
BgChr_1	6460001	6470000	1	0.0448217	0.0448217	NO
BgChr_1	6475001	6485000	1	0.0768655	0.0768655	NO
BgChr_1	6480001	6490000	1	0.0768655	0.0768655	NO
BgChr_1	6515001	6525000	1	0.0768655	0.0768655	NO
BgChr_1	6520001	6530000	1	0.0768655	0.0768655	NO
BgChr_1	6575001	6585000	1	0.092552	0.092552	NO
BgChr_1	6580001	6590000	1	0.092552	0.092552	NO
BgChr_1	6615001	6625000	1	0.0784234	0.0784234	NO
BgChr_1	6620001	6630000	1	0.0784234	0.0784234	NO
BgChr_1	6625001	6635000	1	0.0692474	0.0692474	NO
BgChr_1	6630001	6640000	6	0.0755937	0.0755959	NO
BgChr_1	6635001	6645000	60	0.0743066	0.0737765	NO
BgChr_1	6640001	6650000	128	0.0586718	0.0577138	NO
BgChr_1	6645001	6655000	158	0.0480745	0.0472202	NO
BgChr_1	6650001	6660000	217	0.0663661	0.065809	NO
BgChr_1	6655001	6665000	172	0.0825265	0.0818058	NO
BgChr_1	6660001	6670000	65	0.0779845	0.0763187	NO
BgChr_1	6665001	6675000	138	0.0593053	0.0584331	NO
BgChr_1	6670001	6680000	184	0.0667773	0.0659889	NO
BgChr_1	6675001	6685000	79	0.0731884	0.0724006	NO
BgChr_1	6680001	6690000	29	0.063976	0.0632369	NO
BgChr_1	6685001	6695000	56	0.0717383	0.0715485	NO
BgChr_1	6690001	6700000	111	0.0709116	0.0704226	NO
BgChr_1	6695001	6705000	173	0.0608026	0.0601535	NO
BgChr_1	6700001	6710000	185	0.065552	0.0646866	NO
BgChr_1	6705001	6715000	142	0.0715004	0.0706624	NO
BgChr_1	6710001	6720000	121	0.0648509	0.0641316	NO
BgChr_1	6715001	6725000	87	0.0618606	0.0609424	NO
BgChr_1	6720001	6730000	53	0.0661116	0.0652064	NO
BgChr_1	6725001	6735000	62	0.069064	0.0678808	NO
BgChr_1	6730001	6740000	46	0.0478863	0.0469345	NO
BgChr_1	6735001	6745000	17	0.0272019	0.026367	NO
BgChr_1	6745001	6755000	52	0.0412231	0.0404297	NO
BgChr_1	6750001	6760000	104	0.060244	0.0596716	NO
BgChr_1	6755001	6765000	137	0.0696938	0.0691959	NO
BgChr_1	6760001	6770000	160	0.0599717	0.059378	NO
BgChr_1	6765001	6775000	199	0.0725147	0.0717739	NO
BgChr_1	6770001	6780000	180	0.0827869	0.0822225	NO
BgChr_1	6775001	6785000	159	0.0722955	0.0715446	NO
BgChr_1	6780001	6790000	214	0.0746259	0.0737799	NO
BgChr_1	6785001	6795000	214	0.0767372	0.076326	NO
BgChr_1	6790001	6800000	215	0.0704439	0.0698179	NO
BgChr_1	6795001	6805000	162	0.067666	0.0669845	NO
BgChr_1	6800001	6810000	112	0.0703592	0.0694475	NO
BgChr_1	6805001	6815000	188	0.0637307	0.0630757	NO
BgChr_1	6810001	6820000	287	0.0667239	0.0661773	NO
BgChr_1	6815001	6825000	242	0.0705116	0.0697798	NO
BgChr_1	6820001	6830000	168	0.0692093	0.0684286	NO
BgChr_1	6825001	6835000	179	0.0653017	0.0646608	NO
BgChr_1	6830001	6840000	141	0.0577494	0.0573381	NO
BgChr_1	6835001	6845000	81	0.0466718	0.046284	NO
BgChr_1	6840001	6850000	39	0.0502942	0.0497259	NO
BgChr_1	6845001	6855000	22	0.0663545	0.0656781	NO
BgChr_1	6850001	6860000	43	0.0465051	0.0461467	NO
BgChr_1	6855001	6865000	129	0.0472684	0.0468773	NO
BgChr_1	6860001	6870000	135	0.0447552	0.0443242	NO
BgChr_1	6865001	6875000	51	0.0393355	0.0389132	NO
BgChr_1	6870001	6880000	27	0.0501079	0.0492418	NO
BgChr_1	6875001	6885000	108	0.0695773	0.0689982	NO
BgChr_1	6880001	6890000	172	0.0747424	0.0744238	NO
BgChr_1	6885001	6895000	131	0.0735485	0.0732709	NO
BgChr_1	6890001	6900000	57	0.0679288	0.0675654	NO
BgChr_1	6895001	6905000	38	0.0813088	0.0809651	NO
BgChr_1	6900001	6910000	76	0.0757456	0.0753654	NO
BgChr_1	6905001	6915000	96	0.0826545	0.0820607	NO
BgChr_1	6910001	6920000	101	0.0850869	0.0846677	NO
BgChr_1	6915001	6925000	77	0.090113	0.0898444	NO
BgChr_1	6920001	6930000	69	0.124393	0.123824	NO
BgChr_1	6925001	6935000	89	0.108358	0.107561	NO
BgChr_1	6930001	6940000	68	0.0755817	0.0741763	NO
BgChr_1	6935001	6945000	65	0.0775287	0.0752143	NO
BgChr_1	6940001	6950000	110	0.0988433	0.0974141	NO
BgChr_1	6945001	6955000	182	0.0928553	0.0923285	NO
BgChr_1	6950001	6960000	178	0.0889683	0.0882803	NO
BgChr_1	6955001	6965000	81	0.0914628	0.0908023	NO
BgChr_1	6960001	6970000	61	0.0638582	0.0633012	NO
BgChr_1	6965001	6975000	49	0.0504484	0.0499789	NO
BgChr_1	6970001	6980000	12	0.0752133	0.0740855	NO
BgChr_1	6975001	6985000	20	0.126698	0.126227	NO
BgChr_1	6980001	6990000	47	0.104755	0.104048	NO
BgChr_1	6985001	6995000	112	0.0893893	0.0886563	NO
BgChr_1	6990001	7000000	93	0.0850159	0.084302	NO
BgChr_1	6995001	7005000	50	0.0821146	0.0812923	NO
BgChr_1	7000001	7010000	61	0.0974192	0.0966416	NO
BgChr_1	7005001	7015000	63	0.104136	0.103185	NO
BgChr_1	7010001	7020000	61	0.0987131	0.0978345	NO
BgChr_1	7015001	7025000	94	0.123723	0.123203	NO
BgChr_1	7020001	7030000	199	0.12551	0.125137	NO
BgChr_1	7025001	7035000	210	0.119461	0.118712	NO
BgChr_1	7030001	7040000	201	0.121387	0.120439	NO
BgChr_1	7035001	7045000	145	0.114031	0.113199	NO
BgChr_1	7040001	7050000	48	0.0555203	0.0540301	NO
BgChr_1	7045001	7055000	21	0.0451896	0.0438174	NO
BgChr_1	7070001	7080000	6	0.0273888	0.0274467	NO
BgChr_1	7075001	7085000	6	0.0273888	0.0274467	NO
BgChr_1	7115001	7125000	18	0.0852092	0.084535	NO
BgChr_1	7120001	7130000	45	0.0780646	0.0774379	NO
BgChr_1	7125001	7135000	82	0.0801663	0.0793961	NO
BgChr_1	7130001	7140000	108	0.0974359	0.0959305	NO
BgChr_1	7135001	7145000	179	0.136947	0.135589	NO
BgChr_1	7140001	7150000	205	0.133725	0.133094	NO
BgChr_1	7145001	7155000	185	0.113223	0.112892	NO
BgChr_1	7150001	7160000	241	0.116674	0.116154	NO
BgChr_1	7155001	7165000	180	0.11794	0.117396	NO
BgChr_1	7160001	7170000	45	0.115935	0.115475	NO
BgChr_1	7165001	7175000	163	0.113464	0.113048	NO
BgChr_1	7170001	7180000	173	0.114693	0.11425	NO
BgChr_1	7175001	7185000	128	0.126729	0.125947	NO
BgChr_1	7180001	7190000	189	0.124115	0.123363	NO
BgChr_1	7185001	7195000	156	0.109511	0.108802	NO
BgChr_1	7190001	7200000	177	0.0927428	0.0916013	NO
BgChr_1	7195001	7205000	244	0.104015	0.102703	NO
BgChr_1	7200001	7210000	228	0.114871	0.113961	NO
BgChr_1	7205001	7215000	200	0.108614	0.107483	NO
BgChr_1	7210001	7220000	209	0.107886	0.106705	NO
BgChr_1	7215001	7225000	111	0.112142	0.110917	NO
BgChr_1	7220001	7230000	112	0.103708	0.102441	NO
BgChr_1	7225001	7235000	216	0.105982	0.105184	NO
BgChr_1	7230001	7240000	218	0.109749	0.108961	NO
BgChr_1	7235001	7245000	221	0.111271	0.110666	NO
BgChr_1	7240001	7250000	217	0.104198	0.103174	NO
BgChr_1	7245001	7255000	189	0.0952894	0.0940714	NO
BgChr_1	7250001	7260000	240	0.102019	0.10114	NO
BgChr_1	7255001	7265000	250	0.103995	0.102749	NO
BgChr_1	7260001	7270000	240	0.101309	0.0996957	NO
BgChr_1	7265001	7275000	263	0.104294	0.103012	NO
BgChr_1	7270001	7280000	211	0.11251	0.111643	NO
BgChr_1	7275001	7285000	198	0.112463	0.111927	NO
BgChr_1	7280001	7290000	233	0.105579	0.104961	NO
BgChr_1	7285001	7295000	216	0.109185	0.10831	NO
BgChr_1	7290001	7300000	155	0.119037	0.118069	NO
BgChr_1	7295001	7305000	104	0.109266	0.108555	NO
BgChr_1	7300001	7310000	171	0.11105	0.110114	NO
BgChr_1	7305001	7315000	199	0.11946	0.118359	NO
BgChr_1	7310001	7320000	188	0.111393	0.109847	NO
BgChr_1	7315001	7325000	187	0.103754	0.102262	NO
BgChr_1	7320001	7330000	130	0.0910627	0.0903542	NO
BgChr_1	7325001	7335000	136	0.0896765	0.0892634	NO
BgChr_1	7330001	7340000	183	0.108715	0.108197	NO
BgChr_1	7335001	7345000	151	0.116522	0.115486	NO
BgChr_1	7340001	7350000	154	0.10516	0.103719	NO
BgChr_1	7345001	7355000	194	0.109582	0.108479	NO
BgChr_1	7350001	7360000	219	0.107697	0.106692	NO
BgChr_1	7355001	7365000	215	0.104565	0.103702	NO
BgChr_1	7360001	7370000	203	0.115239	0.11441	NO
BgChr_1	7365001	7375000	188	0.115726	0.115079	NO
BgChr_1	7370001	7380000	110	0.116744	0.116428	NO
BgChr_1	7375001	7385000	116	0.125473	0.124878	NO
BgChr_1	7380001	7390000	229	0.120283	0.119408	NO
BgChr_1	7385001	7395000	220	0.111602	0.1108	NO
BgChr_1	7390001	7400000	125	0.105667	0.105193	NO
BgChr_1	7395001	7405000	99	0.110276	0.109792	NO
BgChr_1	7400001	7410000	133	0.103806	0.102938	NO
BgChr_1	7405001	7415000	171	0.108912	0.107906	NO
BgChr_1	7410001	7420000	168	0.104761	0.10413	NO
BgChr_1	7415001	7425000	178	0.106821	0.106218	NO
BgChr_1	7420001	7430000	159	0.0994454	0.0983101	NO
BgChr_1	7425001	7435000	170	0.0800549	0.0791076	NO
BgChr_1	7430001	7440000	178	0.0861519	0.0856161	NO
BgChr_1	7435001	7445000	129	0.0744216	0.0733946	NO
BgChr_1	7440001	7450000	78	0.0600526	0.0587779	NO
BgChr_1	7445001	7455000	80	0.0988179	0.0972963	NO
BgChr_1	7450001	7460000	100	0.0933096	0.092498	NO
BgChr_1	7455001	7465000	76	0.0694688	0.0687228	NO
BgChr_1	7460001	7470000	96	0.0789676	0.077895	NO
BgChr_1	7465001	7475000	111	0.0875851	0.0864846	NO
BgChr_1	7470001	7480000	93	0.0971858	0.0964014	NO
BgChr_1	7475001	7485000	44	0.0974937	0.096802	NO
BgChr_1	7480001	7490000	36	0.075555	0.0749478	NO
BgChr_1	7485001	7495000	50	0.0735155	0.0732383	NO
BgChr_1	7490001	7500000	28	0.054934	0.0545401	NO
BgChr_1	7495001	7505000	10	0.0427677	0.0421841	NO
BgChr_1	7500001	7510000	12	0.0848464	0.0842448	NO
BgChr_1	7505001	7515000	43	0.123005	0.120938	NO
BgChr_1	7510001	7520000	33	0.135397	0.133481	NO
BgChr_1	7515001	7525000	10	0.0968139	0.0966851	NO
BgChr_1	7520001	7530000	8	0.0939615	0.0939187	NO
BgChr_1	7540001	7550000	10	0.0612232	0.0603474	NO
BgChr_1	7545001	7555000	66	0.0792712	0.0781622	NO
BgChr_1	7550001	7560000	99	0.0692543	0.0682165	NO
BgChr_1	7555001	7565000	99	0.0713225	0.0704363	NO
BgChr_1	7560001	7570000	80	0.0700777	0.0693131	NO
BgChr_1	7565001	7575000	38	0.0430934	0.042411	NO
BgChr_1	7570001	7580000	75	0.0840636	0.0834443	NO
BgChr_1	7575001	7585000	105	0.0921019	0.0913685	NO
BgChr_1	7580001	7590000	76	0.085636	0.0845823	NO
BgChr_1	7585001	7595000	34	0.0738244	0.0729989	NO
BgChr_1	7590001	7600000	88	0.111903	0.111622	NO
BgChr_1	7595001	7605000	171	0.0904509	0.0899455	NO
BgChr_1	7600001	7610000	176	0.0848976	0.084358	NO
BgChr_1	7605001	7615000	140	0.0927635	0.0913857	NO
BgChr_1	7610001	7620000	109	0.0772763	0.0757007	NO
BgChr_1	7615001	7625000	102	0.0927677	0.0923241	NO
BgChr_1	7620001	7630000	82	0.103782	0.10348	NO
BgChr_1	7625001	7635000	125	0.109328	0.108094	NO
BgChr_1	7630001	7640000	190	0.118242	0.117061	NO
BgChr_1	7635001	7645000	155	0.115162	0.114419	NO
BgChr_1	7640001	7650000	163	0.11342	0.112985	NO
BgChr_1	7645001	7655000	247	0.115188	0.114421	NO
BgChr_1	7650001	7660000	238	0.113878	0.112977	NO
BgChr_1	7655001	7665000	113	0.106675	0.106017	NO
BgChr_1	7660001	7670000	26	0.0284419	0.027784	NO
BgChr_1	7665001	7675000	17	0.021873	0.0214477	NO
BgChr_1	7670001	7680000	48	0.0249864	0.0239537	NO
BgChr_1	7675001	7685000	145	0.0338067	0.0329654	NO
BgChr_1	7680001	7690000	175	0.0669912	0.0659802	NO
BgChr_1	7685001	7695000	156	0.115648	0.114486	NO
BgChr_1	7690001	7700000	125	0.128264	0.127023	NO
BgChr_1	7695001	7705000	50	0.124473	0.123858	NO
BgChr_1	7700001	7710000	94	0.061826	0.0610246	NO
BgChr_1	7705001	7715000	197	0.0866229	0.0858137	NO
BgChr_1	7710001	7720000	145	0.101886	0.101087	NO
BgChr_1	7715001	7725000	45	0.0768961	0.0761866	NO
BgChr_1	7720001	7730000	57	0.0797825	0.0793249	NO
BgChr_1	7725001	7735000	99	0.101914	0.101452	NO
BgChr_1	7730001	7740000	73	0.0981979	0.0972013	NO
BgChr_1	7735001	7745000	26	0.0577529	0.0560942	NO
BgChr_1	7740001	7750000	9	0.0466502	0.0465129	NO
BgChr_1	7745001	7755000	8	0.0419674	0.041917	NO
BgChr_1	7775001	7785000	43	0.108183	0.106692	NO
BgChr_1	7780001	7790000	178	0.118035	0.1172	NO
BgChr_1	7785001	7795000	243	0.114296	0.113736	NO
BgChr_1	7790001	7800000	139	0.107612	0.107032	NO
BgChr_1	7795001	7805000	57	0.119349	0.118592	NO
BgChr_1	7800001	7810000	167	0.121963	0.121545	NO
BgChr_1	7805001	7815000	173	0.120226	0.119804	NO
BgChr_1	7810001	7820000	105	0.0958687	0.0949599	NO
BgChr_1	7815001	7825000	165	0.104738	0.10374	NO
BgChr_1	7820001	7830000	220	0.115324	0.11486	NO
BgChr_1	7825001	7835000	206	0.113637	0.113288	NO
BgChr_1	7830001	7840000	172	0.11976	0.119175	NO
BgChr_1	7835001	7845000	192	0.117681	0.117258	NO
BgChr_1	7840001	7850000	191	0.112874	0.112555	NO
BgChr_1	7845001	7855000	94	0.113035	0.112487	NO
BgChr_1	7850001	7860000	7	0.0953808	0.0930771	NO
BgChr_1	7855001	7865000	59	0.125951	0.124515	NO
BgChr_1	7860001	7870000	129	0.103229	0.102047	NO
BgChr_1	7865001	7875000	123	0.0938177	0.0931814	NO
BgChr_1	7870001	7880000	112	0.0996781	0.0992214	NO
BgChr_1	7875001	7885000	139	0.0990045	0.0986133	NO
BgChr_1	7880001	7890000	188	0.104949	0.10457	NO
BgChr_1	7885001	7895000	206	0.10798	0.107275	NO
BgChr_1	7890001	7900000	198	0.101529	0.100823	NO
BgChr_1	7895001	7905000	263	0.106998	0.106555	NO
BgChr_1	7900001	7910000	268	0.11604	0.115726	NO
BgChr_1	7905001	7915000	245	0.107058	0.10634	NO
BgChr_1	7910001	7920000	269	0.104493	0.103468	NO
BgChr_1	7915001	7925000	231	0.119442	0.118278	NO
BgChr_1	7920001	7930000	226	0.124046	0.122819	NO
BgChr_1	7925001	7935000	243	0.115353	0.114445	NO
BgChr_1	7930001	7940000	234	0.117565	0.116873	NO
BgChr_1	7935001	7945000	243	0.11888	0.118244	NO
BgChr_1	7940001	7950000	273	0.110204	0.10893	NO
BgChr_1	7945001	7955000	266	0.106715	0.105642	NO
BgChr_1	7950001	7960000	248	0.113535	0.112927	NO
BgChr_1	7955001	7965000	210	0.113264	0.111722	NO
BgChr_1	7960001	7970000	140	0.105909	0.103631	NO
BgChr_1	7965001	7975000	176	0.105053	0.103908	NO
BgChr_1	7970001	7980000	253	0.105091	0.104347	NO
BgChr_1	7975001	7985000	245	0.102988	0.102169	NO
BgChr_1	7980001	7990000	131	0.101547	0.0997448	NO
BgChr_1	7985001	7995000	73	0.0848967	0.0808821	NO
BgChr_1	7990001	8000000	145	0.101606	0.0996922	NO
BgChr_1	7995001	8005000	198	0.105218	0.104318	NO
BgChr_1	8000001	8010000	211	0.0702659	0.0689937	NO
BgChr_1	8005001	8015000	224	0.0510926	0.0505096	NO
BgChr_1	8010001	8020000	177	0.0458728	0.0455032	NO
BgChr_1	8015001	8025000	132	0.024728	0.0241587	NO
BgChr_1	8020001	8030000	111	0.0259154	0.0253202	NO
BgChr_1	8025001	8035000	116	0.0118618	0.011514	NO
BgChr_1	8035001	8045000	82	0.0466838	0.0461609	NO
BgChr_1	8040001	8050000	164	0.0534955	0.0531721	NO
BgChr_1	8045001	8055000	195	0.0535214	0.0532497	NO
BgChr_1	8050001	8060000	150	0.0558108	0.0554748	NO
BgChr_1	8055001	8065000	139	0.0520826	0.0517089	NO
BgChr_1	8060001	8070000	221	0.0494879	0.0488899	NO
BgChr_1	8065001	8075000	198	0.0448074	0.0442473	NO
BgChr_1	8070001	8080000	218	0.0560951	0.0556975	NO
BgChr_1	8075001	8085000	260	0.0721405	0.0714956	NO
BgChr_1	8080001	8090000	154	0.0748699	0.0740515	NO
BgChr_1	8085001	8095000	137	0.0594879	0.0587943	NO
BgChr_1	8090001	8100000	197	0.0548476	0.0543026	NO
BgChr_1	8095001	8105000	174	0.059871	0.0593165	NO
BgChr_1	8100001	8110000	178	0.0700871	0.0695589	NO
BgChr_1	8105001	8115000	232	0.0620694	0.0616853	NO
BgChr_1	8110001	8120000	212	0.0623439	0.0620299	NO
BgChr_1	8115001	8125000	132	0.0612343	0.0610241	NO
BgChr_1	8120001	8130000	84	0.0398444	0.0390378	NO
BgChr_1	8125001	8135000	77	0.0252199	0.0245074	NO
BgChr_1	8130001	8140000	119	0.0328581	0.0324656	NO
BgChr_1	8135001	8145000	125	0.0387549	0.0384814	NO
BgChr_1	8140001	8150000	87	0.0214283	0.0212272	NO
BgChr_1	8145001	8155000	74	0.0119381	0.0117473	NO
BgChr_1	8150001	8160000	46	0.0227695	0.0227524	NO
BgChr_1	8155001	8165000	16	0.0312927	0.0313677	NO
BgChr_1	8160001	8170000	45	0.0192803	0.0191996	NO
BgChr_1	8165001	8175000	68	0.0213277	0.0210714	NO
BgChr_1	8170001	8180000	80	0.0449933	0.0445868	NO
BgChr_1	8175001	8185000	93	0.064213	0.0640243	NO
BgChr_1	8180001	8190000	110	0.0502398	0.0499641	NO
BgChr_1	8185001	8195000	103	0.030739	0.0305323	NO
BgChr_1	8190001	8200000	35	0.0153662	0.0153534	NO
BgChr_1	8195001	8205000	43	0.0349578	0.0343118	NO
BgChr_1	8200001	8210000	65	0.0454638	0.0454177	NO
BgChr_1	8205001	8215000	50	0.0513979	0.0507296	NO
BgChr_1	8210001	8220000	34	0.0377803	0.0366077	NO
BgChr_1	8215001	8225000	9	0.0113445	0.0110951	NO
BgChr_1	8235001	8245000	63	0.0217946	0.0214355	NO
BgChr_1	8240001	8250000	123	0.0265615	0.0262883	NO
BgChr_1	8245001	8255000	108	0.0411951	0.0408859	NO
BgChr_1	8250001	8260000	110	0.0451825	0.0447894	NO
BgChr_1	8255001	8265000	108	0.0359549	0.035518	NO
BgChr_1	8260001	8270000	107	0.0428521	0.0425471	NO
BgChr_1	8265001	8275000	79	0.047072	0.0470183	NO
BgChr_1	8270001	8280000	77	0.027671	0.0274567	NO
BgChr_1	8275001	8285000	78	0.0292978	0.0290928	NO
BgChr_1	8280001	8290000	104	0.0518124	0.0515966	NO
BgChr_1	8285001	8295000	170	0.0613896	0.0611094	NO
BgChr_1	8290001	8300000	162	0.0689922	0.0686316	NO
BgChr_1	8295001	8305000	102	0.0568691	0.0563087	NO
BgChr_1	8300001	8310000	58	0.0272461	0.026825	NO
BgChr_1	8305001	8315000	61	0.0293068	0.0290516	NO
BgChr_1	8310001	8320000	49	0.0164517	0.0163908	NO
BgChr_1	8315001	8325000	44	0.013699	0.013413	NO
BgChr_1	8320001	8330000	81	0.0419018	0.0416107	NO
BgChr_1	8325001	8335000	92	0.0399143	0.0396248	NO
BgChr_1	8330001	8340000	94	0.0287077	0.0281958	NO
BgChr_1	8335001	8345000	87	0.0198136	0.019311	NO
BgChr_1	8345001	8355000	7	0.00915912	0.00908456	NO
BgChr_1	8355001	8365000	23	0.0513339	0.0506745	NO
BgChr_1	8360001	8370000	46	0.0436352	0.0433543	NO
BgChr_1	8365001	8375000	58	0.0438769	0.0433276	NO
BgChr_1	8370001	8380000	96	0.051708	0.0511974	NO
BgChr_1	8375001	8385000	168	0.0447249	0.044513	NO
BgChr_1	8380001	8390000	155	0.0444045	0.0445499	NO
BgChr_1	8385001	8395000	115	0.0560686	0.0560468	NO
BgChr_1	8390001	8400000	142	0.0583802	0.0579818	NO
BgChr_1	8395001	8405000	138	0.0627342	0.0619437	NO
BgChr_1	8400001	8410000	142	0.0643648	0.0634664	NO
BgChr_1	8405001	8415000	170	0.0595577	0.0590574	NO
BgChr_1	8410001	8420000	171	0.0587543	0.0578102	NO
BgChr_1	8415001	8425000	145	0.0519045	0.0506648	NO
BgChr_1	8420001	8430000	170	0.0406825	0.040085	NO
BgChr_1	8425001	8435000	208	0.0529332	0.052408	NO
BgChr_1	8430001	8440000	163	0.0702637	0.0696991	NO
BgChr_1	8435001	8445000	139	0.0742287	0.0736102	NO
BgChr_1	8440001	8450000	162	0.0720411	0.071534	NO
BgChr_1	8445001	8455000	180	0.0583165	0.0577356	NO
BgChr_1	8450001	8460000	144	0.037163	0.0367069	NO
BgChr_1	8455001	8465000	85	0.0245245	0.0243252	NO
BgChr_1	8460001	8470000	111	0.0434321	0.0432522	NO
BgChr_1	8465001	8475000	189	0.0659812	0.0657535	NO
BgChr_1	8470001	8480000	194	0.0734583	0.0730471	NO
BgChr_1	8475001	8485000	144	0.0654278	0.0649024	NO
BgChr_1	8480001	8490000	65	0.0616645	0.0612879	NO
BgChr_1	8485001	8495000	52	0.0226287	0.0225614	NO
BgChr_1	8490001	8500000	144	0.0425939	0.042509	NO
BgChr_1	8495001	8505000	201	0.0544356	0.0542036	NO
BgChr_1	8500001	8510000	134	0.054898	0.0545945	NO
BgChr_1	8505001	8515000	51	0.0652979	0.0650527	NO
BgChr_1	8510001	8520000	107	0.0541457	0.0539749	NO
BgChr_1	8515001	8525000	178	0.0505714	0.0502902	NO
BgChr_1	8520001	8530000	174	0.0564391	0.0561018	NO
BgChr_1	8525001	8535000	144	0.0606488	0.0602993	NO
BgChr_1	8530001	8540000	184	0.0591145	0.0586989	NO
BgChr_1	8535001	8545000	195	0.0531582	0.0525973	NO
BgChr_1	8540001	8550000	223	0.0507671	0.0500151	NO
BgChr_1	8545001	8555000	245	0.0561772	0.0556268	NO
BgChr_1	8550001	8560000	123	0.0602919	0.0601796	NO
BgChr_1	8555001	8565000	167	0.0601865	0.0598282	NO
BgChr_1	8560001	8570000	205	0.056753	0.0564743	NO
BgChr_1	8565001	8575000	193	0.0582687	0.0578835	NO
BgChr_1	8570001	8580000	217	0.0617789	0.0611859	NO
BgChr_1	8575001	8585000	175	0.0603093	0.0597576	NO
BgChr_1	8580001	8590000	219	0.0534711	0.0530138	NO
BgChr_1	8585001	8595000	168	0.0483279	0.0481088	NO
BgChr_1	8590001	8600000	118	0.0629123	0.0626097	NO
BgChr_1	8595001	8605000	172	0.0666053	0.0659984	NO
BgChr_1	8600001	8610000	240	0.0827491	0.0821698	NO
BgChr_1	8605001	8615000	164	0.0908855	0.090555	NO
BgChr_1	8610001	8620000	158	0.0666221	0.0659729	NO
BgChr_1	8615001	8625000	252	0.0675618	0.0670009	NO
BgChr_1	8620001	8630000	111	0.0667928	0.0663807	NO
BgChr_1	8625001	8635000	111	0.071708	0.069682	NO
BgChr_1	8630001	8640000	207	0.0852004	0.083248	NO
BgChr_1	8635001	8645000	214	0.0954605	0.0943755	NO
BgChr_1	8640001	8650000	209	0.0954349	0.0949227	NO
BgChr_1	8645001	8655000	122	0.106177	0.105616	NO
BgChr_1	8650001	8660000	31	0.122257	0.120806	NO
BgChr_1	8655001	8665000	36	0.0912923	0.0897643	NO
BgChr_1	8660001	8670000	64	0.095573	0.0945011	NO
BgChr_1	8665001	8675000	52	0.112051	0.111409	NO
BgChr_1	8670001	8680000	24	0.124563	0.12403	NO
BgChr_1	8680001	8690000	17	0.160156	0.158473	NO
BgChr_1	8685001	8695000	100	0.119108	0.117732	NO
BgChr_1	8690001	8700000	168	0.115883	0.114998	NO
BgChr_1	8695001	8705000	161	0.118603	0.117886	NO
BgChr_1	8700001	8710000	146	0.108057	0.107321	NO
BgChr_1	8705001	8715000	135	0.100293	0.0994927	NO
BgChr_1	8710001	8720000	138	0.0938316	0.0928452	NO
BgChr_1	8715001	8725000	108	0.087295	0.0864314	NO
BgChr_1	8720001	8730000	99	0.0778208	0.0770854	NO
BgChr_1	8725001	8735000	180	0.101566	0.100502	NO
BgChr_1	8730001	8740000	167	0.0948023	0.0933438	NO
BgChr_1	8735001	8745000	104	0.0636498	0.0620491	NO
BgChr_1	8740001	8750000	66	0.0809251	0.0795506	NO
BgChr_1	8745001	8755000	46	0.0812179	0.0801098	NO
BgChr_1	8750001	8760000	57	0.0975011	0.0957161	NO
BgChr_1	8755001	8765000	75	0.103532	0.101297	NO
BgChr_1	8760001	8770000	98	0.10753	0.105853	NO
BgChr_1	8765001	8775000	82	0.110819	0.108606	NO
BgChr_1	8770001	8780000	74	0.0868057	0.0846849	NO
BgChr_1	8775001	8785000	67	0.0908496	0.0901925	NO
BgChr_1	8780001	8790000	102	0.110127	0.108771	NO
BgChr_1	8785001	8795000	102	0.104908	0.103381	NO
BgChr_1	8790001	8800000	41	0.101758	0.100786	NO
BgChr_1	8795001	8805000	39	0.106321	0.105152	NO
BgChr_1	8800001	8810000	76	0.109739	0.108998	NO
BgChr_1	8805001	8815000	77	0.102028	0.101649	NO
BgChr_1	8810001	8820000	87	0.0992001	0.0987587	NO
BgChr_1	8815001	8825000	168	0.111965	0.111491	NO
BgChr_1	8820001	8830000	204	0.111761	0.111184	NO
BgChr_1	8825001	8835000	204	0.110882	0.109529	NO
BgChr_1	8830001	8840000	138	0.10409	0.102375	NO
BgChr_1	8835001	8845000	69	0.0806957	0.0800026	NO
BgChr_1	8840001	8850000	133	0.0846746	0.0838069	NO
BgChr_1	8845001	8855000	169	0.0836189	0.0826483	NO
BgChr_1	8850001	8860000	146	0.0858034	0.0849551	NO
BgChr_1	8855001	8865000	116	0.0997005	0.0988477	NO
BgChr_1	8860001	8870000	97	0.118252	0.117394	NO
BgChr_1	8865001	8875000	112	0.107873	0.106953	NO
BgChr_1	8870001	8880000	154	0.109607	0.108974	NO
BgChr_1	8875001	8885000	202	0.111056	0.109853	NO
BgChr_1	8880001	8890000	188	0.108026	0.106481	NO
BgChr_1	8885001	8895000	169	0.119167	0.118376	NO
BgChr_1	8890001	8900000	158	0.123191	0.12247	NO
BgChr_1	8895001	8905000	174	0.126646	0.125806	NO
BgChr_1	8900001	8910000	206	0.122671	0.121883	NO
BgChr_1	8905001	8915000	176	0.115095	0.11395	NO
BgChr_1	8910001	8920000	153	0.119872	0.118706	NO
BgChr_1	8915001	8925000	148	0.118133	0.117377	NO
BgChr_1	8920001	8930000	181	0.116161	0.115532	NO
BgChr_1	8925001	8935000	219	0.117844	0.117234	NO
BgChr_1	8930001	8940000	219	0.117583	0.116713	NO
BgChr_1	8935001	8945000	238	0.11864	0.117853	NO
BgChr_1	8940001	8950000	202	0.115273	0.114093	NO
BgChr_1	8945001	8955000	169	0.108189	0.106615	NO
BgChr_1	8950001	8960000	190	0.11495	0.113295	NO
BgChr_1	8955001	8965000	146	0.125953	0.124083	NO
BgChr_1	8960001	8970000	130	0.119579	0.118302	NO
BgChr_1	8965001	8975000	184	0.116182	0.11445	NO
BgChr_1	8970001	8980000	224	0.119389	0.118038	NO
BgChr_1	8975001	8985000	205	0.109534	0.108502	NO
BgChr_1	8980001	8990000	175	0.102819	0.101477	NO
BgChr_1	8985001	8995000	166	0.10957	0.108645	NO
BgChr_1	8990001	9000000	158	0.118744	0.118265	NO
BgChr_1	8995001	9005000	174	0.122406	0.121898	NO
BgChr_1	9000001	9010000	169	0.123114	0.122544	NO
BgChr_1	9005001	9015000	168	0.126648	0.125709	NO
BgChr_1	9010001	9020000	174	0.123176	0.122015	NO
BgChr_1	9015001	9025000	163	0.121154	0.120362	NO
BgChr_1	9020001	9030000	153	0.12127	0.120703	NO
BgChr_1	9025001	9035000	197	0.115192	0.11468	NO
BgChr_1	9030001	9040000	185	0.115594	0.11518	NO
BgChr_1	9035001	9045000	141	0.124257	0.123599	NO
BgChr_1	9040001	9050000	101	0.129368	0.128258	NO
BgChr_1	9045001	9055000	58	0.123214	0.121509	NO
BgChr_1	9050001	9060000	114	0.10736	0.106346	NO
BgChr_1	9055001	9065000	201	0.113696	0.11293	NO
BgChr_1	9060001	9070000	187	0.112196	0.111244	NO
BgChr_1	9065001	9075000	96	0.11109	0.109708	NO
BgChr_1	9070001	9080000	112	0.118241	0.117308	NO
BgChr_1	9075001	9085000	217	0.113161	0.112408	NO
BgChr_1	9080001	9090000	240	0.117615	0.11682	NO
BgChr_1	9085001	9095000	191	0.119664	0.118667	NO
BgChr_1	9090001	9100000	206	0.124051	0.123147	NO
BgChr_1	9095001	9105000	228	0.120345	0.11963	NO
BgChr_1	9100001	9110000	165	0.107341	0.106307	NO
BgChr_1	9105001	9115000	124	0.112383	0.110396	NO
BgChr_1	9110001	9120000	198	0.116821	0.115524	NO
BgChr_1	9115001	9125000	223	0.11392	0.113208	NO
BgChr_1	9120001	9130000	185	0.108977	0.108451	NO
BgChr_1	9125001	9135000	189	0.101969	0.101473	NO
BgChr_1	9130001	9140000	163	0.101821	0.100818	NO
BgChr_1	9135001	9145000	146	0.111524	0.110252	NO
BgChr_1	9140001	9150000	174	0.107771	0.106928	NO
BgChr_1	9145001	9155000	186	0.104455	0.103617	NO
BgChr_1	9150001	9160000	149	0.106487	0.105739	NO
BgChr_1	9155001	9165000	123	0.10354	0.102819	NO
BgChr_1	9160001	9170000	148	0.120128	0.119344	NO
BgChr_1	9165001	9175000	143	0.141359	0.140588	NO
BgChr_1	9170001	9180000	118	0.153479	0.152797	NO
BgChr_1	9175001	9185000	133	0.145289	0.144503	NO
BgChr_1	9180001	9190000	152	0.135266	0.134152	NO
BgChr_1	9185001	9195000	192	0.143955	0.14267	NO
BgChr_1	9190001	9200000	171	0.147457	0.146418	NO
BgChr_1	9195001	9205000	145	0.144804	0.144227	NO
BgChr_1	9200001	9210000	188	0.151943	0.150847	NO
BgChr_1	9205001	9215000	208	0.153171	0.151819	NO
BgChr_1	9210001	9220000	212	0.148687	0.147892	NO
BgChr_1	9215001	9225000	205	0.145596	0.144788	NO
BgChr_1	9220001	9230000	169	0.144605	0.142745	NO
BgChr_1	9225001	9235000	184	0.139933	0.138565	NO
BgChr_1	9230001	9240000	167	0.138575	0.137612	NO
BgChr_1	9235001	9245000	93	0.134258	0.132986	NO
BgChr_1	9240001	9250000	197	0.143443	0.142409	NO
BgChr_1	9245001	9255000	227	0.147357	0.146363	NO
BgChr_1	9250001	9260000	148	0.143127	0.141598	NO
BgChr_1	9255001	9265000	132	0.143776	0.142038	NO
BgChr_1	9260001	9270000	120	0.141321	0.140694	NO
BgChr_1	9265001	9275000	143	0.139904	0.138847	NO
BgChr_1	9270001	9280000	182	0.141014	0.140063	NO
BgChr_1	9275001	9285000	214	0.141868	0.139952	NO
BgChr_1	9280001	9290000	202	0.14795	0.145916	NO
BgChr_1	9285001	9295000	188	0.14936	0.148853	NO
BgChr_1	9290001	9300000	199	0.14457	0.143926	NO
BgChr_1	9295001	9305000	173	0.132268	0.130403	NO
BgChr_1	9300001	9310000	112	0.12248	0.120135	NO
BgChr_1	9305001	9315000	157	0.143011	0.141389	NO
BgChr_1	9310001	9320000	239	0.148267	0.146693	NO
BgChr_1	9315001	9325000	229	0.144378	0.143356	NO
BgChr_1	9320001	9330000	248	0.110429	0.107022	NO
BgChr_1	9325001	9335000	247	0.0656703	0.0626147	NO
BgChr_1	9330001	9340000	184	0.0410067	0.040746	NO
BgChr_1	9335001	9345000	148	0.0385301	0.0383675	NO
BgChr_1	9340001	9350000	185	0.0411224	0.040853	NO
BgChr_1	9345001	9355000	210	0.0418304	0.0414512	NO
BgChr_1	9350001	9360000	169	0.0400873	0.0397051	NO
BgChr_1	9355001	9365000	172	0.0397713	0.0395237	NO
BgChr_1	9360001	9370000	105	0.0347165	0.0348761	NO
BgChr_1	9365001	9375000	62	0.0371042	0.0367961	NO
BgChr_1	9370001	9380000	163	0.0461122	0.0454261	NO
BgChr_1	9375001	9385000	155	0.04537	0.044722	NO
BgChr_1	9380001	9390000	127	0.0379036	0.037632	NO
BgChr_1	9385001	9395000	121	0.0451279	0.044479	NO
BgChr_1	9390001	9400000	96	0.0396215	0.0389907	NO
BgChr_1	9395001	9405000	80	0.0241674	0.0240821	NO
BgChr_1	9400001	9410000	48	0.0108214	0.0111609	NO
BgChr_1	9405001	9415000	45	0.0123702	0.0127144	NO
BgChr_1	9410001	9420000	51	0.0283249	0.0284332	NO
BgChr_1	9415001	9425000	34	0.0327262	0.0329831	NO
BgChr_1	9420001	9430000	13	0.0290331	0.0292771	NO
BgChr_1	9425001	9435000	15	0.0353539	0.0354114	NO
BgChr_1	9430001	9440000	22	0.0177234	0.018067	NO
BgChr_1	9435001	9445000	31	0.0100525	0.0103294	NO
BgChr_1	9440001	9450000	52	0.0194621	0.0198804	NO
BgChr_1	9445001	9455000	98	0.01223	0.0126957	NO
BgChr_1	9450001	9460000	94	0.00824883	0.00860379	NO
BgChr_1	9455001	9465000	30	0.00820464	0.00834738	NO
BgChr_1	9460001	9470000	3	0.0138543	0.0139307	NO
BgChr_1	9470001	9480000	113	0.0131682	0.0133331	NO
BgChr_1	9475001	9485000	113	0.0119746	0.0121917	NO
BgChr_1	9485001	9495000	25	0.00933835	0.00919295	NO
BgChr_1	9490001	9500000	54	0.01871	0.0182125	NO
BgChr_1	9495001	9505000	34	0.0196776	0.0190402	NO
BgChr_1	9525001	9535000	2	0.0126787	0.012626	NO
BgChr_1	9530001	9540000	2	0.0126787	0.012626	NO
BgChr_1	9570001	9580000	55	0.0488024	0.0484939	NO
BgChr_1	9575001	9585000	123	0.0386911	0.0383819	NO
BgChr_1	9580001	9590000	126	0.0340793	0.0340395	NO
BgChr_1	9585001	9595000	91	0.049114	0.0494842	NO
BgChr_1	9590001	9600000	73	0.03754	0.0385261	NO
BgChr_1	9595001	9605000	75	0.0203125	0.0206615	NO
BgChr_1	9600001	9610000	43	0.0244256	0.0249299	NO
BgChr_1	9605001	9615000	50	0.0178141	0.0184528	NO
BgChr_1	9610001	9620000	109	0.0316757	0.0318943	NO
BgChr_1	9615001	9625000	179	0.040588	0.0407425	NO
BgChr_1	9620001	9630000	176	0.0407198	0.0408229	NO
BgChr_1	9625001	9635000	163	0.0407735	0.0405411	NO
BgChr_1	9630001	9640000	149	0.0318783	0.0319545	NO
BgChr_1	9635001	9645000	57	0.0106211	0.0112825	NO
BgChr_1	9640001	9650000	52	0.0309224	0.0313699	NO
BgChr_1	9645001	9655000	74	0.0372242	0.0377356	NO
BgChr_1	9650001	9660000	73	0.0332284	0.0332701	NO
BgChr_1	9655001	9665000	150	0.0407082	0.0407919	NO
BgChr_1	9660001	9670000	188	0.0453033	0.0454544	NO
BgChr_1	9665001	9675000	135	0.0415309	0.0417118	NO
BgChr_1	9670001	9680000	111	0.0239061	0.0240737	NO
BgChr_1	9675001	9685000	140	0.0190748	0.0195493	NO
BgChr_1	9680001	9690000	157	0.0378902	0.0388394	NO
BgChr_1	9685001	9695000	81	0.0490203	0.0500288	NO
BgChr_1	9695001	9705000	40	0.0403706	0.0402045	NO
BgChr_1	9700001	9710000	147	0.038539	0.038268	NO
BgChr_1	9705001	9715000	141	0.0347493	0.0344201	NO
BgChr_1	9710001	9720000	82	0.0210316	0.0213657	NO
BgChr_1	9715001	9725000	65	0.0156012	0.0163024	NO
BgChr_1	9720001	9730000	123	0.0240037	0.0245109	NO
BgChr_1	9725001	9735000	182	0.0308044	0.0305539	NO
BgChr_1	9730001	9740000	194	0.0418243	0.041316	NO
BgChr_1	9735001	9745000	239	0.0375919	0.0374286	NO
BgChr_1	9740001	9750000	225	0.028698	0.0289087	NO
BgChr_1	9745001	9755000	197	0.0266201	0.0270123	NO
BgChr_1	9750001	9760000	181	0.0375101	0.037459	NO
BgChr_1	9755001	9765000	189	0.0430051	0.0428516	NO
BgChr_1	9760001	9770000	172	0.0345857	0.0345928	NO
BgChr_1	9765001	9775000	194	0.0391789	0.0389271	NO
BgChr_1	9770001	9780000	212	0.0339794	0.0338204	NO
BgChr_1	9775001	9785000	214	0.0299005	0.0298217	NO
BgChr_1	9780001	9790000	175	0.0344411	0.0341534	NO
BgChr_1	9785001	9795000	102	0.0285561	0.0282322	NO
BgChr_1	9790001	9800000	115	0.0391595	0.0393412	NO
BgChr_1	9795001	9805000	141	0.0449445	0.044527	NO
BgChr_1	9800001	9810000	163	0.0392167	0.0388243	NO
BgChr_1	9805001	9815000	157	0.0372223	0.0369832	NO
BgChr_1	9810001	9820000	177	0.0346629	0.0344348	NO
BgChr_1	9815001	9825000	251	0.0320044	0.0319168	NO
BgChr_1	9820001	9830000	180	0.0290895	0.0289497	NO
BgChr_1	9825001	9835000	97	0.0233281	0.0235947	NO
BgChr_1	9830001	9840000	123	0.0285448	0.0286037	NO
BgChr_1	9835001	9845000	152	0.0274159	0.0272811	NO
BgChr_1	9840001	9850000	150	0.0179645	0.0178627	NO
BgChr_1	9845001	9855000	144	0.0127402	0.0127733	NO
BgChr_1	9850001	9860000	167	0.0194283	0.0192362	NO
BgChr_1	9855001	9865000	176	0.0184188	0.0182576	NO
BgChr_1	9860001	9870000	228	0.0174628	0.0176507	NO
BgChr_1	9865001	9875000	252	0.0223907	0.0223649	NO
BgChr_1	9870001	9880000	205	0.0278784	0.0276258	NO
BgChr_1	9875001	9885000	153	0.0260179	0.0258208	NO
BgChr_1	9880001	9890000	112	0.0213597	0.0211278	NO
BgChr_1	9885001	9895000	96	0.0250888	0.0246484	NO
BgChr_1	9890001	9900000	89	0.0278963	0.0271347	NO
BgChr_1	9895001	9905000	68	0.0220711	0.021545	NO
BgChr_1	9900001	9910000	89	0.0134883	0.013808	NO
BgChr_1	9905001	9915000	164	0.011718	0.0120012	NO
BgChr_1	9910001	9920000	127	0.00816205	0.00831593	NO
BgChr_1	9915001	9925000	127	0.013967	0.014114	NO
BgChr_1	9920001	9930000	122	0.0147358	0.0149332	NO
BgChr_1	9925001	9935000	95	0.016048	0.0162041	NO
BgChr_1	9930001	9940000	156	0.0208311	0.0210195	NO
BgChr_1	9935001	9945000	187	0.0168376	0.0170113	NO
BgChr_1	9940001	9950000	187	0.0158287	0.0158726	NO
BgChr_1	9945001	9955000	174	0.0267557	0.0261304	NO
BgChr_1	9950001	9960000	167	0.0286607	0.0277907	NO
BgChr_1	9955001	9965000	109	0.0160723	0.016163	NO
BgChr_1	9975001	9985000	83	0.0107891	0.0107686	NO
BgChr_1	9980001	9990000	108	0.0215077	0.0210927	NO
BgChr_1	9985001	9995000	110	0.0164873	0.0163415	NO
BgChr_1	9990001	10000000	118	0.00824481	0.00825096	NO
BgChr_1	9995001	10005000	125	0.00894105	0.00889711	NO
BgChr_1	10000001	10010000	150	0.0201247	0.0203007	NO
BgChr_1	10005001	10015000	144	0.0192884	0.0195459	NO
BgChr_1	10010001	10020000	126	0.00568974	0.00597042	NO
BgChr_1	10015001	10025000	110	0.0176355	0.0190655	NO
BgChr_1	10020001	10030000	88	0.0217952	0.0233286	NO
BgChr_1	10025001	10035000	60	0.00810631	0.00816923	NO
BgChr_1	10030001	10040000	30	0.00914865	0.00893207	NO
BgChr_1	10040001	10050000	56	0.0094442	0.00947889	NO
BgChr_1	10045001	10055000	120	0.012665	0.0129521	NO
BgChr_1	10050001	10060000	89	0.0119242	0.0122527	NO
BgChr_1	10055001	10065000	58	0.0117617	0.0118636	NO
BgChr_1	10060001	10070000	124	0.0193114	0.0195396	NO
BgChr_1	10065001	10075000	152	0.0280124	0.0284899	NO
BgChr_1	10070001	10080000	111	0.0266913	0.0270663	NO
BgChr_1	10075001	10085000	68	0.0151156	0.0149727	NO
BgChr_1	10080001	10090000	82	0.020041	0.0200737	NO
BgChr_1	10085001	10095000	100	0.0232506	0.0231673	NO
BgChr_1	10090001	10100000	59	0.023463	0.0233992	NO
BgChr_1	10095001	10105000	39	0.0201524	0.0199891	NO
BgChr_1	10100001	10110000	60	0.0280143	0.027886	NO
BgChr_1	10105001	10115000	62	0.0235655	0.0233493	NO
BgChr_1	10110001	10120000	104	0.0342356	0.0342092	NO
BgChr_1	10115001	10125000	107	0.0445345	0.0444087	NO
BgChr_1	10120001	10130000	40	0.0413846	0.0412842	NO
BgChr_1	10125001	10135000	56	0.0351984	0.0347761	NO
BgChr_1	10130001	10140000	112	0.0342224	0.0345005	NO
BgChr_1	10135001	10145000	104	0.0337429	0.0343912	NO
BgChr_1	10140001	10150000	130	0.0321536	0.0324388	NO
BgChr_1	10145001	10155000	164	0.0338781	0.0340735	NO
BgChr_1	10150001	10160000	119	0.0318795	0.0322925	NO
BgChr_1	10155001	10165000	102	0.0283811	0.0287225	NO
BgChr_1	10160001	10170000	170	0.0390508	0.039026	NO
BgChr_1	10165001	10175000	167	0.0325315	0.032763	NO
BgChr_1	10170001	10180000	110	0.0236681	0.0241147	NO
BgChr_1	10175001	10185000	137	0.0368638	0.0368862	NO
BgChr_1	10180001	10190000	190	0.0431434	0.042687	NO
BgChr_1	10185001	10195000	221	0.040523	0.0402776	NO
BgChr_1	10190001	10200000	180	0.0347072	0.0346509	NO
BgChr_1	10195001	10205000	182	0.0381867	0.0377738	NO
BgChr_1	10200001	10210000	168	0.040814	0.040526	NO
BgChr_1	10205001	10215000	106	0.0405632	0.0402235	NO
BgChr_1	10210001	10220000	50	0.042692	0.0418076	NO
BgChr_1	10215001	10225000	3	0.0258344	0.0257335	NO
BgChr_1	10220001	10230000	44	0.0362683	0.0364821	NO
BgChr_1	10225001	10235000	155	0.0333328	0.0330657	NO
BgChr_1	10230001	10240000	225	0.0361647	0.0359615	NO
BgChr_1	10235001	10245000	224	0.0409016	0.0406666	NO
BgChr_1	10240001	10250000	176	0.0407371	0.0404436	NO
BgChr_1	10245001	10255000	99	0.0323022	0.0323286	NO
BgChr_1	10250001	10260000	106	0.0312606	0.0311323	NO
BgChr_1	10255001	10265000	110	0.0384061	0.0382752	NO
BgChr_1	10260001	10270000	89	0.0412265	0.041074	NO
BgChr_1	10265001	10275000	162	0.0263341	0.0263606	NO
BgChr_1	10270001	10280000	205	0.0205473	0.0206828	NO
BgChr_1	10275001	10285000	178	0.0232487	0.0234964	NO
BgChr_1	10280001	10290000	187	0.0301533	0.0301779	NO
BgChr_1	10285001	10295000	141	0.0342274	0.0340847	NO
BgChr_1	10290001	10300000	124	0.0195547	0.0202707	NO
BgChr_1	10295001	10305000	172	0.020655	0.0210724	NO
BgChr_1	10300001	10310000	185	0.0225236	0.0223998	NO
BgChr_1	10305001	10315000	213	0.0269845	0.0268785	NO
BgChr_1	10310001	10320000	154	0.0338429	0.0339317	NO
BgChr_1	10315001	10325000	106	0.0355864	0.0357011	NO
BgChr_1	10320001	10330000	196	0.0405112	0.0401785	NO
BgChr_1	10325001	10335000	219	0.0298608	0.0294789	NO
BgChr_1	10330001	10340000	183	0.0147062	0.0146653	NO
BgChr_1	10335001	10345000	198	0.0127303	0.0127938	NO
BgChr_1	10340001	10350000	158	0.00723381	0.00732047	NO
BgChr_1	10345001	10355000	103	0.00458907	0.00483612	NO
BgChr_1	10350001	10360000	130	0.0126914	0.0125963	NO
BgChr_1	10355001	10365000	190	0.0131721	0.0131099	NO
BgChr_1	10360001	10370000	203	0.00985254	0.00992948	NO
BgChr_1	10365001	10375000	204	0.00545928	0.0056589	NO
BgChr_1	10370001	10380000	227	0.00453772	0.00470883	NO
BgChr_1	10375001	10385000	188	0.0122539	0.0122633	NO
BgChr_1	10380001	10390000	190	0.0189222	0.0184292	NO
BgChr_1	10385001	10395000	225	0.00887867	0.00864731	NO
BgChr_1	10390001	10400000	223	0.00774899	0.00789907	NO
BgChr_1	10395001	10405000	248	0.0133851	0.0134071	NO
BgChr_1	10400001	10410000	181	0.0113823	0.0114887	NO
BgChr_1	10405001	10415000	70	0.00559459	0.006023	NO
BgChr_1	10410001	10420000	93	0.0100801	0.010828	NO
BgChr_1	10415001	10425000	178	0.0109671	0.0113375	NO
BgChr_1	10420001	10430000	145	0.0110835	0.0112415	NO
BgChr_1	10425001	10435000	118	0.0119571	0.0119466	NO
BgChr_1	10430001	10440000	189	0.00821199	0.00814777	NO
BgChr_1	10435001	10445000	163	0.00453755	0.00459468	NO
BgChr_1	10440001	10450000	106	0.000207014	0.000491759	NO
BgChr_1	10455001	10465000	178	0.0148904	0.0149103	NO
BgChr_1	10460001	10470000	270	0.0128602	0.012832	NO
BgChr_1	10465001	10475000	194	0.00781143	0.00765703	NO
BgChr_1	10470001	10480000	112	0.017435	0.0172405	NO
BgChr_1	10475001	10485000	114	0.0159614	0.0159024	NO
BgChr_1	10480001	10490000	109	0.00125397	0.00130604	NO
BgChr_1	10485001	10495000	153	0.00539868	0.00536727	NO
BgChr_1	10490001	10500000	107	0.0122573	0.0118674	NO
BgChr_1	10495001	10505000	163	0.0042408	0.00417739	NO
BgChr_1	10500001	10510000	261	0.00798964	0.00783642	NO
BgChr_1	10505001	10515000	227	0.0122933	0.0121962	NO
BgChr_1	10510001	10520000	215	0.00834536	0.00844502	NO
BgChr_1	10515001	10525000	248	0.00618341	0.00638756	NO
BgChr_1	10520001	10530000	187	0.00271392	0.00311573	NO
BgChr_1	10525001	10535000	168	0.00460271	0.00495411	NO
BgChr_1	10530001	10540000	204	0.0107106	0.0107642	NO
BgChr_1	10535001	10545000	128	0.00976344	0.00979295	NO
BgChr_1	10540001	10550000	173	0.0111784	0.0109681	NO
BgChr_1	10545001	10555000	184	0.00995187	0.0097462	NO
BgChr_1	10560001	10570000	65	0.00916702	0.00900262	NO
BgChr_1	10565001	10575000	60	0.000398197	0.000463141	NO
BgChr_1	10575001	10585000	98	0.00817351	0.00861886	NO
BgChr_1	10580001	10590000	105	0.0120892	0.0122256	NO
BgChr_1	10585001	10595000	108	0.00790273	0.00814367	NO
BgChr_1	10590001	10600000	80	0.00283596	0.00307434	NO
BgChr_1	10595001	10605000	79	0.00333462	0.00351431	NO
BgChr_1	10600001	10610000	72	0.0153584	0.0151139	NO
BgChr_1	10605001	10615000	126	0.0147406	0.014562	NO
BgChr_1	10610001	10620000	212	0.0115904	0.0116234	NO
BgChr_1	10615001	10625000	151	0.0123408	0.0123979	NO
BgChr_1	10620001	10630000	97	0.00653691	0.00660162	NO
BgChr_1	10625001	10635000	202	0.00719204	0.00721746	NO
BgChr_1	10630001	10640000	208	0.00900618	0.00902122	NO
BgChr_1	10635001	10645000	119	0.00766288	0.00784411	NO
BgChr_1	10640001	10650000	114	0.00792591	0.00809096	NO
BgChr_1	10645001	10655000	180	0.0111657	0.0113591	NO
BgChr_1	10650001	10660000	194	0.0116098	0.0116702	NO
BgChr_1	10655001	10665000	156	0.00778974	0.00770942	NO
BgChr_1	10660001	10670000	170	0.0118259	0.01179	NO
BgChr_1	10665001	10675000	149	0.0168581	0.0166909	NO
BgChr_1	10670001	10680000	156	0.0113761	0.0113636	NO
BgChr_1	10675001	10685000	177	0.0045327	0.0046599	NO
BgChr_1	10695001	10705000	198	0.00361395	0.00383033	NO
BgChr_1	10700001	10710000	214	0.00687538	0.00695105	NO
BgChr_1	10705001	10715000	212	0.0109944	0.0107593	NO
BgChr_1	10710001	10720000	206	0.011067	0.0108528	NO
BgChr_1	10715001	10725000	149	0.00896959	0.00884446	NO
BgChr_1	10720001	10730000	108	0.00667099	0.00671655	NO
BgChr_1	10735001	10745000	199	0.0147559	0.014454	NO
BgChr_1	10740001	10750000	122	0.0177439	0.017621	NO
BgChr_1	10785001	10795000	1	0.0359178	0.0359178	NO
BgChr_1	10790001	10800000	12	0.00613682	0.00570456	NO
BgChr_1	10795001	10805000	111	0.0153064	0.0150773	NO
BgChr_1	10800001	10810000	185	0.010985	0.0109227	NO
BgChr_1	10805001	10815000	204	0.0147299	0.0148758	NO
BgChr_1	10810001	10820000	207	0.0148886	0.0150742	NO
BgChr_1	10815001	10825000	171	0.00606942	0.00627004	NO
BgChr_1	10820001	10830000	146	0.0044191	0.00467575	NO
BgChr_1	10825001	10835000	175	0.0113	0.0110972	NO
BgChr_1	10830001	10840000	208	0.0100592	0.00998644	NO
BgChr_1	10840001	10850000	237	0.00462306	0.00456768	NO
BgChr_1	10845001	10855000	207	0.0161566	0.0158181	NO
BgChr_1	10850001	10860000	197	0.0113187	0.0110538	NO
BgChr_1	10855001	10865000	71	0.00292238	0.00266812	NO
BgChr_1	13085001	13095000	7	0.0011295	0.00154857	NO
BgChr_1	14790001	14800000	2	0.0268881	0.0230542	NO
BgChr_1	16385001	16395000	1	0.0264923	0.0264923	NO
BgChr_1	16390001	16400000	1	0.0264923	0.0264923	NO
BgChr_1	16425001	16435000	1	0.00242129	0.00242129	NO
BgChr_1	16785001	16795000	3	0.00226057	-0.00111896	NO
BgChr_1	21920001	21930000	1	0.0361518	0.0361518	NO
BgChr_1	23570001	23580000	9	0.000169444	0.00057409	NO
BgChr_1	23575001	23585000	8	0.0015438	0.00180297	NO
BgChr_1	30985001	30995000	2	0.0128035	0.00962492	NO
BgChr_1	34140001	34150000	1	0.00321455	0.00321455	NO
BgChr_1	34210001	34220000	6	0.0100403	0.00440728	NO
BgChr_1	34860001	34870000	1	0.0102682	0.0102682	NO
BgChr_1	35990001	36000000	19	0.026572	0.0260396	NO
BgChr_1	35995001	36005000	16	0.0336832	0.0325136	NO
BgChr_1	37425001	37435000	8	0.00192254	-0.000210832	NO
BgChr_1	38580001	38590000	1	0.00461723	0.00461723	NO
BgChr_1	38585001	38595000	1	0.00461723	0.00461723	NO
BgChr_1	40040001	40050000	7	0.0034835	0.00244736	NO
BgChr_1	40285001	40295000	3	0.000328769	-0.00144666	NO
BgChr_1	40295001	40305000	3	0.000764598	0.00187922	NO
BgChr_1	40340001	40350000	1	0.0155115	0.0155115	NO
BgChr_1	40345001	40355000	1	0.0155115	0.0155115	NO
BgChr_1	40375001	40385000	4	0.00556814	0.00219213	NO
BgChr_1	40715001	40725000	3	0.00445718	0.00378234	NO
BgChr_1	41000001	41010000	1	0.0161969	0.0161969	NO
BgChr_1	41155001	41165000	28	0.00192755	9.70316e-06	NO
BgChr_1	41650001	41660000	4	0.000739198	-0.000646489	NO
BgChr_1	43270001	43280000	5	0.000800502	0.000378207	NO
BgChr_1	43455001	43465000	3	0.0104352	0.0103181	NO
BgChr_1	43460001	43470000	3	0.0104352	0.0103181	NO
BgChr_1	43475001	43485000	3	0.0123816	0.0118078	NO
BgChr_1	43480001	43490000	2	0.0203155	0.0203756	NO
BgChr_1	43485001	43495000	6	0.0069282	0.00651878	NO
BgChr_1	44440001	44450000	11	0.00269002	0.000780493	NO
BgChr_1	44470001	44480000	11	0.00119628	-0.00213125	NO
BgChr_1	44900001	44910000	43	0.00183322	0.00353762	NO
BgChr_1	45810001	45820000	4	0.000290342	-0.000167985	NO
BgChr_1	45975001	45985000	3	0.0476564	0.0463988	NO
BgChr_1	47550001	47560000	5	0.00517125	0.00415341	NO
BgChr_1	49425001	49435000	9	0.0070002	0.00327468	NO
BgChr_1	49430001	49440000	9	0.0150389	0.0132706	NO
BgChr_1	49815001	49825000	6	0.018151	0.00894449	NO
BgChr_1	49820001	49830000	7	0.0119791	0.00308273	NO
BgChr_1	49845001	49855000	28	0.0054235	0.00639403	NO
BgChr_1	50095001	50105000	2	0.00771282	0.0067489	NO
BgChr_1	50100001	50110000	6	0.00839338	0.00776924	NO
BgChr_1	50105001	50115000	6	0.00371306	0.00234982	NO
BgChr_1	50170001	50180000	4	0.00195377	0.000141356	NO
BgChr_1	50200001	50210000	7	0.00395674	0.00254577	NO
BgChr_1	50205001	50215000	5	0.00717232	0.0045186	NO
BgChr_1	53155001	53165000	3	0.00849308	0.00937731	NO
BgChr_1	53160001	53170000	1	0.015842	0.015842	NO
BgChr_1	55900001	55910000	6	0.0132267	0.0128001	NO
BgChr_1	56435001	56445000	2	0.000972494	0.000841314	NO
BgChr_1	58155001	58165000	4	0.0127408	0.00962768	NO
BgChr_1	60655001	60665000	6	0.0133042	0.00970359	NO
BgChr_1	60665001	60675000	2	0.0120597	0.012996	NO
BgChr_1	63515001	63525000	2	0.0679855	0.0679148	NO
BgChr_1	63520001	63530000	2	0.0679855	0.0679148	NO
BgChr_1	63600001	63610000	3	0.00502732	0.00497812	NO
BgChr_1	63605001	63615000	3	0.00502732	0.00497812	NO
BgChr_1	64205001	64215000	5	0.0761965	0.0762925	NO
BgChr_1	64210001	64220000	5	0.0761965	0.0762925	NO
BgChr_1	66025001	66035000	4	0.00260996	0.00149886	NO
BgChr_1	66285001	66295000	2	0.00841991	0.00850744	NO
BgChr_1	66290001	66300000	2	0.00841991	0.00850744	NO
BgChr_1	68125001	68135000	1	0.00232624	0.00232624	NO
BgChr_1	73240001	73250000	39	0.00305255	7.0146e-05	NO
BgChr_1	73975001	73985000	2	0.011918	0.00874079	NO
BgChr_1	74060001	74070000	2	0.0106425	0.00758952	NO
BgChr_1	74635001	74645000	1	0.0246487	0.0246487	NO
BgChr_1	74640001	74650000	1	0.0246487	0.0246487	NO
BgChr_1	74710001	74720000	1	0.0145142	0.0145142	NO
BgChr_1	75815001	75825000	1	0.00301895	0.00301895	NO
BgChr_1	75820001	75830000	1	0.00301895	0.00301895	NO
BgChr_1	77005001	77015000	1	0.0151448	0.0151448	NO
BgChr_1	77010001	77020000	1	0.0151448	0.0151448	NO
BgChr_1	80405001	80415000	14	0.000335162	-0.00200007	NO
BgChr_1	81685001	81695000	1	0.0234176	0.0234176	NO
BgChr_1	82040001	82050000	1	0.0240281	0.0240281	NO
BgChr_1	82045001	82055000	1	0.0240281	0.0240281	NO
BgChr_1	82300001	82310000	1	0.0122586	0.0122586	NO
BgChr_1	82305001	82315000	1	0.0122586	0.0122586	NO
BgChr_1	82510001	82520000	45	0.0289083	0.0281924	NO
BgChr_1	82515001	82525000	120	0.0324878	0.031251	NO
BgChr_1	82520001	82530000	149	0.0285158	0.0273445	NO
BgChr_1	82525001	82535000	158	0.0223067	0.0216789	NO
BgChr_1	82530001	82540000	112	0.0270661	0.0266217	NO
BgChr_1	82535001	82545000	28	0.0413441	0.0410443	NO
BgChr_1	82540001	82550000	67	0.036424	0.0358215	NO
BgChr_1	82545001	82555000	166	0.0287898	0.0282921	NO
BgChr_1	82550001	82560000	198	0.0332512	0.032685	NO
BgChr_1	82555001	82565000	191	0.034251	0.0335384	NO
BgChr_1	82560001	82570000	182	0.0225951	0.0219041	NO
BgChr_1	82565001	82575000	219	0.0226445	0.0219603	NO
BgChr_1	82570001	82580000	189	0.0320587	0.0313273	NO
BgChr_1	82575001	82585000	60	0.0483929	0.0477903	NO
BgChr_1	82655001	82665000	111	0.0274174	0.0265991	NO
BgChr_1	82660001	82670000	186	0.020258	0.0196017	NO
BgChr_1	82665001	82675000	159	0.0230696	0.0225971	NO
BgChr_1	82670001	82680000	112	0.0363658	0.0359786	NO
BgChr_1	82675001	82685000	82	0.0319906	0.0309309	NO
BgChr_1	82680001	82690000	97	0.0209931	0.019905	NO
BgChr_1	82685001	82695000	99	0.021548	0.0207948	NO
BgChr_1	82690001	82700000	120	0.0313971	0.0309423	NO
BgChr_1	82695001	82705000	120	0.0336657	0.0334329	NO
BgChr_1	82700001	82710000	66	0.0327617	0.0324679	NO
BgChr_1	82705001	82715000	48	0.0256885	0.0251598	NO
BgChr_1	82710001	82720000	113	0.0283114	0.0276169	NO
BgChr_1	82715001	82725000	129	0.0340345	0.0331265	NO
BgChr_1	82720001	82730000	201	0.0421341	0.0412744	NO
BgChr_1	82725001	82735000	234	0.0441532	0.0432552	NO
BgChr_1	82730001	82740000	205	0.0333561	0.0323672	NO
BgChr_1	82735001	82745000	168	0.0262576	0.0253733	NO
BgChr_1	82740001	82750000	99	0.0286271	0.027895	NO
BgChr_1	82745001	82755000	88	0.0263755	0.02549	NO
BgChr_1	82750001	82760000	57	0.023637	0.0225339	NO
BgChr_1	82755001	82765000	62	0.0304735	0.0298823	NO
BgChr_1	82760001	82770000	153	0.0399676	0.0394195	NO
BgChr_1	82765001	82775000	249	0.0460538	0.0453015	NO
BgChr_1	82770001	82780000	232	0.0458206	0.0451869	NO
BgChr_1	82775001	82785000	189	0.0413076	0.0408646	NO
BgChr_1	82780001	82790000	141	0.0383365	0.037787	NO
BgChr_1	82785001	82795000	184	0.0262218	0.0257571	NO
BgChr_1	82790001	82800000	242	0.0284962	0.0279495	NO
BgChr_1	82795001	82805000	173	0.0426141	0.0418651	NO
BgChr_1	82800001	82810000	238	0.0434256	0.0429922	NO
BgChr_1	82805001	82815000	352	0.045321	0.0447861	NO
BgChr_1	82810001	82820000	298	0.0459312	0.0451751	NO
BgChr_1	82815001	82825000	262	0.0350985	0.0343505	NO
BgChr_1	82820001	82830000	218	0.0322918	0.0314771	NO
BgChr_1	82825001	82835000	145	0.0263007	0.025595	NO
BgChr_1	82830001	82840000	120	0.0400082	0.0391731	NO
BgChr_1	82835001	82845000	100	0.0440053	0.0431716	NO
BgChr_1	82840001	82850000	141	0.0318194	0.031551	NO
BgChr_1	82845001	82855000	208	0.0335495	0.0331082	NO
BgChr_1	82850001	82860000	284	0.0324904	0.0317487	NO
BgChr_1	82855001	82865000	319	0.0328765	0.0323137	NO
BgChr_1	82860001	82870000	238	0.0342153	0.033761	NO
BgChr_1	82865001	82875000	114	0.036022	0.0352006	NO
BgChr_1	82870001	82880000	115	0.0410638	0.0400557	NO
BgChr_1	82875001	82885000	165	0.0340561	0.0332579	NO
BgChr_1	82880001	82890000	151	0.028435	0.0278226	NO
BgChr_1	82885001	82895000	148	0.0321814	0.0316353	NO
BgChr_1	82890001	82900000	201	0.0332424	0.0327073	NO
BgChr_1	82895001	82905000	181	0.031253	0.0306916	NO
BgChr_1	82900001	82910000	153	0.0353297	0.0350244	NO
BgChr_1	82905001	82915000	92	0.042002	0.0417449	NO
BgChr_1	82910001	82920000	31	0.0532994	0.0524725	NO
BgChr_1	82915001	82925000	164	0.0403207	0.0397173	NO
BgChr_1	82920001	82930000	238	0.0325145	0.0319787	NO
BgChr_1	82925001	82935000	246	0.0354011	0.0348104	NO
BgChr_1	82930001	82940000	271	0.0406213	0.0401324	NO
BgChr_1	82935001	82945000	243	0.0368285	0.0363986	NO
BgChr_1	82940001	82950000	204	0.0368243	0.0362648	NO
BgChr_1	82945001	82955000	224	0.0378732	0.0373441	NO
BgChr_1	82950001	82960000	184	0.0360783	0.0355942	NO
BgChr_1	82955001	82965000	126	0.0253472	0.0247289	NO
BgChr_1	82960001	82970000	132	0.023473	0.0229643	NO
BgChr_1	82965001	82975000	149	0.0267016	0.0262496	NO
BgChr_1	82970001	82980000	171	0.0256764	0.0249103	NO
BgChr_1	82975001	82985000	146	0.0239007	0.0230623	NO
BgChr_1	82980001	82990000	96	0.0223574	0.0216208	NO
BgChr_1	82985001	82995000	29	0.0269453	0.0257338	NO
BgChr_1	82990001	83000000	33	0.0176388	0.0169435	NO
BgChr_1	82995001	83005000	72	0.0234676	0.0228142	NO
BgChr_1	83000001	83010000	117	0.0335669	0.032729	NO
BgChr_1	83005001	83015000	186	0.026594	0.0258105	NO
BgChr_1	83010001	83020000	186	0.0233081	0.0228132	NO
BgChr_1	83015001	83025000	80	0.0267257	0.0263497	NO
BgChr_1	83025001	83035000	47	0.0265879	0.0257997	NO
BgChr_1	83030001	83040000	121	0.0309109	0.0304176	NO
BgChr_1	83035001	83045000	184	0.0350764	0.0348167	NO
BgChr_1	83040001	83050000	223	0.030854	0.0304938	NO
BgChr_1	83045001	83055000	243	0.0178409	0.0171482	NO
BgChr_1	83050001	83060000	187	0.0167541	0.0159734	NO
BgChr_1	83055001	83065000	71	0.0262717	0.0257101	NO
BgChr_1	83060001	83070000	28	0.0216835	0.0206874	NO
BgChr_1	83065001	83075000	47	0.0376666	0.0374824	NO
BgChr_1	83070001	83080000	68	0.0352889	0.0351653	NO
BgChr_1	83075001	83085000	71	0.0272393	0.0264397	NO
BgChr_1	83080001	83090000	46	0.0277907	0.0264705	NO
BgChr_1	83085001	83095000	75	0.0462204	0.045564	NO
BgChr_1	83090001	83100000	133	0.0379838	0.0375458	NO
BgChr_1	83095001	83105000	79	0.0304142	0.0300453	NO
BgChr_1	83100001	83110000	42	0.026202	0.0255878	NO
BgChr_1	83105001	83115000	82	0.0309003	0.0299774	NO
BgChr_1	83110001	83120000	142	0.036157	0.0353535	NO
BgChr_1	83115001	83125000	258	0.0362904	0.0357709	NO
BgChr_1	83120001	83130000	335	0.0340862	0.033674	NO
BgChr_1	83125001	83135000	306	0.029664	0.0293062	NO
BgChr_1	83130001	83140000	263	0.0322189	0.0318389	NO
BgChr_1	83135001	83145000	300	0.0321854	0.0318348	NO
BgChr_1	83140001	83150000	302	0.0309423	0.03079	NO
BgChr_1	83145001	83155000	216	0.0363866	0.0360373	NO
BgChr_1	83150001	83160000	184	0.0367494	0.0358861	NO
BgChr_1	83155001	83165000	178	0.0317487	0.0308607	NO
BgChr_1	83160001	83170000	197	0.0215686	0.0207863	NO
[truncated: 49,286 more rows]
