# Supplementary material for: Genomic basis of schistosome resistance in a molluscan vector of human schistosomiasis
Source: iScience. 2024 Dec 2;28(1):111520. doi: 10.1016/j.isci.2024.111520 (PMC11699755; doi:10.1016/j.isci.2024.111520)
Supplement: Table S5. List of the 74,499 SNPs on chromosome 5, filtered based on homozygous genotypes and segregation ratio [file mmc6.xlsx]

## Sheet: Table S5
Table S5. List of the 74,499 SNPs on chromosome 5, filtered based on homozygous genotypes and segregation ratio
chr	pos	FST	homozygous genotype	segration ratio p	SNP annotation	Fst>0.3061	Fst>0.433
BgChr_5	1027300	0.0202487	42	0.554972	intron_variant	NO	NO
BgChr_5	1764879	0.0198864	42	0.768029	intergenic_region	NO	NO
BgChr_5	1776117	0.0198864	42	0.768029	downstream_gene_variant	NO	NO
BgChr_5	1777468	0.0198864	42	0.768029	upstream_gene_variant	NO	NO
BgChr_5	1786683	0.0198864	42	0.768029	upstream_gene_variant	NO	NO
BgChr_5	1792948	0.0198864	42	0.768029	missense_variant	NO	NO
BgChr_5	1799020	0.0345256	43	0.882776	intergenic_region	NO	NO
BgChr_5	1813174	0.0198864	42	0.768029	upstream_gene_variant	NO	NO
BgChr_5	1823640	0.0198864	42	0.768029	intergenic_region	NO	NO
BgChr_5	1916726	0.0198864	42	0.768029	intron_variant	NO	NO
BgChr_5	2007474	0.0208616	42	0.375327	intergenic_region	NO	NO
BgChr_5	2007477	0.0208616	42	0.375327	intergenic_region	NO	NO
BgChr_5	2007485	0.0208616	42	0.375327	intergenic_region	NO	NO
BgChr_5	2007489	0.0208616	42	0.375327	intergenic_region	NO	NO
BgChr_5	2007504	0.0208616	42	0.375327	intergenic_region	NO	NO
BgChr_5	2007554	0.0208616	42	0.375327	intergenic_region	NO	NO
BgChr_5	2092052	0.0198864	42	0.768029	downstream_gene_variant	NO	NO
BgChr_5	2111156	0.0202487	42	0.554972	intergenic_region	NO	NO
BgChr_5	2111159	0.0202487	42	0.554972	intergenic_region	NO	NO
BgChr_5	2140730	0.0198864	42	0.768029	intron_variant	NO	NO
BgChr_5	2150637	0.0198864	42	0.768029	upstream_gene_variant	NO	NO
BgChr_5	2193573	0.0198864	42	0.768029	upstream_gene_variant	NO	NO
BgChr_5	2227979	0.0202487	42	0.554972	intron_variant	NO	NO
BgChr_5	2290645	0.0208616	42	0.375327	intergenic_region	NO	NO
BgChr_5	2315413	0.0198864	42	0.768029	synonymous_variant	NO	NO
BgChr_5	2315501	0.0198864	42	0.768029	intron_variant	NO	NO
BgChr_5	2315508	0.0198864	42	0.768029	intron_variant	NO	NO
BgChr_5	4746221	0.0198864	42	0.768029	intron_variant	NO	NO
BgChr_5	4835856	0.0528522	42	0.768029	intergenic_region	NO	NO
BgChr_5	4835859	0.0528522	42	0.768029	intergenic_region	NO	NO
BgChr_5	4836005	0.0723695	41	0.882776	intergenic_region	NO	NO
BgChr_5	4836007	0.0723695	41	0.882776	intergenic_region	NO	NO
BgChr_5	4836100	0.0723695	41	0.882776	intergenic_region	NO	NO
BgChr_5	4836121	0.0723695	41	0.882776	intergenic_region	NO	NO
BgChr_5	4836137	0.0723695	41	0.882776	intergenic_region	NO	NO
BgChr_5	4836157	0.0723695	41	0.882776	intergenic_region	NO	NO
BgChr_5	4836184	0.0723695	41	0.882776	intergenic_region	NO	NO
BgChr_5	4836300	0.0723695	41	0.882776	intergenic_region	NO	NO
BgChr_5	4836329	0.0723695	41	0.882776	intergenic_region	NO	NO
BgChr_5	4836521	0.0723695	41	0.882776	intergenic_region	NO	NO
BgChr_5	4836769	0.0914722	42	1	intergenic_region	NO	NO
BgChr_5	4836901	0.0723695	41	0.882776	intergenic_region	NO	NO
BgChr_5	4836931	0.0723695	41	0.882776	intergenic_region	NO	NO
BgChr_5	4837805	0.034818	43	0.658083	intergenic_region	NO	NO
BgChr_5	4838555	0.0723695	41	0.882776	intergenic_region	NO	NO
BgChr_5	4838558	0.0723695	41	0.882776	intergenic_region	NO	NO
BgChr_5	4838564	0.0723695	41	0.882776	intergenic_region	NO	NO
BgChr_5	4838570	0.0723695	41	0.882776	intergenic_region	NO	NO
BgChr_5	4838641	0.0723695	41	0.882776	intergenic_region	NO	NO
BgChr_5	4838661	0.0723695	41	0.882776	intergenic_region	NO	NO
BgChr_5	4838690	0.0723695	41	0.882776	intergenic_region	NO	NO
BgChr_5	4838717	0.0723695	41	0.882776	intergenic_region	NO	NO
BgChr_5	4839051	0.0723695	41	0.882776	intergenic_region	NO	NO
BgChr_5	4839053	0.0723695	41	0.882776	intergenic_region	NO	NO
BgChr_5	4839090	0.0914722	42	1	intergenic_region	NO	NO
BgChr_5	4839149	0.0723695	41	0.882776	intergenic_region	NO	NO
BgChr_5	4839154	0.0723695	41	0.882776	intergenic_region	NO	NO
BgChr_5	4839233	0.0723695	41	0.882776	intergenic_region	NO	NO
BgChr_5	4839258	0.0723695	41	0.882776	intergenic_region	NO	NO
BgChr_5	4840169	0.0723695	41	0.882776	intergenic_region	NO	NO
BgChr_5	4840474	0.0723695	41	0.882776	intergenic_region	NO	NO
BgChr_5	4840536	0.0723695	41	0.882776	intergenic_region	NO	NO
BgChr_5	4840544	0.0723695	41	0.882776	intergenic_region	NO	NO
BgChr_5	4840549	0.0723695	41	0.882776	intergenic_region	NO	NO
BgChr_5	4840552	0.0723695	41	0.882776	intergenic_region	NO	NO
BgChr_5	4842805	0.0723695	41	0.882776	intergenic_region	NO	NO
BgChr_5	4843853	0.0528522	42	0.768029	intergenic_region	NO	NO
BgChr_5	4843955	0.0723695	41	0.882776	intergenic_region	NO	NO
BgChr_5	4843964	0.0723695	41	0.882776	intergenic_region	NO	NO
BgChr_5	4844255	0.0723695	41	0.882776	intergenic_region	NO	NO
BgChr_5	4844375	0.0723695	41	0.882776	intergenic_region	NO	NO
BgChr_5	4845027	0.0526748	42	1	intergenic_region	NO	NO
BgChr_5	4845920	0.0723695	41	0.882776	intergenic_region	NO	NO
BgChr_5	4847420	0.0723695	41	0.882776	intergenic_region	NO	NO
BgChr_5	4847445	0.0723695	41	0.882776	intergenic_region	NO	NO
BgChr_5	4847449	0.0723695	41	0.882776	intergenic_region	NO	NO
BgChr_5	4847774	0.0723695	41	0.882776	intergenic_region	NO	NO
BgChr_5	4847818	0.0914722	42	1	intergenic_region	NO	NO
BgChr_5	4850453	0.0723695	41	0.882776	intergenic_region	NO	NO
BgChr_5	4850536	0.0528522	42	0.768029	intergenic_region	NO	NO
BgChr_5	4852688	0.0723695	41	0.882776	intergenic_region	NO	NO
BgChr_5	4852742	0.0723695	41	0.882776	intergenic_region	NO	NO
BgChr_5	4852765	0.0723695	41	0.882776	intergenic_region	NO	NO
BgChr_5	4852783	0.0723695	41	0.882776	intergenic_region	NO	NO
BgChr_5	4852800	0.0723695	41	0.882776	intergenic_region	NO	NO
BgChr_5	4853016	0.0528522	42	0.768029	intergenic_region	NO	NO
BgChr_5	4853552	0.0723695	41	0.882776	intergenic_region	NO	NO
BgChr_5	4853572	0.0723695	41	0.882776	intergenic_region	NO	NO
BgChr_5	4853587	0.0723695	41	0.882776	intergenic_region	NO	NO
BgChr_5	4853686	0.0723695	41	0.882776	intergenic_region	NO	NO
BgChr_5	4853711	0.0723695	41	0.882776	intergenic_region	NO	NO
BgChr_5	4853783	0.0723695	41	0.882776	intergenic_region	NO	NO
BgChr_5	4854209	0.0723695	41	0.882776	upstream_gene_variant	NO	NO
BgChr_5	4854704	0.0723695	41	0.882776	upstream_gene_variant	NO	NO
BgChr_5	4855737	0.091715	42	0.768029	upstream_gene_variant	NO	NO
BgChr_5	4855842	0.0723695	41	0.882776	upstream_gene_variant	NO	NO
BgChr_5	4856180	0.0723695	41	0.882776	upstream_gene_variant	NO	NO
BgChr_5	4856354	0.0723695	41	0.882776	upstream_gene_variant	NO	NO
BgChr_5	4857190	0.0723695	41	0.882776	upstream_gene_variant	NO	NO
BgChr_5	4857263	0.0723695	41	0.882776	upstream_gene_variant	NO	NO
BgChr_5	4857319	0.091715	42	0.768029	upstream_gene_variant	NO	NO
BgChr_5	4857325	0.091715	42	0.768029	upstream_gene_variant	NO	NO
BgChr_5	4857357	0.0723695	41	0.882776	upstream_gene_variant	NO	NO
BgChr_5	4857965	0.0723695	41	0.882776	upstream_gene_variant	NO	NO
BgChr_5	4858138	0.0723695	41	0.882776	upstream_gene_variant	NO	NO
BgChr_5	4858319	0.0709156	43	0.658083	upstream_gene_variant	NO	NO
BgChr_5	4858532	0.0723695	41	0.882776	upstream_gene_variant	NO	NO
BgChr_5	4858717	0.0723695	41	0.882776	upstream_gene_variant	NO	NO
BgChr_5	4858835	0.0723695	41	0.882776	upstream_gene_variant	NO	NO
BgChr_5	4858837	0.0723695	41	0.882776	upstream_gene_variant	NO	NO
BgChr_5	4858867	0.0723695	41	0.882776	upstream_gene_variant	NO	NO
BgChr_5	4858926	0.0723695	41	0.882776	upstream_gene_variant	NO	NO
BgChr_5	4858947	0.0723695	41	0.882776	upstream_gene_variant	NO	NO
BgChr_5	4858967	0.0723695	41	0.882776	upstream_gene_variant	NO	NO
BgChr_5	4858982	0.0528522	42	0.768029	upstream_gene_variant	NO	NO
BgChr_5	4859334	0.0723695	41	0.882776	synonymous_variant	NO	NO
BgChr_5	4859388	0.0723695	41	0.882776	synonymous_variant	NO	NO
BgChr_5	4859500	0.0723695	41	0.882776	upstream_gene_variant	NO	NO
BgChr_5	4859710	0.091715	42	0.768029	upstream_gene_variant	NO	NO
BgChr_5	4859719	0.091715	42	0.768029	upstream_gene_variant	NO	NO
BgChr_5	4859816	0.0723695	41	0.882776	upstream_gene_variant	NO	NO
BgChr_5	4860288	0.0723695	41	0.882776	upstream_gene_variant	NO	NO
BgChr_5	4860709	0.0723695	41	0.882776	upstream_gene_variant	NO	NO
BgChr_5	4860732	0.0723695	41	0.882776	upstream_gene_variant	NO	NO
BgChr_5	4860980	0.0723695	41	0.882776	upstream_gene_variant	NO	NO
BgChr_5	4860991	0.0723695	41	0.882776	upstream_gene_variant	NO	NO
BgChr_5	4861797	0.0723695	41	0.882776	upstream_gene_variant	NO	NO
BgChr_5	4861841	0.0723695	41	0.882776	upstream_gene_variant	NO	NO
BgChr_5	4861883	0.0526748	42	1	upstream_gene_variant	NO	NO
BgChr_5	4861913	0.0723695	41	0.882776	upstream_gene_variant	NO	NO
BgChr_5	4862066	0.0723695	41	0.882776	upstream_gene_variant	NO	NO
BgChr_5	4862234	0.0723695	41	0.882776	upstream_gene_variant	NO	NO
BgChr_5	4862252	0.0723695	41	0.882776	upstream_gene_variant	NO	NO
BgChr_5	4862256	0.0723695	41	0.882776	upstream_gene_variant	NO	NO
BgChr_5	4862260	0.0723695	41	0.882776	upstream_gene_variant	NO	NO
BgChr_5	4862521	0.0723695	41	0.882776	upstream_gene_variant	NO	NO
BgChr_5	4862551	0.0723695	41	0.882776	upstream_gene_variant	NO	NO
BgChr_5	4862773	0.0723695	41	0.882776	upstream_gene_variant	NO	NO
BgChr_5	4862789	0.0528522	42	0.768029	upstream_gene_variant	NO	NO
BgChr_5	4862809	0.0723695	41	0.882776	upstream_gene_variant	NO	NO
BgChr_5	4862870	0.0723695	41	0.882776	upstream_gene_variant	NO	NO
BgChr_5	4862886	0.0723695	41	0.882776	upstream_gene_variant	NO	NO
BgChr_5	4863699	0.0723695	41	0.882776	upstream_gene_variant	NO	NO
BgChr_5	4864602	0.0723695	41	0.882776	missense_variant	NO	NO
BgChr_5	4864817	0.0723695	41	0.882776	missense_variant	NO	NO
BgChr_5	4865088	0.0723695	41	0.882776	missense_variant	NO	NO
BgChr_5	4865572	0.0723695	41	0.882776	synonymous_variant	NO	NO
BgChr_5	4865740	0.0723695	41	0.882776	synonymous_variant	NO	NO
BgChr_5	4865785	0.0723695	41	0.882776	synonymous_variant	NO	NO
BgChr_5	4865797	0.0723695	41	0.882776	synonymous_variant	NO	NO
BgChr_5	4865833	0.0723695	41	0.882776	synonymous_variant	NO	NO
BgChr_5	4865945	0.0723695	41	0.882776	missense_variant	NO	NO
BgChr_5	4866019	0.0723695	41	0.882776	synonymous_variant	NO	NO
BgChr_5	4866136	0.0723695	41	0.882776	missense_variant	NO	NO
BgChr_5	4866365	0.0723695	41	0.882776	intron_variant	NO	NO
BgChr_5	4866429	0.0723695	41	0.882776	intron_variant	NO	NO
BgChr_5	4866443	0.0723695	41	0.882776	intron_variant	NO	NO
BgChr_5	4866452	0.0723695	41	0.882776	intron_variant	NO	NO
BgChr_5	4866490	0.0723695	41	0.882776	intron_variant	NO	NO
BgChr_5	4866585	0.0723695	41	0.882776	intron_variant	NO	NO
BgChr_5	4866587	0.0723695	41	0.882776	intron_variant	NO	NO
BgChr_5	4866592	0.0723695	41	0.882776	intron_variant	NO	NO
BgChr_5	4866654	0.0723695	41	0.882776	intron_variant	NO	NO
BgChr_5	4866659	0.0723695	41	0.882776	intron_variant	NO	NO
BgChr_5	4866852	0.0723695	41	0.882776	intron_variant	NO	NO
BgChr_5	4868556	0.0723695	41	0.882776	downstream_gene_variant	NO	NO
BgChr_5	4869211	0.0723695	41	0.882776	downstream_gene_variant	NO	NO
BgChr_5	4869216	0.0723695	41	0.882776	downstream_gene_variant	NO	NO
BgChr_5	4869541	0.0723695	41	0.882776	downstream_gene_variant	NO	NO
BgChr_5	4869572	0.0723695	41	0.882776	downstream_gene_variant	NO	NO
BgChr_5	4869610	0.0723695	41	0.882776	downstream_gene_variant	NO	NO
BgChr_5	4869618	0.0528522	42	0.768029	downstream_gene_variant	NO	NO
BgChr_5	4869621	0.0528522	42	0.768029	downstream_gene_variant	NO	NO
BgChr_5	4869624	0.0528522	42	0.768029	downstream_gene_variant	NO	NO
BgChr_5	4869946	0.0723695	41	0.882776	downstream_gene_variant	NO	NO
BgChr_5	4870994	0.0723695	41	0.882776	downstream_gene_variant	NO	NO
BgChr_5	4871184	0.0723695	41	0.882776	downstream_gene_variant	NO	NO
BgChr_5	4871563	0.0723695	41	0.882776	downstream_gene_variant	NO	NO
BgChr_5	4871608	0.0723695	41	0.882776	downstream_gene_variant	NO	NO
BgChr_5	4871706	0.0723695	41	0.882776	downstream_gene_variant	NO	NO
BgChr_5	4871712	0.0723695	41	0.882776	downstream_gene_variant	NO	NO
BgChr_5	4871735	0.0723695	41	0.882776	downstream_gene_variant	NO	NO
BgChr_5	4872033	0.0723695	41	0.882776	downstream_gene_variant	NO	NO
BgChr_5	4872064	0.0723695	41	0.882776	downstream_gene_variant	NO	NO
BgChr_5	4872086	0.0723695	41	0.882776	downstream_gene_variant	NO	NO
BgChr_5	4872302	0.0914722	42	1	downstream_gene_variant	NO	NO
BgChr_5	4872526	0.0723695	41	0.882776	downstream_gene_variant	NO	NO
BgChr_5	4872574	0.0723695	41	0.882776	downstream_gene_variant	NO	NO
BgChr_5	4872588	0.0723695	41	0.882776	downstream_gene_variant	NO	NO
BgChr_5	4872638	0.0723695	41	0.882776	downstream_gene_variant	NO	NO
BgChr_5	4872691	0.091715	42	0.768029	downstream_gene_variant	NO	NO
BgChr_5	4872704	0.0723695	41	0.882776	downstream_gene_variant	NO	NO
BgChr_5	4872836	0.0723695	41	0.882776	downstream_gene_variant	NO	NO
BgChr_5	4873710	0.0723695	41	0.882776	intergenic_region	NO	NO
BgChr_5	4873712	0.0723695	41	0.882776	intergenic_region	NO	NO
BgChr_5	4873794	0.0723695	41	0.882776	intergenic_region	NO	NO
BgChr_5	4875145	0.0723695	41	0.882776	intergenic_region	NO	NO
BgChr_5	4875175	0.0723695	41	0.882776	intergenic_region	NO	NO
BgChr_5	4875178	0.0723695	41	0.882776	intergenic_region	NO	NO
BgChr_5	4877047	0.0898614	44	0.768029	intergenic_region	NO	NO
BgChr_5	4877307	0.0723695	41	0.882776	intergenic_region	NO	NO
BgChr_5	4878401	0.0723695	41	0.882776	intergenic_region	NO	NO
BgChr_5	4878452	0.0723695	41	0.882776	intergenic_region	NO	NO
BgChr_5	4878658	0.0723695	41	0.882776	intergenic_region	NO	NO
BgChr_5	4878815	0.0723695	41	0.882776	intergenic_region	NO	NO
BgChr_5	4878849	0.0723695	41	0.882776	intergenic_region	NO	NO
BgChr_5	4879374	0.0723695	41	0.882776	intergenic_region	NO	NO
BgChr_5	4879376	0.0723695	41	0.882776	intergenic_region	NO	NO
BgChr_5	4880888	0.0723695	41	0.882776	intergenic_region	NO	NO
BgChr_5	4881199	0.0723695	41	0.882776	intergenic_region	NO	NO
BgChr_5	4881203	0.0723695	41	0.882776	intergenic_region	NO	NO
BgChr_5	4881222	0.0528522	42	0.768029	intergenic_region	NO	NO
BgChr_5	4881249	0.0528522	42	0.768029	intergenic_region	NO	NO
BgChr_5	4881251	0.0528522	42	0.768029	intergenic_region	NO	NO
BgChr_5	4881291	0.0723695	41	0.882776	intergenic_region	NO	NO
BgChr_5	4881303	0.0723695	41	0.882776	intergenic_region	NO	NO
BgChr_5	4881310	0.0723695	41	0.882776	intergenic_region	NO	NO
BgChr_5	4881386	0.0723695	41	0.882776	intergenic_region	NO	NO
BgChr_5	4881389	0.0723695	41	0.882776	intergenic_region	NO	NO
BgChr_5	4881560	0.0723695	41	0.882776	intergenic_region	NO	NO
BgChr_5	4881634	0.0723695	41	0.882776	intergenic_region	NO	NO
BgChr_5	4881688	0.0723695	41	0.882776	intergenic_region	NO	NO
BgChr_5	4881757	0.0723695	41	0.882776	intergenic_region	NO	NO
BgChr_5	4881763	0.0723695	41	0.882776	intergenic_region	NO	NO
BgChr_5	4881826	0.0704993	43	0.882776	intergenic_region	NO	NO
BgChr_5	4881871	0.0526748	42	1	intergenic_region	NO	NO
BgChr_5	4881883	0.0723695	41	0.882776	intergenic_region	NO	NO
BgChr_5	4882239	0.034818	43	0.658083	intergenic_region	NO	NO
BgChr_5	4882403	0.0723695	41	0.882776	intergenic_region	NO	NO
BgChr_5	4882459	0.0723695	41	0.882776	intergenic_region	NO	NO
BgChr_5	4882507	0.0723695	41	0.882776	intergenic_region	NO	NO
BgChr_5	4882522	0.0723695	41	0.882776	intergenic_region	NO	NO
BgChr_5	4882524	0.0723695	41	0.882776	intergenic_region	NO	NO
BgChr_5	4882535	0.0723695	41	0.882776	intergenic_region	NO	NO
BgChr_5	4882549	0.0723695	41	0.882776	intergenic_region	NO	NO
BgChr_5	4882551	0.0723695	41	0.882776	intergenic_region	NO	NO
BgChr_5	4882568	0.0723695	41	0.882776	intergenic_region	NO	NO
BgChr_5	4882625	0.0723695	41	0.882776	intergenic_region	NO	NO
BgChr_5	4882642	0.0723695	41	0.882776	intergenic_region	NO	NO
BgChr_5	4882687	0.0723695	41	0.882776	intergenic_region	NO	NO
BgChr_5	4882824	0.0723695	41	0.882776	intergenic_region	NO	NO
BgChr_5	4882892	0.0723695	41	0.882776	intergenic_region	NO	NO
BgChr_5	4883039	0.0723695	41	0.882776	intergenic_region	NO	NO
BgChr_5	4883084	0.0723695	41	0.882776	intergenic_region	NO	NO
BgChr_5	4883096	0.0723695	41	0.882776	intergenic_region	NO	NO
BgChr_5	4883102	0.0723695	41	0.882776	intergenic_region	NO	NO
BgChr_5	4883105	0.0723695	41	0.882776	intergenic_region	NO	NO
BgChr_5	4883118	0.0723695	41	0.882776	intergenic_region	NO	NO
BgChr_5	4883191	0.0723695	41	0.882776	intergenic_region	NO	NO
BgChr_5	4883251	0.0723695	41	0.882776	intergenic_region	NO	NO
BgChr_5	4883278	0.0528522	42	0.768029	intergenic_region	NO	NO
BgChr_5	4883288	0.0528522	42	0.768029	intergenic_region	NO	NO
BgChr_5	4883343	0.0723695	41	0.882776	intergenic_region	NO	NO
BgChr_5	4883497	0.0723695	41	0.882776	intergenic_region	NO	NO
BgChr_5	4883623	0.0723695	41	0.882776	intergenic_region	NO	NO
BgChr_5	4883659	0.0723695	41	0.882776	intergenic_region	NO	NO
BgChr_5	4883679	0.0723695	41	0.882776	intergenic_region	NO	NO
BgChr_5	4883684	0.0723695	41	0.882776	intergenic_region	NO	NO
BgChr_5	4883689	0.0723695	41	0.882776	intergenic_region	NO	NO
BgChr_5	4883692	0.0723695	41	0.882776	intergenic_region	NO	NO
BgChr_5	4883711	0.0723695	41	0.882776	intergenic_region	NO	NO
BgChr_5	4883713	0.0723695	41	0.882776	intergenic_region	NO	NO
BgChr_5	4883741	0.091715	42	0.768029	intergenic_region	NO	NO
BgChr_5	4883804	0.0723695	41	0.882776	intergenic_region	NO	NO
BgChr_5	4884148	0.0723695	41	0.882776	intergenic_region	NO	NO
BgChr_5	4884284	0.0723695	41	0.882776	intergenic_region	NO	NO
BgChr_5	4884312	0.0723695	41	0.882776	intergenic_region	NO	NO
BgChr_5	4884351	0.0723695	41	0.882776	intergenic_region	NO	NO
BgChr_5	4884353	0.0723695	41	0.882776	intergenic_region	NO	NO
BgChr_5	4884476	0.0526748	42	1	intergenic_region	NO	NO
BgChr_5	4884501	0.0526748	42	1	intergenic_region	NO	NO
BgChr_5	4884520	0.0526748	42	1	intergenic_region	NO	NO
BgChr_5	4884629	0.0723695	41	0.882776	intergenic_region	NO	NO
BgChr_5	4884725	0.0723695	41	0.882776	intergenic_region	NO	NO
BgChr_5	4884764	0.0914722	42	1	intergenic_region	NO	NO
BgChr_5	4884830	0.0723695	41	0.882776	intergenic_region	NO	NO
BgChr_5	4884845	0.0723695	41	0.882776	intergenic_region	NO	NO
BgChr_5	4884925	0.0723695	41	0.882776	intergenic_region	NO	NO
BgChr_5	4884993	0.113835	41	0.882776	intergenic_region	NO	NO
BgChr_5	4885006	0.0914722	42	1	intergenic_region	NO	NO
BgChr_5	4885030	0.0914722	42	1	intergenic_region	NO	NO
BgChr_5	4885184	0.0723695	41	0.882776	intergenic_region	NO	NO
BgChr_5	4885439	0.0528522	42	0.768029	intergenic_region	NO	NO
BgChr_5	4885505	0.0723695	41	0.882776	intergenic_region	NO	NO
BgChr_5	4885509	0.0723695	41	0.882776	intergenic_region	NO	NO
BgChr_5	4885567	0.0723695	41	0.882776	intergenic_region	NO	NO
BgChr_5	4885615	0.0723695	41	0.882776	intergenic_region	NO	NO
BgChr_5	4885627	0.0723695	41	0.882776	intergenic_region	NO	NO
BgChr_5	4885631	0.0723695	41	0.882776	intergenic_region	NO	NO
BgChr_5	4885735	0.0723695	41	0.882776	intergenic_region	NO	NO
BgChr_5	4885740	0.0723695	41	0.882776	intergenic_region	NO	NO
BgChr_5	4885752	0.0723695	41	0.882776	intergenic_region	NO	NO
BgChr_5	4885820	0.0723695	41	0.882776	intergenic_region	NO	NO
BgChr_5	4885826	0.0723695	41	0.882776	intergenic_region	NO	NO
BgChr_5	4885886	0.0723695	41	0.882776	intergenic_region	NO	NO
BgChr_5	4885916	0.0723695	41	0.882776	intergenic_region	NO	NO
BgChr_5	4885919	0.0723695	41	0.882776	intergenic_region	NO	NO
BgChr_5	4886229	0.091715	42	0.768029	intergenic_region	NO	NO
BgChr_5	4886268	0.091715	42	0.768029	intergenic_region	NO	NO
BgChr_5	4886332	0.0723695	41	0.882776	intergenic_region	NO	NO
BgChr_5	4886337	0.0723695	41	0.882776	intergenic_region	NO	NO
BgChr_5	4886347	0.0723695	41	0.882776	intergenic_region	NO	NO
BgChr_5	4886349	0.0723695	41	0.882776	intergenic_region	NO	NO
BgChr_5	4886360	0.0528522	42	0.768029	intergenic_region	NO	NO
BgChr_5	4886371	0.0914722	42	1	intergenic_region	NO	NO
BgChr_5	4886376	0.0914722	42	1	intergenic_region	NO	NO
BgChr_5	4886440	0.0723695	41	0.882776	intergenic_region	NO	NO
BgChr_5	4886759	0.0528522	42	0.768029	intergenic_region	NO	NO
BgChr_5	4886984	0.0723695	41	0.882776	intergenic_region	NO	NO
BgChr_5	4887207	0.0723695	41	0.882776	intergenic_region	NO	NO
BgChr_5	4887324	0.0723695	41	0.882776	intergenic_region	NO	NO
BgChr_5	4891647	0.0914722	42	1	upstream_gene_variant	NO	NO
BgChr_5	4891651	0.0914722	42	1	upstream_gene_variant	NO	NO
BgChr_5	4891659	0.0914722	42	1	upstream_gene_variant	NO	NO
BgChr_5	4893685	0.0526748	42	1	intron_variant	NO	NO
BgChr_5	4893693	0.0526748	42	1	intron_variant	NO	NO
BgChr_5	4894171	0.0528522	42	0.768029	intron_variant	NO	NO
BgChr_5	4895125	0.0528522	42	0.768029	downstream_gene_variant	NO	NO
BgChr_5	4895314	0.0723695	41	0.882776	downstream_gene_variant	NO	NO
BgChr_5	4895438	0.0723695	41	0.882776	downstream_gene_variant	NO	NO
BgChr_5	4895442	0.0723695	41	0.882776	downstream_gene_variant	NO	NO
BgChr_5	4895454	0.0723695	41	0.882776	downstream_gene_variant	NO	NO
BgChr_5	4895463	0.0723695	41	0.882776	downstream_gene_variant	NO	NO
BgChr_5	4895480	0.0723695	41	0.882776	downstream_gene_variant	NO	NO
BgChr_5	4895483	0.0723695	41	0.882776	downstream_gene_variant	NO	NO
BgChr_5	4895487	0.0723695	41	0.882776	downstream_gene_variant	NO	NO
BgChr_5	4895490	0.0723695	41	0.882776	downstream_gene_variant	NO	NO
BgChr_5	4895500	0.0526748	42	1	downstream_gene_variant	NO	NO
BgChr_5	4895609	0.0723695	41	0.882776	downstream_gene_variant	NO	NO
BgChr_5	4895875	0.0723695	41	0.882776	downstream_gene_variant	NO	NO
BgChr_5	4895916	0.0723695	41	0.882776	downstream_gene_variant	NO	NO
BgChr_5	4896055	0.0723695	41	0.882776	downstream_gene_variant	NO	NO
BgChr_5	4896074	0.0723695	41	0.882776	downstream_gene_variant	NO	NO
BgChr_5	4896085	0.0723695	41	0.882776	downstream_gene_variant	NO	NO
BgChr_5	4896138	0.0723695	41	0.882776	downstream_gene_variant	NO	NO
BgChr_5	4896148	0.0723695	41	0.882776	downstream_gene_variant	NO	NO
BgChr_5	4897319	0.0723695	41	0.882776	downstream_gene_variant	NO	NO
BgChr_5	4897836	0.0723695	41	0.882776	downstream_gene_variant	NO	NO
BgChr_5	4897867	0.0723695	41	0.882776	downstream_gene_variant	NO	NO
BgChr_5	4897886	0.0723695	41	0.882776	downstream_gene_variant	NO	NO
BgChr_5	4898086	0.0723695	41	0.882776	downstream_gene_variant	NO	NO
BgChr_5	4898145	0.0723695	41	0.882776	downstream_gene_variant	NO	NO
BgChr_5	4898155	0.0723695	41	0.882776	downstream_gene_variant	NO	NO
BgChr_5	4898563	0.0723695	41	0.882776	downstream_gene_variant	NO	NO
BgChr_5	4902484	0.0723695	41	0.882776	synonymous_variant	NO	NO
BgChr_5	4909673	0.0914722	42	1	upstream_gene_variant	NO	NO
BgChr_5	4910280	0.0723695	41	0.882776	upstream_gene_variant	NO	NO
BgChr_5	4910718	0.0723695	41	0.882776	upstream_gene_variant	NO	NO
BgChr_5	4910721	0.0723695	41	0.882776	upstream_gene_variant	NO	NO
BgChr_5	4910735	0.0723695	41	0.882776	upstream_gene_variant	NO	NO
BgChr_5	4910745	0.0723695	41	0.882776	upstream_gene_variant	NO	NO
BgChr_5	4910764	0.0723695	41	0.882776	upstream_gene_variant	NO	NO
BgChr_5	4910865	0.0528522	42	0.768029	upstream_gene_variant	NO	NO
BgChr_5	4911318	0.0723695	41	0.882776	intron_variant	NO	NO
BgChr_5	4911345	0.091715	42	0.768029	intron_variant	NO	NO
BgChr_5	4912493	0.0528522	42	0.768029	intron_variant	NO	NO
BgChr_5	4912614	0.0723695	41	0.882776	intron_variant	NO	NO
BgChr_5	4912621	0.0723695	41	0.882776	intron_variant	NO	NO
BgChr_5	4913712	0.0723695	41	0.882776	intron_variant	NO	NO
BgChr_5	4913854	0.0914722	42	1	intron_variant	NO	NO
BgChr_5	4916073	0.0723695	41	0.882776	downstream_gene_variant	NO	NO
BgChr_5	4916233	0.0723695	41	0.882776	downstream_gene_variant	NO	NO
BgChr_5	4916240	0.0723695	41	0.882776	downstream_gene_variant	NO	NO
BgChr_5	4916263	0.0723695	41	0.882776	downstream_gene_variant	NO	NO
BgChr_5	4916308	0.0723695	41	0.882776	downstream_gene_variant	NO	NO
BgChr_5	4916978	0.0723695	41	0.882776	missense_variant	NO	NO
BgChr_5	4917132	0.0723695	41	0.882776	downstream_gene_variant	NO	NO
BgChr_5	4917134	0.0723695	41	0.882776	downstream_gene_variant	NO	NO
BgChr_5	4917245	0.0528522	42	0.768029	downstream_gene_variant	NO	NO
BgChr_5	4917298	0.0528522	42	0.768029	downstream_gene_variant	NO	NO
BgChr_5	4917385	0.0723695	41	0.882776	downstream_gene_variant	NO	NO
BgChr_5	4917405	0.0723695	41	0.882776	downstream_gene_variant	NO	NO
BgChr_5	4919387	0.0528522	42	0.768029	downstream_gene_variant	NO	NO
BgChr_5	4919405	0.0528522	42	0.768029	downstream_gene_variant	NO	NO
BgChr_5	4919418	0.0528522	42	0.768029	downstream_gene_variant	NO	NO
BgChr_5	4919527	0.0723695	41	0.882776	downstream_gene_variant	NO	NO
BgChr_5	4919846	0.0723695	41	0.882776	downstream_gene_variant	NO	NO
BgChr_5	4919867	0.0723695	41	0.882776	downstream_gene_variant	NO	NO
BgChr_5	4919906	0.0723695	41	0.882776	downstream_gene_variant	NO	NO
BgChr_5	4919919	0.0723695	41	0.882776	downstream_gene_variant	NO	NO
BgChr_5	4919960	0.0723695	41	0.882776	downstream_gene_variant	NO	NO
BgChr_5	4919997	0.0723695	41	0.882776	downstream_gene_variant	NO	NO
BgChr_5	4920045	0.0723695	41	0.882776	downstream_gene_variant	NO	NO
BgChr_5	4920212	0.0723695	41	0.882776	downstream_gene_variant	NO	NO
BgChr_5	4920214	0.0723695	41	0.882776	downstream_gene_variant	NO	NO
BgChr_5	4920243	0.0723695	41	0.882776	downstream_gene_variant	NO	NO
BgChr_5	4921980	0.0367293	41	0.658083	downstream_gene_variant	NO	NO
BgChr_5	4926227	0.0528522	42	0.768029	upstream_gene_variant	NO	NO
BgChr_5	4926790	0.0723695	41	0.882776	upstream_gene_variant	NO	NO
BgChr_5	4928195	0.0723695	41	0.882776	upstream_gene_variant	NO	NO
BgChr_5	4929822	0.0723695	41	0.882776	upstream_gene_variant	NO	NO
BgChr_5	4930356	0.0723695	41	0.882776	upstream_gene_variant	NO	NO
BgChr_5	4930759	0.0723695	41	0.882776	upstream_gene_variant	NO	NO
BgChr_5	4930805	0.0723695	41	0.882776	upstream_gene_variant	NO	NO
BgChr_5	4931120	0.0723695	41	0.882776	upstream_gene_variant	NO	NO
BgChr_5	4931129	0.0723695	41	0.882776	upstream_gene_variant	NO	NO
BgChr_5	4931177	0.0723695	41	0.882776	upstream_gene_variant	NO	NO
BgChr_5	4931414	0.0723695	41	0.882776	upstream_gene_variant	NO	NO
BgChr_5	4931460	0.0723695	41	0.882776	upstream_gene_variant	NO	NO
BgChr_5	4931548	0.0723695	41	0.882776	upstream_gene_variant	NO	NO
BgChr_5	4931617	0.0723695	41	0.882776	upstream_gene_variant	NO	NO
BgChr_5	4931644	0.0723695	41	0.882776	upstream_gene_variant	NO	NO
BgChr_5	4931728	0.0723695	41	0.882776	upstream_gene_variant	NO	NO
BgChr_5	4931823	0.0723695	41	0.882776	upstream_gene_variant	NO	NO
BgChr_5	4931937	0.0723695	41	0.882776	upstream_gene_variant	NO	NO
BgChr_5	4932009	0.0528522	42	0.768029	upstream_gene_variant	NO	NO
BgChr_5	4932019	0.0723695	41	0.882776	upstream_gene_variant	NO	NO
BgChr_5	4932071	0.0723695	41	0.882776	upstream_gene_variant	NO	NO
BgChr_5	4932074	0.0723695	41	0.882776	upstream_gene_variant	NO	NO
BgChr_5	4932596	0.0723695	41	0.882776	upstream_gene_variant	NO	NO
BgChr_5	4932604	0.0723695	41	0.882776	upstream_gene_variant	NO	NO
BgChr_5	4932627	0.0723695	41	0.882776	upstream_gene_variant	NO	NO
BgChr_5	4932907	0.0723695	41	0.882776	upstream_gene_variant	NO	NO
BgChr_5	4932986	0.0723695	41	0.882776	upstream_gene_variant	NO	NO
BgChr_5	4933007	0.0723695	41	0.882776	upstream_gene_variant	NO	NO
BgChr_5	4933021	0.0723695	41	0.882776	upstream_gene_variant	NO	NO
BgChr_5	4933209	0.0723695	41	0.882776	upstream_gene_variant	NO	NO
BgChr_5	4933416	0.0528522	42	0.768029	upstream_gene_variant	NO	NO
BgChr_5	4933551	0.0723695	41	0.882776	upstream_gene_variant	NO	NO
BgChr_5	4933723	0.0723695	41	0.882776	upstream_gene_variant	NO	NO
BgChr_5	4933794	0.0723695	41	0.882776	intergenic_region	NO	NO
BgChr_5	4933851	0.0723695	41	0.882776	intergenic_region	NO	NO
BgChr_5	4933976	0.0723695	41	0.882776	intergenic_region	NO	NO
BgChr_5	4935205	0.0723695	41	0.882776	intergenic_region	NO	NO
BgChr_5	4935208	0.0723695	41	0.882776	intergenic_region	NO	NO
BgChr_5	4935215	0.0723695	41	0.882776	intergenic_region	NO	NO
BgChr_5	4935217	0.0723695	41	0.882776	intergenic_region	NO	NO
BgChr_5	4935222	0.0723695	41	0.882776	intergenic_region	NO	NO
BgChr_5	4935232	0.0723695	41	0.882776	intergenic_region	NO	NO
BgChr_5	4935705	0.0723695	41	0.882776	intergenic_region	NO	NO
BgChr_5	4935722	0.0914722	42	1	intergenic_region	NO	NO
BgChr_5	4935733	0.0914722	42	1	intergenic_region	NO	NO
BgChr_5	4935761	0.0723695	41	0.882776	intergenic_region	NO	NO
BgChr_5	4935773	0.0528522	42	0.768029	intergenic_region	NO	NO
BgChr_5	4935792	0.0528522	42	0.768029	intergenic_region	NO	NO
BgChr_5	4935795	0.0528522	42	0.768029	intergenic_region	NO	NO
BgChr_5	4935799	0.0528522	42	0.768029	intergenic_region	NO	NO
BgChr_5	4935834	0.0528522	42	0.768029	intergenic_region	NO	NO
BgChr_5	4935872	0.0723695	41	0.882776	intergenic_region	NO	NO
BgChr_5	4935875	0.0723695	41	0.882776	intergenic_region	NO	NO
BgChr_5	4935893	0.0723695	41	0.882776	intergenic_region	NO	NO
BgChr_5	4936172	0.0723695	41	0.882776	intergenic_region	NO	NO
BgChr_5	4936175	0.0723695	41	0.882776	intergenic_region	NO	NO
BgChr_5	4936226	0.0723695	41	0.882776	intergenic_region	NO	NO
BgChr_5	4936413	0.0723695	41	0.882776	intergenic_region	NO	NO
BgChr_5	4937215	0.0723695	41	0.882776	intergenic_region	NO	NO
BgChr_5	4937240	0.0528522	42	0.768029	intergenic_region	NO	NO
BgChr_5	4937296	0.0723695	41	0.882776	intergenic_region	NO	NO
BgChr_5	4937465	0.0723695	41	0.882776	intergenic_region	NO	NO
BgChr_5	4937491	0.0723695	41	0.882776	intergenic_region	NO	NO
BgChr_5	4937504	0.0723695	41	0.882776	intergenic_region	NO	NO
BgChr_5	4937543	0.0723695	41	0.882776	intergenic_region	NO	NO
BgChr_5	4937558	0.0723695	41	0.882776	intergenic_region	NO	NO
BgChr_5	4937755	0.0723695	41	0.882776	intergenic_region	NO	NO
BgChr_5	4937783	0.0723695	41	0.882776	intergenic_region	NO	NO
BgChr_5	4937859	0.0723695	41	0.882776	intergenic_region	NO	NO
BgChr_5	4937877	0.0528522	42	0.768029	intergenic_region	NO	NO
BgChr_5	4937885	0.0528522	42	0.768029	intergenic_region	NO	NO
BgChr_5	4937905	0.0723695	41	0.882776	intergenic_region	NO	NO
BgChr_5	4938150	0.0723695	41	0.882776	intergenic_region	NO	NO
BgChr_5	4938191	0.0723695	41	0.882776	intergenic_region	NO	NO
BgChr_5	4938196	0.0723695	41	0.882776	intergenic_region	NO	NO
BgChr_5	4938216	0.0723695	41	0.882776	intergenic_region	NO	NO
BgChr_5	4938220	0.0723695	41	0.882776	intergenic_region	NO	NO
BgChr_5	4938369	0.0723695	41	0.882776	intergenic_region	NO	NO
BgChr_5	4938375	0.0526748	42	1	intergenic_region	NO	NO
BgChr_5	4938747	0.0723695	41	0.882776	intergenic_region	NO	NO
BgChr_5	4938750	0.0723695	41	0.882776	intergenic_region	NO	NO
BgChr_5	4938765	0.0723695	41	0.882776	intergenic_region	NO	NO
BgChr_5	4938769	0.0723695	41	0.882776	intergenic_region	NO	NO
BgChr_5	4938792	0.0723695	41	0.882776	intergenic_region	NO	NO
BgChr_5	4938812	0.0723695	41	0.882776	intergenic_region	NO	NO
BgChr_5	4938924	0.0723695	41	0.882776	intergenic_region	NO	NO
BgChr_5	4939008	0.0528522	42	0.768029	intergenic_region	NO	NO
BgChr_5	4939099	0.0723695	41	0.882776	intergenic_region	NO	NO
BgChr_5	4939110	0.0723695	41	0.882776	intergenic_region	NO	NO
BgChr_5	4939126	0.0723695	41	0.882776	intergenic_region	NO	NO
BgChr_5	4939147	0.0723695	41	0.882776	intergenic_region	NO	NO
BgChr_5	4939203	0.0723695	41	0.882776	intergenic_region	NO	NO
BgChr_5	4939230	0.0723695	41	0.882776	intergenic_region	NO	NO
BgChr_5	4939316	0.091715	42	0.768029	intergenic_region	NO	NO
BgChr_5	4939325	0.091715	42	0.768029	intergenic_region	NO	NO
BgChr_5	4939925	0.0723695	41	0.882776	intergenic_region	NO	NO
BgChr_5	4939939	0.0723695	41	0.882776	intergenic_region	NO	NO
BgChr_5	4940082	0.0727926	41	0.658083	intergenic_region	NO	NO
BgChr_5	4940110	0.0723695	41	0.882776	intergenic_region	NO	NO
BgChr_5	4940118	0.0723695	41	0.882776	intergenic_region	NO	NO
BgChr_5	4940123	0.0723695	41	0.882776	intergenic_region	NO	NO
BgChr_5	4940159	0.0723695	41	0.882776	intergenic_region	NO	NO
BgChr_5	4940166	0.0723695	41	0.882776	intergenic_region	NO	NO
BgChr_5	4940266	0.0723695	41	0.882776	intergenic_region	NO	NO
BgChr_5	4940283	0.0723695	41	0.882776	intergenic_region	NO	NO
BgChr_5	4940292	0.0723695	41	0.882776	intergenic_region	NO	NO
BgChr_5	4940316	0.0723695	41	0.882776	intergenic_region	NO	NO
BgChr_5	4940373	0.0723695	41	0.882776	intergenic_region	NO	NO
BgChr_5	4941225	0.0914722	42	1	downstream_gene_variant	NO	NO
BgChr_5	4941232	0.0914722	42	1	downstream_gene_variant	NO	NO
BgChr_5	4941235	0.0914722	42	1	downstream_gene_variant	NO	NO
BgChr_5	4941242	0.0526748	42	1	downstream_gene_variant	NO	NO
BgChr_5	4941258	0.0723695	41	0.882776	downstream_gene_variant	NO	NO
BgChr_5	4942702	0.0528522	42	0.768029	downstream_gene_variant	NO	NO
BgChr_5	4942990	0.0723695	41	0.882776	downstream_gene_variant	NO	NO
BgChr_5	4943157	0.0723695	41	0.882776	downstream_gene_variant	NO	NO
BgChr_5	4943162	0.0723695	41	0.882776	downstream_gene_variant	NO	NO
BgChr_5	4943192	0.0723695	41	0.882776	downstream_gene_variant	NO	NO
BgChr_5	4943213	0.0914722	42	1	downstream_gene_variant	NO	NO
BgChr_5	4943239	0.0723695	41	0.882776	downstream_gene_variant	NO	NO
BgChr_5	4943246	0.0723695	41	0.882776	downstream_gene_variant	NO	NO
BgChr_5	4943327	0.0723695	41	0.882776	downstream_gene_variant	NO	NO
BgChr_5	4943561	0.0723695	41	0.882776	downstream_gene_variant	NO	NO
BgChr_5	4943975	0.0723695	41	0.882776	downstream_gene_variant	NO	NO
BgChr_5	4944057	0.0723695	41	0.882776	downstream_gene_variant	NO	NO
BgChr_5	4944082	0.0723695	41	0.882776	downstream_gene_variant	NO	NO
BgChr_5	4944131	0.0723695	41	0.882776	downstream_gene_variant	NO	NO
BgChr_5	4944146	0.0723695	41	0.882776	downstream_gene_variant	NO	NO
BgChr_5	4944196	0.0723695	41	0.882776	downstream_gene_variant	NO	NO
BgChr_5	4944201	0.0723695	41	0.882776	downstream_gene_variant	NO	NO
BgChr_5	4944214	0.0723695	41	0.882776	downstream_gene_variant	NO	NO
BgChr_5	4944607	0.0723695	41	0.882776	downstream_gene_variant	NO	NO
BgChr_5	4944617	0.0723695	41	0.882776	downstream_gene_variant	NO	NO
BgChr_5	4944619	0.0723695	41	0.882776	downstream_gene_variant	NO	NO
BgChr_5	4944633	0.0723695	41	0.882776	downstream_gene_variant	NO	NO
BgChr_5	4945109	0.0723695	41	0.882776	downstream_gene_variant	NO	NO
BgChr_5	4945238	0.0723695	41	0.882776	downstream_gene_variant	NO	NO
BgChr_5	4945281	0.0723695	41	0.882776	downstream_gene_variant	NO	NO
BgChr_5	4945286	0.0723695	41	0.882776	downstream_gene_variant	NO	NO
BgChr_5	4945372	0.091715	42	0.768029	downstream_gene_variant	NO	NO
BgChr_5	4945392	0.091715	42	0.768029	downstream_gene_variant	NO	NO
BgChr_5	4945465	0.0723695	41	0.882776	downstream_gene_variant	NO	NO
BgChr_5	4945612	0.0723695	41	0.882776	synonymous_variant	NO	NO
BgChr_5	4945846	0.0723695	41	0.882776	upstream_gene_variant	NO	NO
BgChr_5	4945855	0.0723695	41	0.882776	upstream_gene_variant	NO	NO
BgChr_5	4945859	0.0723695	41	0.882776	upstream_gene_variant	NO	NO
BgChr_5	4945862	0.0723695	41	0.882776	upstream_gene_variant	NO	NO
BgChr_5	4946321	0.0723695	41	0.882776	upstream_gene_variant	NO	NO
BgChr_5	4946937	0.0723695	41	0.882776	upstream_gene_variant	NO	NO
BgChr_5	4947718	0.0914722	42	1	upstream_gene_variant	NO	NO
BgChr_5	4947759	0.0723695	41	0.882776	upstream_gene_variant	NO	NO
BgChr_5	4948529	0.0723695	41	0.882776	upstream_gene_variant	NO	NO
BgChr_5	4948539	0.0723695	41	0.882776	upstream_gene_variant	NO	NO
BgChr_5	4948541	0.0723695	41	0.882776	upstream_gene_variant	NO	NO
BgChr_5	4948577	0.0723695	41	0.882776	upstream_gene_variant	NO	NO
BgChr_5	4948595	0.0723695	41	0.882776	upstream_gene_variant	NO	NO
BgChr_5	4948606	0.0723695	41	0.882776	upstream_gene_variant	NO	NO
BgChr_5	4948613	0.0723695	41	0.882776	upstream_gene_variant	NO	NO
BgChr_5	4948623	0.0723695	41	0.882776	upstream_gene_variant	NO	NO
BgChr_5	4948652	0.0723695	41	0.882776	upstream_gene_variant	NO	NO
BgChr_5	4948672	0.0723695	41	0.882776	upstream_gene_variant	NO	NO
BgChr_5	4948778	0.0723695	41	0.882776	upstream_gene_variant	NO	NO
BgChr_5	4948885	0.0723695	41	0.882776	upstream_gene_variant	NO	NO
BgChr_5	4948887	0.0723695	41	0.882776	upstream_gene_variant	NO	NO
BgChr_5	4948971	0.0723695	41	0.882776	upstream_gene_variant	NO	NO
BgChr_5	4949262	0.0723695	41	0.882776	upstream_gene_variant	NO	NO
BgChr_5	4949459	0.0723695	41	0.882776	upstream_gene_variant	NO	NO
BgChr_5	4951022	0.0723695	41	0.882776	intergenic_region	NO	NO
BgChr_5	4951024	0.0723695	41	0.882776	intergenic_region	NO	NO
BgChr_5	4951113	0.0723695	41	0.882776	intergenic_region	NO	NO
BgChr_5	4951131	0.0723695	41	0.882776	intergenic_region	NO	NO
BgChr_5	4951149	0.0723695	41	0.882776	intergenic_region	NO	NO
BgChr_5	4951154	0.0723695	41	0.882776	intergenic_region	NO	NO
BgChr_5	4952409	0.0723695	41	0.882776	downstream_gene_variant	NO	NO
BgChr_5	4952595	0.0723695	41	0.882776	downstream_gene_variant	NO	NO
BgChr_5	4952613	0.0723695	41	0.882776	downstream_gene_variant	NO	NO
BgChr_5	4952633	0.0528522	42	0.768029	downstream_gene_variant	NO	NO
BgChr_5	4952663	0.0723695	41	0.882776	downstream_gene_variant	NO	NO
BgChr_5	4952971	0.0723695	41	0.882776	downstream_gene_variant	NO	NO
BgChr_5	4953023	0.0723695	41	0.882776	downstream_gene_variant	NO	NO
BgChr_5	4954130	0.0723695	41	0.882776	downstream_gene_variant	NO	NO
BgChr_5	4954134	0.0723695	41	0.882776	downstream_gene_variant	NO	NO
BgChr_5	4954162	0.0723695	41	0.882776	downstream_gene_variant	NO	NO
BgChr_5	4954217	0.0723695	41	0.882776	downstream_gene_variant	NO	NO
BgChr_5	4954252	0.0723695	41	0.882776	downstream_gene_variant	NO	NO
BgChr_5	4954423	0.0914722	42	1	downstream_gene_variant	NO	NO
BgChr_5	4954556	0.0727926	41	0.658083	downstream_gene_variant	NO	NO
BgChr_5	4954663	0.0514876	44	0.554972	downstream_gene_variant	NO	NO
BgChr_5	4954666	0.0514876	44	0.554972	downstream_gene_variant	NO	NO
BgChr_5	4955038	0.0723695	41	0.882776	downstream_gene_variant	NO	NO
BgChr_5	4955109	0.0723695	41	0.882776	downstream_gene_variant	NO	NO
BgChr_5	4955229	0.0723695	41	0.882776	downstream_gene_variant	NO	NO
BgChr_5	4955324	0.0723695	41	0.882776	downstream_gene_variant	NO	NO
BgChr_5	4955338	0.0723695	41	0.882776	downstream_gene_variant	NO	NO
BgChr_5	4955341	0.0723695	41	0.882776	downstream_gene_variant	NO	NO
BgChr_5	4955380	0.0528522	42	0.768029	downstream_gene_variant	NO	NO
BgChr_5	4955422	0.0723695	41	0.882776	downstream_gene_variant	NO	NO
BgChr_5	4955434	0.0723695	41	0.882776	downstream_gene_variant	NO	NO
BgChr_5	4955731	0.0723695	41	0.882776	downstream_gene_variant	NO	NO
BgChr_5	4955768	0.0723695	41	0.882776	downstream_gene_variant	NO	NO
BgChr_5	4959812	0.0914722	42	1	synonymous_variant	NO	NO
BgChr_5	4960099	0.0723695	41	0.882776	upstream_gene_variant	NO	NO
BgChr_5	4960219	0.0723695	41	0.882776	upstream_gene_variant	NO	NO
BgChr_5	4960236	0.0723695	41	0.882776	upstream_gene_variant	NO	NO
BgChr_5	4960250	0.0723695	41	0.882776	upstream_gene_variant	NO	NO
BgChr_5	4960688	0.0723695	41	0.882776	upstream_gene_variant	NO	NO
BgChr_5	4960716	0.0723695	41	0.882776	upstream_gene_variant	NO	NO
BgChr_5	4960794	0.0723695	41	0.882776	upstream_gene_variant	NO	NO
BgChr_5	4960862	0.0723695	41	0.882776	upstream_gene_variant	NO	NO
BgChr_5	4960878	0.0723695	41	0.882776	upstream_gene_variant	NO	NO
BgChr_5	4960988	0.0723695	41	0.882776	upstream_gene_variant	NO	NO
BgChr_5	4961167	0.0914722	42	1	upstream_gene_variant	NO	NO
BgChr_5	4962368	0.0723695	41	0.882776	upstream_gene_variant	NO	NO
BgChr_5	4962578	0.0528522	42	0.768029	upstream_gene_variant	NO	NO
BgChr_5	4962606	0.0723695	41	0.882776	upstream_gene_variant	NO	NO
BgChr_5	4962638	0.0723695	41	0.882776	upstream_gene_variant	NO	NO
BgChr_5	4963018	0.0723695	41	0.882776	upstream_gene_variant	NO	NO
BgChr_5	4963442	0.0723695	41	0.882776	upstream_gene_variant	NO	NO
BgChr_5	4963486	0.0723695	41	0.882776	upstream_gene_variant	NO	NO
BgChr_5	4963497	0.0723695	41	0.882776	upstream_gene_variant	NO	NO
BgChr_5	4963531	0.0723695	41	0.882776	upstream_gene_variant	NO	NO
BgChr_5	4963584	0.0723695	41	0.882776	upstream_gene_variant	NO	NO
BgChr_5	4963592	0.0723695	41	0.882776	upstream_gene_variant	NO	NO
BgChr_5	4963643	0.0723695	41	0.882776	upstream_gene_variant	NO	NO
BgChr_5	4963646	0.0723695	41	0.882776	upstream_gene_variant	NO	NO
BgChr_5	4964109	0.0723695	41	0.882776	upstream_gene_variant	NO	NO
BgChr_5	4964115	0.0723695	41	0.882776	upstream_gene_variant	NO	NO
BgChr_5	4964122	0.0723695	41	0.882776	upstream_gene_variant	NO	NO
BgChr_5	4964144	0.0526748	42	1	upstream_gene_variant	NO	NO
BgChr_5	4964197	0.0526748	42	1	upstream_gene_variant	NO	NO
BgChr_5	4966090	0.0723695	41	0.882776	intergenic_region	NO	NO
BgChr_5	4966166	0.0723695	41	0.882776	intergenic_region	NO	NO
BgChr_5	4966174	0.0528522	42	0.768029	intergenic_region	NO	NO
BgChr_5	4966182	0.0723695	41	0.882776	intergenic_region	NO	NO
BgChr_5	4966582	0.0723695	41	0.882776	intergenic_region	NO	NO
BgChr_5	4967106	0.0723695	41	0.882776	intergenic_region	NO	NO
BgChr_5	4967267	0.0723695	41	0.882776	intergenic_region	NO	NO
BgChr_5	4967387	0.0723695	41	0.882776	intergenic_region	NO	NO
BgChr_5	4967865	0.0914722	42	1	intergenic_region	NO	NO
BgChr_5	4968338	0.0723695	41	0.882776	intergenic_region	NO	NO
BgChr_5	4968454	0.0723695	41	0.882776	intergenic_region	NO	NO
BgChr_5	4968584	0.0723695	41	0.882776	intergenic_region	NO	NO
BgChr_5	4968590	0.0528522	42	0.768029	intergenic_region	NO	NO
BgChr_5	4968623	0.0528522	42	0.768029	intergenic_region	NO	NO
BgChr_5	4968657	0.0723695	41	0.882776	intergenic_region	NO	NO
BgChr_5	4968738	0.0723695	41	0.882776	intergenic_region	NO	NO
BgChr_5	4968765	0.0723695	41	0.882776	intergenic_region	NO	NO
BgChr_5	4968770	0.0723695	41	0.882776	intergenic_region	NO	NO
BgChr_5	4968866	0.0528522	42	0.768029	intergenic_region	NO	NO
BgChr_5	4969726	0.0723695	41	0.882776	intergenic_region	NO	NO
BgChr_5	4969752	0.0723695	41	0.882776	intergenic_region	NO	NO
BgChr_5	4970049	0.0723695	41	0.882776	intergenic_region	NO	NO
BgChr_5	4970053	0.0723695	41	0.882776	intergenic_region	NO	NO
BgChr_5	4970055	0.0723695	41	0.882776	intergenic_region	NO	NO
BgChr_5	4970062	0.0723695	41	0.882776	intergenic_region	NO	NO
BgChr_5	4970117	0.0723695	41	0.882776	intergenic_region	NO	NO
BgChr_5	4970120	0.0723695	41	0.882776	intergenic_region	NO	NO
BgChr_5	4970272	0.0528522	42	0.768029	intergenic_region	NO	NO
BgChr_5	4970276	0.0528522	42	0.768029	intergenic_region	NO	NO
BgChr_5	4970530	0.0723695	41	0.882776	intergenic_region	NO	NO
BgChr_5	4970666	0.0723695	41	0.882776	intergenic_region	NO	NO
BgChr_5	4971511	0.0704993	43	0.882776	intergenic_region	NO	NO
BgChr_5	4971514	0.0914722	42	1	intergenic_region	NO	NO
BgChr_5	4971860	0.0723695	41	0.882776	intergenic_region	NO	NO
BgChr_5	4972020	0.0723695	41	0.882776	intergenic_region	NO	NO
BgChr_5	4972314	0.0723695	41	0.882776	intergenic_region	NO	NO
BgChr_5	4972385	0.0723695	41	0.882776	intergenic_region	NO	NO
BgChr_5	4972502	0.0723695	41	0.882776	intergenic_region	NO	NO
BgChr_5	4972688	0.0723695	41	0.882776	intergenic_region	NO	NO
BgChr_5	4972762	0.0723695	41	0.882776	intergenic_region	NO	NO
BgChr_5	4972867	0.0723695	41	0.882776	intergenic_region	NO	NO
BgChr_5	4972878	0.0723695	41	0.882776	intergenic_region	NO	NO
BgChr_5	4972880	0.0723695	41	0.882776	intergenic_region	NO	NO
BgChr_5	4972889	0.0723695	41	0.882776	intergenic_region	NO	NO
BgChr_5	4972894	0.0723695	41	0.882776	intergenic_region	NO	NO
BgChr_5	4972908	0.0723695	41	0.882776	intergenic_region	NO	NO
BgChr_5	4972920	0.0723695	41	0.882776	intergenic_region	NO	NO
BgChr_5	4972960	0.0723695	41	0.882776	intergenic_region	NO	NO
BgChr_5	4973006	0.0723695	41	0.882776	intergenic_region	NO	NO
BgChr_5	4973010	0.0723695	41	0.882776	intergenic_region	NO	NO
BgChr_5	4973423	0.0723695	41	0.882776	intergenic_region	NO	NO
BgChr_5	4973488	0.0723695	41	0.882776	intergenic_region	NO	NO
BgChr_5	4973497	0.0723695	41	0.882776	intergenic_region	NO	NO
BgChr_5	4973511	0.0723695	41	0.882776	intergenic_region	NO	NO
BgChr_5	4973526	0.0723695	41	0.882776	intergenic_region	NO	NO
BgChr_5	4973530	0.0723695	41	0.882776	intergenic_region	NO	NO
BgChr_5	4973557	0.0723695	41	0.882776	intergenic_region	NO	NO
BgChr_5	4973583	0.0723695	41	0.882776	intergenic_region	NO	NO
BgChr_5	4973694	0.0723695	41	0.882776	intergenic_region	NO	NO
BgChr_5	4973838	0.0528522	42	0.768029	intergenic_region	NO	NO
BgChr_5	4973866	0.0723695	41	0.882776	intergenic_region	NO	NO
BgChr_5	4973869	0.0723695	41	0.882776	intergenic_region	NO	NO
BgChr_5	4973910	0.0723695	41	0.882776	intergenic_region	NO	NO
BgChr_5	4974026	0.0723695	41	0.882776	intergenic_region	NO	NO
BgChr_5	4974073	0.0723695	41	0.882776	intergenic_region	NO	NO
BgChr_5	4974507	0.0528522	42	0.768029	intergenic_region	NO	NO
BgChr_5	4974562	0.0528522	42	0.768029	intergenic_region	NO	NO
BgChr_5	4974606	0.0723695	41	0.882776	intergenic_region	NO	NO
BgChr_5	4974609	0.0723695	41	0.882776	intergenic_region	NO	NO
BgChr_5	4974731	0.091715	42	0.768029	intergenic_region	NO	NO
BgChr_5	4974968	0.0723695	41	0.882776	intergenic_region	NO	NO
BgChr_5	4975021	0.091715	42	0.768029	intergenic_region	NO	NO
BgChr_5	4975029	0.112004	43	0.882776	intergenic_region	NO	NO
BgChr_5	4975041	0.112004	43	0.882776	intergenic_region	NO	NO
BgChr_5	4975060	0.091715	42	0.768029	intergenic_region	NO	NO
BgChr_5	4975161	0.0723695	41	0.882776	intergenic_region	NO	NO
BgChr_5	4975166	0.0723695	41	0.882776	intergenic_region	NO	NO
BgChr_5	4975351	0.0528522	42	0.768029	intergenic_region	NO	NO
BgChr_5	4975375	0.0528522	42	0.768029	intergenic_region	NO	NO
BgChr_5	4976493	0.112004	43	0.882776	intergenic_region	NO	NO
BgChr_5	4976517	0.0723695	41	0.882776	intergenic_region	NO	NO
BgChr_5	4976602	0.0723695	41	0.882776	intergenic_region	NO	NO
BgChr_5	4976609	0.0723695	41	0.882776	intergenic_region	NO	NO
BgChr_5	4976616	0.0723695	41	0.882776	intergenic_region	NO	NO
BgChr_5	4976618	0.0723695	41	0.882776	intergenic_region	NO	NO
BgChr_5	4976711	0.0723695	41	0.882776	intergenic_region	NO	NO
BgChr_5	4977054	0.0723695	41	0.882776	intergenic_region	NO	NO
BgChr_5	4977059	0.0723695	41	0.882776	intergenic_region	NO	NO
BgChr_5	4977062	0.0723695	41	0.882776	intergenic_region	NO	NO
BgChr_5	4977067	0.0723695	41	0.882776	intergenic_region	NO	NO
BgChr_5	4977069	0.0723695	41	0.882776	intergenic_region	NO	NO
BgChr_5	4977077	0.0723695	41	0.882776	intergenic_region	NO	NO
BgChr_5	4977120	0.0723695	41	0.882776	intergenic_region	NO	NO
BgChr_5	4977122	0.0723695	41	0.882776	intergenic_region	NO	NO
BgChr_5	4977210	0.0723695	41	0.882776	intergenic_region	NO	NO
BgChr_5	4977602	0.0723695	41	0.882776	intergenic_region	NO	NO
BgChr_5	4977620	0.0914722	42	1	intergenic_region	NO	NO
BgChr_5	4977625	0.0914722	42	1	intergenic_region	NO	NO
BgChr_5	4977783	0.0723695	41	0.882776	intergenic_region	NO	NO
BgChr_5	4977788	0.0723695	41	0.882776	intergenic_region	NO	NO
BgChr_5	4977939	0.0723695	41	0.882776	intergenic_region	NO	NO
BgChr_5	4977945	0.0723695	41	0.882776	intergenic_region	NO	NO
BgChr_5	4977990	0.0914722	42	1	intergenic_region	NO	NO
BgChr_5	4977997	0.0914722	42	1	intergenic_region	NO	NO
BgChr_5	4978071	0.091715	42	0.768029	intergenic_region	NO	NO
BgChr_5	4978405	0.0723695	41	0.882776	intergenic_region	NO	NO
BgChr_5	4978490	0.0723695	41	0.882776	intergenic_region	NO	NO
BgChr_5	4978495	0.0723695	41	0.882776	intergenic_region	NO	NO
BgChr_5	4978801	0.0723695	41	0.882776	intergenic_region	NO	NO
BgChr_5	4978803	0.0723695	41	0.882776	intergenic_region	NO	NO
BgChr_5	4978809	0.0723695	41	0.882776	intergenic_region	NO	NO
BgChr_5	4978821	0.0723695	41	0.882776	intergenic_region	NO	NO
BgChr_5	4978838	0.0723695	41	0.882776	intergenic_region	NO	NO
BgChr_5	4978845	0.0723695	41	0.882776	intergenic_region	NO	NO
BgChr_5	4978913	0.0723695	41	0.882776	intergenic_region	NO	NO
BgChr_5	4979063	0.114395	41	0.658083	intergenic_region	NO	NO
BgChr_5	4979156	0.0709156	43	0.658083	intergenic_region	NO	NO
BgChr_5	4979163	0.091715	42	0.768029	intergenic_region	NO	NO
BgChr_5	4979218	0.0723695	41	0.882776	intergenic_region	NO	NO
BgChr_5	4979221	0.0723695	41	0.882776	intergenic_region	NO	NO
BgChr_5	4979354	0.0723695	41	0.882776	intergenic_region	NO	NO
BgChr_5	4979362	0.0723695	41	0.882776	intergenic_region	NO	NO
BgChr_5	4979464	0.0723695	41	0.882776	downstream_gene_variant	NO	NO
BgChr_5	4979826	0.0723695	41	0.882776	downstream_gene_variant	NO	NO
BgChr_5	4979902	0.0723695	41	0.882776	downstream_gene_variant	NO	NO
BgChr_5	4981096	0.0723695	41	0.882776	downstream_gene_variant	NO	NO
BgChr_5	4981162	0.0723695	41	0.882776	downstream_gene_variant	NO	NO
BgChr_5	4981169	0.0723695	41	0.882776	downstream_gene_variant	NO	NO
BgChr_5	4981172	0.0723695	41	0.882776	downstream_gene_variant	NO	NO
BgChr_5	4981188	0.0723695	41	0.882776	downstream_gene_variant	NO	NO
BgChr_5	4981205	0.0723695	41	0.882776	downstream_gene_variant	NO	NO
BgChr_5	4981216	0.0723695	41	0.882776	downstream_gene_variant	NO	NO
BgChr_5	4981224	0.0723695	41	0.882776	downstream_gene_variant	NO	NO
BgChr_5	4986321	0.0723695	41	0.882776	intron_variant	NO	NO
BgChr_5	4986605	0.0723695	41	0.882776	intron_variant	NO	NO
BgChr_5	4986773	0.0723695	41	0.882776	synonymous_variant	NO	NO
BgChr_5	4986823	0.0723695	41	0.882776	synonymous_variant	NO	NO
BgChr_5	4986871	0.0723695	41	0.882776	intron_variant	NO	NO
BgChr_5	4987127	0.0723695	41	0.882776	intron_variant	NO	NO
BgChr_5	4987140	0.0723695	41	0.882776	intron_variant	NO	NO
BgChr_5	4987155	0.0723695	41	0.882776	intron_variant	NO	NO
BgChr_5	4987367	0.0723695	41	0.882776	intron_variant	NO	NO
BgChr_5	4987374	0.0723695	41	0.882776	intron_variant	NO	NO
BgChr_5	4987386	0.0723695	41	0.882776	intron_variant	NO	NO
BgChr_5	4993587	0.0528522	42	0.768029	upstream_gene_variant	NO	NO
BgChr_5	4993730	0.0723695	41	0.882776	upstream_gene_variant	NO	NO
BgChr_5	4993763	0.0723695	41	0.882776	upstream_gene_variant	NO	NO
BgChr_5	4993787	0.0723695	41	0.882776	upstream_gene_variant	NO	NO
BgChr_5	4993796	0.0723695	41	0.882776	upstream_gene_variant	NO	NO
BgChr_5	4993816	0.0723695	41	0.882776	upstream_gene_variant	NO	NO
BgChr_5	4993820	0.0723695	41	0.882776	upstream_gene_variant	NO	NO
BgChr_5	4993918	0.0914722	42	1	upstream_gene_variant	NO	NO
BgChr_5	4993946	0.0723695	41	0.882776	upstream_gene_variant	NO	NO
BgChr_5	4994092	0.0914722	42	1	upstream_gene_variant	NO	NO
BgChr_5	4994377	0.0704993	43	0.882776	upstream_gene_variant	NO	NO
BgChr_5	4994407	0.091715	42	0.768029	upstream_gene_variant	NO	NO
BgChr_5	4994556	0.0723695	41	0.882776	upstream_gene_variant	NO	NO
BgChr_5	4994591	0.0723695	41	0.882776	upstream_gene_variant	NO	NO
BgChr_5	4994601	0.0723695	41	0.882776	upstream_gene_variant	NO	NO
BgChr_5	4994644	0.0723695	41	0.882776	upstream_gene_variant	NO	NO
BgChr_5	4994892	0.0709156	43	0.658083	upstream_gene_variant	NO	NO
BgChr_5	4994934	0.0723695	41	0.882776	upstream_gene_variant	NO	NO
BgChr_5	4994979	0.0723695	41	0.882776	upstream_gene_variant	NO	NO
BgChr_5	4994993	0.0723695	41	0.882776	upstream_gene_variant	NO	NO
BgChr_5	4995018	0.0723695	41	0.882776	upstream_gene_variant	NO	NO
BgChr_5	4995151	0.0723695	41	0.882776	upstream_gene_variant	NO	NO
BgChr_5	4995164	0.0723695	41	0.882776	upstream_gene_variant	NO	NO
BgChr_5	4995221	0.0723695	41	0.882776	upstream_gene_variant	NO	NO
BgChr_5	4995264	0.0723695	41	0.882776	upstream_gene_variant	NO	NO
BgChr_5	4995298	0.0723695	41	0.882776	upstream_gene_variant	NO	NO
BgChr_5	4995316	0.0723695	41	0.882776	upstream_gene_variant	NO	NO
BgChr_5	4995352	0.0723695	41	0.882776	upstream_gene_variant	NO	NO
BgChr_5	4995465	0.0723695	41	0.882776	upstream_gene_variant	NO	NO
BgChr_5	4995615	0.0723695	41	0.882776	upstream_gene_variant	NO	NO
BgChr_5	4995618	0.0723695	41	0.882776	upstream_gene_variant	NO	NO
BgChr_5	4995710	0.0723695	41	0.882776	upstream_gene_variant	NO	NO
BgChr_5	4996684	0.0723695	41	0.882776	downstream_gene_variant	NO	NO
BgChr_5	4996707	0.0723695	41	0.882776	downstream_gene_variant	NO	NO
BgChr_5	4996922	0.0723695	41	0.882776	downstream_gene_variant	NO	NO
BgChr_5	4996929	0.0723695	41	0.882776	downstream_gene_variant	NO	NO
BgChr_5	4997290	0.0528522	42	0.768029	intron_variant	NO	NO
BgChr_5	4997296	0.0709156	43	0.658083	intron_variant	NO	NO
BgChr_5	4997329	0.0528522	42	0.768029	intron_variant	NO	NO
BgChr_5	4997503	0.0723695	41	0.882776	synonymous_variant	NO	NO
BgChr_5	4997518	0.0914722	42	1	synonymous_variant	NO	NO
BgChr_5	4997561	0.0723695	41	0.882776	intron_variant	NO	NO
BgChr_5	4997624	0.0723695	41	0.882776	intron_variant	NO	NO
BgChr_5	4997664	0.0723695	41	0.882776	intron_variant	NO	NO
BgChr_5	4997679	0.0723695	41	0.882776	intron_variant	NO	NO
BgChr_5	4997755	0.0723695	41	0.882776	intron_variant	NO	NO
BgChr_5	4997793	0.0723695	41	0.882776	intron_variant	NO	NO
BgChr_5	4997908	0.0723695	41	0.882776	intron_variant	NO	NO
BgChr_5	4997952	0.0914722	42	1	intron_variant	NO	NO
BgChr_5	4997967	0.0914722	42	1	intron_variant	NO	NO
BgChr_5	4997997	0.0914722	42	1	intron_variant	NO	NO
BgChr_5	4998037	0.0914722	42	1	synonymous_variant	NO	NO
BgChr_5	4998068	0.0723695	41	0.882776	missense_variant	NO	NO
BgChr_5	4998343	0.112004	43	0.882776	intron_variant	NO	NO
BgChr_5	4998807	0.0723695	41	0.882776	intron_variant	NO	NO
BgChr_5	4999078	0.0723695	41	0.882776	splice_region_variant&intron_variant	NO	NO
BgChr_5	4999602	0.0528522	42	0.768029	intron_variant	NO	NO
BgChr_5	4999623	0.0528522	42	0.768029	intron_variant	NO	NO
BgChr_5	4999635	0.0528522	42	0.768029	intron_variant	NO	NO
BgChr_5	4999649	0.0528522	42	0.768029	intron_variant	NO	NO
BgChr_5	4999680	0.0723695	41	0.882776	intron_variant	NO	NO
BgChr_5	5000032	0.0723695	41	0.882776	upstream_gene_variant	NO	NO
BgChr_5	5000037	0.0723695	41	0.882776	upstream_gene_variant	NO	NO
BgChr_5	5000083	0.0723695	41	0.882776	upstream_gene_variant	NO	NO
BgChr_5	5000123	0.091715	42	0.768029	upstream_gene_variant	NO	NO
BgChr_5	5000126	0.091715	42	0.768029	upstream_gene_variant	NO	NO
BgChr_5	5000135	0.091715	42	0.768029	upstream_gene_variant	NO	NO
BgChr_5	5000142	0.0723695	41	0.882776	upstream_gene_variant	NO	NO
BgChr_5	5000157	0.0723695	41	0.882776	upstream_gene_variant	NO	NO
BgChr_5	5000159	0.0723695	41	0.882776	upstream_gene_variant	NO	NO
BgChr_5	5000161	0.0723695	41	0.882776	upstream_gene_variant	NO	NO
BgChr_5	5000173	0.0723695	41	0.882776	upstream_gene_variant	NO	NO
BgChr_5	5000236	0.0723695	41	0.882776	upstream_gene_variant	NO	NO
BgChr_5	5000253	0.0727926	41	0.658083	upstream_gene_variant	NO	NO
BgChr_5	5000277	0.0528522	42	0.768029	upstream_gene_variant	NO	NO
BgChr_5	5000293	0.0723695	41	0.882776	upstream_gene_variant	NO	NO
BgChr_5	5000305	0.0723695	41	0.882776	upstream_gene_variant	NO	NO
BgChr_5	5000330	0.0723695	41	0.882776	upstream_gene_variant	NO	NO
BgChr_5	5000334	0.0723695	41	0.882776	upstream_gene_variant	NO	NO
BgChr_5	5000338	0.0723695	41	0.882776	upstream_gene_variant	NO	NO
BgChr_5	5000343	0.0723695	41	0.882776	upstream_gene_variant	NO	NO
BgChr_5	5000345	0.0723695	41	0.882776	upstream_gene_variant	NO	NO
BgChr_5	5000380	0.0723695	41	0.882776	upstream_gene_variant	NO	NO
BgChr_5	5000383	0.0723695	41	0.882776	upstream_gene_variant	NO	NO
BgChr_5	5000386	0.0723695	41	0.882776	upstream_gene_variant	NO	NO
BgChr_5	5000413	0.0723695	41	0.882776	upstream_gene_variant	NO	NO
BgChr_5	5000432	0.0723695	41	0.882776	upstream_gene_variant	NO	NO
BgChr_5	5000435	0.0723695	41	0.882776	upstream_gene_variant	NO	NO
BgChr_5	5000445	0.0723695	41	0.882776	upstream_gene_variant	NO	NO
BgChr_5	5000580	0.0723695	41	0.882776	upstream_gene_variant	NO	NO
BgChr_5	5000616	0.0723695	41	0.882776	upstream_gene_variant	NO	NO
BgChr_5	5000623	0.0723695	41	0.882776	upstream_gene_variant	NO	NO
BgChr_5	5000640	0.0723695	41	0.882776	upstream_gene_variant	NO	NO
BgChr_5	5000650	0.0723695	41	0.882776	upstream_gene_variant	NO	NO
BgChr_5	5000913	0.0723695	41	0.882776	upstream_gene_variant	NO	NO
BgChr_5	5000959	0.0914722	42	1	upstream_gene_variant	NO	NO
BgChr_5	5001484	0.0723695	41	0.882776	upstream_gene_variant	NO	NO
BgChr_5	5001488	0.0723695	41	0.882776	upstream_gene_variant	NO	NO
BgChr_5	5001568	0.0914722	42	1	upstream_gene_variant	NO	NO
BgChr_5	5001626	0.0723695	41	0.882776	upstream_gene_variant	NO	NO
BgChr_5	5001674	0.0914722	42	1	upstream_gene_variant	NO	NO
BgChr_5	5001676	0.0914722	42	1	upstream_gene_variant	NO	NO
BgChr_5	5001857	0.0723695	41	0.882776	upstream_gene_variant	NO	NO
BgChr_5	5001978	0.0723695	41	0.882776	upstream_gene_variant	NO	NO
BgChr_5	5001997	0.0723695	41	0.882776	upstream_gene_variant	NO	NO
BgChr_5	5002039	0.0723695	41	0.882776	upstream_gene_variant	NO	NO
BgChr_5	5002119	0.0723695	41	0.882776	upstream_gene_variant	NO	NO
BgChr_5	5002122	0.0723695	41	0.882776	upstream_gene_variant	NO	NO
BgChr_5	5003081	0.0723695	41	0.882776	upstream_gene_variant	NO	NO
BgChr_5	5003484	0.0723695	41	0.882776	upstream_gene_variant	NO	NO
BgChr_5	5003637	0.0723695	41	0.882776	upstream_gene_variant	NO	NO
BgChr_5	5003657	0.0723695	41	0.882776	upstream_gene_variant	NO	NO
BgChr_5	5003697	0.0723695	41	0.882776	upstream_gene_variant	NO	NO
BgChr_5	5004370	0.0723695	41	0.882776	upstream_gene_variant	NO	NO
BgChr_5	5005137	0.0723695	41	0.882776	intergenic_region	NO	NO
BgChr_5	5005154	0.0723695	41	0.882776	intergenic_region	NO	NO
BgChr_5	5005191	0.0723695	41	0.882776	intergenic_region	NO	NO
BgChr_5	5005226	0.0723695	41	0.882776	intergenic_region	NO	NO
BgChr_5	5005272	0.0723695	41	0.882776	intergenic_region	NO	NO
BgChr_5	5005278	0.091715	42	0.768029	intergenic_region	NO	NO
BgChr_5	5005389	0.0723695	41	0.882776	intergenic_region	NO	NO
BgChr_5	5005421	0.0723695	41	0.882776	intergenic_region	NO	NO
BgChr_5	5005449	0.0723695	41	0.882776	intergenic_region	NO	NO
BgChr_5	5005467	0.0723695	41	0.882776	intergenic_region	NO	NO
BgChr_5	5005511	0.0723695	41	0.882776	intergenic_region	NO	NO
BgChr_5	5005515	0.0723695	41	0.882776	intergenic_region	NO	NO
BgChr_5	5005621	0.0723695	41	0.882776	intergenic_region	NO	NO
BgChr_5	5005632	0.0723695	41	0.882776	intergenic_region	NO	NO
BgChr_5	5005669	0.0723695	41	0.882776	intergenic_region	NO	NO
BgChr_5	5006249	0.0723695	41	0.882776	intergenic_region	NO	NO
BgChr_5	5006321	0.0723695	41	0.882776	intergenic_region	NO	NO
BgChr_5	5006336	0.0723695	41	0.882776	intergenic_region	NO	NO
BgChr_5	5006554	0.0723695	41	0.882776	intergenic_region	NO	NO
BgChr_5	5006803	0.0723695	41	0.882776	intergenic_region	NO	NO
BgChr_5	5006834	0.0723695	41	0.882776	intergenic_region	NO	NO
BgChr_5	5007016	0.0723695	41	0.882776	intergenic_region	NO	NO
BgChr_5	5007115	0.0723695	41	0.882776	intergenic_region	NO	NO
BgChr_5	5007173	0.0723695	41	0.882776	intergenic_region	NO	NO
BgChr_5	5007220	0.0723695	41	0.882776	intergenic_region	NO	NO
BgChr_5	5007234	0.0723695	41	0.882776	intergenic_region	NO	NO
BgChr_5	5007259	0.0723695	41	0.882776	intergenic_region	NO	NO
BgChr_5	5007273	0.0723695	41	0.882776	intergenic_region	NO	NO
BgChr_5	5007421	0.0723695	41	0.882776	intergenic_region	NO	NO
BgChr_5	5007475	0.0723695	41	0.882776	intergenic_region	NO	NO
BgChr_5	5007488	0.0528522	42	0.768029	intergenic_region	NO	NO
BgChr_5	5007491	0.0727926	41	0.658083	intergenic_region	NO	NO
BgChr_5	5007493	0.0528522	42	0.768029	intergenic_region	NO	NO
BgChr_5	5007858	0.0723695	41	0.882776	intergenic_region	NO	NO
BgChr_5	5007862	0.0723695	41	0.882776	intergenic_region	NO	NO
BgChr_5	5007880	0.0723695	41	0.882776	intergenic_region	NO	NO
BgChr_5	5008849	0.0723695	41	0.882776	intergenic_region	NO	NO
BgChr_5	5008855	0.0723695	41	0.882776	intergenic_region	NO	NO
BgChr_5	5008868	0.0723695	41	0.882776	intergenic_region	NO	NO
BgChr_5	5008870	0.0723695	41	0.882776	intergenic_region	NO	NO
BgChr_5	5008873	0.0723695	41	0.882776	intergenic_region	NO	NO
BgChr_5	5008916	0.0723695	41	0.882776	intergenic_region	NO	NO
BgChr_5	5008930	0.0914722	42	1	intergenic_region	NO	NO
BgChr_5	5008991	0.0723695	41	0.882776	intergenic_region	NO	NO
BgChr_5	5008997	0.0723695	41	0.882776	intergenic_region	NO	NO
BgChr_5	5009001	0.0723695	41	0.882776	intergenic_region	NO	NO
BgChr_5	5009022	0.0723695	41	0.882776	intergenic_region	NO	NO
BgChr_5	5009053	0.0723695	41	0.882776	intergenic_region	NO	NO
BgChr_5	5009055	0.0526748	42	1	intergenic_region	NO	NO
BgChr_5	5009451	0.0723695	41	0.882776	intergenic_region	NO	NO
BgChr_5	5009614	0.034818	43	0.658083	intergenic_region	NO	NO
BgChr_5	5009629	0.091715	42	0.768029	intergenic_region	NO	NO
BgChr_5	5009765	0.0723695	41	0.882776	intergenic_region	NO	NO
BgChr_5	5009822	0.0723695	41	0.882776	intergenic_region	NO	NO
BgChr_5	5009834	0.0723695	41	0.882776	intergenic_region	NO	NO
BgChr_5	5009851	0.0723695	41	0.882776	intergenic_region	NO	NO
BgChr_5	5011057	0.0723695	41	0.882776	intergenic_region	NO	NO
BgChr_5	5011140	0.034818	43	0.658083	intergenic_region	NO	NO
BgChr_5	5011312	0.0528522	42	0.768029	intergenic_region	NO	NO
BgChr_5	5011415	0.0723695	41	0.882776	intergenic_region	NO	NO
BgChr_5	5012092	0.0723695	41	0.882776	intergenic_region	NO	NO
BgChr_5	5012101	0.0723695	41	0.882776	intergenic_region	NO	NO
BgChr_5	5012148	0.0723695	41	0.882776	intergenic_region	NO	NO
BgChr_5	5012281	0.0723695	41	0.882776	intergenic_region	NO	NO
BgChr_5	5012285	0.0723695	41	0.882776	intergenic_region	NO	NO
BgChr_5	5012299	0.0723695	41	0.882776	intergenic_region	NO	NO
BgChr_5	5012350	0.0723695	41	0.882776	intergenic_region	NO	NO
BgChr_5	5012365	0.0723695	41	0.882776	intergenic_region	NO	NO
BgChr_5	5012386	0.0723695	41	0.882776	downstream_gene_variant	NO	NO
BgChr_5	5012391	0.0723695	41	0.882776	downstream_gene_variant	NO	NO
BgChr_5	5012492	0.0914722	42	1	downstream_gene_variant	NO	NO
BgChr_5	5012527	0.0723695	41	0.882776	downstream_gene_variant	NO	NO
BgChr_5	5012644	0.0723695	41	0.882776	downstream_gene_variant	NO	NO
BgChr_5	5012674	0.0723695	41	0.882776	downstream_gene_variant	NO	NO
BgChr_5	5012676	0.0723695	41	0.882776	downstream_gene_variant	NO	NO
BgChr_5	5012814	0.0723695	41	0.882776	downstream_gene_variant	NO	NO
BgChr_5	5013163	0.0723695	41	0.882776	downstream_gene_variant	NO	NO
BgChr_5	5014005	0.0723695	41	0.882776	downstream_gene_variant	NO	NO
BgChr_5	5014442	0.0723695	41	0.882776	downstream_gene_variant	NO	NO
BgChr_5	5014451	0.0723695	41	0.882776	downstream_gene_variant	NO	NO
BgChr_5	5014454	0.0723695	41	0.882776	downstream_gene_variant	NO	NO
BgChr_5	5014771	0.0723695	41	0.882776	downstream_gene_variant	NO	NO
BgChr_5	5014789	0.0528522	42	0.768029	downstream_gene_variant	NO	NO
BgChr_5	5014809	0.0723695	41	0.882776	downstream_gene_variant	NO	NO
BgChr_5	5014821	0.0723695	41	0.882776	downstream_gene_variant	NO	NO
BgChr_5	5014932	0.0723695	41	0.882776	downstream_gene_variant	NO	NO
BgChr_5	5014949	0.0723695	41	0.882776	downstream_gene_variant	NO	NO
BgChr_5	5018087	0.0723695	41	0.882776	upstream_gene_variant	NO	NO
BgChr_5	5018867	0.0723695	41	0.882776	upstream_gene_variant	NO	NO
BgChr_5	5019617	0.0723695	41	0.882776	upstream_gene_variant	NO	NO
BgChr_5	5019701	0.0528522	42	0.768029	upstream_gene_variant	NO	NO
BgChr_5	5019851	0.0723695	41	0.882776	upstream_gene_variant	NO	NO
BgChr_5	5020176	0.0723695	41	0.882776	upstream_gene_variant	NO	NO
BgChr_5	5020221	0.0528522	42	0.768029	upstream_gene_variant	NO	NO
BgChr_5	5020226	0.0723695	41	0.882776	upstream_gene_variant	NO	NO
BgChr_5	5032275	0.0723695	41	0.882776	downstream_gene_variant	NO	NO
BgChr_5	5032282	0.0723695	41	0.882776	downstream_gene_variant	NO	NO
BgChr_5	5032467	0.0723695	41	0.882776	downstream_gene_variant	NO	NO
BgChr_5	5032508	0.0723695	41	0.882776	downstream_gene_variant	NO	NO
BgChr_5	5032526	0.0723695	41	0.882776	downstream_gene_variant	NO	NO
BgChr_5	5032555	0.0723695	41	0.882776	downstream_gene_variant	NO	NO
BgChr_5	5032565	0.0723695	41	0.882776	downstream_gene_variant	NO	NO
BgChr_5	5032581	0.0723695	41	0.882776	downstream_gene_variant	NO	NO
BgChr_5	5032595	0.0526748	42	1	downstream_gene_variant	NO	NO
BgChr_5	5032605	0.0723695	41	0.882776	downstream_gene_variant	NO	NO
BgChr_5	5032665	0.0723695	41	0.882776	downstream_gene_variant	NO	NO
BgChr_5	5032686	0.0723695	41	0.882776	downstream_gene_variant	NO	NO
BgChr_5	5032694	0.0723695	41	0.882776	downstream_gene_variant	NO	NO
BgChr_5	5032707	0.0723695	41	0.882776	downstream_gene_variant	NO	NO
BgChr_5	5032825	0.0723695	41	0.882776	downstream_gene_variant	NO	NO
BgChr_5	5033077	0.0723695	41	0.882776	downstream_gene_variant	NO	NO
BgChr_5	5033232	0.0723695	41	0.882776	downstream_gene_variant	NO	NO
BgChr_5	5033291	0.0723695	41	0.882776	downstream_gene_variant	NO	NO
BgChr_5	5033847	0.0723695	41	0.882776	downstream_gene_variant	NO	NO
BgChr_5	5033853	0.0723695	41	0.882776	downstream_gene_variant	NO	NO
BgChr_5	5033856	0.0723695	41	0.882776	downstream_gene_variant	NO	NO
BgChr_5	5033957	0.0727926	41	0.658083	downstream_gene_variant	NO	NO
BgChr_5	5034057	0.0723695	41	0.882776	downstream_gene_variant	NO	NO
BgChr_5	5034062	0.0723695	41	0.882776	downstream_gene_variant	NO	NO
BgChr_5	5034100	0.0723695	41	0.882776	downstream_gene_variant	NO	NO
BgChr_5	5034114	0.0723695	41	0.882776	downstream_gene_variant	NO	NO
BgChr_5	5034253	0.0723695	41	0.882776	downstream_gene_variant	NO	NO
BgChr_5	5034267	0.0723695	41	0.882776	downstream_gene_variant	NO	NO
BgChr_5	5034399	0.0723695	41	0.882776	downstream_gene_variant	NO	NO
BgChr_5	5034683	0.0723695	41	0.882776	downstream_gene_variant	NO	NO
BgChr_5	5034749	0.0723695	41	0.882776	downstream_gene_variant	NO	NO
BgChr_5	5034780	0.0723695	41	0.882776	downstream_gene_variant	NO	NO
BgChr_5	5034789	0.0723695	41	0.882776	downstream_gene_variant	NO	NO
BgChr_5	5034819	0.0723695	41	0.882776	downstream_gene_variant	NO	NO
BgChr_5	5035220	0.0723695	41	0.882776	downstream_gene_variant	NO	NO
BgChr_5	5035222	0.0723695	41	0.882776	downstream_gene_variant	NO	NO
BgChr_5	5035301	0.0723695	41	0.882776	downstream_gene_variant	NO	NO
BgChr_5	5035326	0.0723695	41	0.882776	downstream_gene_variant	NO	NO
BgChr_5	5035337	0.0723695	41	0.882776	downstream_gene_variant	NO	NO
BgChr_5	5036323	0.0914722	42	1	synonymous_variant	NO	NO
BgChr_5	5036618	0.0723695	41	0.882776	missense_variant	NO	NO
BgChr_5	5036737	0.0723695	41	0.882776	upstream_gene_variant	NO	NO
BgChr_5	5036739	0.0723695	41	0.882776	upstream_gene_variant	NO	NO
BgChr_5	5036805	0.0723695	41	0.882776	upstream_gene_variant	NO	NO
BgChr_5	5037130	0.0723695	41	0.882776	upstream_gene_variant	NO	NO
BgChr_5	5037199	0.0723695	41	0.882776	upstream_gene_variant	NO	NO
BgChr_5	5037482	0.0723695	41	0.882776	upstream_gene_variant	NO	NO
BgChr_5	5037601	0.0723695	41	0.882776	upstream_gene_variant	NO	NO
BgChr_5	5037604	0.0723695	41	0.882776	upstream_gene_variant	NO	NO
BgChr_5	5037639	0.0528522	42	0.768029	upstream_gene_variant	NO	NO
BgChr_5	5037742	0.0723695	41	0.882776	upstream_gene_variant	NO	NO
BgChr_5	5037852	0.0723695	41	0.882776	upstream_gene_variant	NO	NO
BgChr_5	5037987	0.0723695	41	0.882776	upstream_gene_variant	NO	NO
BgChr_5	5038011	0.0723695	41	0.882776	upstream_gene_variant	NO	NO
BgChr_5	5038018	0.0723695	41	0.882776	upstream_gene_variant	NO	NO
BgChr_5	5038036	0.0723695	41	0.882776	upstream_gene_variant	NO	NO
BgChr_5	5038043	0.0723695	41	0.882776	upstream_gene_variant	NO	NO
BgChr_5	5038051	0.0723695	41	0.882776	upstream_gene_variant	NO	NO
BgChr_5	5038056	0.0723695	41	0.882776	upstream_gene_variant	NO	NO
BgChr_5	5038076	0.0723695	41	0.882776	upstream_gene_variant	NO	NO
BgChr_5	5038079	0.0723695	41	0.882776	upstream_gene_variant	NO	NO
BgChr_5	5038083	0.0723695	41	0.882776	upstream_gene_variant	NO	NO
BgChr_5	5038141	0.0723695	41	0.882776	upstream_gene_variant	NO	NO
BgChr_5	5038216	0.0723695	41	0.882776	upstream_gene_variant	NO	NO
BgChr_5	5038219	0.0723695	41	0.882776	upstream_gene_variant	NO	NO
BgChr_5	5038262	0.0723695	41	0.882776	upstream_gene_variant	NO	NO
BgChr_5	5038328	0.0723695	41	0.882776	upstream_gene_variant	NO	NO
BgChr_5	5038334	0.0723695	41	0.882776	upstream_gene_variant	NO	NO
BgChr_5	5038388	0.0723695	41	0.882776	upstream_gene_variant	NO	NO
BgChr_5	5038400	0.0723695	41	0.882776	upstream_gene_variant	NO	NO
BgChr_5	5038402	0.0723695	41	0.882776	upstream_gene_variant	NO	NO
BgChr_5	5038451	0.0723695	41	0.882776	upstream_gene_variant	NO	NO
BgChr_5	5038459	0.0723695	41	0.882776	upstream_gene_variant	NO	NO
BgChr_5	5038468	0.0723695	41	0.882776	upstream_gene_variant	NO	NO
BgChr_5	5038500	0.0723695	41	0.882776	upstream_gene_variant	NO	NO
BgChr_5	5038509	0.0528522	42	0.768029	upstream_gene_variant	NO	NO
BgChr_5	5038513	0.0528522	42	0.768029	upstream_gene_variant	NO	NO
BgChr_5	5038651	0.0723695	41	0.882776	upstream_gene_variant	NO	NO
BgChr_5	5038943	0.0723695	41	0.882776	upstream_gene_variant	NO	NO
BgChr_5	5039305	0.0723695	41	0.882776	upstream_gene_variant	NO	NO
BgChr_5	5039324	0.0723695	41	0.882776	upstream_gene_variant	NO	NO
BgChr_5	5039349	0.0723695	41	0.882776	upstream_gene_variant	NO	NO
BgChr_5	5039354	0.0723695	41	0.882776	upstream_gene_variant	NO	NO
BgChr_5	5039453	0.0723695	41	0.882776	upstream_gene_variant	NO	NO
BgChr_5	5039540	0.0723695	41	0.882776	upstream_gene_variant	NO	NO
BgChr_5	5039554	0.0723695	41	0.882776	upstream_gene_variant	NO	NO
BgChr_5	5039584	0.0723695	41	0.882776	upstream_gene_variant	NO	NO
BgChr_5	5039901	0.0723695	41	0.882776	upstream_gene_variant	NO	NO
BgChr_5	5040851	0.0723695	41	0.882776	upstream_gene_variant	NO	NO
BgChr_5	5040855	0.0723695	41	0.882776	upstream_gene_variant	NO	NO
BgChr_5	5040857	0.0723695	41	0.882776	upstream_gene_variant	NO	NO
BgChr_5	5040912	0.0723695	41	0.882776	upstream_gene_variant	NO	NO
BgChr_5	5040932	0.0528522	42	0.768029	upstream_gene_variant	NO	NO
BgChr_5	5041194	0.0723695	41	0.882776	upstream_gene_variant	NO	NO
BgChr_5	5041255	0.0723695	41	0.882776	upstream_gene_variant	NO	NO
BgChr_5	5041265	0.0723695	41	0.882776	upstream_gene_variant	NO	NO
BgChr_5	5041302	0.0723695	41	0.882776	upstream_gene_variant	NO	NO
BgChr_5	5041331	0.0914722	42	1	upstream_gene_variant	NO	NO
BgChr_5	5041367	0.0723695	41	0.882776	upstream_gene_variant	NO	NO
BgChr_5	5041373	0.0723695	41	0.882776	upstream_gene_variant	NO	NO
BgChr_5	5041381	0.0723695	41	0.882776	upstream_gene_variant	NO	NO
BgChr_5	5041385	0.0723695	41	0.882776	upstream_gene_variant	NO	NO
BgChr_5	5041495	0.0723695	41	0.882776	upstream_gene_variant	NO	NO
BgChr_5	5041570	0.0723695	41	0.882776	upstream_gene_variant	NO	NO
BgChr_5	5041631	0.0723695	41	0.882776	upstream_gene_variant	NO	NO
BgChr_5	5041670	0.0723695	41	0.882776	upstream_gene_variant	NO	NO
BgChr_5	5042144	0.0723695	41	0.882776	intergenic_region	NO	NO
BgChr_5	5042167	0.0723695	41	0.882776	intergenic_region	NO	NO
BgChr_5	5042204	0.0723695	41	0.882776	intergenic_region	NO	NO
BgChr_5	5042214	0.0723695	41	0.882776	intergenic_region	NO	NO
BgChr_5	5042228	0.0723695	41	0.882776	intergenic_region	NO	NO
BgChr_5	5042238	0.0723695	41	0.882776	intergenic_region	NO	NO
BgChr_5	5042804	0.0723695	41	0.882776	intergenic_region	NO	NO
BgChr_5	5042807	0.0723695	41	0.882776	intergenic_region	NO	NO
BgChr_5	5042818	0.0723695	41	0.882776	intergenic_region	NO	NO
BgChr_5	5042823	0.0723695	41	0.882776	intergenic_region	NO	NO
BgChr_5	5042850	0.0723695	41	0.882776	intergenic_region	NO	NO
BgChr_5	5043558	0.0723695	41	0.882776	intergenic_region	NO	NO
BgChr_5	5043597	0.0723695	41	0.882776	intergenic_region	NO	NO
BgChr_5	5043603	0.0723695	41	0.882776	intergenic_region	NO	NO
BgChr_5	5043614	0.0723695	41	0.882776	intergenic_region	NO	NO
BgChr_5	5043664	0.0723695	41	0.882776	intergenic_region	NO	NO
BgChr_5	5043677	0.0723695	41	0.882776	intergenic_region	NO	NO
BgChr_5	5043726	0.0723695	41	0.882776	intergenic_region	NO	NO
BgChr_5	5043730	0.0723695	41	0.882776	intergenic_region	NO	NO
BgChr_5	5043738	0.0723695	41	0.882776	intergenic_region	NO	NO
BgChr_5	5043750	0.0723695	41	0.882776	intergenic_region	NO	NO
BgChr_5	5043760	0.0723695	41	0.882776	intergenic_region	NO	NO
BgChr_5	5043777	0.0723695	41	0.882776	intergenic_region	NO	NO
BgChr_5	5043808	0.0723695	41	0.882776	intergenic_region	NO	NO
BgChr_5	5043862	0.0723695	41	0.882776	intergenic_region	NO	NO
BgChr_5	5044011	0.0723695	41	0.882776	intergenic_region	NO	NO
BgChr_5	5044082	0.0723695	41	0.882776	intergenic_region	NO	NO
BgChr_5	5044087	0.0723695	41	0.882776	intergenic_region	NO	NO
BgChr_5	5044152	0.0723695	41	0.882776	intergenic_region	NO	NO
BgChr_5	5044447	0.0723695	41	0.882776	intergenic_region	NO	NO
BgChr_5	5044606	0.091715	42	0.768029	intergenic_region	NO	NO
BgChr_5	5044675	0.0723695	41	0.882776	intergenic_region	NO	NO
BgChr_5	5044688	0.0723695	41	0.882776	intergenic_region	NO	NO
BgChr_5	5044704	0.0723695	41	0.882776	intergenic_region	NO	NO
BgChr_5	5044801	0.0723695	41	0.882776	intergenic_region	NO	NO
BgChr_5	5044838	0.0723695	41	0.882776	intergenic_region	NO	NO
BgChr_5	5044848	0.0723695	41	0.882776	intergenic_region	NO	NO
BgChr_5	5044863	0.0723695	41	0.882776	intergenic_region	NO	NO
BgChr_5	5045019	0.0367293	41	0.658083	intergenic_region	NO	NO
BgChr_5	5045045	0.0723695	41	0.882776	intergenic_region	NO	NO
BgChr_5	5045082	0.0723695	41	0.882776	intergenic_region	NO	NO
BgChr_5	5045143	0.0723695	41	0.882776	intergenic_region	NO	NO
BgChr_5	5045150	0.0723695	41	0.882776	intergenic_region	NO	NO
BgChr_5	5045811	0.0723695	41	0.882776	intergenic_region	NO	NO
BgChr_5	5045874	0.0723695	41	0.882776	intergenic_region	NO	NO
BgChr_5	5045943	0.0723695	41	0.882776	intergenic_region	NO	NO
BgChr_5	5046202	0.0723695	41	0.882776	intergenic_region	NO	NO
BgChr_5	5046314	0.0723695	41	0.882776	intergenic_region	NO	NO
BgChr_5	5046363	0.0914722	42	1	intergenic_region	NO	NO
BgChr_5	5046959	0.0914722	42	1	intergenic_region	NO	NO
BgChr_5	5047274	0.091715	42	0.768029	intergenic_region	NO	NO
BgChr_5	5047317	0.0723695	41	0.882776	intergenic_region	NO	NO
BgChr_5	5047398	0.0723695	41	0.882776	intergenic_region	NO	NO
BgChr_5	5047404	0.0723695	41	0.882776	intergenic_region	NO	NO
BgChr_5	5047453	0.0723695	41	0.882776	intergenic_region	NO	NO
BgChr_5	5047723	0.0528522	42	0.768029	intergenic_region	NO	NO
BgChr_5	5047727	0.0528522	42	0.768029	intergenic_region	NO	NO
BgChr_5	5047845	0.0528522	42	0.768029	intergenic_region	NO	NO
BgChr_5	5047927	0.0914722	42	1	intergenic_region	NO	NO
BgChr_5	5047936	0.0914722	42	1	intergenic_region	NO	NO
BgChr_5	5047968	0.0723695	41	0.882776	intergenic_region	NO	NO
BgChr_5	5048055	0.0528522	42	0.768029	intergenic_region	NO	NO
BgChr_5	5048072	0.0727926	41	0.658083	intergenic_region	NO	NO
BgChr_5	5048075	0.0528522	42	0.768029	intergenic_region	NO	NO
BgChr_5	5048155	0.0723695	41	0.882776	intergenic_region	NO	NO
BgChr_5	5050541	0.0723695	41	0.882776	intergenic_region	NO	NO
BgChr_5	5050572	0.0723695	41	0.882776	intergenic_region	NO	NO
BgChr_5	5050684	0.0723695	41	0.882776	intergenic_region	NO	NO
BgChr_5	5050857	0.0723695	41	0.882776	intergenic_region	NO	NO
BgChr_5	5050888	0.0723695	41	0.882776	intergenic_region	NO	NO
BgChr_5	5050895	0.0723695	41	0.882776	intergenic_region	NO	NO
BgChr_5	5050944	0.0723695	41	0.882776	intergenic_region	NO	NO
BgChr_5	5050946	0.0723695	41	0.882776	intergenic_region	NO	NO
BgChr_5	5050950	0.0723695	41	0.882776	intergenic_region	NO	NO
BgChr_5	5050955	0.0723695	41	0.882776	intergenic_region	NO	NO
BgChr_5	5050999	0.0723695	41	0.882776	intergenic_region	NO	NO
BgChr_5	5051010	0.0723695	41	0.882776	intergenic_region	NO	NO
BgChr_5	5051013	0.0723695	41	0.882776	intergenic_region	NO	NO
BgChr_5	5051033	0.0723695	41	0.882776	intergenic_region	NO	NO
BgChr_5	5051036	0.0723695	41	0.882776	intergenic_region	NO	NO
BgChr_5	5051527	0.0723695	41	0.882776	intergenic_region	NO	NO
BgChr_5	5051758	0.0723695	41	0.882776	intergenic_region	NO	NO
BgChr_5	5051762	0.0723695	41	0.882776	intergenic_region	NO	NO
BgChr_5	5051841	0.0723695	41	0.882776	intergenic_region	NO	NO
BgChr_5	5051874	0.0528522	42	0.768029	downstream_gene_variant	NO	NO
BgChr_5	5051904	0.0723695	41	0.882776	downstream_gene_variant	NO	NO
BgChr_5	5051908	0.0526748	42	1	downstream_gene_variant	NO	NO
BgChr_5	5053561	0.0704993	43	0.882776	downstream_gene_variant	NO	NO
BgChr_5	5054207	0.0723695	41	0.882776	downstream_gene_variant	NO	NO
BgChr_5	5054219	0.0723695	41	0.882776	downstream_gene_variant	NO	NO
BgChr_5	5054238	0.0723695	41	0.882776	downstream_gene_variant	NO	NO
BgChr_5	5054332	0.0723695	41	0.882776	downstream_gene_variant	NO	NO
BgChr_5	5054363	0.0723695	41	0.882776	downstream_gene_variant	NO	NO
BgChr_5	5054390	0.0723695	41	0.882776	downstream_gene_variant	NO	NO
BgChr_5	5054539	0.0723695	41	0.882776	downstream_gene_variant	NO	NO
BgChr_5	5054554	0.0723695	41	0.882776	downstream_gene_variant	NO	NO
BgChr_5	5054720	0.0723695	41	0.882776	downstream_gene_variant	NO	NO
BgChr_5	5054744	0.0723695	41	0.882776	downstream_gene_variant	NO	NO
BgChr_5	5054746	0.0723695	41	0.882776	downstream_gene_variant	NO	NO
BgChr_5	5055237	0.0723695	41	0.882776	downstream_gene_variant	NO	NO
BgChr_5	5055274	0.0723695	41	0.882776	downstream_gene_variant	NO	NO
BgChr_5	5055345	0.0723695	41	0.882776	downstream_gene_variant	NO	NO
BgChr_5	5055368	0.0723695	41	0.882776	downstream_gene_variant	NO	NO
BgChr_5	5055407	0.0723695	41	0.882776	downstream_gene_variant	NO	NO
BgChr_5	5055460	0.0914722	42	1	downstream_gene_variant	NO	NO
BgChr_5	5055813	0.0723695	41	0.882776	downstream_gene_variant	NO	NO
BgChr_5	5055920	0.0723695	41	0.882776	downstream_gene_variant	NO	NO
BgChr_5	5055987	0.0723695	41	0.882776	downstream_gene_variant	NO	NO
BgChr_5	5055992	0.0723695	41	0.882776	downstream_gene_variant	NO	NO
BgChr_5	5055996	0.0723695	41	0.882776	downstream_gene_variant	NO	NO
BgChr_5	5056022	0.0723695	41	0.882776	downstream_gene_variant	NO	NO
BgChr_5	5056039	0.0723695	41	0.882776	downstream_gene_variant	NO	NO
BgChr_5	5056089	0.0723695	41	0.882776	downstream_gene_variant	NO	NO
BgChr_5	5056099	0.0723695	41	0.882776	downstream_gene_variant	NO	NO
BgChr_5	5056104	0.0723695	41	0.882776	downstream_gene_variant	NO	NO
BgChr_5	5056107	0.0723695	41	0.882776	downstream_gene_variant	NO	NO
BgChr_5	5056119	0.0723695	41	0.882776	downstream_gene_variant	NO	NO
BgChr_5	5058116	0.0723695	41	0.882776	intron_variant	NO	NO
BgChr_5	5058149	0.0723695	41	0.882776	intron_variant	NO	NO
BgChr_5	5058509	0.0727926	41	0.658083	intron_variant	NO	NO
BgChr_5	5058511	0.0727926	41	0.658083	intron_variant	NO	NO
BgChr_5	5058519	0.0727926	41	0.658083	intron_variant	NO	NO
BgChr_5	5058536	0.0723695	41	0.882776	intron_variant	NO	NO
BgChr_5	5058640	0.0723695	41	0.882776	intron_variant	NO	NO
BgChr_5	5058649	0.0723695	41	0.882776	intron_variant	NO	NO
BgChr_5	5058653	0.0723695	41	0.882776	intron_variant	NO	NO
BgChr_5	5058698	0.0723695	41	0.882776	intron_variant	NO	NO
BgChr_5	5058716	0.0723695	41	0.882776	intron_variant	NO	NO
BgChr_5	5058767	0.0723695	41	0.882776	intron_variant	NO	NO
BgChr_5	5059619	0.0528522	42	0.768029	intron_variant	NO	NO
BgChr_5	5060783	0.0723695	41	0.882776	intron_variant	NO	NO
BgChr_5	5061068	0.0723695	41	0.882776	intron_variant	NO	NO
BgChr_5	5061274	0.0526748	42	1	intron_variant	NO	NO
BgChr_5	5061316	0.0723695	41	0.882776	intron_variant	NO	NO
BgChr_5	5061367	0.0723695	41	0.882776	intron_variant	NO	NO
BgChr_5	5061726	0.0528522	42	0.768029	intron_variant	NO	NO
BgChr_5	5061745	0.0723695	41	0.882776	intron_variant	NO	NO
BgChr_5	5061946	0.0723695	41	0.882776	intron_variant	NO	NO
BgChr_5	5061951	0.0723695	41	0.882776	intron_variant	NO	NO
BgChr_5	5062012	0.0723695	41	0.882776	intron_variant	NO	NO
BgChr_5	5062201	0.0723695	41	0.882776	intron_variant	NO	NO
BgChr_5	5063304	0.0723695	41	0.882776	upstream_gene_variant	NO	NO
BgChr_5	5063441	0.0723695	41	0.882776	upstream_gene_variant	NO	NO
BgChr_5	5063511	0.0723695	41	0.882776	upstream_gene_variant	NO	NO
BgChr_5	5063568	0.091715	42	0.768029	upstream_gene_variant	NO	NO
BgChr_5	5063583	0.091715	42	0.768029	upstream_gene_variant	NO	NO
BgChr_5	5063707	0.0723695	41	0.882776	upstream_gene_variant	NO	NO
BgChr_5	5063725	0.0723695	41	0.882776	upstream_gene_variant	NO	NO
BgChr_5	5063755	0.0723695	41	0.882776	upstream_gene_variant	NO	NO
BgChr_5	5063797	0.0723695	41	0.882776	upstream_gene_variant	NO	NO
BgChr_5	5063799	0.0723695	41	0.882776	upstream_gene_variant	NO	NO
BgChr_5	5063818	0.0723695	41	0.882776	upstream_gene_variant	NO	NO
BgChr_5	5063829	0.0723695	41	0.882776	upstream_gene_variant	NO	NO
BgChr_5	5063831	0.0723695	41	0.882776	upstream_gene_variant	NO	NO
BgChr_5	5063851	0.0723695	41	0.882776	upstream_gene_variant	NO	NO
BgChr_5	5063853	0.0723695	41	0.882776	upstream_gene_variant	NO	NO
BgChr_5	5063873	0.0723695	41	0.882776	upstream_gene_variant	NO	NO
BgChr_5	5063878	0.0723695	41	0.882776	upstream_gene_variant	NO	NO
BgChr_5	5063897	0.0723695	41	0.882776	upstream_gene_variant	NO	NO
BgChr_5	5063930	0.0723695	41	0.882776	upstream_gene_variant	NO	NO
BgChr_5	5063941	0.0723695	41	0.882776	upstream_gene_variant	NO	NO
BgChr_5	5063990	0.0723695	41	0.882776	upstream_gene_variant	NO	NO
BgChr_5	5065201	0.0914722	42	1	upstream_gene_variant	NO	NO
BgChr_5	5065204	0.0914722	42	1	upstream_gene_variant	NO	NO
BgChr_5	5065210	0.0914722	42	1	upstream_gene_variant	NO	NO
BgChr_5	5065224	0.0723695	41	0.882776	upstream_gene_variant	NO	NO
BgChr_5	5065366	0.0727926	41	0.658083	upstream_gene_variant	NO	NO
BgChr_5	5065385	0.0528522	42	0.768029	upstream_gene_variant	NO	NO
BgChr_5	5065396	0.0528522	42	0.768029	upstream_gene_variant	NO	NO
BgChr_5	5065704	0.0723695	41	0.882776	upstream_gene_variant	NO	NO
BgChr_5	5065748	0.0528522	42	0.768029	upstream_gene_variant	NO	NO
BgChr_5	5068573	0.034818	43	0.658083	downstream_gene_variant	NO	NO
BgChr_5	5068594	0.0723695	41	0.882776	downstream_gene_variant	NO	NO
BgChr_5	5069712	0.0723695	41	0.882776	downstream_gene_variant	NO	NO
BgChr_5	5069817	0.0723695	41	0.882776	downstream_gene_variant	NO	NO
BgChr_5	5069829	0.0723695	41	0.882776	downstream_gene_variant	NO	NO
BgChr_5	5069835	0.0723695	41	0.882776	downstream_gene_variant	NO	NO
BgChr_5	5069882	0.0723695	41	0.882776	downstream_gene_variant	NO	NO
BgChr_5	5069927	0.0723695	41	0.882776	downstream_gene_variant	NO	NO
BgChr_5	5069954	0.0723695	41	0.882776	downstream_gene_variant	NO	NO
BgChr_5	5070154	0.112004	43	0.882776	downstream_gene_variant	NO	NO
BgChr_5	5070234	0.0914722	42	1	downstream_gene_variant	NO	NO
BgChr_5	5070310	0.0723695	41	0.882776	downstream_gene_variant	NO	NO
BgChr_5	5070417	0.0528522	42	0.768029	downstream_gene_variant	NO	NO
BgChr_5	5070435	0.0528522	42	0.768029	downstream_gene_variant	NO	NO
BgChr_5	5070556	0.0723695	41	0.882776	downstream_gene_variant	NO	NO
BgChr_5	5070889	0.0723695	41	0.882776	downstream_gene_variant	NO	NO
BgChr_5	5070913	0.0528522	42	0.768029	downstream_gene_variant	NO	NO
BgChr_5	5072323	0.0723695	41	0.882776	downstream_gene_variant	NO	NO
BgChr_5	5072596	0.0723695	41	0.882776	downstream_gene_variant	NO	NO
BgChr_5	5072646	0.0723695	41	0.882776	downstream_gene_variant	NO	NO
BgChr_5	5072721	0.0723695	41	0.882776	downstream_gene_variant	NO	NO
BgChr_5	5072725	0.0723695	41	0.882776	downstream_gene_variant	NO	NO
BgChr_5	5072791	0.0723695	41	0.882776	downstream_gene_variant	NO	NO
BgChr_5	5072794	0.0723695	41	0.882776	downstream_gene_variant	NO	NO
BgChr_5	5072796	0.0723695	41	0.882776	downstream_gene_variant	NO	NO
BgChr_5	5072826	0.0723695	41	0.882776	downstream_gene_variant	NO	NO
BgChr_5	5072932	0.0723695	41	0.882776	downstream_gene_variant	NO	NO
BgChr_5	5072942	0.0723695	41	0.882776	downstream_gene_variant	NO	NO
BgChr_5	5073079	0.0723695	41	0.882776	downstream_gene_variant	NO	NO
BgChr_5	5073416	0.0723695	41	0.882776	synonymous_variant	NO	NO
BgChr_5	5073445	0.0723695	41	0.882776	intron_variant	NO	NO
BgChr_5	5073447	0.0723695	41	0.882776	intron_variant	NO	NO
BgChr_5	5073453	0.0528522	42	0.768029	intron_variant	NO	NO
BgChr_5	5073468	0.0528522	42	0.768029	intron_variant	NO	NO
BgChr_5	5073472	0.0528522	42	0.768029	intron_variant	NO	NO
BgChr_5	5073798	0.0723695	41	0.882776	intron_variant	NO	NO
BgChr_5	5073810	0.0723695	41	0.882776	intron_variant	NO	NO
BgChr_5	5073812	0.0723695	41	0.882776	intron_variant	NO	NO
BgChr_5	5073821	0.0723695	41	0.882776	intron_variant	NO	NO
BgChr_5	5073846	0.0723695	41	0.882776	intron_variant	NO	NO
BgChr_5	5073940	0.0914722	42	1	intron_variant	NO	NO
BgChr_5	5074124	0.0723695	41	0.882776	intron_variant	NO	NO
BgChr_5	5074150	0.0723695	41	0.882776	intron_variant	NO	NO
BgChr_5	5074793	0.0723695	41	0.882776	intron_variant	NO	NO
BgChr_5	5074822	0.0723695	41	0.882776	intron_variant	NO	NO
BgChr_5	5074917	0.0914722	42	1	intron_variant	NO	NO
BgChr_5	5074928	0.0914722	42	1	intron_variant	NO	NO
BgChr_5	5075085	0.0723695	41	0.882776	missense_variant	NO	NO
BgChr_5	5075090	0.0723695	41	0.882776	synonymous_variant	NO	NO
BgChr_5	5075096	0.0723695	41	0.882776	synonymous_variant	NO	NO
BgChr_5	5075100	0.0723695	41	0.882776	missense_variant	NO	NO
BgChr_5	5075105	0.091715	42	0.768029	upstream_gene_variant	NO	NO
BgChr_5	5075191	0.0723695	41	0.882776	upstream_gene_variant	NO	NO
BgChr_5	5075260	0.0723695	41	0.882776	upstream_gene_variant	NO	NO
BgChr_5	5075936	0.0723695	41	0.882776	upstream_gene_variant	NO	NO
BgChr_5	5075953	0.0723695	41	0.882776	upstream_gene_variant	NO	NO
BgChr_5	5076107	0.0723695	41	0.882776	upstream_gene_variant	NO	NO
BgChr_5	5076149	0.0528522	42	0.768029	upstream_gene_variant	NO	NO
BgChr_5	5076171	0.0723695	41	0.882776	upstream_gene_variant	NO	NO
BgChr_5	5076211	0.0723695	41	0.882776	upstream_gene_variant	NO	NO
BgChr_5	5076233	0.0723695	41	0.882776	upstream_gene_variant	NO	NO
BgChr_5	5076281	0.0723695	41	0.882776	upstream_gene_variant	NO	NO
BgChr_5	5076350	0.0723695	41	0.882776	upstream_gene_variant	NO	NO
BgChr_5	5076366	0.0723695	41	0.882776	upstream_gene_variant	NO	NO
BgChr_5	5076399	0.0723695	41	0.882776	upstream_gene_variant	NO	NO
BgChr_5	5078120	0.0723695	41	0.882776	upstream_gene_variant	NO	NO
BgChr_5	5078143	0.0723695	41	0.882776	upstream_gene_variant	NO	NO
BgChr_5	5078309	0.0723695	41	0.882776	upstream_gene_variant	NO	NO
BgChr_5	5078317	0.0723695	41	0.882776	upstream_gene_variant	NO	NO
BgChr_5	5078361	0.0723695	41	0.882776	upstream_gene_variant	NO	NO
BgChr_5	5078366	0.0723695	41	0.882776	upstream_gene_variant	NO	NO
BgChr_5	5078478	0.0723695	41	0.882776	upstream_gene_variant	NO	NO
BgChr_5	5078480	0.0723695	41	0.882776	upstream_gene_variant	NO	NO
BgChr_5	5078488	0.0723695	41	0.882776	upstream_gene_variant	NO	NO
BgChr_5	5078505	0.0723695	41	0.882776	upstream_gene_variant	NO	NO
BgChr_5	5078513	0.0723695	41	0.882776	upstream_gene_variant	NO	NO
BgChr_5	5078615	0.0723695	41	0.882776	upstream_gene_variant	NO	NO
BgChr_5	5078621	0.0723695	41	0.882776	upstream_gene_variant	NO	NO
BgChr_5	5083546	0.0723695	41	0.882776	upstream_gene_variant	NO	NO
BgChr_5	5084304	0.0723695	41	0.882776	upstream_gene_variant	NO	NO
BgChr_5	5084511	0.0723695	41	0.882776	upstream_gene_variant	NO	NO
BgChr_5	5084816	0.0723695	41	0.882776	upstream_gene_variant	NO	NO
BgChr_5	5084827	0.0723695	41	0.882776	upstream_gene_variant	NO	NO
BgChr_5	5085058	0.0914722	42	1	upstream_gene_variant	NO	NO
BgChr_5	5085189	0.0723695	41	0.882776	missense_variant	NO	NO
BgChr_5	5085223	0.0914722	42	1	synonymous_variant	NO	NO
BgChr_5	5085233	0.0914722	42	1	synonymous_variant	NO	NO
BgChr_5	5085263	0.0914722	42	1	synonymous_variant	NO	NO
BgChr_5	5085266	0.0914722	42	1	synonymous_variant	NO	NO
BgChr_5	5085281	0.0914722	42	1	synonymous_variant	NO	NO
BgChr_5	5085347	0.0723695	41	0.882776	missense_variant	NO	NO
BgChr_5	5085602	0.0526748	42	1	synonymous_variant	NO	NO
BgChr_5	5085641	0.0723695	41	0.882776	missense_variant	NO	NO
BgChr_5	5085644	0.0723695	41	0.882776	synonymous_variant	NO	NO
BgChr_5	5085730	0.0723695	41	0.882776	synonymous_variant	NO	NO
BgChr_5	5085776	0.0723695	41	0.882776	missense_variant	NO	NO
BgChr_5	5085989	0.0345256	43	0.882776	missense_variant	NO	NO
BgChr_5	5086004	0.0723695	41	0.882776	missense_variant	NO	NO
BgChr_5	5086009	0.0526748	42	1	synonymous_variant	NO	NO
BgChr_5	5093086	0.0723695	41	0.882776	intergenic_region	NO	NO
BgChr_5	5093107	0.0723695	41	0.882776	intergenic_region	NO	NO
BgChr_5	5093142	0.0723695	41	0.882776	intergenic_region	NO	NO
BgChr_5	5093220	0.0723695	41	0.882776	intergenic_region	NO	NO
BgChr_5	5093272	0.0723695	41	0.882776	intergenic_region	NO	NO
BgChr_5	5093304	0.0528522	42	0.768029	intergenic_region	NO	NO
BgChr_5	5093312	0.0723695	41	0.882776	intergenic_region	NO	NO
BgChr_5	5093316	0.0723695	41	0.882776	intergenic_region	NO	NO
BgChr_5	5094822	0.0723695	41	0.882776	intergenic_region	NO	NO
BgChr_5	5094884	0.0723695	41	0.882776	intergenic_region	NO	NO
BgChr_5	5096374	0.0723695	41	0.882776	intergenic_region	NO	NO
BgChr_5	5096805	0.0514876	44	0.554972	intergenic_region	NO	NO
BgChr_5	5098063	0.0723695	41	0.882776	intergenic_region	NO	NO
BgChr_5	5099345	0.0723695	41	0.882776	intergenic_region	NO	NO
BgChr_5	5099565	0.0723695	41	0.882776	intergenic_region	NO	NO
BgChr_5	5100133	0.0723695	41	0.882776	intergenic_region	NO	NO
BgChr_5	5100136	0.0723695	41	0.882776	intergenic_region	NO	NO
BgChr_5	5100156	0.0528522	42	0.768029	intergenic_region	NO	NO
BgChr_5	5100169	0.0528522	42	0.768029	intergenic_region	NO	NO
BgChr_5	5100177	0.0528522	42	0.768029	intergenic_region	NO	NO
BgChr_5	5100201	0.0723695	41	0.882776	intergenic_region	NO	NO
BgChr_5	5100586	0.0723695	41	0.882776	intergenic_region	NO	NO
BgChr_5	5100588	0.0723695	41	0.882776	intergenic_region	NO	NO
BgChr_5	5100690	0.0723695	41	0.882776	intergenic_region	NO	NO
BgChr_5	5100887	0.0723695	41	0.882776	intergenic_region	NO	NO
BgChr_5	5100912	0.0723695	41	0.882776	intergenic_region	NO	NO
BgChr_5	5100992	0.0723695	41	0.882776	intergenic_region	NO	NO
BgChr_5	5101174	0.0723695	41	0.882776	intergenic_region	NO	NO
BgChr_5	5102651	0.0723695	41	0.882776	intergenic_region	NO	NO
BgChr_5	5102672	0.0723695	41	0.882776	intergenic_region	NO	NO
BgChr_5	5102991	0.0723695	41	0.882776	intergenic_region	NO	NO
BgChr_5	5102994	0.0723695	41	0.882776	intergenic_region	NO	NO
BgChr_5	5103623	0.0723695	41	0.882776	intergenic_region	NO	NO
BgChr_5	5103665	0.0914722	42	1	intergenic_region	NO	NO
BgChr_5	5104198	0.0723695	41	0.882776	intergenic_region	NO	NO
BgChr_5	5104415	0.0723695	41	0.882776	intergenic_region	NO	NO
BgChr_5	5105153	0.091715	42	0.768029	intergenic_region	NO	NO
BgChr_5	5105187	0.0723695	41	0.882776	intergenic_region	NO	NO
BgChr_5	5105284	0.0723695	41	0.882776	intergenic_region	NO	NO
BgChr_5	5112710	0.113835	41	0.882776	upstream_gene_variant	NO	NO
BgChr_5	5120003	0.0367293	41	0.658083	synonymous_variant	NO	NO
BgChr_5	5120353	0.0723695	41	0.882776	intron_variant	NO	NO
BgChr_5	5121994	0.0914722	42	1	intron_variant	NO	NO
BgChr_5	5122327	0.0914722	42	1	intron_variant	NO	NO
BgChr_5	5123652	0.0723695	41	0.882776	intron_variant	NO	NO
BgChr_5	5123658	0.0723695	41	0.882776	intron_variant	NO	NO
BgChr_5	5124192	0.0723695	41	0.882776	intron_variant	NO	NO
BgChr_5	5124238	0.0723695	41	0.882776	intron_variant	NO	NO
BgChr_5	5124598	0.0723695	41	0.882776	intron_variant	NO	NO
BgChr_5	5124757	0.0723695	41	0.882776	synonymous_variant	NO	NO
BgChr_5	5124903	0.0723695	41	0.882776	intron_variant	NO	NO
BgChr_5	5125528	0.0723695	41	0.882776	intron_variant	NO	NO
BgChr_5	5125533	0.0723695	41	0.882776	intron_variant	NO	NO
BgChr_5	5125563	0.0723695	41	0.882776	intron_variant	NO	NO
BgChr_5	5125607	0.0723695	41	0.882776	intron_variant	NO	NO
BgChr_5	5125684	0.0723695	41	0.882776	intron_variant	NO	NO
BgChr_5	5125715	0.0723695	41	0.882776	intron_variant	NO	NO
BgChr_5	5125728	0.0723695	41	0.882776	intron_variant	NO	NO
BgChr_5	5125758	0.0723695	41	0.882776	intron_variant	NO	NO
BgChr_5	5129408	0.0723695	41	0.882776	intron_variant	NO	NO
BgChr_5	5129481	0.0723695	41	0.882776	intron_variant	NO	NO
BgChr_5	5135137	0.0723695	41	0.882776	intron_variant	NO	NO
BgChr_5	5135447	0.0723695	41	0.882776	intron_variant	NO	NO
BgChr_5	5142193	0.0723695	41	0.882776	downstream_gene_variant	NO	NO
BgChr_5	5142239	0.0723695	41	0.882776	downstream_gene_variant	NO	NO
BgChr_5	5142326	0.0723695	41	0.882776	downstream_gene_variant	NO	NO
BgChr_5	5142631	0.0723695	41	0.882776	downstream_gene_variant	NO	NO
BgChr_5	5142707	0.0723695	41	0.882776	downstream_gene_variant	NO	NO
BgChr_5	5142715	0.0723695	41	0.882776	downstream_gene_variant	NO	NO
BgChr_5	5142740	0.0723695	41	0.882776	downstream_gene_variant	NO	NO
BgChr_5	5143448	0.0723695	41	0.882776	downstream_gene_variant	NO	NO
BgChr_5	5143692	0.0914722	42	1	intergenic_region	NO	NO
BgChr_5	5143766	0.0723695	41	0.882776	intergenic_region	NO	NO
BgChr_5	5143863	0.0723695	41	0.882776	intergenic_region	NO	NO
BgChr_5	5143884	0.0723695	41	0.882776	intergenic_region	NO	NO
BgChr_5	5143919	0.0723695	41	0.882776	intergenic_region	NO	NO
BgChr_5	5143955	0.0723695	41	0.882776	intergenic_region	NO	NO
BgChr_5	5143966	0.0723695	41	0.882776	intergenic_region	NO	NO
BgChr_5	5144055	0.0528522	42	0.768029	intergenic_region	NO	NO
BgChr_5	5144089	0.0723695	41	0.882776	intergenic_region	NO	NO
BgChr_5	5144095	0.0723695	41	0.882776	intergenic_region	NO	NO
BgChr_5	5144133	0.0723695	41	0.882776	intergenic_region	NO	NO
BgChr_5	5154907	0.0723695	41	0.882776	intron_variant	NO	NO
BgChr_5	5155330	0.091715	42	0.768029	upstream_gene_variant	NO	NO
BgChr_5	5155392	0.091715	42	0.768029	upstream_gene_variant	NO	NO
BgChr_5	5155397	0.091715	42	0.768029	upstream_gene_variant	NO	NO
BgChr_5	5156097	0.0723695	41	0.882776	upstream_gene_variant	NO	NO
BgChr_5	5156102	0.0723695	41	0.882776	upstream_gene_variant	NO	NO
BgChr_5	5156115	0.0723695	41	0.882776	upstream_gene_variant	NO	NO
BgChr_5	5156132	0.0723695	41	0.882776	upstream_gene_variant	NO	NO
BgChr_5	5156216	0.0723695	41	0.882776	upstream_gene_variant	NO	NO
BgChr_5	5156291	0.0723695	41	0.882776	upstream_gene_variant	NO	NO
BgChr_5	5156316	0.0723695	41	0.882776	upstream_gene_variant	NO	NO
BgChr_5	5156699	0.0723695	41	0.882776	upstream_gene_variant	NO	NO
BgChr_5	5164297	0.0723695	41	0.882776	downstream_gene_variant	NO	NO
BgChr_5	5164433	0.0723695	41	0.882776	downstream_gene_variant	NO	NO
BgChr_5	5165312	0.0723695	41	0.882776	downstream_gene_variant	NO	NO
BgChr_5	5165316	0.0723695	41	0.882776	downstream_gene_variant	NO	NO
BgChr_5	5166215	0.0723695	41	0.882776	downstream_gene_variant	NO	NO
BgChr_5	5166259	0.0723695	41	0.882776	downstream_gene_variant	NO	NO
BgChr_5	5166966	0.0528522	42	0.768029	downstream_gene_variant	NO	NO
BgChr_5	5166983	0.0723695	41	0.882776	downstream_gene_variant	NO	NO
BgChr_5	5166999	0.0723695	41	0.882776	downstream_gene_variant	NO	NO
BgChr_5	5167010	0.0723695	41	0.882776	downstream_gene_variant	NO	NO
BgChr_5	5167374	0.0723695	41	0.882776	downstream_gene_variant	NO	NO
BgChr_5	5167474	0.0528522	42	0.768029	downstream_gene_variant	NO	NO
BgChr_5	5167477	0.0528522	42	0.768029	downstream_gene_variant	NO	NO
BgChr_5	5167481	0.0528522	42	0.768029	downstream_gene_variant	NO	NO
BgChr_5	5167487	0.0528522	42	0.768029	downstream_gene_variant	NO	NO
BgChr_5	5167498	0.0723695	41	0.882776	downstream_gene_variant	NO	NO
BgChr_5	5167504	0.0723695	41	0.882776	downstream_gene_variant	NO	NO
BgChr_5	5167522	0.0723695	41	0.882776	downstream_gene_variant	NO	NO
BgChr_5	5167525	0.0723695	41	0.882776	downstream_gene_variant	NO	NO
BgChr_5	5167595	0.0723695	41	0.882776	downstream_gene_variant	NO	NO
BgChr_5	5167597	0.0723695	41	0.882776	downstream_gene_variant	NO	NO
BgChr_5	5167637	0.0723695	41	0.882776	downstream_gene_variant	NO	NO
BgChr_5	5168285	0.0723695	41	0.882776	intergenic_region	NO	NO
BgChr_5	5168314	0.0528522	42	0.768029	intergenic_region	NO	NO
BgChr_5	5168514	0.091715	42	0.768029	intergenic_region	NO	NO
BgChr_5	5168538	0.0723695	41	0.882776	intergenic_region	NO	NO
BgChr_5	5168553	0.0723695	41	0.882776	intergenic_region	NO	NO
BgChr_5	5168643	0.0723695	41	0.882776	intergenic_region	NO	NO
BgChr_5	5168649	0.0723695	41	0.882776	intergenic_region	NO	NO
BgChr_5	5168653	0.0723695	41	0.882776	intergenic_region	NO	NO
BgChr_5	5168681	0.0723695	41	0.882776	intergenic_region	NO	NO
BgChr_5	5168720	0.0723695	41	0.882776	intergenic_region	NO	NO
BgChr_5	5168732	0.0723695	41	0.882776	intergenic_region	NO	NO
BgChr_5	5168734	0.0914722	42	1	intergenic_region	NO	NO
BgChr_5	5168737	0.0914722	42	1	intergenic_region	NO	NO
BgChr_5	5168744	0.0723695	41	0.882776	intergenic_region	NO	NO
BgChr_5	5168781	0.0723695	41	0.882776	intergenic_region	NO	NO
BgChr_5	5168843	0.0723695	41	0.882776	intergenic_region	NO	NO
BgChr_5	5168867	0.0528522	42	0.768029	intergenic_region	NO	NO
BgChr_5	5168915	0.0723695	41	0.882776	intergenic_region	NO	NO
BgChr_5	5168967	0.0723695	41	0.882776	intergenic_region	NO	NO
BgChr_5	5169161	0.0723695	41	0.882776	intergenic_region	NO	NO
BgChr_5	5169198	0.0723695	41	0.882776	intergenic_region	NO	NO
BgChr_5	5169215	0.0723695	41	0.882776	intergenic_region	NO	NO
BgChr_5	5169219	0.0723695	41	0.882776	intergenic_region	NO	NO
BgChr_5	5169246	0.0723695	41	0.882776	intergenic_region	NO	NO
BgChr_5	5169339	0.0723695	41	0.882776	intergenic_region	NO	NO
BgChr_5	5169352	0.0723695	41	0.882776	intergenic_region	NO	NO
BgChr_5	5169387	0.0723695	41	0.882776	intergenic_region	NO	NO
BgChr_5	5169438	0.0723695	41	0.882776	intergenic_region	NO	NO
BgChr_5	5169547	0.0723695	41	0.882776	intergenic_region	NO	NO
BgChr_5	5170077	0.0723695	41	0.882776	intergenic_region	NO	NO
BgChr_5	5170358	0.0723695	41	0.882776	intergenic_region	NO	NO
BgChr_5	5170373	0.0723695	41	0.882776	intergenic_region	NO	NO
BgChr_5	5170384	0.0723695	41	0.882776	intergenic_region	NO	NO
BgChr_5	5170400	0.0723695	41	0.882776	intergenic_region	NO	NO
BgChr_5	5170476	0.0723695	41	0.882776	intergenic_region	NO	NO
BgChr_5	5170795	0.0723695	41	0.882776	intergenic_region	NO	NO
BgChr_5	5170806	0.0723695	41	0.882776	intergenic_region	NO	NO
BgChr_5	5170824	0.0723695	41	0.882776	intergenic_region	NO	NO
BgChr_5	5170834	0.0723695	41	0.882776	intergenic_region	NO	NO
BgChr_5	5170847	0.0723695	41	0.882776	intergenic_region	NO	NO
BgChr_5	5170877	0.0723695	41	0.882776	intergenic_region	NO	NO
BgChr_5	5170885	0.0723695	41	0.882776	intergenic_region	NO	NO
BgChr_5	5171391	0.0528522	42	0.768029	intergenic_region	NO	NO
BgChr_5	5171399	0.0528522	42	0.768029	intergenic_region	NO	NO
BgChr_5	5171402	0.0528522	42	0.768029	intergenic_region	NO	NO
BgChr_5	5171405	0.0528522	42	0.768029	intergenic_region	NO	NO
BgChr_5	5171416	0.0528522	42	0.768029	intergenic_region	NO	NO
BgChr_5	5171424	0.0528522	42	0.768029	intergenic_region	NO	NO
BgChr_5	5171435	0.0528522	42	0.768029	intergenic_region	NO	NO
BgChr_5	5171442	0.0528522	42	0.768029	intergenic_region	NO	NO
BgChr_5	5171455	0.0528522	42	0.768029	intergenic_region	NO	NO
BgChr_5	5171475	0.0723695	41	0.882776	intergenic_region	NO	NO
BgChr_5	5172104	0.0528522	42	0.768029	intergenic_region	NO	NO
BgChr_5	5172157	0.0723695	41	0.882776	intergenic_region	NO	NO
BgChr_5	5172217	0.0723695	41	0.882776	intergenic_region	NO	NO
BgChr_5	5172930	0.0914722	42	1	intergenic_region	NO	NO
BgChr_5	5173093	0.0526748	42	1	intergenic_region	NO	NO
BgChr_5	5173097	0.0526748	42	1	intergenic_region	NO	NO
BgChr_5	5173120	0.0723695	41	0.882776	intergenic_region	NO	NO
BgChr_5	5173129	0.0723695	41	0.882776	intergenic_region	NO	NO
BgChr_5	5173131	0.0723695	41	0.882776	intergenic_region	NO	NO
BgChr_5	5173387	0.0723695	41	0.882776	intergenic_region	NO	NO
BgChr_5	5173499	0.0723695	41	0.882776	intergenic_region	NO	NO
BgChr_5	5174921	0.0723695	41	0.882776	intergenic_region	NO	NO
BgChr_5	5176309	0.0723695	41	0.882776	intergenic_region	NO	NO
BgChr_5	5176402	0.0723695	41	0.882776	intergenic_region	NO	NO
BgChr_5	5176746	0.0723695	41	0.882776	intergenic_region	NO	NO
BgChr_5	5176763	0.0723695	41	0.882776	intergenic_region	NO	NO
BgChr_5	5176791	0.0723695	41	0.882776	intergenic_region	NO	NO
BgChr_5	5176793	0.0723695	41	0.882776	intergenic_region	NO	NO
BgChr_5	5177622	0.0723695	41	0.882776	intergenic_region	NO	NO
BgChr_5	5177810	0.0723695	41	0.882776	intergenic_region	NO	NO
BgChr_5	5177812	0.0723695	41	0.882776	intergenic_region	NO	NO
BgChr_5	5178706	0.0723695	41	0.882776	intergenic_region	NO	NO
BgChr_5	5178712	0.0723695	41	0.882776	intergenic_region	NO	NO
BgChr_5	5178771	0.0364299	41	0.882776	intergenic_region	NO	NO
BgChr_5	5178975	0.0723695	41	0.882776	intergenic_region	NO	NO
BgChr_5	5179081	0.0723695	41	0.882776	intergenic_region	NO	NO
BgChr_5	5179150	0.0723695	41	0.882776	intergenic_region	NO	NO
BgChr_5	5179206	0.0723695	41	0.882776	intergenic_region	NO	NO
BgChr_5	5179217	0.0723695	41	0.882776	intergenic_region	NO	NO
BgChr_5	5179480	0.0723695	41	0.882776	intergenic_region	NO	NO
BgChr_5	5179566	0.0723695	41	0.882776	intergenic_region	NO	NO
BgChr_5	5179581	0.0723695	41	0.882776	intergenic_region	NO	NO
BgChr_5	5179633	0.0723695	41	0.882776	intergenic_region	NO	NO
BgChr_5	5179704	0.0723695	41	0.882776	intergenic_region	NO	NO
BgChr_5	5179735	0.0723695	41	0.882776	intergenic_region	NO	NO
BgChr_5	5180884	0.0723695	41	0.882776	intergenic_region	NO	NO
BgChr_5	5181159	0.0528522	42	0.768029	intergenic_region	NO	NO
BgChr_5	5181166	0.0528522	42	0.768029	intergenic_region	NO	NO
BgChr_5	5181240	0.0528522	42	0.768029	intergenic_region	NO	NO
BgChr_5	5181255	0.0723695	41	0.882776	intergenic_region	NO	NO
BgChr_5	5181270	0.0723695	41	0.882776	intergenic_region	NO	NO
BgChr_5	5181322	0.0723695	41	0.882776	intergenic_region	NO	NO
BgChr_5	5181334	0.0723695	41	0.882776	intergenic_region	NO	NO
BgChr_5	5181396	0.0723695	41	0.882776	intergenic_region	NO	NO
BgChr_5	5181427	0.0723695	41	0.882776	intergenic_region	NO	NO
BgChr_5	5181440	0.0723695	41	0.882776	intergenic_region	NO	NO
BgChr_5	5181482	0.0723695	41	0.882776	intergenic_region	NO	NO
BgChr_5	5181512	0.0914722	42	1	intergenic_region	NO	NO
BgChr_5	5181542	0.0723695	41	0.882776	intergenic_region	NO	NO
BgChr_5	5181621	0.0723695	41	0.882776	intergenic_region	NO	NO
BgChr_5	5181834	0.091715	42	0.768029	intergenic_region	NO	NO
BgChr_5	5181846	0.091715	42	0.768029	intergenic_region	NO	NO
BgChr_5	5181849	0.091715	42	0.768029	intergenic_region	NO	NO
BgChr_5	5181862	0.091715	42	0.768029	intergenic_region	NO	NO
BgChr_5	5182065	0.0723695	41	0.882776	intergenic_region	NO	NO
BgChr_5	5182091	0.0723695	41	0.882776	intergenic_region	NO	NO
BgChr_5	5182646	0.0723695	41	0.882776	intergenic_region	NO	NO
BgChr_5	5182654	0.0723695	41	0.882776	intergenic_region	NO	NO
BgChr_5	5182896	0.0723695	41	0.882776	intergenic_region	NO	NO
BgChr_5	5182916	0.0723695	41	0.882776	intergenic_region	NO	NO
BgChr_5	5182921	0.0723695	41	0.882776	intergenic_region	NO	NO
BgChr_5	5183052	0.0723695	41	0.882776	intergenic_region	NO	NO
BgChr_5	5183096	0.0723695	41	0.882776	intergenic_region	NO	NO
BgChr_5	5183115	0.0723695	41	0.882776	intergenic_region	NO	NO
BgChr_5	5183155	0.0723695	41	0.882776	intergenic_region	NO	NO
BgChr_5	5183190	0.0723695	41	0.882776	intergenic_region	NO	NO
BgChr_5	5183198	0.0723695	41	0.882776	intergenic_region	NO	NO
BgChr_5	5183221	0.0723695	41	0.882776	intergenic_region	NO	NO
BgChr_5	5183269	0.0528522	42	0.768029	intergenic_region	NO	NO
BgChr_5	5183513	0.091715	42	0.768029	intergenic_region	NO	NO
BgChr_5	5183819	0.0723695	41	0.882776	intergenic_region	NO	NO
BgChr_5	5183881	0.0723695	41	0.882776	intergenic_region	NO	NO
BgChr_5	5183918	0.0723695	41	0.882776	intergenic_region	NO	NO
BgChr_5	5183963	0.0723695	41	0.882776	intergenic_region	NO	NO
BgChr_5	5183969	0.0723695	41	0.882776	intergenic_region	NO	NO
BgChr_5	5184249	0.0723695	41	0.882776	intergenic_region	NO	NO
BgChr_5	5184323	0.0723695	41	0.882776	intergenic_region	NO	NO
BgChr_5	5184329	0.0723695	41	0.882776	intergenic_region	NO	NO
BgChr_5	5184385	0.0723695	41	0.882776	intergenic_region	NO	NO
BgChr_5	5184578	0.0723695	41	0.882776	intergenic_region	NO	NO
BgChr_5	5184629	0.0723695	41	0.882776	intergenic_region	NO	NO
BgChr_5	5184634	0.0723695	41	0.882776	intergenic_region	NO	NO
BgChr_5	5184647	0.0723695	41	0.882776	intergenic_region	NO	NO
BgChr_5	5184730	0.0723695	41	0.882776	intergenic_region	NO	NO
BgChr_5	5184744	0.0723695	41	0.882776	intergenic_region	NO	NO
BgChr_5	5184839	0.091715	42	0.768029	intergenic_region	NO	NO
BgChr_5	5184852	0.091715	42	0.768029	intergenic_region	NO	NO
BgChr_5	5184866	0.091715	42	0.768029	intergenic_region	NO	NO
BgChr_5	5184889	0.0723695	41	0.882776	intergenic_region	NO	NO
BgChr_5	5184899	0.0723695	41	0.882776	intergenic_region	NO	NO
BgChr_5	5185236	0.0723695	41	0.882776	intergenic_region	NO	NO
BgChr_5	5185269	0.0723695	41	0.882776	intergenic_region	NO	NO
BgChr_5	5185480	0.0723695	41	0.882776	intergenic_region	NO	NO
BgChr_5	5185518	0.0723695	41	0.882776	intergenic_region	NO	NO
BgChr_5	5186881	0.0914722	42	1	intergenic_region	NO	NO
BgChr_5	5186884	0.0914722	42	1	intergenic_region	NO	NO
BgChr_5	5186893	0.0914722	42	1	intergenic_region	NO	NO
BgChr_5	5186905	0.0914722	42	1	intergenic_region	NO	NO
BgChr_5	5188008	0.0723695	41	0.882776	intergenic_region	NO	NO
BgChr_5	5188011	0.0723695	41	0.882776	intergenic_region	NO	NO
BgChr_5	5188030	0.0723695	41	0.882776	intergenic_region	NO	NO
BgChr_5	5188036	0.0723695	41	0.882776	intergenic_region	NO	NO
BgChr_5	5188336	0.0723695	41	0.882776	intergenic_region	NO	NO
BgChr_5	5188371	0.0723695	41	0.882776	intergenic_region	NO	NO
BgChr_5	5189558	0.0723695	41	0.882776	intergenic_region	NO	NO
BgChr_5	5189942	0.0723695	41	0.882776	intergenic_region	NO	NO
BgChr_5	5189949	0.0723695	41	0.882776	intergenic_region	NO	NO
BgChr_5	5189969	0.0723695	41	0.882776	intergenic_region	NO	NO
BgChr_5	5189992	0.0723695	41	0.882776	intergenic_region	NO	NO
BgChr_5	5190018	0.0723695	41	0.882776	intergenic_region	NO	NO
BgChr_5	5190031	0.0723695	41	0.882776	intergenic_region	NO	NO
BgChr_5	5190038	0.0723695	41	0.882776	intergenic_region	NO	NO
BgChr_5	5190049	0.0723695	41	0.882776	intergenic_region	NO	NO
BgChr_5	5190152	0.0723695	41	0.882776	intergenic_region	NO	NO
BgChr_5	5190169	0.091715	42	0.768029	intergenic_region	NO	NO
BgChr_5	5190414	0.0723695	41	0.882776	intergenic_region	NO	NO
BgChr_5	5190419	0.0723695	41	0.882776	intergenic_region	NO	NO
BgChr_5	5190440	0.0723695	41	0.882776	intergenic_region	NO	NO
BgChr_5	5190445	0.0723695	41	0.882776	intergenic_region	NO	NO
BgChr_5	5190502	0.0723695	41	0.882776	intergenic_region	NO	NO
BgChr_5	5190509	0.091715	42	0.768029	intergenic_region	NO	NO
BgChr_5	5191581	0.0723695	41	0.882776	intergenic_region	NO	NO
BgChr_5	5191598	0.0723695	41	0.882776	intergenic_region	NO	NO
BgChr_5	5191646	0.0723695	41	0.882776	intergenic_region	NO	NO
BgChr_5	5191697	0.0723695	41	0.882776	intergenic_region	NO	NO
BgChr_5	5191737	0.0727926	41	0.658083	intergenic_region	NO	NO
BgChr_5	5191834	0.0723695	41	0.882776	intergenic_region	NO	NO
BgChr_5	5192335	0.091715	42	0.768029	intergenic_region	NO	NO
BgChr_5	5192348	0.091715	42	0.768029	intergenic_region	NO	NO
BgChr_5	5192382	0.091715	42	0.768029	intergenic_region	NO	NO
BgChr_5	5192403	0.0723695	41	0.882776	intergenic_region	NO	NO
BgChr_5	5192421	0.091715	42	0.768029	intergenic_region	NO	NO
BgChr_5	5192805	0.0723695	41	0.882776	intergenic_region	NO	NO
BgChr_5	5192813	0.0528522	42	0.768029	intergenic_region	NO	NO
BgChr_5	5192899	0.0723695	41	0.882776	intergenic_region	NO	NO
BgChr_5	5195002	0.0528522	42	0.768029	intergenic_region	NO	NO
BgChr_5	5195554	0.0723695	41	0.882776	intergenic_region	NO	NO
BgChr_5	5195732	0.0723695	41	0.882776	intergenic_region	NO	NO
BgChr_5	5195826	0.0723695	41	0.882776	intergenic_region	NO	NO
BgChr_5	5195868	0.0723695	41	0.882776	intergenic_region	NO	NO
BgChr_5	5196323	0.0528522	42	0.768029	intergenic_region	NO	NO
BgChr_5	5197420	0.0528522	42	0.768029	intergenic_region	NO	NO
BgChr_5	5197865	0.0723695	41	0.882776	intergenic_region	NO	NO
BgChr_5	5197868	0.0723695	41	0.882776	intergenic_region	NO	NO
BgChr_5	5197877	0.0723695	41	0.882776	intergenic_region	NO	NO
BgChr_5	5198087	0.0723695	41	0.882776	intergenic_region	NO	NO
BgChr_5	5198669	0.0723695	41	0.882776	intergenic_region	NO	NO
BgChr_5	5198689	0.0723695	41	0.882776	intergenic_region	NO	NO
BgChr_5	5198902	0.0723695	41	0.882776	intergenic_region	NO	NO
BgChr_5	5199150	0.0723695	41	0.882776	intergenic_region	NO	NO
BgChr_5	5199170	0.0723695	41	0.882776	intergenic_region	NO	NO
BgChr_5	5200873	0.0723695	41	0.882776	intergenic_region	NO	NO
BgChr_5	5200881	0.0723695	41	0.882776	intergenic_region	NO	NO
BgChr_5	5200894	0.0723695	41	0.882776	intergenic_region	NO	NO
BgChr_5	5200942	0.0723695	41	0.882776	intergenic_region	NO	NO
BgChr_5	5200952	0.0723695	41	0.882776	intergenic_region	NO	NO
BgChr_5	5200979	0.0723695	41	0.882776	intergenic_region	NO	NO
BgChr_5	5200983	0.0723695	41	0.882776	intergenic_region	NO	NO
BgChr_5	5200996	0.0723695	41	0.882776	intergenic_region	NO	NO
BgChr_5	5201093	0.0723695	41	0.882776	intergenic_region	NO	NO
BgChr_5	5201342	0.0723695	41	0.882776	intergenic_region	NO	NO
BgChr_5	5201416	0.0723695	41	0.882776	intergenic_region	NO	NO
BgChr_5	5201433	0.0723695	41	0.882776	intergenic_region	NO	NO
BgChr_5	5201435	0.0723695	41	0.882776	intergenic_region	NO	NO
BgChr_5	5201481	0.0723695	41	0.882776	intergenic_region	NO	NO
BgChr_5	5201490	0.0723695	41	0.882776	intergenic_region	NO	NO
BgChr_5	5201558	0.0723695	41	0.882776	intergenic_region	NO	NO
BgChr_5	5201607	0.0723695	41	0.882776	intergenic_region	NO	NO
BgChr_5	5201610	0.0723695	41	0.882776	intergenic_region	NO	NO
BgChr_5	5205304	0.0723695	41	0.882776	intergenic_region	NO	NO
BgChr_5	5205324	0.0723695	41	0.882776	intergenic_region	NO	NO
BgChr_5	5205493	0.0723695	41	0.882776	intergenic_region	NO	NO
BgChr_5	5205678	0.0914722	42	1	intergenic_region	NO	NO
BgChr_5	5205941	0.0723695	41	0.882776	intergenic_region	NO	NO
BgChr_5	5206660	0.0723695	41	0.882776	intergenic_region	NO	NO
BgChr_5	5207720	0.0723695	41	0.882776	intergenic_region	NO	NO
BgChr_5	5207776	0.0723695	41	0.882776	intergenic_region	NO	NO
BgChr_5	5207806	0.0723695	41	0.882776	intergenic_region	NO	NO
BgChr_5	5207933	0.0723695	41	0.882776	intergenic_region	NO	NO
BgChr_5	5208552	0.0723695	41	0.882776	intergenic_region	NO	NO
BgChr_5	5208996	0.0723695	41	0.882776	intergenic_region	NO	NO
BgChr_5	5209786	0.0528522	42	0.768029	intergenic_region	NO	NO
BgChr_5	5209950	0.0723695	41	0.882776	intergenic_region	NO	NO
BgChr_5	5209952	0.0723695	41	0.882776	intergenic_region	NO	NO
BgChr_5	5210078	0.0723695	41	0.882776	intergenic_region	NO	NO
BgChr_5	5210141	0.0723695	41	0.882776	intergenic_region	NO	NO
BgChr_5	5210331	0.0723695	41	0.882776	intergenic_region	NO	NO
BgChr_5	5210337	0.0723695	41	0.882776	intergenic_region	NO	NO
BgChr_5	5210553	0.0528522	42	0.768029	intergenic_region	NO	NO
BgChr_5	5210684	0.0727926	41	0.658083	intergenic_region	NO	NO
BgChr_5	5210721	0.091715	42	0.768029	intergenic_region	NO	NO
BgChr_5	5210735	0.091715	42	0.768029	intergenic_region	NO	NO
BgChr_5	5210738	0.091715	42	0.768029	intergenic_region	NO	NO
BgChr_5	5210749	0.091715	42	0.768029	intergenic_region	NO	NO
BgChr_5	5210755	0.091715	42	0.768029	intergenic_region	NO	NO
BgChr_5	5210765	0.0723695	41	0.882776	intergenic_region	NO	NO
BgChr_5	5210807	0.0723695	41	0.882776	intergenic_region	NO	NO
BgChr_5	5210809	0.0723695	41	0.882776	intergenic_region	NO	NO
BgChr_5	5210811	0.0723695	41	0.882776	intergenic_region	NO	NO
BgChr_5	5210820	0.0723695	41	0.882776	intergenic_region	NO	NO
BgChr_5	5210833	0.0723695	41	0.882776	intergenic_region	NO	NO
BgChr_5	5210845	0.0723695	41	0.882776	intergenic_region	NO	NO
BgChr_5	5210956	0.0723695	41	0.882776	intergenic_region	NO	NO
BgChr_5	5211052	0.0723695	41	0.882776	intergenic_region	NO	NO
BgChr_5	5211125	0.0723695	41	0.882776	intergenic_region	NO	NO
BgChr_5	5211152	0.0723695	41	0.882776	intergenic_region	NO	NO
BgChr_5	5211181	0.0723695	41	0.882776	intergenic_region	NO	NO
BgChr_5	5211191	0.0723695	41	0.882776	intergenic_region	NO	NO
BgChr_5	5211214	0.0723695	41	0.882776	intergenic_region	NO	NO
BgChr_5	5211230	0.0723695	41	0.882776	intergenic_region	NO	NO
BgChr_5	5211265	0.0723695	41	0.882776	intergenic_region	NO	NO
BgChr_5	5211273	0.0723695	41	0.882776	intergenic_region	NO	NO
BgChr_5	5211280	0.0723695	41	0.882776	intergenic_region	NO	NO
BgChr_5	5211319	0.0723695	41	0.882776	intergenic_region	NO	NO
BgChr_5	5211354	0.0723695	41	0.882776	intergenic_region	NO	NO
BgChr_5	5211361	0.0723695	41	0.882776	intergenic_region	NO	NO
BgChr_5	5211371	0.0723695	41	0.882776	intergenic_region	NO	NO
BgChr_5	5211386	0.0723695	41	0.882776	intergenic_region	NO	NO
BgChr_5	5211393	0.0723695	41	0.882776	intergenic_region	NO	NO
BgChr_5	5211491	0.0723695	41	0.882776	intergenic_region	NO	NO
BgChr_5	5211523	0.0723695	41	0.882776	intergenic_region	NO	NO
BgChr_5	5211602	0.0723695	41	0.882776	intergenic_region	NO	NO
BgChr_5	5211604	0.0723695	41	0.882776	intergenic_region	NO	NO
BgChr_5	5211819	0.0723695	41	0.882776	intergenic_region	NO	NO
BgChr_5	5211864	0.0723695	41	0.882776	intergenic_region	NO	NO
BgChr_5	5211961	0.0723695	41	0.882776	intergenic_region	NO	NO
BgChr_5	5211968	0.0723695	41	0.882776	intergenic_region	NO	NO
BgChr_5	5211981	0.0723695	41	0.882776	intergenic_region	NO	NO
BgChr_5	5212019	0.0723695	41	0.882776	intergenic_region	NO	NO
BgChr_5	5212040	0.0723695	41	0.882776	intergenic_region	NO	NO
BgChr_5	5212069	0.0723695	41	0.882776	intergenic_region	NO	NO
BgChr_5	5212077	0.0723695	41	0.882776	intergenic_region	NO	NO
BgChr_5	5212519	0.0723695	41	0.882776	intergenic_region	NO	NO
BgChr_5	5212523	0.0723695	41	0.882776	intergenic_region	NO	NO
BgChr_5	5212590	0.0723695	41	0.882776	intergenic_region	NO	NO
BgChr_5	5212601	0.0723695	41	0.882776	intergenic_region	NO	NO
BgChr_5	5212987	0.0709156	43	0.658083	intergenic_region	NO	NO
BgChr_5	5212991	0.0709156	43	0.658083	intergenic_region	NO	NO
BgChr_5	5213016	0.0723695	41	0.882776	intergenic_region	NO	NO
BgChr_5	5213062	0.0723695	41	0.882776	intergenic_region	NO	NO
BgChr_5	5213594	0.0723695	41	0.882776	intergenic_region	NO	NO
BgChr_5	5214113	0.0723695	41	0.882776	intergenic_region	NO	NO
BgChr_5	5214116	0.0723695	41	0.882776	intergenic_region	NO	NO
BgChr_5	5214120	0.0723695	41	0.882776	intergenic_region	NO	NO
BgChr_5	5214195	0.0723695	41	0.882776	intergenic_region	NO	NO
BgChr_5	5214200	0.0723695	41	0.882776	intergenic_region	NO	NO
BgChr_5	5214270	0.0723695	41	0.882776	intergenic_region	NO	NO
BgChr_5	5214280	0.0723695	41	0.882776	intergenic_region	NO	NO
BgChr_5	5214285	0.0723695	41	0.882776	intergenic_region	NO	NO
BgChr_5	5214291	0.0723695	41	0.882776	intergenic_region	NO	NO
BgChr_5	5214327	0.0723695	41	0.882776	intergenic_region	NO	NO
BgChr_5	5214400	0.0723695	41	0.882776	intergenic_region	NO	NO
BgChr_5	5214407	0.0528522	42	0.768029	intergenic_region	NO	NO
BgChr_5	5214428	0.0723695	41	0.882776	intergenic_region	NO	NO
BgChr_5	5214609	0.0723695	41	0.882776	intergenic_region	NO	NO
BgChr_5	5214642	0.0723695	41	0.882776	intergenic_region	NO	NO
BgChr_5	5214645	0.0723695	41	0.882776	intergenic_region	NO	NO
BgChr_5	5214655	0.0723695	41	0.882776	intergenic_region	NO	NO
BgChr_5	5214670	0.0723695	41	0.882776	intergenic_region	NO	NO
BgChr_5	5214833	0.0528522	42	0.768029	intergenic_region	NO	NO
BgChr_5	5214840	0.0528522	42	0.768029	intergenic_region	NO	NO
BgChr_5	5214889	0.0528522	42	0.768029	intergenic_region	NO	NO
BgChr_5	5214941	0.091715	42	0.768029	intergenic_region	NO	NO
BgChr_5	5215091	0.0723695	41	0.882776	intergenic_region	NO	NO
BgChr_5	5215132	0.0723695	41	0.882776	intergenic_region	NO	NO
BgChr_5	5215137	0.0723695	41	0.882776	intergenic_region	NO	NO
BgChr_5	5215175	0.0723695	41	0.882776	intergenic_region	NO	NO
BgChr_5	5215190	0.0723695	41	0.882776	intergenic_region	NO	NO
BgChr_5	5215197	0.0723695	41	0.882776	intergenic_region	NO	NO
BgChr_5	5215364	0.0723695	41	0.882776	intergenic_region	NO	NO
BgChr_5	5215370	0.0723695	41	0.882776	intergenic_region	NO	NO
BgChr_5	5215383	0.0723695	41	0.882776	intergenic_region	NO	NO
BgChr_5	5215406	0.0723695	41	0.882776	intergenic_region	NO	NO
BgChr_5	5215412	0.0723695	41	0.882776	intergenic_region	NO	NO
BgChr_5	5215417	0.0723695	41	0.882776	intergenic_region	NO	NO
BgChr_5	5215436	0.0723695	41	0.882776	intergenic_region	NO	NO
BgChr_5	5215474	0.0723695	41	0.882776	intergenic_region	NO	NO
BgChr_5	5215482	0.0723695	41	0.882776	intergenic_region	NO	NO
BgChr_5	5215507	0.0723695	41	0.882776	intergenic_region	NO	NO
BgChr_5	5216065	0.0723695	41	0.882776	downstream_gene_variant	NO	NO
BgChr_5	5216170	0.0723695	41	0.882776	downstream_gene_variant	NO	NO
BgChr_5	5216261	0.0723695	41	0.882776	downstream_gene_variant	NO	NO
BgChr_5	5216271	0.0723695	41	0.882776	downstream_gene_variant	NO	NO
BgChr_5	5216280	0.0723695	41	0.882776	downstream_gene_variant	NO	NO
BgChr_5	5216289	0.0723695	41	0.882776	downstream_gene_variant	NO	NO
BgChr_5	5216853	0.0723695	41	0.882776	downstream_gene_variant	NO	NO
BgChr_5	5216864	0.0723695	41	0.882776	downstream_gene_variant	NO	NO
BgChr_5	5216929	0.0723695	41	0.882776	downstream_gene_variant	NO	NO
BgChr_5	5216933	0.0723695	41	0.882776	downstream_gene_variant	NO	NO
BgChr_5	5217125	0.0914722	42	1	downstream_gene_variant	NO	NO
BgChr_5	5217158	0.0723695	41	0.882776	downstream_gene_variant	NO	NO
BgChr_5	5217171	0.0723695	41	0.882776	downstream_gene_variant	NO	NO
BgChr_5	5217197	0.0723695	41	0.882776	downstream_gene_variant	NO	NO
BgChr_5	5217210	0.0723695	41	0.882776	downstream_gene_variant	NO	NO
BgChr_5	5217213	0.0723695	41	0.882776	downstream_gene_variant	NO	NO
BgChr_5	5217224	0.0723695	41	0.882776	downstream_gene_variant	NO	NO
BgChr_5	5217228	0.0723695	41	0.882776	downstream_gene_variant	NO	NO
BgChr_5	5217302	0.0723695	41	0.882776	downstream_gene_variant	NO	NO
BgChr_5	5217314	0.0723695	41	0.882776	downstream_gene_variant	NO	NO
BgChr_5	5217484	0.0723695	41	0.882776	downstream_gene_variant	NO	NO
BgChr_5	5217494	0.0723695	41	0.882776	downstream_gene_variant	NO	NO
BgChr_5	5217502	0.0723695	41	0.882776	downstream_gene_variant	NO	NO
BgChr_5	5217510	0.0723695	41	0.882776	downstream_gene_variant	NO	NO
BgChr_5	5217530	0.0723695	41	0.882776	downstream_gene_variant	NO	NO
BgChr_5	5217559	0.0723695	41	0.882776	downstream_gene_variant	NO	NO
BgChr_5	5217583	0.0723695	41	0.882776	downstream_gene_variant	NO	NO
BgChr_5	5217587	0.0723695	41	0.882776	downstream_gene_variant	NO	NO
BgChr_5	5217592	0.0723695	41	0.882776	downstream_gene_variant	NO	NO
BgChr_5	5217608	0.0723695	41	0.882776	downstream_gene_variant	NO	NO
BgChr_5	5217640	0.0723695	41	0.882776	downstream_gene_variant	NO	NO
BgChr_5	5217706	0.0723695	41	0.882776	downstream_gene_variant	NO	NO
BgChr_5	5217744	0.0914722	42	1	downstream_gene_variant	NO	NO
BgChr_5	5217757	0.0914722	42	1	downstream_gene_variant	NO	NO
BgChr_5	5217773	0.0704993	43	0.882776	downstream_gene_variant	NO	NO
BgChr_5	5217797	0.0526748	42	1	downstream_gene_variant	NO	NO
BgChr_5	5217812	0.0526748	42	1	downstream_gene_variant	NO	NO
BgChr_5	5217818	0.0526748	42	1	downstream_gene_variant	NO	NO
BgChr_5	5217853	0.0526748	42	1	downstream_gene_variant	NO	NO
BgChr_5	5217858	0.0526748	42	1	downstream_gene_variant	NO	NO
BgChr_5	5217867	0.0526748	42	1	downstream_gene_variant	NO	NO
BgChr_5	5217897	0.0526748	42	1	downstream_gene_variant	NO	NO
BgChr_5	5218361	0.0723695	41	0.882776	downstream_gene_variant	NO	NO
BgChr_5	5218685	0.0723695	41	0.882776	downstream_gene_variant	NO	NO
BgChr_5	5218710	0.0723695	41	0.882776	downstream_gene_variant	NO	NO
BgChr_5	5218726	0.0723695	41	0.882776	downstream_gene_variant	NO	NO
BgChr_5	5218769	0.0723695	41	0.882776	downstream_gene_variant	NO	NO
BgChr_5	5218795	0.0723695	41	0.882776	downstream_gene_variant	NO	NO
BgChr_5	5218898	0.0723695	41	0.882776	downstream_gene_variant	NO	NO
BgChr_5	5219019	0.0723695	41	0.882776	downstream_gene_variant	NO	NO
BgChr_5	5219789	0.0723695	41	0.882776	downstream_gene_variant	NO	NO
BgChr_5	5219835	0.0723695	41	0.882776	downstream_gene_variant	NO	NO
BgChr_5	5219927	0.0723695	41	0.882776	downstream_gene_variant	NO	NO
BgChr_5	5219939	0.0723695	41	0.882776	downstream_gene_variant	NO	NO
BgChr_5	5219968	0.0723695	41	0.882776	downstream_gene_variant	NO	NO
BgChr_5	5220151	0.0723695	41	0.882776	downstream_gene_variant	NO	NO
BgChr_5	5220434	0.0723695	41	0.882776	downstream_gene_variant	NO	NO
BgChr_5	5220503	0.0723695	41	0.882776	downstream_gene_variant	NO	NO
BgChr_5	5220715	0.0723695	41	0.882776	downstream_gene_variant	NO	NO
BgChr_5	5220734	0.0723695	41	0.882776	downstream_gene_variant	NO	NO
BgChr_5	5220842	0.0723695	41	0.882776	synonymous_variant	NO	NO
BgChr_5	5220866	0.0723695	41	0.882776	synonymous_variant	NO	NO
BgChr_5	5220944	0.0723695	41	0.882776	missense_variant	NO	NO
BgChr_5	5220973	0.0723695	41	0.882776	intron_variant	NO	NO
BgChr_5	5220982	0.0723695	41	0.882776	intron_variant	NO	NO
BgChr_5	5221000	0.0723695	41	0.882776	intron_variant	NO	NO
BgChr_5	5221004	0.0723695	41	0.882776	intron_variant	NO	NO
BgChr_5	5221029	0.0723695	41	0.882776	intron_variant	NO	NO
BgChr_5	5221032	0.0723695	41	0.882776	intron_variant	NO	NO
BgChr_5	5232736	0.0723695	41	0.882776	upstream_gene_variant	NO	NO
BgChr_5	5232749	0.0723695	41	0.882776	upstream_gene_variant	NO	NO
BgChr_5	5236819	0.0723695	41	0.882776	upstream_gene_variant	NO	NO
BgChr_5	5236821	0.0723695	41	0.882776	upstream_gene_variant	NO	NO
BgChr_5	5237191	0.0723695	41	0.882776	upstream_gene_variant	NO	NO
BgChr_5	5237311	0.0914722	42	1	upstream_gene_variant	NO	NO
BgChr_5	5237405	0.0723695	41	0.882776	upstream_gene_variant	NO	NO
BgChr_5	5237450	0.0723695	41	0.882776	upstream_gene_variant	NO	NO
BgChr_5	5237519	0.0723695	41	0.882776	upstream_gene_variant	NO	NO
BgChr_5	5237532	0.0723695	41	0.882776	upstream_gene_variant	NO	NO
BgChr_5	5237960	0.0723695	41	0.882776	upstream_gene_variant	NO	NO
BgChr_5	5237962	0.0723695	41	0.882776	upstream_gene_variant	NO	NO
BgChr_5	5237964	0.0723695	41	0.882776	upstream_gene_variant	NO	NO
BgChr_5	5238005	0.0528522	42	0.768029	upstream_gene_variant	NO	NO
BgChr_5	5238444	0.0723695	41	0.882776	upstream_gene_variant	NO	NO
BgChr_5	5238495	0.0723695	41	0.882776	upstream_gene_variant	NO	NO
BgChr_5	5238531	0.0723695	41	0.882776	upstream_gene_variant	NO	NO
BgChr_5	5238546	0.0723695	41	0.882776	upstream_gene_variant	NO	NO
BgChr_5	5238659	0.0723695	41	0.882776	upstream_gene_variant	NO	NO
BgChr_5	5238677	0.0723695	41	0.882776	upstream_gene_variant	NO	NO
BgChr_5	5238680	0.0723695	41	0.882776	upstream_gene_variant	NO	NO
BgChr_5	5238683	0.0723695	41	0.882776	upstream_gene_variant	NO	NO
BgChr_5	5238727	0.0723695	41	0.882776	upstream_gene_variant	NO	NO
BgChr_5	5238731	0.0723695	41	0.882776	upstream_gene_variant	NO	NO
BgChr_5	5238807	0.0723695	41	0.882776	upstream_gene_variant	NO	NO
BgChr_5	5238842	0.0528522	42	0.768029	upstream_gene_variant	NO	NO
BgChr_5	5238845	0.0528522	42	0.768029	upstream_gene_variant	NO	NO
BgChr_5	5238857	0.0528522	42	0.768029	upstream_gene_variant	NO	NO
BgChr_5	5238891	0.0528522	42	0.768029	upstream_gene_variant	NO	NO
BgChr_5	5238932	0.0723695	41	0.882776	upstream_gene_variant	NO	NO
BgChr_5	5238988	0.0914722	42	1	upstream_gene_variant	NO	NO
BgChr_5	5239032	0.0723695	41	0.882776	upstream_gene_variant	NO	NO
BgChr_5	5239147	0.0723695	41	0.882776	downstream_gene_variant	NO	NO
BgChr_5	5239154	0.0723695	41	0.882776	downstream_gene_variant	NO	NO
BgChr_5	5239244	0.0723695	41	0.882776	downstream_gene_variant	NO	NO
BgChr_5	5239246	0.0723695	41	0.882776	downstream_gene_variant	NO	NO
BgChr_5	5239260	0.0723695	41	0.882776	downstream_gene_variant	NO	NO
BgChr_5	5239263	0.0723695	41	0.882776	downstream_gene_variant	NO	NO
BgChr_5	5239284	0.0723695	41	0.882776	downstream_gene_variant	NO	NO
BgChr_5	5239371	0.0723695	41	0.882776	downstream_gene_variant	NO	NO
BgChr_5	5239385	0.0723695	41	0.882776	downstream_gene_variant	NO	NO
BgChr_5	5239477	0.0723695	41	0.882776	downstream_gene_variant	NO	NO
BgChr_5	5239481	0.0723695	41	0.882776	downstream_gene_variant	NO	NO
BgChr_5	5239503	0.0723695	41	0.882776	downstream_gene_variant	NO	NO
BgChr_5	5239530	0.0723695	41	0.882776	downstream_gene_variant	NO	NO
BgChr_5	5239552	0.0723695	41	0.882776	downstream_gene_variant	NO	NO
BgChr_5	5239583	0.0528522	42	0.768029	downstream_gene_variant	NO	NO
BgChr_5	5239676	0.0723695	41	0.882776	downstream_gene_variant	NO	NO
BgChr_5	5239972	0.0723695	41	0.882776	downstream_gene_variant	NO	NO
BgChr_5	5240729	0.0723695	41	0.882776	downstream_gene_variant	NO	NO
BgChr_5	5240908	0.0723695	41	0.882776	downstream_gene_variant	NO	NO
BgChr_5	5241024	0.0723695	41	0.882776	missense_variant	NO	NO
BgChr_5	5241076	0.0723695	41	0.882776	synonymous_variant	NO	NO
BgChr_5	5241108	0.0723695	41	0.882776	missense_variant	NO	NO
BgChr_5	5241154	0.0723695	41	0.882776	synonymous_variant	NO	NO
BgChr_5	5241172	0.0723695	41	0.882776	synonymous_variant	NO	NO
BgChr_5	5241178	0.0723695	41	0.882776	synonymous_variant	NO	NO
BgChr_5	5241298	0.0528522	42	0.768029	downstream_gene_variant	NO	NO
BgChr_5	5241318	0.0528522	42	0.768029	downstream_gene_variant	NO	NO
BgChr_5	5241323	0.0528522	42	0.768029	downstream_gene_variant	NO	NO
BgChr_5	5241399	0.0723695	41	0.882776	downstream_gene_variant	NO	NO
BgChr_5	5241402	0.0723695	41	0.882776	downstream_gene_variant	NO	NO
BgChr_5	5241404	0.0723695	41	0.882776	downstream_gene_variant	NO	NO
BgChr_5	5241423	0.0723695	41	0.882776	downstream_gene_variant	NO	NO
BgChr_5	5241464	0.0723695	41	0.882776	downstream_gene_variant	NO	NO
BgChr_5	5241990	0.0723695	41	0.882776	downstream_gene_variant	NO	NO
BgChr_5	5242002	0.0723695	41	0.882776	downstream_gene_variant	NO	NO
BgChr_5	5242045	0.0723695	41	0.882776	downstream_gene_variant	NO	NO
BgChr_5	5242050	0.0723695	41	0.882776	downstream_gene_variant	NO	NO
BgChr_5	5242056	0.0723695	41	0.882776	downstream_gene_variant	NO	NO
BgChr_5	5242075	0.0723695	41	0.882776	downstream_gene_variant	NO	NO
BgChr_5	5242081	0.0723695	41	0.882776	downstream_gene_variant	NO	NO
BgChr_5	5242154	0.0723695	41	0.882776	downstream_gene_variant	NO	NO
BgChr_5	5242170	0.0723695	41	0.882776	downstream_gene_variant	NO	NO
BgChr_5	5242175	0.0723695	41	0.882776	downstream_gene_variant	NO	NO
BgChr_5	5242193	0.0723695	41	0.882776	downstream_gene_variant	NO	NO
BgChr_5	5242741	0.091715	42	0.768029	synonymous_variant	NO	NO
BgChr_5	5242800	0.112004	43	0.882776	missense_variant	NO	NO
BgChr_5	5242816	0.0914722	42	1	synonymous_variant	NO	NO
BgChr_5	5242831	0.0914722	42	1	synonymous_variant	NO	NO
BgChr_5	5242879	0.0723695	41	0.882776	synonymous_variant	NO	NO
BgChr_5	5242899	0.0723695	41	0.882776	downstream_gene_variant	NO	NO
BgChr_5	5242950	0.0723695	41	0.882776	downstream_gene_variant	NO	NO
BgChr_5	5243076	0.0723695	41	0.882776	downstream_gene_variant	NO	NO
BgChr_5	5243089	0.0723695	41	0.882776	downstream_gene_variant	NO	NO
BgChr_5	5243092	0.0723695	41	0.882776	downstream_gene_variant	NO	NO
BgChr_5	5243245	0.0723695	41	0.882776	downstream_gene_variant	NO	NO
BgChr_5	5243806	0.0723695	41	0.882776	downstream_gene_variant	NO	NO
BgChr_5	5243820	0.0723695	41	0.882776	downstream_gene_variant	NO	NO
BgChr_5	5243834	0.0723695	41	0.882776	downstream_gene_variant	NO	NO
BgChr_5	5243837	0.0723695	41	0.882776	downstream_gene_variant	NO	NO
BgChr_5	5244258	0.091715	42	0.768029	downstream_gene_variant	NO	NO
BgChr_5	5244469	0.0723695	41	0.882776	intron_variant	NO	NO
BgChr_5	5244471	0.0723695	41	0.882776	intron_variant	NO	NO
BgChr_5	5244982	0.0723695	41	0.882776	intron_variant	NO	NO
BgChr_5	5244999	0.0723695	41	0.882776	intron_variant	NO	NO
BgChr_5	5245029	0.0723695	41	0.882776	intron_variant	NO	NO
BgChr_5	5245032	0.0723695	41	0.882776	intron_variant	NO	NO
BgChr_5	5245126	0.0723695	41	0.882776	intron_variant	NO	NO
BgChr_5	5245139	0.0723695	41	0.882776	intron_variant	NO	NO
BgChr_5	5245143	0.0723695	41	0.882776	intron_variant	NO	NO
BgChr_5	5245160	0.0723695	41	0.882776	intron_variant	NO	NO
BgChr_5	5245457	0.0723695	41	0.882776	intron_variant	NO	NO
BgChr_5	5245479	0.0723695	41	0.882776	intron_variant	NO	NO
BgChr_5	5245674	0.0723695	41	0.882776	synonymous_variant	NO	NO
BgChr_5	5245838	0.0723695	41	0.882776	intron_variant	NO	NO
BgChr_5	5246024	0.0723695	41	0.882776	intron_variant	NO	NO
BgChr_5	5246038	0.0723695	41	0.882776	intron_variant	NO	NO
BgChr_5	5246855	0.0723695	41	0.882776	intron_variant	NO	NO
BgChr_5	5246860	0.0723695	41	0.882776	intron_variant	NO	NO
BgChr_5	5246862	0.0723695	41	0.882776	intron_variant	NO	NO
BgChr_5	5246885	0.0723695	41	0.882776	intron_variant	NO	NO
BgChr_5	5246899	0.0723695	41	0.882776	splice_region_variant&intron_variant	NO	NO
BgChr_5	5246946	0.0723695	41	0.882776	synonymous_variant	NO	NO
BgChr_5	5247019	0.0723695	41	0.882776	missense_variant	NO	NO
BgChr_5	5247022	0.0723695	41	0.882776	missense_variant	NO	NO
BgChr_5	5247045	0.0723695	41	0.882776	intron_variant	NO	NO
BgChr_5	5247047	0.0723695	41	0.882776	intron_variant	NO	NO
BgChr_5	5247058	0.0723695	41	0.882776	intron_variant	NO	NO
BgChr_5	5247064	0.0723695	41	0.882776	intron_variant	NO	NO
BgChr_5	5247074	0.0528522	42	0.768029	intron_variant	NO	NO
BgChr_5	5247083	0.034818	43	0.658083	intron_variant	NO	NO
BgChr_5	5247085	0.034818	43	0.658083	intron_variant	NO	NO
BgChr_5	5247167	0.0528522	42	0.768029	intron_variant	NO	NO
BgChr_5	5247658	0.0723695	41	0.882776	intron_variant	NO	NO
BgChr_5	5247668	0.0723695	41	0.882776	intron_variant	NO	NO
BgChr_5	5247700	0.0723695	41	0.882776	intron_variant	NO	NO
BgChr_5	5248104	0.0727926	41	0.658083	intron_variant	NO	NO
BgChr_5	5248107	0.0727926	41	0.658083	intron_variant	NO	NO
BgChr_5	5248168	0.0723695	41	0.882776	intron_variant	NO	NO
BgChr_5	5248178	0.0723695	41	0.882776	intron_variant	NO	NO
BgChr_5	5248245	0.0723695	41	0.882776	intron_variant	NO	NO
BgChr_5	5248250	0.0723695	41	0.882776	intron_variant	NO	NO
BgChr_5	5248295	0.0723695	41	0.882776	intron_variant	NO	NO
BgChr_5	5248340	0.0723695	41	0.882776	intron_variant	NO	NO
BgChr_5	5248374	0.0723695	41	0.882776	intron_variant	NO	NO
[truncated: 72,501 more rows]
