# Supplementary material for: Genomic basis of schistosome resistance in a molluscan vector of human schistosomiasis
Source: iScience. 2024 Dec 2;28(1):111520. doi: 10.1016/j.isci.2024.111520 (PMC11699755; doi:10.1016/j.isci.2024.111520)
Supplement: Table S6. Significantly associated SNPs on chromosome 12 and 16 based on 10kb-window FST analysis [file mmc7.xlsx]

## Sheet: Table S6
Table S6. Significantly associated SNPs on chromosome 12 and 16 based on 10kb-window Fst analysis
chr	pos	FST	homozygous genotype	segration ratio p	SNP annotation	Gene_ID	Product
BgChr_12	3072272	0.340273	41	0.875887	intergenic	BgiM26773-gene_lncRNA459	NA
BgChr_12	3615456	0.335928	42	0.359024	intron	BgiM26801	serine/threonine-protein kinase 36
BgChr_12	3616409	0.336951	41	0.162483	intron	BgiM26801	serine/threonine-protein kinase 36
BgChr_12	3616572	0.420799	41	0.162483	intron	BgiM26801	serine/threonine-protein kinase 36
BgChr_12	3616703	0.314469	44	0.231186	intron	BgiM26801	serine/threonine-protein kinase 36
BgChr_12	3616974	0.369591	43	0.172582	synonymous	BgiM26801	serine/threonine-protein kinase 36
BgChr_12	3617217	0.41426	41	0.0868819	intron	BgiM26801	serine/threonine-protein kinase 36
BgChr_12	3617326	0.41426	41	0.0868819	intron	BgiM26801	serine/threonine-protein kinase 36
BgChr_12	3617462	0.350315	42	0.124685	intron	BgiM26801	serine/threonine-protein kinase 36
BgChr_12	3617689	0.365239	41	0.0397571	intron	BgiM26801	serine/threonine-protein kinase 36
BgChr_12	3618033	0.342354	44	0.129169	synonymous	BgiM26801	serine/threonine-protein kinase 36
BgChr_12	3618042	0.329092	43	0.167567	synonymous	BgiM26801	serine/threonine-protein kinase 36
BgChr_12	3618054	0.329092	43	0.167567	synonymous	BgiM26801	serine/threonine-protein kinase 36
BgChr_12	3618060	0.329092	43	0.167567	synonymous	BgiM26801	serine/threonine-protein kinase 36
BgChr_12	3618072	0.314932	42	0.214952	synonymous	BgiM26801	serine/threonine-protein kinase 36
BgChr_12	3618075	0.314932	42	0.214952	synonymous	BgiM26801	serine/threonine-protein kinase 36
BgChr_16	11512925	0.436299	41	0.444995	intergenic	BgiM33429-BgiM33430	NA
BgChr_16	11512935	0.28481	41	0.474475	intergenic	BgiM33429-BgiM33430	NA
BgChr_16	11512947	0.227888	41	0.49578	intergenic	BgiM33429-BgiM33430	NA
BgChr_16	11606598	0.361431	41	0.439589	intergenic	BgiM33432-BgiM33433	NA
BgChr_16	11606611	0.290889	41	0.439589	intergenic	BgiM33432-BgiM33433	NA
