# Supplementary material for: Genomic basis of schistosome resistance in a molluscan vector of human schistosomiasis
Source: iScience. 2024 Dec 2;28(1):111520. doi: 10.1016/j.isci.2024.111520 (PMC11699755; doi:10.1016/j.isci.2024.111520)
Supplement: Table S7. List of the 2,190 bin markers (bin length, number of SNPs, and genotype), related to Figure 4 [file mmc8.xlsx]

## Sheet: Table S7
Table S7. List of the 2,190 bin markers (bin length, number of SNPs, and genotype), related to Figure 4.
Bin_Marker	Bin_length	No. SNPs	SRR16289905P	SRR16289947P	v52	v53	v54	v55	v56	v57	v58	v59	v60	v61	v62	v63	v64	v65	v66	v67	v68	v69	v70	v71	v72	v73	v74	v75	v76	v77	v78	v79	v80	v81	v82	v83	v84	v85	v86	v87	v88	v89	v90	v91	v93	v94	v95	v97	v98
BgChr1_35046:1330:4	1330	4	BB	AA	BB	AA	AA	BB	BB	AA	BB	AA	BB	BB	BB	AA	AA	BB	BB	AA	AA	AA	AA	AA	AA	BB	AA	AA	BB	BB	AA	AA	AA	BB	BB	AA	AA	BB	BB	BB	AA	AA	BB	AA	AA	AA	BB	BB	BB
BgChr1_46171:1:1	1	1	BB	AA	BB	AA	AA	BB	BB	AA	BB	AA	BB	BB	BB	AA	AA	BB	BB	AA	AA	AA	AA	AA	AA	BB	AA	AA	BB	BB	AA	AA	AA	BB	BB	AA	AA	BB	BB	BB	AA	AA	BB	AA	AA	AA	BB	BB	BB
BgChr1_83993:2905:3	2905	3	BB	AA	BB	AA	AA	BB	BB	AA	BB	AA	BB	BB	BB	AA	AA	BB	BB	AA	AA	AA	AA	AA	AA	BB	AA	AA	BB	BB	AA	AA	AA	BB	BB	AA	AA	BB	BB	BB	AA	AA	BB	AA	AA	AA	BB	BB	BB
BgChr1_100299:2835:2	2835	2	BB	AA	BB	AA	AA	BB	BB	AA	BB	AA	BB	BB	BB	AA	AA	BB	BB	AA	AA	AA	AA	AA	AA	BB	AA	AA	BB	BB	AA	AA	AA	BB	BB	AA	AA	BB	BB	BB	AA	AA	BB	AA	AA	AA	BB	BB	BB
BgChr1_112706:3490:2	3490	2	BB	AA	BB	AA	AA	BB	BB	AA	BB	AA	BB	BB	BB	AA	AA	BB	BB	AA	AA	AA	AA	AA	AA	BB	AA	AA	BB	BB	AA	AA	AA	BB	BB	AA	AA	BB	BB	BB	AA	AA	BB	AA	AA	AA	BB	BB	BB
BgChr1_148468:1:1	1	1	BB	AA	BB	AA	AA	BB	BB	AA	BB	AA	BB	BB	BB	AA	AA	BB	BB	AA	AA	AA	AA	AA	AA	BB	AA	AA	BB	BB	AA	AA	AA	BB	BB	AA	AA	BB	BB	BB	AA	AA	BB	AA	AA	AA	BB	BB	BB
BgChr1_158639:1:1	1	1	BB	AA	BB	AA	AA	BB	BB	AA	BB	AA	BB	BB	BB	AA	AA	BB	BB	AA	AA	AA	AA	AA	AA	BB	AA	AA	BB	BB	AA	AA	AA	BB	BB	AA	AA	BB	BB	BB	AA	AA	BB	AA	AA	AA	BB	BB	BB
BgChr1_173513:1007:2	1007	2	BB	AA	BB	AA	AA	BB	BB	AA	BB	AA	BB	BB	BB	AA	AA	BB	BB	AA	AA	AA	AA	AA	AA	BB	AA	AA	BB	BB	AA	AA	AA	BB	BB	AA	AA	BB	BB	BB	AA	AA	BB	AA	AA	AA	BB	BB	BB
BgChr1_197767:1:1	1	1	BB	AA	BB	AA	AA	BB	BB	AA	BB	AA	BB	BB	BB	AA	AA	BB	BB	AA	AA	AA	AA	AA	AA	BB	AA	AA	BB	BB	AA	AA	AA	BB	BB	AA	AA	BB	BB	BB	AA	AA	BB	AA	AA	AA	BB	BB	BB
BgChr1_285737:6250:2	6250	2	BB	AA	BB	AA	AA	BB	BB	AA	BB	AA	BB	BB	BB	AA	AA	BB	BB	AA	AA	AA	AA	AA	AA	BB	AA	AA	BB	BB	AA	AA	AA	BB	BB	AA	AA	BB	BB	BB	AA	AA	BB	AA	AA	AA	BB	BB	BB
BgChr1_296509:1:1	1	1	BB	AA	BB	AA	AA	BB	BB	AA	BB	AA	BB	BB	BB	AA	AA	BB	BB	AA	AA	AA	AA	AA	AA	BB	AA	AA	BB	BB	AA	AA	AA	BB	BB	AA	AA	BB	BB	BB	AA	AA	BB	AA	AA	AA	BB	BB	BB
BgChr1_311914:1:1	1	1	BB	AA	BB	AA	AA	BB	BB	AA	BB	AA	BB	BB	BB	AA	AA	BB	BB	AA	AA	AA	AA	AA	AA	BB	AA	AA	BB	BB	AA	AA	AA	BB	BB	AA	AA	BB	BB	BB	AA	AA	BB	AA	AA	AA	BB	BB	BB
BgChr1_323688:672311:10600	672311	10600	BB	AA	BB	AA	AA	BB	BB	AA	BB	AA	BB	BB	BB	AA	AA	BB	BB	AA	AA	AA	AA	AA	AA	BB	AA	AA	BB	BB	AA	AA	AA	BB	BB	AA	AA	BB	BB	BB	AA	AA	BB	AA	AA	AA	BB	BB	BB
BgChr1_996081:166052:3013	166052	3013	BB	AA	BB	AA	AA	BB	BB	AA	AA	AA	BB	BB	AA	AA	AA	BB	BB	AA	AA	AA	AA	AA	AA	BB	AA	AA	BB	BB	AA	AA	AA	BB	BB	AA	AA	BB	BB	BB	AA	AA	BB	AA	AA	AA	BB	BB	BB
BgChr1_1162180:696038:13301	696038	13301	BB	AA	BB	AA	AA	AA	BB	AA	AA	AA	BB	BB	AA	AA	AA	BB	BB	AA	AA	AA	AA	AA	AA	BB	AA	AA	BB	BB	AA	AA	AA	BB	BB	AA	AA	BB	BB	BB	AA	AA	BB	AA	AA	AA	BB	BB	BB
BgChr1_1858596:20009:306	20009	306	BB	AA	BB	AA	AA	AA	BB	AA	AA	AA	BB	BB	AA	AA	AA	BB	BB	AA	AA	AA	AA	AA	AA	BB	AA	AA	BB	BB	AA	AA	-	BB	BB	BB	AA	BB	BB	BB	AA	AA	-	BB	AA	AA	BB	BB	AA
BgChr1_1879032:743829:11730	743829	11730	BB	AA	BB	AA	AA	AA	BB	AA	AA	AA	BB	BB	AA	AA	AA	BB	BB	AA	AA	AA	AA	AA	AA	BB	AA	AA	BB	BB	AA	AA	-	BB	BB	BB	AA	BB	BB	BB	AA	AA	AA	BB	AA	AA	BB	BB	AA
BgChr1_2623259:142179:3368	142179	3368	BB	AA	AA	AA	AA	AA	BB	AA	AA	AA	BB	BB	AA	AA	AA	BB	BB	AA	AA	AA	AA	AA	AA	BB	AA	AA	BB	BB	AA	AA	-	BB	BB	BB	AA	BB	BB	BB	AA	AA	AA	BB	AA	AA	BB	BB	AA
BgChr1_2765505:40188:1009	40188	1009	BB	AA	AA	AA	AA	AA	BB	AA	AA	AA	BB	BB	AA	AA	AA	BB	BB	AA	AA	AA	AA	AA	AA	BB	AA	AA	BB	BB	AA	AA	-	BB	BB	BB	AA	BB	BB	BB	AA	AA	AA	BB	AA	AA	BB	BB	AA
BgChr1_2805826:551204:10548	551204	10548	BB	AA	AA	AA	AA	AA	BB	AA	AA	AA	BB	BB	AA	AA	AA	BB	BB	AA	AA	AA	AA	AA	AA	BB	AA	AA	BB	BB	AA	BB	-	BB	BB	BB	AA	AA	BB	BB	AA	AA	AA	BB	AA	AA	BB	BB	AA
BgChr1_3357070:19890:320	19890	320	BB	AA	AA	AA	AA	AA	BB	AA	AA	AA	BB	BB	AA	AA	AA	BB	BB	AA	AA	AA	AA	AA	AA	BB	AA	AA	BB	BB	AA	BB	-	BB	BB	BB	AA	AA	BB	AA	AA	AA	AA	BB	AA	AA	BB	BB	AA
BgChr1_3377976:883607:15243	883607	15243	BB	AA	AA	AA	AA	AA	BB	AA	-	AA	BB	BB	AA	AA	AA	BB	BB	AA	AA	AA	AA	AA	AA	BB	AA	AA	BB	BB	AA	BB	-	BB	BB	BB	AA	AA	BB	AA	AA	AA	AA	BB	AA	AA	BB	BB	AA
BgChr1_4261873:302692:6223	302692	6223	BB	AA	AA	AA	AA	AA	BB	AA	-	AA	BB	BB	AA	AA	AA	BB	BB	AA	AA	AA	AA	AA	AA	BB	AA	AA	BB	BB	AA	BB	-	BB	BB	BB	AA	AA	BB	AA	AA	AA	AA	BB	AA	AA	BB	BB	AA
BgChr1_4564609:112122:2748	112122	2748	BB	AA	AA	AA	AA	AA	BB	AA	-	AA	BB	BB	AA	AA	AA	BB	BB	AA	AA	AA	AA	BB	AA	BB	AA	AA	BB	BB	AA	BB	-	BB	BB	BB	AA	AA	BB	AA	AA	AA	AA	BB	AA	AA	BB	BB	AA
BgChr1_4677012:91360:1476	91360	1476	BB	AA	AA	BB	BB	AA	BB	AA	AA	AA	BB	BB	BB	AA	AA	BB	BB	AA	AA	AA	AA	BB	AA	BB	AA	BB	BB	BB	AA	BB	-	BB	BB	BB	AA	BB	BB	AA	AA	AA	AA	BB	AA	BB	BB	BB	AA
BgChr1_4768425:41:6	41	6	BB	AA	AA	BB	BB	AA	BB	AA	AA	AA	BB	BB	BB	AA	AA	BB	BB	AA	AA	AA	AA	BB	AA	BB	AA	BB	BB	BB	AA	BB	-	BB	BB	BB	AA	BB	BB	AA	AA	AA	AA	BB	AA	BB	BB	BB	AA
BgChr1_4780648:1:1	1	1	BB	AA	AA	BB	BB	AA	BB	AA	AA	AA	BB	BB	BB	AA	AA	BB	BB	AA	AA	AA	AA	BB	AA	BB	AA	BB	BB	BB	AA	BB	-	BB	BB	BB	AA	BB	BB	AA	AA	AA	AA	BB	AA	BB	BB	BB	AA
BgChr1_4800842:46:2	46	2	BB	AA	AA	BB	BB	AA	BB	AA	AA	AA	BB	BB	BB	AA	AA	BB	BB	AA	AA	AA	AA	BB	AA	BB	AA	BB	BB	BB	AA	BB	-	BB	BB	BB	AA	BB	BB	AA	AA	AA	AA	BB	AA	BB	BB	BB	AA
BgChr1_4828574:1756:10	1756	10	BB	AA	AA	BB	BB	AA	BB	AA	AA	AA	BB	BB	BB	AA	AA	BB	BB	AA	AA	AA	AA	BB	AA	BB	AA	BB	BB	BB	AA	BB	BB	BB	BB	BB	AA	BB	BB	AA	AA	AA	AA	BB	AA	BB	BB	BB	AA
BgChr1_4853939:814:2	814	2	BB	AA	AA	BB	BB	AA	BB	AA	AA	AA	BB	BB	BB	AA	AA	BB	BB	AA	AA	AA	AA	BB	AA	BB	AA	BB	BB	BB	AA	BB	BB	BB	BB	BB	AA	BB	BB	AA	AA	AA	AA	BB	AA	BB	BB	BB	AA
BgChr1_4865900:1343328:24733	1343328	24733	BB	AA	AA	BB	BB	AA	BB	AA	AA	AA	BB	BB	BB	AA	AA	BB	BB	AA	AA	AA	AA	BB	AA	BB	AA	BB	BB	BB	AA	BB	BB	BB	BB	BB	AA	BB	BB	AA	AA	AA	AA	BB	AA	BB	BB	BB	AA
BgChr1_6209254:219339:66	219339	66	BB	AA	AA	BB	BB	AA	BB	AA	AA	AA	BB	BB	BB	AA	AA	BB	BB	AA	AA	AA	AA	BB	AA	BB	AA	BB	BB	BB	AA	BB	BB	BB	BB	BB	AA	BB	BB	AA	AA	AA	AA	BB	AA	BB	BB	BB	AA
BgChr1_6451003:461112:3195	461112	3195	BB	AA	AA	BB	BB	AA	BB	AA	AA	-	BB	BB	BB	AA	AA	BB	BB	AA	AA	AA	AA	BB	AA	BB	AA	BB	BB	BB	AA	BB	BB	BB	BB	BB	AA	BB	BB	AA	-	AA	AA	BB	AA	BB	BB	BB	AA
BgChr1_6912359:1089936:13065	1089936	13065	BB	AA	AA	BB	BB	AA	BB	AA	AA	-	BB	BB	BB	AA	AA	-	BB	AA	AA	AA	AA	BB	AA	BB	AA	BB	BB	BB	AA	BB	BB	BB	BB	BB	AA	BB	BB	AA	-	BB	AA	BB	AA	BB	BB	BB	AA
BgChr1_8002666:30721:475	30721	475	BB	AA	-	BB	BB	AA	BB	AA	AA	BB	BB	BB	BB	AA	AA	-	BB	AA	AA	AA	AA	BB	AA	BB	AA	BB	BB	BB	-	BB	BB	BB	BB	BB	-	BB	BB	AA	-	BB	AA	BB	AA	BB	AA	BB	AA
BgChr1_8033462:572729:6742	572729	6742	BB	AA	BB	BB	BB	AA	BB	AA	AA	BB	BB	BB	BB	AA	AA	-	BB	AA	AA	AA	AA	BB	AA	BB	AA	BB	BB	BB	BB	BB	BB	BB	BB	BB	-	BB	BB	AA	-	BB	AA	BB	AA	BB	AA	BB	AA
BgChr1_8606196:64737:857	64737	857	BB	AA	BB	BB	BB	AA	AA	AA	AA	BB	BB	BB	BB	AA	AA	-	BB	AA	AA	AA	AA	BB	AA	BB	AA	BB	BB	BB	BB	BB	BB	BB	BB	BB	-	BB	BB	AA	-	BB	AA	BB	AA	BB	AA	BB	AA
BgChr1_8670979:496447:6991	496447	6991	BB	AA	BB	BB	BB	AA	AA	AA	AA	BB	BB	BB	BB	AA	AA	-	BB	AA	AA	AA	AA	BB	AA	BB	AA	BB	BB	BB	BB	BB	BB	BB	BB	BB	-	BB	BB	AA	-	BB	AA	BB	AA	BB	AA	BB	AA
BgChr1_9167445:162127:2747	162127	2747	BB	AA	BB	BB	BB	AA	AA	AA	AA	BB	BB	BB	BB	AA	AA	-	BB	AA	AA	AA	AA	BB	-	BB	AA	BB	BB	BB	BB	BB	BB	BB	BB	BB	-	BB	BB	AA	-	BB	AA	BB	AA	BB	AA	BB	AA
BgChr1_9329617:510406:4890	510406	4890	BB	AA	BB	BB	BB	AA	AA	AA	AA	BB	BB	BB	BB	AA	BB	-	BB	BB	AA	AA	BB	BB	-	BB	AA	BB	BB	BB	BB	BB	BB	BB	BB	BB	-	BB	BB	AA	-	BB	AA	BB	BB	BB	AA	BB	AA
BgChr1_9840234:267608:2975	267608	2975	BB	AA	BB	BB	BB	AA	AA	AA	AA	BB	BB	BB	-	AA	BB	-	BB	BB	AA	AA	BB	BB	-	BB	AA	BB	BB	BB	BB	BB	BB	BB	BB	BB	-	BB	BB	AA	-	BB	AA	BB	BB	BB	AA	BB	AA
BgChr1_10108060:217653:2808	217653	2808	BB	AA	BB	BB	BB	AA	AA	AA	AA	BB	BB	BB	-	AA	BB	-	BB	BB	AA	AA	BB	BB	-	BB	AA	BB	BB	BB	BB	BB	BB	BB	BB	BB	-	BB	BB	AA	-	BB	AA	BB	BB	BB	AA	BB	AA
BgChr1_10326046:9986:225	9986	225	BB	AA	BB	BB	BB	AA	AA	AA	AA	BB	BB	BB	-	AA	BB	-	BB	BB	AA	AA	BB	BB	-	BB	AA	BB	BB	BB	BB	BB	BB	BB	BB	BB	-	BB	BB	AA	-	BB	AA	BB	BB	BB	AA	BB	AA
BgChr1_10336235:527344:7508	527344	7508	BB	AA	BB	BB	BB	AA	AA	AA	-	BB	BB	BB	-	AA	BB	-	BB	BB	AA	AA	BB	-	-	BB	AA	BB	BB	BB	BB	BB	BB	BB	BB	BB	-	BB	BB	AA	-	BB	AA	BB	BB	BB	AA	BB	AA
BgChr1_10865577:234098:3049	234098	3049	BB	AA	BB	BB	BB	AA	AA	AA	BB	BB	BB	BB	-	AA	BB	-	BB	BB	AA	AA	BB	AA	-	BB	AA	BB	BB	BB	BB	BB	BB	BB	AA	BB	-	BB	BB	AA	-	BB	AA	BB	BB	BB	AA	BB	AA
BgChr1_11100684:443342:6292	443342	6292	BB	AA	BB	BB	BB	AA	AA	BB	BB	BB	BB	BB	-	AA	BB	-	BB	BB	AA	AA	BB	AA	-	BB	AA	BB	BB	BB	BB	BB	BB	BB	AA	BB	-	BB	BB	AA	-	BB	AA	BB	BB	BB	AA	BB	AA
BgChr1_11546668:364080:5327	364080	5327	BB	AA	BB	BB	BB	AA	BB	BB	BB	BB	BB	BB	-	AA	BB	-	BB	BB	AA	AA	BB	AA	-	BB	AA	BB	BB	BB	BB	BB	BB	BB	AA	BB	-	BB	BB	AA	-	BB	AA	BB	BB	BB	BB	BB	AA
BgChr1_11910827:20174:71	20174	71	BB	AA	BB	BB	BB	AA	BB	BB	BB	BB	BB	BB	-	AA	BB	-	BB	BB	AA	AA	BB	AA	-	BB	AA	BB	BB	BB	BB	BB	BB	BB	AA	BB	-	BB	BB	AA	-	BB	AA	BB	BB	BB	BB	BB	AA
BgChr1_11931307:62115:164	62115	164	BB	AA	BB	BB	BB	AA	BB	BB	BB	BB	BB	BB	-	AA	BB	-	BB	BB	AA	AA	BB	AA	-	BB	AA	BB	BB	BB	BB	BB	BB	BB	AA	-	-	BB	BB	AA	-	BB	AA	BB	BB	BB	BB	BB	AA
BgChr1_12002767:43:3	43	3	BB	AA	BB	BB	BB	AA	BB	BB	BB	BB	BB	BB	-	AA	BB	-	BB	BB	AA	AA	BB	AA	-	BB	AA	BB	BB	BB	BB	BB	BB	BB	AA	-	-	BB	BB	AA	-	BB	AA	BB	BB	BB	BB	BB	AA
BgChr1_12028354:1438601:14879	1438601	14879	BB	AA	BB	BB	BB	AA	BB	BB	BB	BB	BB	BB	-	AA	BB	-	BB	BB	AA	AA	BB	AA	-	BB	AA	BB	BB	BB	BB	BB	BB	BB	AA	-	-	BB	BB	AA	-	BB	AA	BB	BB	BB	BB	BB	AA
BgChr1_13467141:8044:4	8044	4	BB	AA	BB	BB	BB	AA	BB	BB	BB	-	BB	BB	-	AA	BB	-	BB	BB	AA	AA	BB	AA	-	BB	AA	BB	BB	BB	BB	BB	BB	BB	AA	-	-	BB	BB	-	-	BB	AA	BB	BB	BB	BB	BB	AA
BgChr1_13477176:19661:185	19661	185	BB	AA	BB	BB	BB	AA	BB	BB	BB	-	BB	BB	-	AA	BB	-	BB	BB	AA	AA	BB	AA	-	BB	AA	BB	BB	BB	BB	BB	BB	BB	AA	-	-	BB	BB	-	-	BB	AA	BB	BB	BB	BB	BB	AA
BgChr1_13497948:1256:5	1256	5	BB	AA	BB	BB	BB	AA	BB	BB	BB	-	BB	BB	-	AA	BB	-	BB	BB	AA	AA	BB	AA	-	BB	AA	BB	BB	BB	BB	BB	BB	BB	AA	-	-	BB	BB	-	-	BB	AA	BB	BB	BB	BB	BB	AA
BgChr1_13508279:2452543:20980	2452543	20980	BB	AA	BB	BB	BB	AA	BB	BB	BB	-	BB	BB	-	AA	BB	-	BB	BB	AA	AA	BB	AA	-	BB	AA	BB	BB	BB	BB	BB	BB	BB	AA	-	-	BB	BB	-	-	BB	AA	BB	BB	BB	BB	BB	AA
BgChr1_15960962:2140740:16131	2140740	16131	BB	AA	BB	BB	BB	-	BB	BB	BB	-	BB	BB	-	AA	BB	-	BB	BB	BB	-	BB	AA	-	BB	AA	BB	BB	BB	BB	BB	BB	BB	AA	-	-	BB	BB	-	-	BB	AA	-	BB	BB	BB	BB	AA
BgChr1_18101817:7413832:37646	7413832	37646	BB	AA	BB	BB	BB	-	BB	BB	-	-	BB	BB	-	AA	BB	-	BB	BB	BB	-	BB	AA	-	BB	AA	BB	BB	BB	BB	BB	BB	BB	AA	-	-	BB	BB	-	-	BB	AA	-	BB	BB	BB	BB	AA
BgChr1_25547159:421:4	421	4	BB	AA	BB	BB	BB	-	BB	BB	-	-	BB	BB	-	-	BB	-	BB	BB	BB	-	BB	AA	-	BB	AA	BB	BB	BB	BB	BB	BB	BB	AA	AA	-	BB	BB	-	-	BB	AA	-	BB	BB	BB	BB	AA
BgChr1_25619347:16709:144	16709	144	BB	AA	BB	BB	BB	-	BB	BB	-	-	BB	BB	-	-	BB	-	BB	BB	BB	-	BB	AA	-	BB	AA	BB	BB	BB	BB	BB	BB	BB	AA	AA	-	BB	BB	-	-	BB	AA	-	BB	BB	BB	BB	AA
BgChr1_25640772:5818:17	5818	17	BB	AA	BB	BB	BB	-	BB	BB	-	-	BB	BB	-	-	BB	-	BB	BB	BB	-	BB	AA	-	BB	AA	BB	BB	BB	BB	BB	BB	BB	AA	AA	-	BB	BB	-	-	BB	AA	-	BB	BB	BB	BB	AA
BgChr1_25654180:436682:1823	436682	1823	BB	AA	BB	BB	BB	-	BB	BB	-	-	BB	BB	-	-	BB	-	BB	BB	BB	-	BB	AA	-	BB	AA	BB	BB	BB	BB	BB	BB	BB	AA	AA	-	BB	BB	-	-	BB	AA	-	BB	BB	BB	BB	AA
BgChr1_26091627:9903:59	9903	59	BB	AA	BB	BB	BB	-	BB	BB	-	-	BB	BB	-	-	BB	-	BB	BB	BB	-	BB	AA	-	BB	AA	BB	BB	BB	BB	BB	BB	BB	AA	AA	-	BB	BB	-	-	BB	AA	-	BB	BB	BB	BB	AA
BgChr1_26101821:3799:6	3799	6	BB	AA	BB	BB	BB	-	BB	BB	-	-	BB	BB	-	-	BB	-	BB	BB	BB	-	BB	AA	-	BB	AA	BB	BB	BB	BB	BB	BB	BB	AA	AA	-	BB	BB	-	-	BB	AA	-	BB	BB	BB	BB	AA
BgChr1_26131276:7364:82	7364	82	BB	AA	BB	BB	BB	-	BB	BB	-	-	BB	BB	-	-	BB	-	BB	BB	BB	-	BB	AA	-	BB	AA	BB	BB	BB	BB	BB	BB	BB	AA	AA	-	BB	BB	-	-	BB	AA	-	BB	BB	BB	BB	AA
BgChr1_26153851:3724901:19661	3724901	19661	BB	AA	BB	BB	BB	-	BB	BB	-	-	BB	BB	-	-	BB	-	BB	BB	BB	-	BB	AA	-	BB	AA	BB	BB	BB	BB	BB	BB	BB	AA	AA	-	BB	BB	-	-	BB	AA	-	BB	BB	BB	BB	AA
BgChr1_29879199:9330:7	9330	7	BB	AA	BB	BB	BB	-	BB	BB	-	-	BB	BB	-	-	BB	-	BB	BB	BB	-	BB	AA	-	BB	AA	BB	BB	BB	BB	BB	BB	BB	AA	-	-	BB	BB	-	-	BB	-	-	BB	BB	BB	BB	AA
BgChr1_29889430:21579:21	21579	21	BB	AA	BB	BB	BB	-	BB	BB	-	-	BB	BB	-	-	BB	-	BB	BB	BB	-	BB	AA	-	BB	AA	BB	BB	BB	BB	BB	BB	BB	AA	-	-	BB	BB	-	-	BB	-	-	BB	BB	BB	BB	AA
BgChr1_29913699:6284:5	6284	5	BB	AA	BB	BB	BB	-	BB	BB	-	-	BB	BB	-	-	BB	-	BB	BB	BB	-	BB	AA	-	BB	AA	BB	BB	BB	BB	BB	BB	BB	AA	-	-	BB	BB	-	-	BB	-	-	BB	BB	BB	BB	AA
BgChr1_29933102:10620221:36803	10620221	36803	BB	AA	BB	BB	BB	-	BB	BB	-	-	BB	BB	-	-	BB	-	BB	BB	BB	-	BB	AA	-	BB	AA	BB	BB	BB	BB	BB	BB	BB	AA	-	-	BB	BB	-	-	BB	-	-	BB	BB	BB	BB	AA
BgChr1_40553890:6962187:22666	6962187	22666	BB	AA	BB	BB	BB	-	BB	BB	-	-	BB	BB	-	-	AA	-	BB	BB	BB	-	BB	AA	-	BB	AA	BB	BB	BB	BB	BB	BB	BB	AA	-	-	BB	BB	-	-	BB	-	-	BB	BB	BB	BB	AA
BgChr1_47516654:9311714:54336	9311714	54336	BB	AA	BB	BB	BB	-	BB	BB	-	-	BB	BB	-	-	AA	-	BB	BB	BB	-	BB	AA	-	BB	AA	BB	BB	BB	BB	BB	BB	BB	AA	-	-	-	BB	-	-	BB	-	-	BB	BB	BB	BB	AA
BgChr1_56828739:9274:38	9274	38	BB	AA	BB	BB	BB	-	BB	BB	-	-	BB	BB	-	AA	AA	-	BB	BB	BB	-	BB	AA	-	BB	AA	BB	BB	BB	BB	BB	BB	BB	AA	BB	-	-	BB	-	-	BB	-	-	BB	BB	BB	BB	AA
BgChr1_56838828:39778:495	39778	495	BB	AA	BB	BB	BB	-	BB	BB	-	-	BB	BB	-	AA	AA	-	BB	BB	BB	-	BB	AA	-	BB	AA	BB	BB	BB	BB	BB	BB	BB	AA	BB	-	-	BB	-	-	BB	-	-	BB	BB	BB	BB	AA
BgChr1_56880065:1797:22	1797	22	BB	AA	BB	BB	BB	-	BB	BB	-	-	BB	BB	-	AA	AA	-	BB	BB	BB	-	BB	AA	-	BB	AA	BB	BB	BB	BB	BB	BB	BB	AA	BB	-	-	BB	-	-	BB	-	-	BB	BB	BB	BB	AA
BgChr1_56897936:2139432:16956	2139432	16956	BB	AA	BB	BB	BB	-	BB	BB	-	-	BB	BB	-	AA	AA	-	BB	BB	BB	-	BB	AA	-	BB	AA	BB	BB	BB	BB	BB	BB	BB	AA	BB	-	-	BB	-	-	BB	-	-	BB	BB	BB	BB	AA
BgChr1_59038143:9540:23	9540	23	BB	AA	BB	BB	BB	-	BB	BB	-	-	BB	BB	-	AA	AA	-	BB	BB	BB	-	BB	AA	-	BB	AA	BB	BB	BB	BB	BB	BB	BB	AA	BB	-	-	BB	-	-	BB	-	-	BB	BB	BB	BB	AA
BgChr1_59048514:30206:216	30206	216	BB	AA	BB	BB	BB	-	BB	BB	-	-	BB	BB	-	AA	AA	-	BB	BB	BB	-	BB	AA	-	BB	AA	BB	BB	BB	BB	BB	BB	BB	AA	BB	-	-	BB	-	-	BB	-	-	BB	BB	BB	BB	AA
BgChr1_59078825:9827:51	9827	51	BB	AA	BB	BB	BB	-	BB	BB	-	-	BB	BB	-	AA	AA	-	BB	BB	BB	-	BB	AA	-	BB	AA	BB	BB	BB	BB	BB	BB	BB	AA	BB	-	-	BB	-	-	BB	-	-	BB	BB	BB	BB	AA
BgChr1_59088911:104525:467	104525	467	BB	AA	BB	BB	BB	-	BB	BB	-	-	BB	BB	-	AA	AA	-	BB	BB	BB	-	BB	AA	-	BB	AA	BB	BB	BB	BB	BB	BB	BB	AA	BB	-	-	BB	-	-	BB	-	-	BB	BB	BB	BB	AA
BgChr1_59194866:9555:16	9555	16	BB	AA	BB	BB	BB	-	BB	BB	-	-	BB	BB	-	AA	AA	-	BB	BB	BB	-	BB	AA	-	BB	AA	BB	BB	BB	BB	BB	BB	BB	AA	BB	-	-	BB	-	-	BB	-	-	BB	BB	BB	BB	AA
BgChr1_59205610:30219:105	30219	105	BB	AA	BB	BB	BB	-	BB	BB	-	-	BB	BB	-	AA	AA	-	BB	BB	BB	-	BB	AA	-	BB	AA	BB	BB	BB	BB	BB	BB	BB	AA	BB	-	-	BB	-	-	BB	-	-	BB	BB	BB	BB	AA
BgChr1_59236319:8812:10	8812	10	BB	AA	BB	BB	BB	-	BB	BB	-	-	BB	BB	-	AA	AA	-	BB	BB	BB	-	BB	AA	-	BB	AA	BB	BB	BB	BB	BB	BB	BB	AA	BB	-	-	BB	-	-	BB	-	-	BB	BB	BB	BB	AA
BgChr1_59247374:2192675:12753	2192675	12753	BB	AA	BB	BB	BB	-	BB	BB	-	-	BB	BB	-	AA	AA	-	BB	BB	BB	-	BB	AA	-	BB	AA	BB	BB	BB	BB	BB	BB	BB	AA	BB	-	-	BB	-	-	BB	-	-	BB	BB	BB	BB	AA
BgChr1_61440570:48911:45	48911	45	BB	AA	BB	BB	BB	-	BB	BB	-	-	BB	BB	-	AA	AA	-	BB	BB	BB	-	BB	AA	-	BB	AA	BB	BB	BB	BB	BB	BB	BB	AA	BB	-	-	BB	-	-	BB	-	-	BB	BB	BB	BB	AA
BgChr1_61491622:194855:1032	194855	1032	BB	AA	BB	BB	BB	-	BB	BB	-	-	BB	BB	-	AA	AA	-	BB	BB	BB	-	BB	AA	-	BB	AA	BB	BB	BB	BB	BB	BB	BB	AA	BB	-	-	BB	-	-	BB	-	-	BB	BB	BB	BB	AA
BgChr1_61689291:14104359:86564	14104359	86564	BB	AA	BB	BB	BB	-	BB	BB	-	-	BB	BB	-	AA	AA	-	BB	BB	BB	-	BB	AA	-	BB	AA	BB	BB	BB	BB	BB	BB	BB	AA	BB	-	-	BB	-	-	BB	-	-	BB	BB	BB	-	AA
BgChr1_76287365:1:1	1	1	BB	AA	BB	BB	BB	AA	BB	BB	-	-	BB	BB	AA	-	AA	-	BB	BB	BB	AA	BB	BB	-	BB	AA	BB	BB	BB	BB	BB	BB	BB	AA	BB	-	-	BB	-	BB	BB	-	BB	BB	BB	BB	AA	AA
BgChr1_76337309:1:1	1	1	BB	AA	BB	BB	BB	AA	BB	BB	-	-	BB	BB	AA	-	AA	-	BB	BB	BB	AA	BB	BB	-	BB	AA	BB	BB	BB	BB	BB	BB	BB	AA	BB	-	-	BB	-	BB	BB	-	BB	BB	BB	BB	AA	AA
BgChr1_76392988:1:1	1	1	BB	AA	BB	BB	BB	AA	BB	BB	AA	-	BB	BB	AA	-	AA	-	BB	BB	BB	AA	BB	BB	-	BB	AA	BB	BB	BB	BB	BB	BB	BB	AA	BB	-	-	BB	-	BB	BB	-	BB	BB	BB	BB	AA	AA
BgChr1_76556610:454808:4	454808	4	BB	AA	BB	BB	BB	AA	BB	BB	AA	-	BB	BB	AA	-	AA	-	BB	BB	BB	AA	BB	BB	-	BB	AA	BB	BB	BB	BB	BB	BB	BB	AA	BB	-	-	BB	-	BB	BB	-	BB	BB	BB	BB	AA	AA
BgChr1_77136673:1:1	1	1	BB	AA	BB	BB	BB	AA	BB	BB	AA	-	BB	BB	AA	-	AA	-	BB	BB	BB	AA	BB	BB	AA	BB	AA	BB	BB	BB	BB	BB	BB	BB	AA	BB	-	-	BB	-	BB	BB	-	BB	BB	BB	BB	AA	AA
BgChr1_77791053:2990041:29775	2990041	29775	BB	AA	BB	AA	BB	AA	BB	BB	AA	-	BB	BB	AA	-	AA	-	BB	BB	BB	AA	BB	BB	AA	BB	AA	BB	BB	BB	BB	BB	BB	BB	AA	BB	-	-	AA	AA	BB	BB	-	BB	BB	BB	BB	AA	AA
BgChr1_80787083:18943:5	18943	5	BB	AA	BB	AA	BB	AA	BB	BB	AA	BB	BB	BB	AA	-	AA	-	BB	BB	BB	AA	BB	BB	AA	BB	AA	BB	BB	BB	BB	BB	BB	BB	AA	BB	-	-	AA	AA	BB	BB	BB	BB	BB	BB	BB	AA	AA
BgChr1_80822457:8267:2	8267	2	BB	AA	BB	AA	BB	AA	BB	BB	AA	BB	BB	BB	AA	-	AA	-	BB	BB	BB	AA	BB	BB	AA	BB	AA	BB	BB	BB	BB	BB	BB	BB	AA	BB	-	-	AA	AA	BB	BB	BB	BB	BB	BB	BB	AA	AA
BgChr1_80834474:15268:5	15268	5	BB	AA	BB	AA	BB	AA	BB	BB	AA	BB	BB	BB	AA	-	AA	-	BB	BB	BB	AA	BB	BB	AA	BB	AA	BB	BB	BB	BB	BB	BB	BB	AA	BB	-	-	AA	AA	BB	BB	BB	BB	BB	BB	BB	AA	AA
BgChr1_80861416:1:1	1	1	BB	AA	BB	AA	BB	AA	BB	BB	AA	BB	BB	BB	AA	-	AA	-	BB	BB	BB	AA	BB	BB	AA	BB	AA	BB	BB	BB	BB	BB	BB	BB	AA	BB	-	-	AA	AA	BB	BB	BB	BB	BB	BB	BB	AA	AA
BgChr1_80878784:307974:864	307974	864	BB	AA	BB	AA	BB	AA	BB	BB	AA	BB	BB	BB	AA	-	AA	-	BB	BB	BB	AA	BB	BB	AA	BB	AA	BB	BB	BB	BB	BB	BB	BB	AA	BB	-	-	AA	AA	BB	BB	BB	BB	BB	BB	BB	AA	AA
BgChr1_81694623:1366:2	1366	2	BB	AA	BB	BB	BB	AA	BB	BB	AA	BB	BB	BB	AA	BB	AA	-	BB	BB	BB	AA	BB	BB	-	BB	-	BB	BB	BB	BB	AA	BB	BB	AA	BB	-	AA	BB	AA	BB	BB	BB	BB	BB	BB	BB	AA	AA
BgChr1_82030103:1:1	1	1	BB	AA	BB	BB	BB	AA	BB	BB	AA	BB	BB	BB	AA	BB	AA	-	BB	AA	BB	AA	AA	BB	-	BB	-	BB	BB	BB	BB	AA	BB	BB	AA	BB	-	AA	BB	AA	BB	BB	BB	BB	BB	BB	BB	AA	AA
BgChr1_82517986:59222:900	59222	900	BB	AA	AA	BB	BB	-	AA	BB	AA	BB	AA	AA	AA	BB	AA	-	BB	AA	BB	-	AA	AA	BB	BB	-	BB	BB	BB	AA	-	BB	BB	AA	BB	BB	AA	BB	AA	BB	AA	BB	AA	BB	BB	BB	AA	BB
BgChr1_82591076:55827:6	55827	6	BB	AA	AA	BB	BB	-	AA	BB	AA	BB	AA	AA	AA	BB	AA	-	BB	AA	BB	-	AA	AA	BB	BB	-	BB	BB	BB	AA	-	BB	BB	AA	BB	BB	AA	BB	AA	BB	AA	BB	AA	BB	BB	BB	AA	BB
BgChr1_82661947:1572211:20461	1572211	20461	BB	AA	AA	BB	BB	-	AA	BB	AA	BB	AA	AA	AA	BB	AA	-	BB	AA	BB	-	AA	AA	BB	BB	-	BB	BB	BB	AA	-	BB	BB	AA	BB	BB	AA	BB	AA	BB	AA	BB	AA	BB	BB	BB	AA	BB
BgChr1_84234259:426187:5604	426187	5604	BB	AA	AA	BB	BB	-	AA	BB	AA	BB	AA	AA	AA	BB	AA	-	BB	AA	BB	-	AA	AA	BB	BB	BB	BB	BB	BB	AA	-	BB	BB	AA	BB	AA	AA	BB	BB	BB	AA	BB	AA	BB	BB	BB	AA	BB
BgChr1_84660573:9236:165	9236	165	BB	AA	AA	BB	BB	BB	AA	BB	AA	BB	AA	AA	AA	BB	BB	-	BB	AA	BB	BB	AA	AA	BB	BB	BB	BB	BB	BB	AA	-	BB	BB	AA	BB	AA	BB	BB	BB	BB	-	BB	AA	BB	AA	BB	AA	BB
BgChr1_84670842:130820:2667	130820	2667	BB	AA	AA	BB	BB	BB	AA	BB	AA	BB	AA	AA	AA	BB	BB	-	BB	AA	BB	BB	AA	AA	BB	BB	BB	BB	BB	BB	AA	-	BB	BB	AA	BB	AA	BB	BB	BB	BB	BB	BB	AA	BB	AA	BB	AA	BB
BgChr1_84801741:211707:4129	211707	4129	BB	AA	AA	BB	BB	BB	AA	BB	AA	BB	AA	AA	AA	BB	BB	-	BB	AA	BB	BB	AA	AA	BB	BB	BB	BB	BB	BB	AA	-	BB	BB	AA	BB	AA	-	BB	BB	BB	BB	-	AA	BB	AA	BB	AA	BB
BgChr1_85013555:1577000:24975	1577000	24975	BB	AA	AA	BB	BB	BB	AA	BB	AA	BB	AA	AA	AA	BB	BB	-	BB	AA	BB	BB	AA	AA	BB	BB	BB	BB	BB	BB	BB	-	BB	BB	AA	BB	AA	-	BB	BB	BB	BB	-	AA	BB	AA	BB	AA	BB
BgChr1_86591028:307998:5639	307998	5639	BB	AA	AA	BB	BB	BB	AA	BB	AA	BB	AA	AA	AA	BB	BB	AA	BB	AA	BB	BB	AA	AA	BB	BB	BB	BB	BB	BB	BB	-	-	-	AA	BB	AA	-	BB	BB	BB	BB	AA	AA	BB	AA	BB	AA	BB
BgChr1_86901415:892367:13901	892367	13901	BB	AA	AA	BB	BB	BB	AA	BB	AA	BB	AA	AA	AA	AA	BB	AA	BB	AA	BB	BB	AA	AA	BB	BB	BB	BB	BB	BB	BB	-	-	-	AA	AA	AA	-	BB	AA	BB	BB	AA	AA	BB	AA	BB	AA	BB
BgChr1_87793847:460192:7556	460192	7556	BB	AA	AA	BB	BB	BB	AA	BB	AA	BB	AA	AA	AA	AA	BB	AA	BB	AA	BB	BB	AA	AA	BB	BB	BB	BB	BB	BB	BB	BB	-	-	AA	AA	AA	-	BB	AA	BB	BB	AA	AA	BB	AA	BB	AA	BB
BgChr1_88254094:183689:3054	183689	3054	BB	AA	AA	BB	BB	BB	AA	BB	AA	BB	AA	AA	AA	AA	BB	AA	BB	AA	BB	BB	AA	AA	BB	BB	BB	AA	BB	BB	BB	BB	-	-	AA	AA	AA	-	BB	AA	BB	BB	AA	AA	BB	AA	BB	AA	BB
BgChr1_88439554:519806:7983	519806	7983	BB	AA	AA	BB	BB	BB	AA	BB	AA	BB	AA	AA	AA	AA	BB	AA	BB	AA	BB	BB	AA	AA	BB	BB	BB	AA	BB	BB	BB	BB	-	AA	AA	AA	AA	-	BB	AA	BB	BB	AA	AA	BB	AA	BB	AA	BB
BgChr1_88960645:90536:1365	90536	1365	BB	AA	AA	BB	BB	BB	AA	BB	AA	BB	AA	AA	AA	AA	BB	AA	BB	AA	BB	BB	AA	AA	BB	BB	-	AA	BB	BB	BB	BB	-	AA	AA	AA	AA	-	BB	AA	AA	BB	AA	AA	BB	AA	BB	AA	BB
BgChr1_89051636:836759:11360	836759	11360	BB	AA	AA	BB	BB	BB	AA	BB	AA	BB	AA	AA	AA	AA	BB	AA	BB	AA	BB	BB	AA	AA	BB	BB	AA	AA	BB	BB	BB	BB	-	AA	AA	AA	AA	-	BB	AA	AA	BB	AA	AA	BB	AA	BB	AA	BB
BgChr1_89968483:4708:8	4708	8	BB	AA	AA	BB	BB	BB	AA	BB	AA	BB	AA	AA	AA	AA	BB	AA	BB	AA	BB	BB	AA	AA	BB	BB	AA	AA	BB	BB	BB	BB	-	AA	AA	AA	AA	-	BB	AA	AA	BB	AA	AA	BB	AA	BB	AA	BB
BgChr1_89981607:1:1	1	1	BB	AA	AA	BB	BB	BB	AA	BB	AA	BB	AA	AA	AA	AA	BB	AA	BB	AA	BB	BB	AA	AA	BB	BB	AA	AA	BB	BB	BB	BB	-	AA	AA	AA	AA	-	BB	AA	AA	BB	AA	AA	BB	AA	BB	AA	BB
BgChr1_90027106:6200:2	6200	2	BB	AA	AA	BB	BB	BB	AA	BB	AA	BB	AA	AA	AA	AA	BB	AA	BB	AA	BB	BB	AA	AA	BB	BB	AA	AA	BB	BB	BB	BB	-	AA	AA	AA	AA	AA	BB	AA	AA	BB	AA	AA	BB	AA	BB	AA	BB
BgChr1_90037397:7420:3	7420	3	BB	AA	AA	BB	BB	BB	AA	BB	AA	BB	AA	AA	AA	AA	BB	AA	BB	AA	BB	BB	AA	AA	BB	BB	AA	AA	BB	BB	BB	BB	-	AA	AA	AA	AA	AA	BB	AA	AA	BB	AA	AA	BB	AA	BB	AA	BB
BgChr1_90050577:1:1	1	1	BB	AA	AA	BB	BB	BB	AA	BB	AA	BB	AA	AA	AA	AA	BB	AA	BB	AA	BB	BB	AA	AA	BB	BB	AA	AA	BB	BB	BB	BB	-	AA	AA	AA	AA	AA	BB	AA	AA	BB	AA	AA	BB	AA	BB	AA	BB
BgChr1_90062473:3704:3	3704	3	BB	AA	AA	BB	BB	BB	AA	BB	AA	BB	AA	AA	AA	AA	BB	AA	BB	AA	BB	BB	AA	AA	BB	BB	AA	AA	BB	BB	BB	BB	-	AA	AA	AA	AA	AA	BB	AA	AA	BB	AA	AA	BB	AA	BB	AA	BB
BgChr1_90088645:6332:3	6332	3	BB	AA	AA	BB	BB	BB	AA	BB	AA	BB	AA	AA	AA	AA	BB	AA	BB	AA	BB	BB	AA	AA	BB	BB	AA	AA	BB	BB	BB	BB	-	AA	AA	AA	AA	AA	BB	AA	AA	BB	AA	AA	BB	AA	BB	AA	BB
BgChr1_90127503:1:1	1	1	BB	AA	AA	BB	BB	BB	AA	BB	AA	BB	AA	AA	AA	AA	BB	AA	BB	AA	BB	BB	AA	AA	BB	BB	AA	AA	BB	BB	BB	BB	-	AA	AA	AA	AA	AA	BB	AA	AA	BB	AA	AA	BB	AA	BB	AA	BB
BgChr1_90166840:8374:7	8374	7	BB	AA	AA	BB	BB	BB	AA	BB	AA	BB	AA	AA	AA	AA	BB	AA	BB	AA	BB	BB	AA	AA	BB	BB	AA	AA	BB	BB	BB	BB	-	AA	AA	AA	AA	AA	BB	AA	AA	BB	AA	AA	BB	AA	BB	AA	BB
BgChr1_90190870:423:3	423	3	BB	AA	AA	BB	BB	BB	AA	BB	AA	BB	AA	AA	AA	AA	BB	AA	BB	AA	BB	BB	AA	AA	BB	BB	AA	AA	BB	BB	BB	BB	-	AA	AA	AA	AA	AA	BB	AA	AA	BB	AA	AA	BB	AA	BB	AA	BB
BgChr1_90222464:1:1	1	1	BB	AA	AA	BB	BB	BB	AA	BB	AA	BB	AA	AA	AA	AA	BB	AA	BB	AA	BB	BB	AA	AA	BB	BB	AA	AA	BB	BB	BB	BB	-	AA	AA	AA	AA	AA	BB	AA	AA	BB	AA	AA	BB	AA	BB	AA	BB
BgChr1_90251543:1:1	1	1	BB	AA	AA	BB	BB	BB	AA	BB	AA	BB	AA	AA	AA	AA	BB	AA	BB	AA	BB	BB	AA	AA	BB	BB	AA	AA	BB	BB	BB	BB	-	AA	AA	AA	AA	AA	BB	AA	AA	BB	AA	AA	BB	AA	BB	AA	BB
BgChr1_90276145:6821:2	6821	2	BB	AA	AA	BB	BB	BB	AA	BB	AA	BB	AA	AA	AA	AA	BB	AA	BB	AA	BB	BB	AA	AA	BB	BB	AA	AA	BB	BB	BB	BB	-	AA	AA	AA	AA	AA	BB	AA	AA	BB	AA	AA	BB	AA	BB	AA	BB
BgChr1_90288318:9981:6	9981	6	BB	AA	AA	BB	BB	BB	AA	BB	AA	BB	AA	AA	AA	AA	BB	AA	BB	AA	BB	BB	AA	AA	BB	BB	AA	AA	BB	BB	BB	BB	-	AA	AA	AA	AA	AA	BB	AA	AA	BB	AA	AA	BB	AA	BB	AA	BB
BgChr1_90298578:4215:8	4215	8	BB	AA	AA	BB	BB	BB	AA	BB	AA	BB	AA	AA	AA	AA	BB	AA	BB	AA	BB	BB	AA	AA	BB	BB	AA	AA	BB	BB	BB	BB	-	AA	AA	AA	AA	AA	BB	AA	AA	BB	AA	AA	BB	AA	BB	AA	BB
BgChr1_90368305:1:1	1	1	BB	AA	AA	BB	BB	BB	AA	BB	AA	BB	AA	AA	AA	AA	BB	AA	BB	AA	BB	BB	AA	AA	BB	BB	AA	AA	BB	BB	BB	BB	-	AA	AA	AA	AA	AA	BB	AA	AA	BB	AA	AA	BB	AA	BB	AA	BB
BgChr1_90411760:1:1	1	1	BB	AA	AA	BB	BB	BB	AA	BB	AA	BB	AA	AA	AA	AA	BB	AA	BB	AA	BB	BB	AA	AA	BB	BB	AA	AA	BB	BB	BB	BB	-	AA	AA	AA	AA	AA	BB	AA	AA	BB	AA	AA	BB	AA	BB	AA	BB
BgChr2_140429:1:1	1	1	BB	AA	AA	BB	AA	AA	BB	BB	AA	BB	AA	BB	AA	AA	AA	AA	BB	AA	AA	AA	AA	AA	BB	BB	BB	BB	AA	AA	AA	BB	AA	BB	AA	BB	AA	BB	BB	BB	AA	BB	BB	AA	BB	AA	AA	BB	BB
BgChr2_170416:1:1	1	1	BB	AA	AA	BB	AA	AA	BB	BB	AA	BB	AA	BB	AA	AA	AA	AA	BB	AA	AA	AA	AA	AA	BB	BB	BB	BB	AA	AA	AA	BB	AA	BB	AA	BB	AA	BB	BB	BB	AA	BB	BB	AA	BB	AA	AA	BB	BB
BgChr2_195241:9908:14	9908	14	BB	AA	AA	BB	AA	AA	BB	BB	AA	BB	AA	BB	AA	AA	AA	AA	BB	AA	AA	AA	AA	AA	BB	BB	BB	BB	AA	AA	AA	BB	AA	BB	AA	BB	AA	BB	BB	BB	AA	BB	BB	AA	BB	AA	AA	BB	BB
BgChr2_205362:6742:4	6742	4	BB	AA	AA	BB	AA	AA	BB	BB	AA	BB	AA	BB	AA	AA	AA	AA	BB	AA	AA	AA	AA	AA	BB	BB	BB	BB	AA	AA	AA	BB	AA	BB	AA	BB	AA	BB	BB	BB	AA	BB	BB	AA	BB	AA	AA	BB	BB
BgChr2_221000:4969:5	4969	5	BB	AA	AA	BB	AA	AA	BB	BB	AA	BB	AA	BB	AA	AA	AA	AA	BB	AA	AA	AA	AA	AA	BB	BB	BB	BB	AA	AA	AA	BB	AA	BB	AA	BB	AA	BB	BB	BB	AA	BB	BB	AA	BB	AA	AA	BB	BB
BgChr2_234923:1:1	1	1	BB	AA	AA	BB	AA	AA	BB	BB	AA	BB	AA	BB	AA	AA	AA	AA	BB	AA	AA	AA	AA	AA	BB	BB	BB	BB	AA	AA	AA	BB	AA	BB	AA	BB	AA	BB	BB	BB	AA	BB	BB	AA	BB	AA	AA	BB	BB
BgChr2_248765:9454:2	9454	2	BB	AA	AA	BB	AA	AA	BB	BB	AA	BB	AA	BB	AA	AA	AA	AA	BB	AA	AA	AA	AA	AA	BB	BB	BB	BB	AA	AA	AA	BB	AA	BB	AA	BB	AA	BB	BB	BB	AA	BB	BB	AA	BB	AA	AA	BB	BB
BgChr2_310447:841:2	841	2	BB	AA	AA	BB	AA	AA	BB	BB	AA	BB	AA	BB	AA	AA	AA	AA	BB	AA	AA	AA	AA	AA	BB	BB	BB	BB	AA	AA	AA	BB	AA	BB	AA	BB	AA	BB	BB	BB	AA	BB	BB	AA	BB	AA	AA	BB	BB
BgChr2_335973:5734:5	5734	5	BB	AA	AA	BB	AA	AA	BB	BB	AA	BB	AA	BB	AA	AA	AA	AA	BB	AA	AA	AA	AA	AA	BB	BB	BB	BB	AA	AA	AA	BB	AA	BB	AA	BB	AA	BB	BB	BB	AA	BB	BB	AA	BB	AA	AA	BB	BB
BgChr2_359964:567:2	567	2	BB	AA	AA	BB	AA	AA	BB	BB	AA	BB	AA	BB	AA	AA	AA	AA	BB	AA	AA	AA	AA	AA	BB	BB	BB	BB	AA	AA	AA	BB	AA	BB	AA	BB	AA	BB	BB	BB	AA	BB	BB	AA	BB	AA	AA	BB	BB
BgChr2_374446:7496:5	7496	5	BB	AA	AA	BB	AA	AA	BB	BB	AA	BB	AA	BB	AA	AA	AA	AA	BB	AA	AA	AA	AA	AA	BB	BB	BB	BB	AA	AA	AA	BB	AA	BB	AA	BB	AA	BB	BB	BB	AA	BB	BB	AA	BB	AA	AA	BB	BB
BgChr2_390613:1:1	1	1	BB	AA	AA	BB	AA	AA	BB	BB	AA	BB	AA	BB	AA	AA	AA	AA	BB	AA	AA	AA	AA	AA	BB	BB	BB	BB	AA	AA	AA	BB	AA	BB	AA	BB	AA	BB	BB	BB	AA	BB	BB	AA	BB	AA	AA	BB	BB
BgChr2_429881:29:3	29	3	BB	AA	AA	BB	AA	AA	BB	BB	AA	BB	AA	BB	AA	AA	AA	AA	BB	AA	AA	AA	AA	AA	BB	BB	BB	BB	AA	AA	AA	BB	AA	BB	AA	BB	AA	BB	BB	BB	AA	BB	BB	AA	BB	AA	AA	BB	BB
BgChr2_573070:1:1	1	1	BB	AA	AA	BB	AA	AA	BB	BB	AA	BB	AA	BB	AA	AA	AA	AA	BB	AA	AA	AA	AA	AA	BB	BB	BB	BB	AA	AA	AA	BB	AA	BB	AA	BB	AA	BB	BB	BB	AA	BB	BB	AA	BB	AA	AA	BB	BB
BgChr2_600478:9442:4	9442	4	BB	AA	AA	BB	AA	AA	BB	BB	AA	BB	AA	BB	AA	AA	AA	AA	BB	AA	AA	AA	AA	AA	BB	BB	BB	BB	AA	AA	AA	BB	AA	BB	AA	BB	AA	BB	BB	BB	AA	BB	BB	AA	BB	AA	AA	BB	BB
BgChr2_610728:870:3	870	3	BB	AA	AA	BB	AA	AA	BB	BB	AA	BB	AA	BB	AA	AA	AA	AA	BB	AA	AA	AA	AA	AA	BB	BB	BB	BB	AA	AA	AA	BB	AA	BB	AA	BB	AA	BB	BB	BB	AA	BB	BB	AA	BB	AA	AA	BB	BB
BgChr2_627751:1:1	1	1	BB	AA	AA	BB	AA	AA	BB	BB	AA	BB	AA	BB	AA	AA	AA	AA	BB	AA	AA	AA	AA	AA	BB	BB	BB	BB	AA	AA	AA	BB	AA	BB	AA	BB	AA	BB	BB	BB	AA	BB	BB	AA	BB	AA	AA	BB	BB
BgChr2_645873:355:2	355	2	BB	AA	AA	BB	AA	AA	BB	BB	AA	BB	AA	BB	AA	AA	AA	AA	BB	AA	AA	AA	AA	AA	BB	BB	BB	BB	AA	AA	AA	BB	AA	BB	AA	BB	AA	BB	BB	BB	AA	BB	BB	AA	BB	AA	AA	BB	BB
BgChr2_728947:6308:4	6308	4	BB	AA	AA	BB	AA	AA	BB	BB	AA	BB	AA	BB	AA	AA	AA	AA	BB	AA	AA	AA	AA	AA	BB	BB	BB	BB	AA	AA	AA	BB	AA	BB	AA	BB	AA	BB	BB	BB	AA	BB	BB	AA	BB	AA	AA	BB	BB
BgChr2_758393:3112:3	3112	3	BB	AA	AA	BB	AA	AA	BB	BB	AA	BB	AA	-	AA	AA	AA	AA	BB	AA	AA	AA	AA	AA	BB	BB	BB	BB	AA	AA	AA	BB	AA	BB	AA	BB	AA	BB	BB	BB	AA	BB	BB	AA	BB	AA	AA	BB	BB
BgChr2_788315:1:1	1	1	BB	AA	AA	BB	AA	AA	BB	BB	AA	BB	AA	-	AA	AA	AA	AA	BB	AA	AA	AA	AA	AA	BB	BB	BB	BB	AA	AA	AA	BB	AA	BB	AA	BB	AA	BB	BB	BB	AA	BB	BB	AA	BB	AA	AA	BB	BB
BgChr2_799795:6992:3	6992	3	BB	AA	AA	BB	AA	AA	BB	BB	AA	BB	AA	-	AA	AA	AA	AA	BB	AA	AA	AA	AA	AA	BB	BB	BB	BB	AA	AA	AA	BB	AA	BB	AA	BB	AA	BB	BB	BB	AA	BB	BB	AA	BB	AA	AA	BB	BB
BgChr2_813694:9545:4	9545	4	BB	AA	AA	BB	AA	AA	BB	BB	AA	BB	AA	-	AA	AA	AA	AA	BB	AA	AA	AA	AA	AA	BB	BB	BB	BB	AA	AA	AA	BB	AA	BB	AA	BB	AA	BB	BB	BB	AA	BB	BB	AA	BB	AA	AA	BB	BB
BgChr2_825058:6095:4	6095	4	BB	AA	AA	BB	AA	AA	BB	BB	AA	BB	AA	-	AA	AA	AA	AA	BB	AA	AA	AA	AA	AA	BB	BB	BB	BB	AA	AA	AA	BB	AA	BB	AA	BB	AA	BB	BB	BB	AA	BB	BB	AA	BB	AA	AA	BB	BB
BgChr2_856533:81:4	81	4	BB	AA	AA	BB	AA	AA	BB	BB	AA	BB	AA	-	AA	AA	AA	AA	BB	AA	AA	AA	AA	AA	BB	BB	BB	BB	AA	AA	AA	BB	AA	BB	AA	BB	AA	BB	BB	BB	AA	BB	BB	AA	BB	AA	AA	BB	BB
BgChr2_873852:9423:3	9423	3	BB	AA	AA	BB	AA	AA	BB	BB	AA	BB	AA	AA	AA	AA	AA	AA	BB	AA	AA	AA	AA	AA	BB	BB	BB	BB	AA	AA	AA	BB	AA	BB	AA	BB	AA	BB	BB	BB	AA	BB	BB	AA	BB	AA	AA	BB	BB
BgChr2_888738:9026:5	9026	5	BB	AA	AA	BB	AA	AA	BB	BB	AA	BB	AA	AA	AA	AA	AA	AA	BB	AA	AA	AA	AA	AA	BB	BB	BB	BB	AA	AA	AA	BB	AA	BB	AA	BB	AA	BB	BB	BB	AA	BB	BB	AA	BB	AA	AA	BB	BB
BgChr2_951279:7250:4	7250	4	BB	AA	AA	BB	AA	AA	BB	BB	AA	BB	AA	AA	AA	AA	AA	AA	BB	AA	AA	AA	AA	AA	BB	BB	BB	BB	AA	AA	AA	BB	AA	BB	AA	BB	AA	BB	BB	BB	AA	BB	BB	AA	BB	AA	AA	BB	BB
BgChr2_975099:8348:3	8348	3	BB	AA	AA	BB	AA	AA	BB	BB	AA	BB	AA	AA	AA	AA	AA	AA	BB	AA	AA	AA	AA	AA	BB	BB	BB	BB	AA	AA	AA	BB	AA	BB	AA	BB	AA	BB	BB	BB	AA	BB	BB	AA	BB	AA	AA	BB	BB
BgChr2_989424:4559:5	4559	5	BB	AA	AA	BB	AA	AA	BB	BB	AA	BB	AA	AA	AA	AA	AA	AA	BB	AA	AA	AA	AA	AA	BB	BB	BB	BB	AA	AA	AA	BB	AA	BB	AA	BB	AA	BB	BB	BB	AA	BB	BB	AA	BB	AA	AA	BB	BB
BgChr2_1003613:4540:4	4540	4	BB	AA	AA	BB	AA	AA	BB	BB	AA	BB	AA	AA	AA	AA	AA	AA	BB	AA	AA	AA	AA	AA	BB	BB	BB	BB	AA	AA	AA	BB	AA	BB	AA	BB	AA	BB	BB	BB	AA	BB	BB	AA	BB	AA	AA	BB	BB
BgChr2_1014426:7022:6	7022	6	BB	AA	AA	BB	AA	AA	BB	BB	AA	BB	AA	AA	AA	AA	AA	AA	BB	AA	AA	AA	AA	AA	BB	BB	BB	BB	AA	AA	AA	BB	AA	BB	AA	BB	AA	BB	BB	BB	AA	BB	BB	AA	BB	AA	AA	BB	BB
BgChr2_1025422:9116:5	9116	5	BB	AA	AA	BB	AA	AA	BB	BB	AA	BB	AA	AA	AA	AA	AA	AA	BB	AA	AA	AA	AA	AA	BB	BB	BB	BB	AA	AA	AA	BB	AA	BB	AA	BB	AA	BB	BB	BB	AA	BB	BB	AA	BB	AA	AA	BB	BB
BgChr2_1036086:3802:10	3802	10	BB	AA	AA	BB	AA	AA	BB	BB	AA	BB	AA	AA	AA	AA	AA	AA	BB	AA	AA	AA	AA	AA	BB	BB	BB	BB	AA	AA	AA	BB	AA	BB	AA	BB	AA	BB	BB	BB	AA	BB	BB	AA	BB	AA	AA	BB	BB
BgChr2_1046395:4646:3	4646	3	BB	AA	AA	BB	AA	AA	BB	BB	AA	BB	AA	AA	AA	AA	AA	AA	BB	AA	AA	AA	AA	AA	BB	BB	BB	BB	AA	AA	AA	BB	AA	BB	AA	BB	AA	BB	BB	BB	AA	BB	BB	AA	BB	AA	AA	BB	BB
BgChr2_1061920:1:1	1	1	BB	AA	AA	BB	AA	AA	BB	BB	AA	BB	AA	AA	AA	AA	AA	AA	BB	AA	AA	AA	AA	AA	BB	BB	BB	BB	AA	AA	AA	BB	AA	BB	AA	BB	AA	BB	BB	BB	AA	BB	BB	AA	BB	AA	AA	BB	BB
BgChr2_1078444:147:2	147	2	BB	AA	AA	BB	AA	AA	BB	BB	AA	BB	AA	AA	AA	AA	AA	AA	BB	AA	AA	AA	AA	AA	BB	BB	BB	BB	AA	AA	AA	BB	AA	BB	AA	BB	AA	BB	BB	BB	AA	BB	BB	AA	BB	AA	AA	BB	BB
BgChr2_1121911:1:1	1	1	BB	AA	AA	BB	AA	AA	BB	BB	AA	BB	AA	AA	AA	AA	AA	AA	BB	AA	AA	AA	AA	AA	BB	BB	BB	BB	AA	AA	AA	BB	AA	BB	AA	BB	AA	BB	BB	BB	AA	BB	BB	AA	BB	AA	AA	BB	BB
BgChr2_1136648:1:1	1	1	BB	AA	AA	BB	AA	AA	BB	BB	AA	BB	AA	AA	AA	AA	AA	AA	BB	AA	AA	AA	AA	AA	BB	BB	BB	BB	AA	AA	AA	BB	AA	BB	AA	BB	AA	BB	BB	BB	AA	BB	BB	AA	BB	AA	AA	BB	BB
BgChr2_1148773:9311:9	9311	9	BB	AA	AA	BB	AA	AA	BB	BB	AA	BB	AA	AA	AA	AA	AA	AA	BB	AA	AA	AA	AA	AA	BB	BB	BB	BB	AA	AA	AA	BB	AA	BB	AA	BB	AA	BB	BB	BB	AA	BB	BB	AA	BB	AA	AA	BB	BB
BgChr2_1161645:20099:5	20099	5	BB	AA	AA	BB	AA	AA	BB	BB	AA	BB	AA	AA	AA	AA	AA	AA	BB	AA	AA	AA	AA	AA	BB	BB	BB	BB	AA	AA	AA	BB	AA	BB	AA	BB	AA	BB	BB	BB	AA	BB	BB	AA	BB	AA	AA	BB	BB
BgChr2_1187423:3641:3	3641	3	BB	AA	AA	BB	AA	AA	BB	BB	AA	BB	AA	AA	AA	AA	AA	AA	BB	AA	AA	AA	AA	AA	BB	BB	BB	BB	AA	AA	AA	BB	AA	BB	AA	BB	AA	BB	BB	BB	AA	BB	BB	AA	BB	AA	AA	BB	BB
BgChr2_1198908:6547:6	6547	6	BB	AA	AA	BB	AA	AA	BB	BB	AA	BB	AA	AA	AA	AA	AA	AA	BB	AA	AA	AA	AA	AA	BB	BB	BB	BB	AA	AA	AA	BB	AA	BB	AA	BB	AA	BB	BB	BB	AA	BB	BB	AA	BB	AA	AA	BB	BB
BgChr2_1208932:77574:33	77574	33	BB	AA	AA	BB	AA	AA	BB	BB	AA	BB	AA	AA	AA	AA	AA	AA	BB	AA	AA	AA	AA	AA	BB	BB	BB	BB	AA	AA	AA	BB	AA	BB	AA	BB	AA	BB	BB	BB	AA	BB	BB	AA	BB	AA	AA	BB	BB
BgChr2_1297079:1:1	1	1	BB	AA	AA	BB	AA	AA	BB	BB	AA	BB	AA	AA	AA	AA	AA	AA	BB	AA	AA	AA	AA	AA	BB	BB	BB	BB	AA	AA	AA	BB	AA	BB	AA	BB	AA	BB	BB	BB	AA	BB	BB	AA	BB	AA	AA	BB	BB
BgChr2_1307192:5685:2	5685	2	BB	AA	AA	BB	AA	AA	BB	BB	AA	BB	AA	AA	AA	AA	AA	AA	BB	AA	AA	AA	AA	AA	BB	BB	BB	BB	AA	AA	AA	BB	AA	BB	AA	BB	AA	BB	BB	BB	AA	BB	BB	AA	BB	AA	AA	BB	BB
BgChr2_1319564:9984:15	9984	15	BB	AA	AA	BB	AA	AA	BB	BB	AA	BB	AA	AA	AA	AA	AA	AA	BB	AA	AA	AA	AA	AA	BB	BB	BB	BB	AA	AA	AA	BB	AA	BB	AA	BB	AA	BB	BB	BB	AA	BB	BB	AA	BB	AA	AA	BB	BB
BgChr2_1333094:8667:5	8667	5	BB	AA	AA	BB	AA	AA	BB	BB	AA	BB	AA	AA	AA	AA	AA	AA	BB	AA	AA	AA	AA	AA	BB	BB	BB	BB	AA	AA	AA	BB	AA	BB	AA	BB	AA	BB	BB	BB	AA	BB	BB	AA	BB	AA	AA	BB	BB
BgChr2_1344481:356940:3608	356940	3608	BB	AA	AA	BB	AA	AA	BB	BB	AA	BB	AA	AA	AA	AA	AA	AA	BB	AA	AA	AA	AA	AA	BB	BB	BB	BB	AA	AA	AA	BB	AA	BB	AA	BB	AA	BB	BB	BB	AA	BB	BB	AA	BB	AA	AA	BB	BB
BgChr2_1701555:216605:3162	216605	3162	BB	AA	AA	BB	AA	AA	BB	BB	AA	BB	-	AA	AA	AA	AA	AA	BB	AA	AA	AA	AA	AA	BB	BB	BB	BB	AA	AA	AA	BB	AA	BB	AA	BB	AA	BB	BB	BB	AA	BB	BB	AA	BB	AA	AA	BB	BB
BgChr2_1919324:529380:6988	529380	6988	BB	AA	AA	BB	AA	AA	BB	BB	AA	BB	-	AA	AA	AA	AA	AA	BB	AA	AA	AA	AA	BB	BB	BB	BB	BB	AA	AA	AA	BB	AA	BB	AA	BB	AA	BB	BB	BB	AA	BB	BB	AA	BB	AA	AA	BB	BB
BgChr2_2449530:187914:2476	187914	2476	BB	AA	AA	AA	AA	AA	BB	BB	AA	BB	-	AA	AA	AA	AA	AA	BB	AA	AA	AA	AA	BB	BB	BB	BB	BB	AA	AA	AA	BB	AA	BB	AA	BB	AA	BB	BB	BB	AA	BB	BB	AA	BB	AA	AA	BB	BB
BgChr2_2637518:394516:2271	394516	2271	BB	AA	BB	AA	AA	AA	BB	BB	AA	BB	-	AA	AA	AA	AA	AA	BB	AA	AA	AA	AA	BB	BB	BB	BB	BB	AA	AA	AA	BB	AA	BB	AA	BB	AA	BB	BB	BB	AA	BB	BB	AA	BB	AA	AA	BB	BB
BgChr2_3034091:253963:4419	253963	4419	BB	AA	BB	AA	AA	AA	BB	BB	BB	BB	-	AA	BB	AA	AA	AA	BB	AA	AA	AA	AA	BB	BB	BB	BB	BB	AA	AA	AA	BB	AA	BB	AA	BB	AA	BB	BB	BB	AA	BB	BB	AA	BB	AA	AA	AA	BB
BgChr2_3294562:100512:1466	100512	1466	BB	AA	BB	AA	AA	AA	BB	BB	BB	BB	-	AA	BB	AA	AA	AA	BB	AA	AA	AA	AA	BB	BB	BB	BB	BB	AA	AA	AA	BB	AA	BB	AA	BB	AA	BB	BB	BB	AA	BB	BB	AA	BB	AA	AA	AA	BB
BgChr2_3397629:9972:173	9972	173	BB	AA	BB	AA	AA	AA	BB	BB	BB	AA	BB	AA	BB	AA	AA	AA	BB	AA	AA	AA	AA	BB	BB	BB	BB	BB	AA	AA	AA	BB	AA	BB	AA	BB	AA	BB	BB	BB	AA	BB	BB	AA	BB	AA	AA	AA	BB
BgChr2_3407652:230053:3152	230053	3152	BB	AA	BB	AA	AA	AA	BB	BB	BB	AA	BB	AA	BB	AA	AA	AA	BB	AA	AA	AA	AA	BB	BB	BB	BB	BB	AA	AA	AA	BB	AA	BB	AA	BB	AA	BB	BB	BB	AA	BB	BB	AA	BB	AA	AA	AA	BB
BgChr2_3651041:1:1	1	1	BB	AA	BB	AA	AA	AA	BB	BB	BB	AA	BB	AA	BB	-	AA	AA	BB	AA	AA	AA	AA	BB	BB	BB	BB	BB	AA	AA	AA	BB	AA	-	AA	BB	AA	BB	BB	BB	AA	BB	AA	AA	BB	AA	AA	AA	BB
BgChr2_3692558:259157:2083	259157	2083	BB	AA	BB	AA	AA	BB	BB	BB	BB	AA	BB	AA	BB	BB	BB	AA	BB	AA	AA	BB	AA	BB	BB	BB	BB	BB	AA	AA	AA	BB	AA	-	AA	BB	AA	BB	BB	BB	AA	BB	AA	AA	BB	AA	AA	AA	BB
BgChr2_3970723:450164:4978	450164	4978	BB	AA	BB	AA	AA	BB	BB	BB	BB	AA	BB	AA	BB	BB	BB	AA	BB	AA	AA	BB	AA	BB	BB	BB	BB	BB	AA	AA	AA	BB	AA	-	AA	BB	AA	BB	BB	BB	AA	BB	AA	AA	BB	AA	BB	AA	BB
BgChr2_4464314:4263:2	4263	2	BB	AA	BB	AA	AA	BB	BB	BB	BB	AA	BB	AA	BB	BB	BB	BB	BB	AA	AA	BB	AA	BB	BB	BB	BB	BB	AA	AA	AA	BB	AA	AA	AA	BB	AA	BB	BB	BB	AA	BB	AA	AA	BB	AA	BB	AA	BB
BgChr2_4524840:15514:357	15514	357	BB	AA	BB	AA	AA	BB	BB	BB	BB	AA	BB	AA	BB	AA	BB	BB	BB	BB	AA	BB	BB	BB	BB	BB	BB	BB	AA	AA	AA	BB	AA	AA	AA	BB	AA	BB	BB	BB	AA	BB	AA	AA	BB	AA	BB	AA	BB
BgChr2_4556806:29877:9	29877	9	BB	AA	BB	AA	AA	BB	BB	BB	BB	AA	BB	AA	BB	AA	BB	BB	BB	BB	BB	BB	BB	BB	BB	BB	BB	BB	AA	AA	BB	BB	BB	AA	AA	BB	BB	BB	AA	BB	AA	BB	AA	AA	BB	AA	BB	AA	BB
BgChr2_4599448:188340:2857	188340	2857	BB	AA	BB	AA	AA	BB	BB	BB	BB	AA	BB	BB	BB	AA	BB	BB	BB	BB	BB	BB	BB	BB	BB	BB	BB	AA	AA	AA	BB	BB	BB	AA	AA	BB	BB	BB	AA	BB	AA	BB	AA	AA	BB	AA	BB	AA	BB
BgChr2_4808538:1:1	1	1	BB	AA	BB	AA	AA	BB	BB	BB	BB	AA	BB	BB	BB	AA	BB	BB	BB	BB	BB	BB	BB	BB	BB	BB	BB	AA	AA	AA	BB	BB	BB	AA	AA	BB	BB	BB	AA	BB	BB	BB	AA	BB	BB	AA	BB	AA	BB
BgChr2_4858947:55897:487	55897	487	BB	AA	BB	AA	AA	BB	BB	BB	BB	AA	BB	BB	BB	AA	BB	BB	BB	BB	BB	BB	BB	BB	BB	BB	BB	AA	AA	AA	BB	BB	BB	AA	AA	BB	BB	BB	AA	BB	BB	BB	AA	BB	BB	AA	BB	AA	BB
BgChr2_4928939:19952:376	19952	376	BB	AA	BB	AA	AA	BB	BB	BB	BB	AA	BB	BB	BB	AA	BB	BB	BB	BB	BB	BB	BB	BB	BB	BB	BB	AA	AA	AA	BB	BB	BB	AA	AA	BB	BB	BB	AA	BB	BB	BB	AA	BB	BB	AA	BB	AA	BB
BgChr2_4949283:2218471:33369	2218471	33369	BB	AA	BB	AA	AA	BB	BB	BB	BB	AA	BB	BB	BB	AA	BB	BB	BB	BB	BB	BB	BB	BB	BB	BB	BB	AA	AA	AA	BB	BB	BB	AA	AA	-	BB	BB	AA	BB	BB	BB	AA	BB	BB	-	BB	AA	BB
BgChr2_7167824:926227:14057	926227	14057	BB	AA	BB	AA	AA	BB	BB	BB	BB	AA	BB	BB	BB	AA	BB	-	BB	BB	BB	BB	BB	BB	BB	BB	BB	AA	AA	AA	BB	BB	BB	AA	AA	-	BB	BB	AA	BB	BB	BB	AA	BB	BB	-	AA	AA	BB
BgChr2_8094129:123148:1379	123148	1379	BB	AA	BB	AA	AA	BB	BB	BB	AA	AA	BB	BB	AA	AA	BB	-	AA	BB	BB	BB	BB	BB	BB	AA	BB	AA	AA	AA	BB	BB	BB	AA	AA	-	BB	BB	AA	BB	BB	BB	AA	BB	BB	-	AA	AA	BB
BgChr2_8217347:555525:7962	555525	7962	BB	AA	BB	AA	AA	BB	BB	BB	AA	AA	BB	BB	AA	AA	BB	-	AA	BB	BB	BB	BB	BB	BB	AA	BB	AA	AA	AA	BB	BB	BB	AA	AA	BB	BB	BB	AA	BB	BB	BB	AA	BB	BB	-	AA	AA	BB
BgChr2_8773375:94473:797	94473	797	BB	AA	BB	AA	AA	BB	BB	BB	AA	AA	BB	BB	AA	AA	BB	-	AA	BB	BB	BB	BB	BB	BB	AA	BB	AA	AA	AA	BB	BB	BB	AA	AA	BB	BB	BB	AA	BB	BB	BB	AA	BB	BB	-	AA	AA	BB
BgChr2_8868370:9999:124	9999	124	BB	AA	BB	AA	AA	BB	BB	BB	AA	AA	BB	BB	AA	AA	BB	-	AA	BB	BB	BB	BB	BB	BB	AA	BB	AA	AA	AA	BB	BB	BB	AA	AA	BB	BB	BB	AA	BB	BB	BB	AA	BB	BB	-	AA	AA	BB
BgChr2_8878383:30456:280	30456	280	BB	AA	BB	AA	AA	BB	BB	BB	AA	AA	BB	BB	AA	AA	BB	-	AA	BB	BB	BB	BB	BB	BB	AA	BB	AA	AA	AA	BB	BB	BB	AA	AA	BB	BB	BB	AA	BB	BB	BB	AA	BB	BB	-	AA	AA	BB
BgChr2_8909279:134673:2084	134673	2084	BB	AA	BB	AA	AA	BB	BB	BB	AA	AA	BB	BB	AA	AA	BB	-	AA	BB	BB	BB	BB	BB	BB	AA	BB	AA	AA	AA	BB	BB	BB	AA	AA	BB	BB	BB	AA	BB	BB	BB	AA	BB	BB	-	AA	AA	BB
BgChr2_9045526:1658018:19809	1658018	19809	BB	AA	BB	AA	AA	BB	BB	BB	AA	AA	BB	BB	AA	AA	BB	-	AA	BB	BB	BB	BB	BB	BB	AA	BB	AA	AA	AA	BB	BB	BB	AA	AA	BB	BB	BB	AA	BB	BB	BB	AA	BB	BB	-	BB	AA	BB
BgChr2_10703859:1845250:21631	1845250	21631	BB	AA	BB	AA	AA	BB	BB	BB	AA	AA	BB	BB	AA	BB	BB	-	AA	BB	BB	BB	BB	BB	BB	AA	BB	AA	AA	AA	BB	BB	BB	AA	AA	BB	BB	BB	AA	BB	BB	BB	AA	BB	BB	-	BB	AA	BB
BgChr2_12549121:186959:550	186959	550	BB	AA	BB	AA	AA	BB	BB	AA	AA	AA	BB	BB	AA	BB	BB	-	AA	BB	BB	BB	BB	BB	BB	AA	BB	AA	AA	AA	BB	BB	BB	AA	AA	BB	BB	BB	AA	BB	BB	BB	AA	BB	BB	-	BB	AA	BB
BgChr2_12737328:214858:412	214858	412	BB	AA	BB	AA	AA	BB	BB	AA	AA	AA	BB	BB	AA	BB	BB	-	AA	BB	BB	BB	BB	AA	BB	AA	BB	AA	AA	AA	BB	BB	BB	AA	AA	BB	BB	BB	AA	BB	BB	BB	AA	BB	BB	-	BB	AA	BB
BgChr2_12952640:82338:609	82338	609	BB	AA	AA	AA	AA	BB	BB	AA	AA	AA	BB	BB	AA	BB	BB	-	AA	BB	BB	BB	BB	AA	BB	AA	BB	AA	AA	AA	BB	AA	BB	AA	AA	BB	BB	BB	AA	BB	BB	BB	AA	BB	BB	-	BB	AA	BB
BgChr2_13035541:2319824:19066	2319824	19066	BB	AA	AA	AA	AA	BB	BB	AA	AA	AA	BB	AA	AA	BB	BB	-	AA	BB	BB	BB	BB	AA	BB	AA	BB	AA	AA	AA	BB	AA	BB	AA	AA	BB	BB	BB	AA	BB	BB	BB	AA	BB	BB	-	BB	AA	BB
BgChr2_15355492:659225:5174	659225	5174	BB	AA	AA	AA	AA	BB	BB	AA	AA	AA	BB	AA	AA	BB	BB	-	AA	BB	BB	BB	BB	AA	BB	AA	BB	BB	AA	AA	BB	AA	BB	AA	AA	BB	BB	BB	AA	BB	BB	BB	AA	BB	BB	-	BB	AA	BB
BgChr2_16016240:150989:355	150989	355	BB	AA	AA	AA	AA	BB	BB	AA	AA	AA	BB	AA	AA	BB	BB	-	AA	BB	BB	BB	BB	AA	BB	AA	AA	BB	AA	AA	BB	AA	BB	AA	AA	BB	BB	BB	AA	BB	BB	BB	AA	BB	BB	-	BB	AA	BB
BgChr2_16167563:89571:213	89571	213	BB	AA	AA	AA	AA	BB	BB	AA	AA	AA	BB	AA	AA	BB	BB	-	AA	BB	BB	BB	BB	AA	BB	AA	AA	BB	AA	AA	BB	AA	BB	AA	AA	BB	BB	BB	AA	BB	BB	BB	AA	BB	BB	-	BB	AA	BB
BgChr2_16257777:3454179:27693	3454179	27693	BB	AA	AA	AA	AA	BB	BB	AA	AA	AA	BB	AA	AA	BB	BB	-	AA	BB	BB	BB	BB	AA	BB	AA	AA	BB	AA	AA	BB	AA	BB	AA	AA	BB	BB	BB	AA	BB	BB	BB	AA	BB	BB	-	BB	AA	BB
BgChr2_19712126:18739329:115778	18739329	115778	BB	AA	AA	AA	AA	BB	BB	AA	AA	AA	BB	AA	AA	BB	BB	-	AA	BB	BB	BB	BB	AA	BB	AA	AA	AA	AA	AA	BB	AA	BB	AA	AA	BB	BB	BB	AA	BB	BB	BB	AA	BB	BB	BB	BB	AA	BB
BgChr2_38457385:9269:4	9269	4	BB	AA	AA	AA	AA	BB	BB	AA	AA	AA	BB	AA	AA	BB	BB	-	AA	BB	BB	BB	BB	AA	BB	AA	AA	AA	AA	AA	BB	AA	BB	AA	AA	BB	BB	BB	AA	BB	BB	BB	AA	BB	BB	BB	BB	AA	BB
BgChr2_38476094:5138:2	5138	2	BB	AA	AA	AA	AA	BB	BB	AA	AA	AA	BB	AA	AA	BB	BB	-	AA	BB	BB	BB	BB	AA	BB	AA	AA	AA	AA	AA	BB	AA	BB	AA	AA	BB	BB	BB	AA	BB	BB	BB	AA	BB	BB	BB	BB	AA	BB
BgChr2_38495198:4858:2	4858	2	BB	AA	AA	AA	AA	BB	BB	AA	AA	AA	BB	AA	AA	BB	BB	-	AA	BB	BB	BB	BB	AA	BB	AA	AA	AA	AA	AA	BB	AA	BB	AA	AA	BB	BB	BB	AA	BB	BB	BB	AA	BB	BB	BB	BB	AA	BB
BgChr2_38579316:222:8	222	8	BB	AA	AA	AA	AA	BB	BB	AA	AA	AA	BB	AA	AA	BB	BB	-	AA	BB	BB	BB	BB	AA	BB	AA	AA	AA	AA	AA	BB	AA	BB	AA	AA	BB	BB	BB	AA	BB	BB	BB	AA	BB	BB	BB	BB	AA	BB
BgChr2_38615060:972520:6315	972520	6315	BB	AA	AA	AA	AA	BB	BB	AA	AA	AA	BB	AA	AA	BB	BB	-	AA	BB	BB	BB	BB	AA	BB	AA	AA	AA	AA	AA	BB	AA	BB	AA	AA	BB	BB	BB	AA	BB	BB	BB	AA	BB	BB	BB	BB	AA	BB
BgChr2_39588147:12141:28	12141	28	BB	AA	AA	AA	AA	BB	BB	AA	AA	AA	BB	AA	AA	BB	BB	-	AA	BB	BB	BB	BB	AA	BB	AA	AA	AA	AA	AA	BB	AA	BB	AA	AA	BB	BB	BB	AA	BB	BB	BB	AA	BB	BB	BB	BB	AA	BB
BgChr2_39619036:7045927:33336	7045927	33336	BB	AA	AA	AA	AA	BB	BB	AA	AA	AA	BB	AA	AA	BB	BB	-	AA	BB	BB	BB	BB	AA	BB	AA	AA	AA	AA	AA	BB	AA	BB	AA	AA	BB	BB	BB	AA	BB	BB	BB	AA	BB	BB	BB	BB	AA	BB
BgChr2_46665635:6193:21	6193	21	BB	AA	AA	AA	AA	BB	BB	AA	AA	AA	BB	AA	AA	BB	BB	AA	AA	BB	BB	BB	BB	AA	BB	AA	AA	AA	AA	AA	BB	AA	BB	AA	AA	BB	BB	BB	AA	BB	BB	BB	AA	BB	BB	BB	BB	AA	BB
BgChr2_46677959:35916:132	35916	132	BB	AA	AA	AA	AA	BB	BB	AA	AA	AA	BB	AA	AA	BB	BB	AA	AA	BB	BB	BB	BB	AA	BB	AA	AA	AA	AA	AA	BB	AA	BB	AA	AA	BB	BB	BB	AA	BB	BB	BB	AA	BB	BB	BB	BB	AA	BB
BgChr2_46721105:7735:4	7735	4	BB	AA	AA	AA	AA	BB	BB	AA	AA	AA	BB	AA	AA	BB	BB	AA	AA	BB	BB	BB	BB	AA	BB	AA	AA	AA	AA	AA	BB	AA	BB	AA	AA	BB	BB	BB	AA	BB	BB	BB	AA	BB	BB	BB	BB	AA	BB
BgChr2_46732183:742145:4696	742145	4696	BB	AA	AA	AA	AA	BB	BB	AA	AA	AA	BB	AA	AA	BB	BB	AA	AA	BB	BB	BB	BB	AA	BB	AA	AA	AA	AA	AA	BB	AA	BB	AA	AA	BB	BB	BB	AA	BB	BB	BB	AA	BB	BB	BB	BB	AA	BB
BgChr2_47483869:1:1	1	1	BB	AA	AA	AA	AA	BB	BB	AA	AA	AA	BB	AA	AA	BB	BB	AA	AA	BB	BB	BB	BB	AA	BB	AA	AA	AA	AA	AA	BB	AA	BB	AA	AA	BB	BB	BB	AA	BB	BB	BB	AA	BB	BB	BB	BB	AA	BB
BgChr2_47494853:17068:198	17068	198	BB	AA	AA	AA	AA	BB	BB	AA	AA	AA	BB	AA	AA	BB	BB	AA	AA	BB	BB	BB	BB	AA	BB	AA	AA	AA	AA	AA	BB	AA	BB	AA	AA	BB	BB	BB	AA	BB	BB	BB	AA	BB	BB	BB	BB	AA	BB
BgChr2_47515558:7037:141	7037	141	BB	AA	AA	AA	AA	BB	BB	AA	AA	AA	BB	AA	AA	BB	BB	AA	AA	BB	BB	BB	BB	AA	BB	AA	AA	AA	AA	AA	BB	AA	BB	AA	AA	BB	BB	BB	AA	BB	BB	BB	AA	BB	BB	BB	BB	AA	BB
BgChr2_47532094:75686:590	75686	590	BB	AA	AA	AA	AA	BB	BB	AA	AA	AA	BB	AA	AA	BB	BB	AA	AA	BB	BB	BB	BB	AA	BB	AA	AA	AA	AA	AA	BB	AA	BB	AA	AA	BB	BB	BB	AA	BB	BB	BB	AA	BB	BB	BB	BB	AA	BB
BgChr2_47633408:10:2	10	2	BB	AA	AA	AA	AA	BB	BB	AA	AA	AA	BB	AA	AA	BB	BB	AA	AA	BB	BB	BB	BB	AA	BB	AA	AA	AA	AA	AA	BB	AA	BB	AA	AA	BB	BB	BB	AA	BB	BB	BB	AA	BB	BB	BB	BB	AA	BB
BgChr2_47644898:1:1	1	1	BB	AA	AA	AA	AA	BB	BB	AA	AA	AA	BB	AA	AA	BB	BB	AA	AA	BB	BB	BB	BB	AA	BB	AA	AA	AA	AA	AA	BB	AA	BB	AA	AA	BB	BB	BB	AA	BB	BB	BB	AA	BB	BB	BB	BB	AA	BB
BgChr2_47698421:1:1	1	1	BB	AA	AA	AA	AA	BB	BB	AA	AA	AA	BB	AA	AA	BB	BB	AA	AA	BB	BB	BB	BB	AA	BB	AA	AA	AA	AA	AA	BB	AA	BB	AA	AA	BB	BB	BB	AA	BB	BB	BB	AA	BB	BB	BB	BB	AA	BB
BgChr2_47718094:6597669:59153	6597669	59153	BB	AA	AA	AA	AA	BB	BB	AA	AA	AA	BB	AA	AA	BB	BB	AA	AA	BB	BB	BB	BB	AA	BB	AA	AA	AA	AA	AA	BB	AA	BB	AA	AA	BB	BB	BB	AA	BB	BB	BB	AA	BB	BB	BB	BB	AA	BB
BgChr2_54315862:2160032:28654	2160032	28654	BB	AA	AA	BB	AA	BB	BB	AA	AA	AA	BB	AA	AA	BB	BB	AA	AA	BB	BB	BB	BB	AA	BB	AA	AA	AA	AA	AA	BB	AA	BB	AA	AA	BB	BB	BB	AA	BB	BB	BB	AA	BB	BB	BB	BB	AA	BB
BgChr2_56475918:4200118:55311	4200118	55311	BB	AA	AA	BB	AA	BB	BB	AA	AA	AA	BB	AA	AA	BB	BB	AA	AA	BB	BB	BB	BB	AA	BB	AA	AA	AA	AA	AA	BB	AA	BB	AA	AA	BB	BB	BB	AA	BB	BB	AA	AA	BB	BB	BB	BB	AA	BB
BgChr2_60677235:856186:12045	856186	12045	BB	AA	AA	BB	AA	BB	BB	AA	AA	AA	BB	AA	AA	BB	BB	AA	AA	BB	BB	BB	BB	AA	BB	AA	AA	AA	AA	AA	BB	AA	AA	AA	AA	BB	AA	BB	AA	BB	BB	AA	AA	BB	AA	BB	BB	AA	BB
BgChr2_61533537:239085:4218	239085	4218	BB	AA	AA	BB	AA	BB	AA	AA	AA	AA	BB	AA	AA	BB	BB	AA	AA	BB	BB	BB	BB	AA	BB	AA	AA	BB	AA	AA	BB	AA	AA	AA	AA	BB	AA	BB	AA	BB	BB	AA	AA	BB	AA	BB	BB	AA	BB
BgChr2_61773926:438933:5628	438933	5628	BB	AA	AA	BB	AA	BB	AA	AA	AA	AA	BB	AA	AA	BB	BB	AA	AA	BB	BB	BB	BB	AA	BB	AA	AA	BB	AA	AA	BB	AA	AA	AA	AA	BB	AA	BB	AA	BB	BB	AA	AA	BB	AA	BB	BB	AA	BB
BgChr2_62213059:17863:396	17863	396	BB	AA	AA	BB	AA	BB	AA	AA	AA	AA	BB	AA	AA	BB	BB	AA	AA	BB	BB	BB	BB	AA	BB	AA	AA	BB	AA	AA	BB	AA	AA	AA	AA	BB	AA	BB	AA	BB	BB	AA	AA	BB	AA	BB	BB	AA	BB
BgChr2_62234944:7663:133	7663	133	BB	AA	AA	BB	AA	BB	AA	AA	AA	AA	BB	AA	AA	BB	BB	AA	AA	BB	BB	BB	BB	AA	BB	AA	AA	BB	AA	AA	BB	AA	AA	AA	AA	BB	AA	BB	AA	BB	BB	AA	AA	BB	AA	BB	BB	AA	BB
BgChr2_62262509:11657:300	11657	300	BB	AA	AA	BB	AA	BB	AA	BB	AA	AA	BB	AA	AA	BB	BB	AA	AA	BB	BB	BB	BB	AA	BB	AA	AA	BB	AA	AA	BB	AA	AA	AA	AA	BB	AA	BB	AA	BB	BB	AA	AA	BB	AA	BB	BB	AA	BB
BgChr2_62315489:101688:1222	101688	1222	BB	AA	BB	BB	AA	BB	AA	BB	AA	AA	BB	AA	AA	BB	BB	AA	AA	BB	BB	BB	BB	AA	BB	AA	AA	BB	AA	AA	BB	AA	AA	AA	AA	AA	AA	AA	BB	BB	BB	AA	BB	BB	AA	BB	BB	AA	BB
BgChr2_62427984:772755:5381	772755	5381	BB	AA	BB	BB	AA	BB	AA	BB	AA	AA	BB	AA	AA	BB	BB	AA	AA	BB	BB	BB	BB	AA	BB	AA	AA	BB	AA	AA	BB	AA	AA	AA	AA	AA	AA	AA	BB	BB	BB	AA	BB	BB	AA	BB	BB	AA	BB
BgChr2_63215162:5428:2	5428	2	BB	AA	BB	BB	AA	BB	AA	BB	AA	AA	BB	AA	AA	BB	BB	AA	-	BB	AA	BB	BB	AA	BB	-	AA	BB	AA	AA	BB	-	AA	AA	AA	AA	AA	AA	BB	BB	BB	AA	BB	BB	BB	BB	BB	AA	BB
BgChr2_63228374:700686:11544	700686	11544	BB	AA	BB	BB	AA	BB	AA	BB	AA	AA	BB	AA	AA	BB	BB	AA	-	BB	AA	BB	BB	AA	BB	-	AA	BB	AA	AA	BB	-	AA	AA	AA	AA	AA	AA	BB	BB	BB	AA	BB	BB	BB	BB	BB	AA	BB
BgChr2_63951589:72424:4	72424	4	BB	AA	BB	BB	AA	BB	AA	BB	AA	AA	BB	AA	AA	BB	BB	AA	BB	BB	AA	BB	BB	AA	BB	BB	AA	BB	AA	AA	BB	BB	AA	AA	AA	AA	AA	AA	BB	BB	BB	AA	BB	BB	BB	BB	BB	AA	BB
BgChr2_64052593:567629:6697	567629	6697	BB	AA	BB	BB	AA	BB	AA	BB	AA	AA	BB	AA	AA	BB	BB	AA	BB	BB	AA	BB	BB	AA	BB	BB	AA	BB	AA	AA	BB	BB	AA	AA	AA	AA	AA	AA	BB	BB	BB	AA	BB	BB	BB	BB	BB	AA	BB
BgChr2_64620250:268879:3849	268879	3849	BB	AA	BB	BB	AA	BB	AA	BB	AA	AA	BB	AA	AA	BB	BB	AA	BB	AA	AA	BB	BB	AA	BB	BB	AA	BB	AA	AA	BB	BB	AA	AA	AA	AA	AA	AA	BB	BB	BB	AA	BB	BB	BB	BB	BB	AA	BB
BgChr2_64933222:636665:3203	636665	3203	BB	AA	BB	BB	AA	BB	AA	BB	AA	AA	BB	AA	AA	BB	BB	AA	BB	AA	AA	BB	BB	AA	BB	BB	AA	BB	AA	AA	BB	BB	AA	AA	AA	AA	AA	AA	BB	BB	BB	AA	BB	BB	BB	BB	BB	AA	BB
BgChr2_65580755:324:11	324	11	BB	AA	BB	BB	AA	AA	AA	BB	AA	AA	BB	AA	AA	BB	AA	AA	BB	AA	AA	AA	BB	AA	BB	BB	AA	BB	AA	AA	BB	BB	AA	AA	AA	AA	AA	AA	BB	BB	BB	AA	BB	BB	BB	BB	BB	AA	BB
BgChr2_65609371:322396:562	322396	562	BB	AA	BB	BB	BB	AA	AA	BB	AA	AA	BB	AA	AA	BB	AA	AA	BB	AA	AA	AA	BB	AA	BB	BB	AA	BB	AA	AA	BB	BB	AA	AA	AA	AA	AA	AA	BB	BB	BB	AA	BB	BB	BB	BB	BB	AA	BB
BgChr2_65966178:12256:2	12256	2	BB	AA	BB	BB	BB	AA	AA	BB	AA	AA	BB	AA	AA	BB	AA	AA	BB	BB	AA	AA	BB	AA	BB	BB	AA	BB	AA	AA	BB	BB	AA	AA	AA	AA	AA	AA	BB	BB	BB	AA	BB	BB	BB	BB	BB	AA	BB
BgChr2_66011195:49717:107	49717	107	BB	AA	BB	BB	BB	AA	AA	BB	AA	AA	BB	AA	AA	BB	AA	AA	BB	BB	AA	AA	BB	AA	BB	BB	AA	BB	AA	AA	BB	BB	AA	AA	AA	AA	AA	AA	BB	AA	AA	AA	BB	BB	BB	BB	BB	AA	BB
BgChr2_66110702:821:2	821	2	BB	AA	BB	BB	BB	AA	AA	BB	AA	AA	BB	AA	AA	BB	AA	AA	-	BB	AA	AA	BB	AA	BB	-	AA	BB	AA	AA	BB	-	AA	AA	AA	AA	AA	AA	BB	AA	AA	AA	BB	BB	BB	BB	BB	AA	BB
BgChr2_66149049:84843:542	84843	542	BB	AA	BB	BB	BB	AA	AA	BB	AA	AA	BB	AA	AA	BB	AA	AA	AA	BB	AA	AA	BB	AA	BB	AA	AA	BB	AA	AA	BB	AA	AA	AA	AA	AA	AA	AA	BB	AA	AA	AA	BB	BB	BB	AA	BB	AA	BB
BgChr2_66234330:65767:723	65767	723	BB	AA	BB	BB	BB	AA	AA	BB	AA	AA	BB	AA	AA	BB	AA	AA	AA	BB	AA	AA	BB	AA	BB	AA	AA	BB	AA	AA	BB	AA	AA	AA	AA	AA	AA	AA	BB	AA	AA	AA	BB	BB	BB	AA	BB	AA	BB
BgChr2_66300828:99635:1154	99635	1154	BB	AA	BB	BB	BB	AA	AA	BB	BB	AA	BB	AA	BB	BB	AA	AA	AA	BB	AA	AA	BB	AA	BB	AA	AA	BB	AA	AA	BB	AA	AA	AA	AA	AA	AA	AA	BB	AA	AA	AA	BB	BB	BB	AA	BB	AA	BB
BgChr2_66410107:728:6	728	6	BB	AA	BB	BB	BB	AA	AA	BB	BB	AA	BB	AA	BB	BB	AA	AA	AA	BB	AA	AA	BB	AA	BB	AA	AA	BB	AA	AA	BB	AA	AA	AA	AA	AA	AA	AA	BB	AA	AA	AA	BB	BB	BB	AA	BB	AA	BB
BgChr2_66422226:4625:2	4625	2	BB	AA	BB	BB	BB	AA	AA	BB	BB	AA	BB	AA	BB	BB	AA	AA	AA	BB	AA	AA	BB	AA	BB	AA	AA	BB	AA	AA	BB	AA	AA	AA	AA	AA	AA	AA	BB	AA	AA	AA	BB	BB	BB	AA	BB	AA	BB
BgChr2_66442387:5527:7	5527	7	BB	AA	BB	BB	BB	AA	AA	BB	BB	AA	BB	AA	BB	BB	AA	AA	AA	BB	AA	AA	BB	AA	BB	AA	AA	BB	AA	AA	BB	AA	AA	AA	AA	AA	AA	AA	BB	AA	AA	AA	BB	BB	BB	AA	BB	AA	BB
BgChr2_66458181:1161:10	1161	10	BB	AA	BB	BB	BB	AA	AA	BB	BB	AA	BB	AA	BB	BB	AA	AA	AA	BB	AA	AA	BB	AA	BB	AA	AA	BB	AA	AA	BB	AA	AA	AA	AA	AA	AA	AA	BB	AA	AA	AA	BB	BB	BB	AA	BB	AA	BB
BgChr2_66471096:164994:141	164994	141	BB	AA	BB	BB	BB	AA	AA	BB	BB	AA	BB	AA	BB	BB	AA	AA	AA	BB	AA	AA	BB	AA	BB	AA	AA	BB	AA	AA	BB	AA	AA	AA	AA	AA	AA	AA	BB	AA	AA	AA	BB	BB	BB	AA	BB	AA	BB
BgChr2_66666105:1:1	1	1	BB	AA	BB	BB	BB	AA	AA	BB	BB	AA	BB	-	BB	BB	AA	AA	AA	BB	AA	AA	BB	-	BB	AA	AA	BB	AA	AA	BB	AA	AA	AA	AA	AA	-	AA	BB	AA	AA	-	BB	BB	BB	AA	BB	AA	BB
BgChr2_66687479:1:1	1	1	BB	AA	BB	BB	BB	AA	AA	BB	BB	AA	BB	-	BB	BB	AA	AA	AA	BB	AA	AA	BB	-	BB	AA	AA	BB	AA	AA	BB	AA	AA	AA	AA	AA	-	AA	BB	AA	AA	-	BB	BB	BB	AA	BB	AA	BB
BgChr3_43488:7326:4	7326	4	BB	AA	AA	BB	AA	AA	AA	AA	AA	AA	BB	AA	AA	AA	AA	BB	AA	BB	BB	AA	BB	BB	AA	AA	AA	BB	AA	AA	AA	AA	BB	AA	BB	AA	BB	BB	AA	AA	BB	BB	AA	AA	AA	BB	BB	AA	AA
BgChr3_58205:9163:14	9163	14	BB	AA	AA	BB	AA	AA	AA	AA	AA	AA	BB	AA	AA	AA	AA	BB	AA	BB	BB	AA	BB	BB	AA	AA	AA	BB	AA	AA	AA	AA	BB	AA	BB	AA	BB	BB	AA	AA	BB	BB	AA	AA	AA	BB	BB	AA	AA
BgChr3_69662:5292:9	5292	9	BB	AA	AA	BB	AA	AA	AA	AA	AA	AA	BB	AA	AA	AA	AA	BB	AA	BB	BB	AA	BB	BB	AA	AA	AA	BB	AA	AA	AA	AA	BB	AA	BB	AA	BB	BB	AA	AA	BB	BB	AA	AA	AA	BB	BB	AA	AA
BgChr3_80150:8050:6	8050	6	BB	AA	AA	BB	AA	AA	AA	AA	AA	AA	BB	AA	AA	AA	AA	BB	AA	BB	BB	AA	BB	BB	AA	AA	AA	BB	AA	AA	AA	AA	BB	AA	BB	AA	BB	BB	AA	AA	BB	BB	AA	AA	AA	BB	BB	AA	AA
BgChr3_90846:1446:4	1446	4	BB	AA	AA	BB	AA	AA	AA	AA	AA	AA	BB	AA	AA	AA	AA	BB	AA	BB	BB	AA	BB	BB	AA	AA	AA	BB	AA	AA	AA	AA	BB	AA	BB	AA	BB	BB	AA	AA	BB	BB	AA	AA	AA	BB	BB	AA	AA
BgChr3_102771:6658:3	6658	3	BB	AA	AA	BB	AA	AA	AA	AA	AA	AA	BB	AA	AA	AA	AA	BB	AA	BB	BB	AA	BB	BB	AA	AA	AA	BB	AA	AA	AA	AA	BB	AA	BB	AA	BB	BB	AA	AA	BB	BB	AA	AA	AA	BB	BB	AA	AA
BgChr3_113527:9630:6	9630	6	BB	AA	AA	BB	AA	AA	AA	AA	AA	AA	BB	AA	AA	AA	AA	BB	AA	BB	BB	AA	BB	BB	AA	AA	AA	BB	AA	AA	AA	AA	BB	AA	BB	AA	BB	BB	AA	AA	BB	BB	AA	AA	AA	BB	BB	AA	AA
BgChr3_128370:4679:4	4679	4	BB	AA	AA	BB	AA	AA	AA	AA	AA	AA	BB	AA	AA	AA	AA	BB	AA	BB	BB	AA	BB	BB	AA	AA	AA	BB	AA	AA	AA	AA	BB	AA	BB	AA	BB	BB	AA	AA	BB	BB	AA	AA	AA	BB	BB	AA	AA
BgChr3_147614:5500:4	5500	4	BB	AA	AA	BB	AA	AA	AA	AA	AA	AA	BB	AA	AA	AA	AA	BB	AA	BB	BB	AA	BB	BB	AA	AA	AA	BB	AA	AA	AA	AA	BB	AA	BB	AA	BB	BB	AA	AA	BB	BB	AA	AA	AA	BB	BB	AA	AA
BgChr3_211655:3332:2	3332	2	BB	AA	AA	BB	AA	AA	AA	AA	AA	AA	BB	AA	AA	AA	AA	BB	AA	BB	BB	AA	BB	BB	AA	AA	AA	BB	AA	AA	AA	AA	BB	AA	BB	AA	BB	BB	AA	AA	BB	BB	AA	AA	AA	BB	BB	AA	AA
BgChr3_224973:1:1	1	1	BB	AA	AA	BB	AA	AA	AA	AA	AA	AA	BB	AA	AA	AA	AA	BB	AA	BB	BB	AA	BB	BB	AA	AA	AA	BB	AA	AA	AA	AA	BB	AA	BB	AA	BB	BB	AA	AA	BB	BB	AA	AA	AA	BB	BB	AA	AA
BgChr3_240763:1:1	1	1	BB	AA	AA	BB	AA	AA	AA	AA	AA	AA	BB	AA	AA	AA	AA	BB	AA	BB	BB	AA	BB	BB	AA	AA	AA	BB	AA	AA	AA	AA	BB	AA	BB	AA	BB	BB	AA	AA	BB	BB	AA	AA	AA	BB	BB	AA	AA
BgChr3_265691:810:4	810	4	BB	AA	AA	BB	AA	AA	AA	AA	AA	AA	BB	AA	AA	AA	AA	BB	AA	BB	BB	AA	BB	BB	AA	AA	AA	BB	AA	AA	AA	AA	BB	AA	BB	AA	BB	BB	AA	AA	BB	BB	AA	AA	AA	BB	BB	AA	AA
BgChr3_300199:9935:3	9935	3	BB	AA	AA	BB	AA	AA	AA	AA	AA	AA	BB	AA	AA	AA	AA	BB	AA	BB	BB	AA	BB	BB	AA	AA	AA	BB	AA	AA	AA	AA	BB	AA	BB	AA	BB	BB	AA	AA	BB	BB	AA	AA	AA	BB	BB	AA	AA
BgChr3_314886:28821:399	28821	399	BB	AA	AA	BB	AA	AA	AA	AA	AA	AA	BB	AA	AA	AA	AA	BB	AA	BB	BB	AA	BB	BB	AA	AA	AA	BB	AA	AA	AA	AA	BB	AA	BB	AA	BB	BB	AA	AA	BB	BB	AA	AA	AA	BB	BB	AA	AA
BgChr3_345683:294776:4219	294776	4219	BB	AA	AA	BB	AA	BB	AA	AA	AA	AA	BB	AA	AA	AA	BB	BB	AA	BB	BB	BB	BB	BB	AA	AA	AA	BB	AA	AA	AA	AA	BB	AA	BB	AA	BB	BB	AA	AA	BB	BB	AA	AA	AA	BB	BB	AA	AA
BgChr3_641474:541081:8478	541081	8478	BB	AA	AA	BB	AA	BB	AA	AA	AA	AA	BB	AA	AA	AA	BB	BB	AA	BB	BB	BB	BB	BB	AA	AA	AA	BB	AA	AA	AA	AA	BB	AA	BB	AA	BB	BB	AA	AA	BB	BB	AA	AA	AA	BB	BB	AA	AA
BgChr3_1182858:424966:6995	424966	6995	BB	AA	AA	BB	AA	BB	AA	AA	AA	AA	BB	AA	AA	AA	BB	BB	AA	BB	BB	BB	BB	BB	AA	AA	AA	BB	AA	AA	AA	AA	BB	AA	BB	AA	BB	BB	AA	AA	BB	BB	AA	-	BB	BB	BB	AA	AA
BgChr3_1607829:9996:285	9996	285	BB	AA	AA	BB	AA	BB	AA	AA	AA	AA	BB	AA	AA	AA	BB	BB	AA	BB	BB	BB	BB	BB	AA	AA	AA	BB	AA	-	AA	AA	BB	AA	BB	AA	BB	BB	AA	AA	BB	BB	AA	-	BB	BB	BB	BB	AA
BgChr3_1617860:1423452:24731	1423452	24731	BB	AA	AA	BB	AA	BB	AA	AA	AA	AA	BB	AA	AA	AA	BB	BB	AA	BB	BB	BB	BB	BB	AA	AA	AA	BB	AA	-	AA	AA	BB	AA	BB	-	BB	BB	AA	AA	BB	BB	AA	-	BB	BB	BB	BB	AA
BgChr3_3041440:50006:642	50006	642	BB	AA	AA	BB	AA	BB	AA	AA	-	AA	BB	AA	AA	AA	BB	AA	AA	BB	BB	BB	BB	BB	AA	AA	AA	BB	AA	-	AA	BB	BB	-	BB	BB	BB	BB	AA	BB	AA	BB	AA	-	BB	BB	BB	BB	AA
BgChr3_3092677:1003064:15789	1003064	15789	BB	AA	AA	BB	AA	BB	AA	AA	-	AA	BB	AA	AA	AA	BB	AA	AA	BB	BB	BB	BB	BB	AA	AA	AA	BB	AA	-	AA	BB	BB	-	BB	BB	BB	BB	AA	BB	AA	AA	AA	-	BB	BB	BB	BB	AA
BgChr3_4096087:472645:6734	472645	6734	BB	AA	AA	BB	AA	BB	AA	AA	-	AA	BB	AA	AA	AA	BB	AA	AA	BB	BB	BB	BB	BB	AA	AA	AA	BB	AA	-	AA	BB	BB	-	BB	BB	BB	BB	AA	BB	AA	AA	AA	BB	BB	BB	BB	BB	AA
BgChr3_4568792:110332:2080	110332	2080	BB	AA	BB	BB	AA	BB	AA	AA	-	AA	BB	AA	AA	AA	BB	AA	AA	BB	BB	BB	BB	BB	AA	AA	AA	BB	AA	-	AA	BB	BB	-	BB	BB	BB	BB	AA	BB	AA	AA	AA	BB	BB	BB	BB	BB	AA
BgChr3_4679165:430530:5988	430530	5988	BB	AA	BB	BB	AA	BB	AA	AA	-	AA	BB	AA	AA	AA	BB	AA	AA	AA	BB	BB	AA	BB	AA	AA	AA	BB	AA	-	AA	BB	BB	-	BB	BB	BB	BB	AA	BB	AA	AA	AA	BB	BB	BB	BB	BB	AA
BgChr3_5112975:255399:4378	255399	4378	BB	AA	BB	BB	AA	BB	AA	AA	-	AA	BB	AA	AA	AA	BB	AA	BB	AA	BB	BB	AA	BB	AA	BB	AA	BB	AA	-	AA	BB	BB	-	BB	BB	BB	BB	AA	BB	AA	AA	AA	BB	BB	BB	BB	BB	AA
BgChr3_5368593:77953:1152	77953	1152	BB	AA	BB	BB	AA	BB	AA	AA	-	AA	BB	AA	AA	AA	BB	AA	BB	AA	BB	BB	AA	BB	AA	BB	AA	BB	AA	-	AA	BB	BB	-	BB	BB	BB	BB	BB	BB	AA	AA	AA	BB	BB	BB	BB	BB	AA
BgChr3_5455759:100:6	100	6	BB	AA	BB	BB	AA	BB	AA	AA	-	AA	BB	AA	AA	AA	BB	AA	BB	AA	BB	BB	AA	BB	AA	BB	AA	BB	AA	-	AA	BB	BB	-	BB	BB	BB	BB	BB	BB	AA	AA	AA	BB	BB	BB	BB	BB	AA
BgChr3_5489958:672:9	672	9	BB	AA	BB	BB	AA	BB	AA	AA	-	AA	BB	AA	AA	AA	BB	AA	BB	AA	BB	BB	AA	BB	AA	BB	AA	BB	AA	-	AA	BB	BB	-	BB	BB	BB	BB	BB	BB	AA	AA	AA	BB	BB	BB	BB	BB	AA
BgChr3_5508180:1:1	1	1	BB	AA	BB	BB	AA	BB	AA	AA	-	AA	BB	AA	AA	AA	BB	AA	BB	AA	BB	BB	AA	BB	AA	BB	AA	BB	AA	-	AA	BB	BB	-	BB	BB	BB	BB	BB	BB	AA	AA	AA	BB	BB	BB	BB	BB	AA
BgChr3_5518188:248347:4051	248347	4051	BB	AA	BB	BB	AA	BB	AA	AA	-	AA	BB	AA	AA	AA	BB	AA	BB	AA	BB	BB	AA	BB	AA	BB	AA	BB	AA	-	AA	BB	BB	-	BB	BB	BB	BB	BB	BB	AA	AA	AA	BB	BB	BB	BB	BB	AA
BgChr3_5766892:229388:3097	229388	3097	BB	AA	BB	BB	AA	BB	BB	AA	-	AA	BB	AA	AA	BB	BB	AA	BB	AA	BB	BB	AA	BB	AA	BB	AA	BB	AA	-	AA	BB	BB	-	BB	BB	BB	BB	BB	BB	AA	AA	AA	BB	BB	BB	BB	BB	AA
BgChr3_5996344:251532:4346	251532	4346	BB	AA	BB	BB	AA	BB	BB	AA	-	AA	BB	AA	AA	BB	BB	AA	BB	AA	BB	BB	AA	BB	AA	BB	AA	BB	AA	-	AA	BB	BB	-	BB	BB	BB	BB	BB	BB	AA	AA	-	BB	BB	BB	BB	BB	AA
BgChr3_6248044:1544438:22789	1544438	22789	BB	AA	BB	BB	AA	BB	BB	AA	-	AA	BB	AA	AA	BB	BB	AA	BB	AA	BB	BB	AA	BB	AA	BB	AA	BB	AA	-	AA	BB	BB	-	BB	BB	BB	BB	BB	BB	AA	AA	-	BB	BB	BB	BB	BB	-
BgChr3_7792557:2062479:18059	2062479	18059	BB	AA	BB	BB	AA	BB	BB	AA	BB	AA	BB	AA	BB	BB	BB	AA	BB	AA	BB	BB	AA	BB	AA	BB	AA	BB	AA	-	AA	BB	BB	-	BB	BB	BB	BB	BB	BB	AA	AA	-	BB	BB	BB	BB	BB	-
BgChr3_9857474:20380:148	20380	148	BB	AA	BB	BB	AA	BB	BB	AA	BB	AA	BB	AA	BB	BB	BB	AA	BB	AA	BB	BB	AA	BB	BB	BB	AA	BB	AA	-	AA	BB	BB	BB	BB	BB	BB	BB	BB	BB	AA	AA	BB	BB	BB	BB	BB	BB	-
BgChr3_9877883:722653:6241	722653	6241	BB	AA	BB	BB	AA	BB	BB	AA	BB	AA	BB	AA	BB	BB	BB	AA	BB	AA	BB	BB	AA	BB	BB	BB	AA	BB	AA	-	AA	BB	BB	BB	BB	BB	BB	BB	BB	BB	AA	AA	BB	BB	BB	BB	BB	BB	AA
BgChr3_10603037:259772:1265	259772	1265	BB	AA	BB	BB	AA	BB	BB	AA	BB	AA	BB	AA	BB	BB	BB	AA	BB	AA	BB	BB	AA	BB	BB	BB	AA	BB	AA	-	AA	BB	BB	BB	BB	BB	BB	AA	BB	BB	AA	AA	BB	BB	BB	BB	BB	BB	AA
BgChr3_10863068:1325345:6618	1325345	6618	BB	AA	BB	BB	AA	BB	BB	AA	BB	AA	BB	AA	BB	BB	BB	AA	BB	AA	BB	BB	AA	BB	BB	BB	AA	BB	AA	BB	AA	BB	BB	BB	BB	BB	BB	AA	BB	BB	AA	AA	BB	BB	BB	BB	BB	BB	AA
BgChr3_12190255:9908:54	9908	54	BB	AA	BB	BB	AA	BB	-	BB	BB	AA	BB	AA	BB	BB	BB	AA	BB	AA	BB	BB	AA	BB	BB	BB	AA	BB	AA	BB	AA	BB	BB	BB	BB	BB	BB	AA	BB	BB	AA	BB	BB	BB	BB	BB	BB	BB	AA
BgChr3_12200290:1442557:6888	1442557	6888	BB	AA	BB	BB	AA	BB	-	BB	BB	AA	BB	AA	BB	BB	BB	AA	BB	AA	BB	BB	AA	BB	BB	BB	AA	BB	AA	BB	AA	BB	BB	BB	BB	BB	BB	AA	BB	BB	AA	BB	BB	BB	BB	BB	BB	BB	AA
BgChr3_13917639:1:1	1	1	BB	AA	BB	BB	AA	BB	AA	BB	BB	AA	BB	AA	BB	BB	BB	AA	BB	AA	BB	BB	AA	BB	BB	BB	AA	BB	AA	BB	AA	BB	BB	BB	BB	BB	BB	AA	BB	BB	AA	BB	BB	BB	BB	BB	BB	-	AA
BgChr3_14145464:926409:3	926409	3	BB	AA	BB	BB	AA	BB	AA	BB	BB	AA	BB	AA	BB	BB	BB	AA	BB	AA	BB	BB	AA	BB	BB	BB	AA	BB	AA	BB	AA	BB	BB	BB	BB	BB	BB	BB	BB	BB	AA	BB	BB	BB	BB	BB	BB	AA	AA
BgChr3_15248179:1:1	1	1	BB	AA	BB	BB	AA	BB	AA	BB	BB	AA	BB	AA	BB	BB	BB	AA	BB	AA	BB	BB	AA	BB	BB	BB	AA	BB	AA	BB	AA	BB	BB	BB	BB	BB	BB	BB	BB	BB	AA	BB	BB	BB	BB	BB	BB	AA	AA
BgChr3_15598068:469311:2	469311	2	BB	AA	BB	BB	AA	BB	AA	BB	BB	AA	BB	AA	BB	BB	BB	AA	BB	AA	BB	BB	AA	BB	BB	BB	AA	BB	AA	BB	AA	BB	BB	BB	BB	BB	BB	BB	BB	BB	AA	BB	BB	BB	BB	BB	BB	AA	AA
BgChr3_16282621:1:1	1	1	BB	AA	BB	BB	AA	BB	AA	BB	BB	AA	BB	BB	BB	BB	BB	AA	BB	AA	-	BB	AA	BB	BB	BB	AA	BB	AA	BB	AA	BB	BB	BB	BB	BB	BB	BB	BB	BB	AA	BB	BB	BB	BB	BB	BB	AA	AA
BgChr3_16612860:1:1	1	1	BB	AA	BB	BB	AA	BB	AA	BB	BB	AA	BB	BB	BB	BB	BB	AA	BB	AA	-	BB	AA	BB	BB	BB	AA	BB	AA	BB	AA	BB	BB	BB	BB	BB	BB	BB	BB	BB	AA	BB	BB	BB	BB	BB	BB	AA	AA
BgChr3_17209851:3:2	3	2	BB	AA	BB	BB	AA	BB	AA	BB	BB	AA	BB	BB	BB	BB	BB	AA	BB	AA	-	BB	AA	BB	BB	BB	AA	BB	AA	BB	AA	BB	BB	BB	BB	BB	BB	BB	BB	BB	AA	BB	BB	BB	BB	BB	BB	AA	AA
BgChr3_17333357:1:1	1	1	BB	AA	BB	BB	AA	BB	AA	BB	BB	AA	BB	BB	BB	BB	BB	AA	BB	AA	AA	BB	AA	BB	BB	BB	AA	BB	AA	BB	AA	BB	BB	BB	BB	BB	BB	BB	BB	BB	AA	BB	BB	BB	BB	BB	BB	AA	AA
BgChr3_19263482:1:1	1	1	BB	AA	BB	BB	AA	BB	AA	BB	BB	AA	BB	BB	BB	BB	BB	AA	BB	AA	AA	BB	AA	BB	BB	BB	AA	BB	AA	BB	AA	BB	BB	BB	BB	BB	BB	BB	BB	BB	AA	BB	BB	BB	BB	BB	BB	AA	AA
BgChr3_19929980:1:1	1	1	BB	AA	BB	BB	AA	BB	AA	BB	BB	AA	BB	BB	BB	BB	BB	AA	BB	AA	AA	BB	AA	BB	BB	BB	AA	BB	AA	BB	AA	BB	AA	BB	BB	BB	AA	BB	AA	BB	AA	BB	BB	BB	BB	BB	BB	AA	AA
BgChr3_20631647:1:1	1	1	BB	AA	BB	BB	AA	BB	AA	BB	BB	AA	BB	BB	BB	BB	BB	AA	BB	AA	AA	BB	AA	BB	BB	BB	AA	BB	AA	BB	AA	BB	AA	BB	BB	BB	AA	BB	AA	BB	AA	BB	BB	BB	BB	BB	BB	AA	AA
BgChr3_20819493:1:1	1	1	BB	AA	BB	BB	AA	BB	AA	BB	BB	AA	BB	BB	BB	BB	BB	AA	BB	AA	AA	BB	AA	BB	BB	BB	AA	BB	AA	BB	AA	BB	AA	BB	BB	BB	AA	BB	AA	BB	AA	BB	BB	BB	BB	BB	BB	AA	AA
BgChr3_21171469:1:1	1	1	BB	AA	BB	BB	AA	BB	AA	BB	BB	AA	BB	BB	BB	BB	BB	AA	BB	AA	AA	BB	AA	BB	BB	BB	AA	BB	AA	BB	AA	BB	AA	BB	BB	BB	AA	BB	AA	BB	AA	BB	BB	BB	BB	BB	BB	AA	AA
BgChr3_21223517:1:1	1	1	BB	AA	BB	BB	AA	BB	AA	BB	BB	AA	BB	BB	BB	BB	BB	AA	BB	AA	AA	BB	AA	BB	BB	BB	AA	BB	AA	BB	AA	BB	AA	BB	BB	BB	AA	BB	AA	BB	AA	BB	BB	BB	BB	BB	BB	AA	AA
BgChr3_21583841:590:4	590	4	BB	AA	BB	BB	AA	BB	AA	BB	BB	AA	BB	BB	BB	BB	BB	AA	BB	AA	AA	BB	AA	BB	BB	BB	AA	BB	-	BB	AA	BB	AA	BB	BB	BB	AA	BB	AA	BB	AA	BB	BB	BB	BB	BB	BB	AA	AA
BgChr3_22047145:1:1	1	1	BB	AA	BB	BB	AA	BB	AA	BB	BB	AA	BB	BB	BB	BB	BB	AA	BB	AA	AA	BB	AA	BB	BB	BB	AA	BB	-	BB	AA	BB	AA	BB	BB	BB	AA	BB	AA	BB	AA	BB	BB	BB	BB	BB	BB	AA	AA
BgChr3_22721600:70:2	70	2	BB	AA	-	BB	AA	BB	AA	BB	BB	AA	BB	BB	BB	BB	BB	AA	BB	AA	AA	BB	AA	BB	BB	BB	AA	BB	-	BB	AA	BB	AA	BB	BB	BB	-	BB	AA	BB	AA	BB	BB	BB	BB	BB	BB	AA	AA
BgChr3_24520340:1:1	1	1	BB	AA	-	BB	AA	BB	AA	BB	BB	AA	BB	BB	BB	BB	BB	AA	BB	AA	AA	BB	AA	BB	BB	BB	AA	BB	-	BB	AA	BB	AA	BB	BB	BB	-	BB	AA	BB	AA	BB	BB	BB	BB	BB	BB	AA	AA
BgChr3_24753149:1:1	1	1	BB	AA	-	BB	AA	BB	AA	BB	BB	-	BB	BB	BB	BB	BB	AA	AA	AA	AA	-	AA	BB	BB	AA	AA	BB	-	BB	AA	BB	-	-	BB	BB	-	BB	AA	-	AA	BB	-	BB	BB	BB	-	AA	AA
BgChr3_25410319:1:1	1	1	BB	AA	-	BB	AA	BB	AA	BB	BB	-	BB	BB	BB	BB	-	AA	AA	AA	AA	AA	AA	BB	-	AA	AA	BB	-	BB	AA	BB	-	-	BB	BB	-	-	AA	-	AA	BB	-	-	-	BB	-	AA	AA
BgChr3_25821029:16724:13	16724	13	BB	AA	AA	BB	AA	BB	AA	BB	BB	-	BB	-	BB	BB	-	AA	AA	AA	AA	AA	AA	BB	-	AA	AA	BB	BB	BB	AA	BB	-	-	BB	BB	-	-	AA	AA	AA	BB	-	AA	AA	BB	-	AA	-
BgChr3_25842507:9725:6	9725	6	BB	AA	AA	BB	AA	BB	AA	BB	BB	-	BB	-	BB	BB	-	AA	AA	AA	AA	AA	AA	BB	-	AA	AA	BB	BB	BB	AA	BB	-	-	BB	BB	-	-	AA	AA	AA	BB	-	AA	AA	BB	-	AA	-
BgChr3_26134270:1:1	1	1	BB	AA	-	BB	AA	BB	AA	BB	BB	-	BB	-	BB	BB	-	AA	AA	AA	AA	-	AA	BB	-	AA	AA	BB	-	BB	AA	BB	-	-	BB	BB	AA	-	AA	AA	-	BB	-	AA	AA	-	-	AA	AA
BgChr3_27465976:1:1	1	1	BB	AA	BB	BB	AA	BB	AA	BB	BB	AA	BB	BB	BB	BB	BB	AA	BB	AA	AA	BB	AA	BB	BB	BB	AA	BB	-	BB	AA	BB	AA	BB	BB	BB	AA	BB	AA	BB	-	BB	BB	AA	BB	-	BB	AA	AA
BgChr3_27773529:1:1	1	1	BB	AA	BB	BB	AA	BB	AA	BB	BB	AA	BB	BB	BB	BB	BB	AA	BB	AA	AA	BB	AA	BB	BB	BB	AA	BB	-	BB	AA	BB	AA	BB	BB	BB	AA	BB	AA	BB	-	BB	BB	AA	BB	AA	BB	AA	AA
BgChr3_28011836:1:1	1	1	BB	AA	BB	BB	AA	BB	AA	BB	BB	AA	BB	BB	BB	BB	BB	AA	BB	AA	AA	BB	AA	BB	BB	BB	AA	BB	-	BB	AA	BB	AA	BB	BB	BB	AA	BB	AA	BB	-	BB	BB	AA	BB	AA	BB	AA	AA
BgChr3_28460623:1:1	1	1	BB	AA	BB	BB	AA	BB	AA	BB	BB	AA	BB	BB	BB	BB	BB	AA	BB	AA	AA	BB	AA	BB	BB	BB	AA	BB	-	BB	AA	BB	AA	BB	BB	BB	AA	BB	AA	BB	BB	BB	BB	AA	BB	AA	BB	AA	AA
BgChr3_28552989:5206689:13024	5206689	13024	BB	AA	BB	BB	AA	BB	AA	BB	BB	AA	BB	BB	BB	BB	BB	AA	BB	AA	AA	BB	AA	BB	BB	BB	AA	BB	-	BB	AA	BB	AA	BB	BB	BB	AA	BB	AA	BB	BB	BB	BB	AA	BB	AA	BB	AA	AA
BgChr3_33760837:8739:7	8739	7	BB	AA	BB	BB	AA	BB	AA	BB	BB	AA	BB	BB	BB	BB	BB	AA	BB	AA	AA	BB	AA	BB	BB	BB	AA	BB	AA	BB	AA	BB	AA	BB	BB	BB	AA	BB	AA	BB	BB	BB	BB	AA	BB	AA	BB	AA	AA
BgChr3_33771463:21929:16	21929	16	BB	AA	BB	BB	AA	BB	AA	BB	BB	AA	BB	BB	BB	BB	BB	AA	BB	AA	AA	BB	AA	BB	BB	BB	AA	BB	AA	BB	AA	BB	AA	BB	BB	BB	AA	BB	AA	BB	BB	BB	BB	AA	BB	AA	BB	AA	AA
BgChr3_33797187:9918:7	9918	7	BB	AA	BB	BB	AA	BB	AA	BB	BB	AA	BB	BB	BB	BB	BB	AA	BB	AA	AA	BB	AA	BB	BB	BB	AA	BB	AA	BB	AA	BB	AA	BB	BB	BB	AA	BB	AA	BB	BB	BB	BB	AA	BB	AA	BB	AA	AA
BgChr3_33807380:3175170:6676	3175170	6676	BB	AA	BB	BB	AA	BB	AA	BB	BB	AA	BB	BB	BB	BB	BB	AA	BB	AA	AA	BB	AA	BB	BB	BB	AA	BB	AA	BB	AA	BB	AA	BB	BB	BB	AA	BB	AA	BB	BB	BB	BB	AA	BB	AA	BB	AA	AA
BgChr3_37068941:1:1	1	1	BB	AA	BB	BB	AA	BB	AA	BB	BB	AA	BB	BB	BB	BB	BB	AA	BB	AA	AA	BB	AA	BB	BB	BB	AA	BB	AA	BB	AA	BB	AA	BB	BB	BB	AA	BB	AA	BB	-	BB	BB	AA	BB	AA	BB	AA	AA
BgChr3_37090468:652809:3	652809	3	BB	AA	BB	BB	AA	BB	AA	BB	BB	AA	BB	BB	BB	BB	BB	AA	BB	AA	AA	BB	AA	BB	BB	BB	AA	BB	AA	BB	AA	BB	AA	BB	BB	BB	AA	BB	AA	BB	-	BB	BB	AA	BB	AA	BB	AA	AA
BgChr3_37885985:1:1	1	1	BB	AA	BB	BB	AA	BB	AA	BB	BB	AA	BB	BB	BB	BB	BB	AA	BB	AA	AA	BB	AA	BB	BB	BB	AA	BB	AA	BB	AA	BB	AA	BB	BB	BB	AA	BB	AA	BB	-	BB	BB	AA	BB	AA	BB	AA	AA
BgChr3_37945838:1:1	1	1	BB	AA	BB	BB	AA	BB	AA	BB	BB	AA	BB	BB	BB	BB	BB	AA	BB	AA	AA	BB	AA	BB	BB	BB	AA	BB	AA	BB	AA	BB	AA	BB	BB	BB	AA	BB	AA	BB	-	BB	BB	AA	BB	AA	BB	AA	AA
BgChr3_39575629:1:1	1	1	BB	AA	BB	BB	AA	BB	AA	BB	BB	AA	BB	BB	BB	BB	BB	AA	BB	AA	AA	BB	AA	BB	BB	BB	AA	BB	AA	BB	AA	BB	AA	BB	BB	BB	AA	BB	AA	BB	-	BB	BB	AA	BB	AA	BB	AA	AA
BgChr3_40926975:1:1	1	1	BB	AA	BB	BB	AA	BB	AA	BB	BB	AA	BB	BB	BB	BB	BB	AA	BB	AA	AA	BB	AA	BB	BB	BB	AA	BB	AA	BB	AA	BB	AA	BB	BB	BB	AA	BB	AA	BB	-	BB	BB	AA	BB	AA	BB	AA	AA
BgChr3_41095356:1:1	1	1	BB	AA	BB	BB	AA	BB	AA	BB	BB	AA	BB	BB	BB	BB	BB	AA	BB	AA	AA	BB	AA	BB	BB	BB	AA	BB	AA	BB	AA	BB	AA	BB	BB	BB	AA	BB	AA	BB	-	BB	BB	AA	BB	AA	BB	AA	AA
BgChr3_41159709:43232:3	43232	3	BB	AA	BB	BB	AA	BB	AA	BB	BB	AA	BB	BB	BB	BB	BB	AA	BB	AA	AA	BB	AA	BB	BB	BB	AA	BB	AA	BB	AA	BB	AA	BB	BB	BB	AA	BB	AA	BB	-	BB	BB	AA	BB	AA	BB	AA	AA
BgChr3_41230379:196:3	196	3	BB	AA	BB	BB	AA	BB	AA	BB	BB	AA	BB	BB	BB	BB	BB	AA	BB	AA	AA	BB	AA	BB	BB	BB	AA	BB	AA	BB	AA	BB	AA	BB	BB	BB	AA	BB	AA	BB	-	BB	BB	AA	BB	AA	BB	AA	AA
BgChr3_41256643:2135324:3519	2135324	3519	BB	AA	BB	BB	AA	BB	AA	BB	BB	AA	BB	BB	BB	BB	BB	AA	BB	AA	AA	BB	AA	BB	BB	BB	AA	BB	AA	BB	AA	BB	AA	BB	BB	BB	AA	BB	AA	BB	-	BB	BB	AA	BB	AA	BB	AA	AA
BgChr3_43393270:1098:9	1098	9	BB	AA	BB	BB	AA	BB	AA	BB	BB	AA	BB	BB	BB	BB	BB	AA	BB	AA	AA	BB	AA	BB	BB	BB	AA	BB	AA	BB	AA	BB	AA	BB	BB	BB	AA	BB	AA	BB	BB	BB	BB	AA	BB	AA	BB	AA	AA
BgChr3_43689807:1:1	1	1	BB	AA	BB	BB	AA	BB	AA	BB	BB	AA	BB	BB	BB	BB	BB	AA	BB	AA	AA	BB	AA	BB	BB	BB	AA	BB	AA	BB	AA	BB	AA	BB	BB	BB	AA	BB	AA	BB	BB	BB	BB	AA	BB	AA	BB	AA	AA
BgChr3_43772137:1:1	1	1	BB	AA	BB	BB	AA	BB	AA	BB	BB	AA	BB	BB	BB	BB	BB	AA	BB	AA	AA	BB	AA	BB	BB	BB	AA	BB	AA	BB	AA	BB	AA	BB	BB	BB	AA	BB	AA	BB	BB	BB	BB	AA	BB	AA	BB	AA	AA
BgChr3_45036582:1:1	1	1	BB	AA	BB	BB	AA	BB	AA	BB	BB	AA	BB	BB	BB	BB	BB	AA	BB	BB	BB	BB	BB	BB	BB	BB	AA	BB	AA	BB	AA	BB	AA	BB	BB	BB	AA	BB	BB	BB	BB	BB	BB	AA	BB	AA	BB	AA	AA
BgChr3_45148415:1:1	1	1	BB	AA	BB	BB	AA	BB	AA	BB	BB	AA	BB	BB	BB	BB	BB	AA	BB	BB	BB	BB	BB	BB	BB	BB	AA	BB	AA	BB	AA	BB	AA	BB	BB	BB	AA	BB	BB	BB	BB	BB	BB	AA	BB	AA	BB	AA	AA
BgChr3_45236899:1:1	1	1	BB	AA	BB	BB	AA	BB	AA	BB	BB	AA	BB	BB	BB	BB	BB	AA	BB	BB	BB	BB	BB	BB	BB	BB	AA	BB	AA	BB	AA	BB	AA	BB	BB	BB	AA	BB	BB	BB	BB	BB	BB	AA	BB	AA	BB	AA	AA
BgChr3_45456161:28071:8	28071	8	BB	AA	BB	BB	AA	BB	AA	BB	BB	AA	BB	BB	BB	BB	BB	AA	BB	BB	BB	BB	BB	BB	BB	BB	AA	BB	AA	BB	AA	BB	AA	BB	BB	BB	AA	BB	BB	BB	BB	BB	BB	AA	BB	AA	BB	AA	AA
BgChr3_45496358:1:1	1	1	BB	AA	BB	BB	AA	BB	AA	BB	BB	AA	BB	BB	BB	BB	BB	AA	BB	BB	BB	BB	BB	BB	BB	BB	AA	BB	AA	BB	AA	BB	AA	BB	BB	BB	AA	BB	BB	BB	BB	BB	BB	AA	BB	AA	BB	AA	AA
BgChr3_45507543:1:1	1	1	BB	AA	BB	BB	AA	BB	AA	BB	BB	AA	BB	BB	BB	BB	BB	AA	BB	BB	BB	BB	BB	BB	BB	BB	AA	BB	AA	BB	AA	BB	AA	BB	BB	BB	AA	BB	BB	BB	BB	BB	BB	AA	BB	AA	BB	AA	AA
BgChr3_45568053:1:1	1	1	BB	AA	BB	BB	AA	BB	AA	BB	BB	AA	BB	BB	BB	BB	BB	AA	BB	BB	BB	BB	BB	BB	BB	BB	AA	BB	AA	BB	AA	BB	AA	BB	BB	BB	AA	BB	BB	BB	BB	BB	BB	AA	BB	-	BB	AA	AA
BgChr3_45629556:151820:928	151820	928	BB	AA	BB	BB	AA	BB	AA	BB	BB	AA	BB	BB	BB	BB	BB	AA	BB	BB	BB	BB	BB	BB	BB	BB	AA	BB	AA	BB	AA	BB	AA	BB	BB	BB	AA	BB	BB	BB	BB	BB	BB	AA	BB	-	BB	AA	AA
BgChr3_46071970:48206:273	48206	273	BB	AA	AA	BB	AA	BB	AA	BB	BB	AA	BB	BB	BB	BB	BB	AA	BB	BB	BB	BB	BB	BB	AA	BB	AA	BB	AA	BB	AA	BB	AA	BB	BB	BB	AA	BB	BB	BB	BB	BB	BB	AA	BB	-	BB	AA	AA
BgChr3_47188049:1:1	1	1	BB	AA	AA	BB	AA	BB	AA	AA	BB	AA	BB	BB	BB	BB	BB	AA	BB	-	BB	BB	AA	BB	AA	BB	AA	BB	AA	AA	AA	BB	AA	-	BB	AA	AA	BB	BB	BB	AA	AA	BB	AA	BB	BB	BB	AA	AA
BgChr3_47231072:217315:436	217315	436	BB	AA	AA	BB	AA	BB	AA	AA	BB	AA	BB	BB	BB	BB	BB	AA	BB	-	BB	BB	AA	BB	AA	BB	AA	BB	AA	AA	AA	BB	AA	-	BB	AA	AA	BB	BB	BB	AA	AA	BB	AA	BB	BB	BB	AA	AA
BgChr3_47463473:130098:58	130098	58	BB	AA	AA	BB	AA	BB	AA	AA	BB	AA	BB	BB	BB	BB	BB	AA	BB	-	BB	BB	AA	BB	AA	BB	AA	BB	AA	AA	AA	BB	AA	-	BB	AA	AA	BB	BB	BB	AA	AA	BB	-	BB	BB	BB	AA	AA
BgChr3_47597909:155490:518	155490	518	BB	AA	AA	BB	AA	BB	AA	AA	BB	AA	BB	BB	BB	BB	BB	AA	BB	-	BB	BB	AA	BB	AA	BB	AA	BB	AA	AA	AA	BB	AA	-	BB	AA	AA	BB	BB	BB	AA	AA	BB	-	BB	BB	BB	AA	AA
BgChr3_47777818:1518634:13825	1518634	13825	BB	AA	AA	BB	AA	BB	AA	AA	BB	AA	BB	BB	BB	BB	BB	AA	BB	-	BB	BB	AA	BB	AA	BB	AA	BB	AA	AA	AA	BB	AA	-	BB	AA	AA	BB	BB	BB	AA	AA	BB	BB	BB	BB	BB	AA	AA
BgChr3_49296487:61187:515	61187	515	BB	AA	AA	BB	AA	BB	AA	AA	AA	BB	BB	BB	BB	BB	BB	AA	BB	-	BB	BB	AA	BB	BB	BB	AA	AA	AA	AA	AA	-	AA	-	BB	AA	AA	BB	BB	BB	AA	AA	BB	BB	BB	AA	BB	AA	AA
BgChr3_49358104:446395:6054	446395	6054	BB	AA	AA	BB	AA	BB	AA	AA	AA	BB	BB	BB	BB	BB	BB	AA	BB	-	BB	BB	AA	BB	BB	BB	AA	AA	AA	AA	AA	-	AA	-	BB	AA	AA	BB	BB	BB	AA	AA	BB	BB	BB	AA	BB	AA	AA
BgChr3_49804556:873955:8523	873955	8523	BB	AA	AA	BB	AA	BB	AA	AA	AA	BB	BB	BB	BB	BB	BB	AA	BB	-	BB	BB	AA	BB	BB	BB	AA	AA	AA	AA	AA	-	AA	-	BB	AA	AA	BB	BB	BB	AA	AA	BB	BB	BB	AA	BB	BB	AA
BgChr3_50678807:862759:8936	862759	8936	BB	AA	AA	BB	AA	BB	AA	BB	AA	BB	BB	BB	BB	BB	BB	AA	BB	-	BB	BB	AA	BB	BB	BB	AA	AA	AA	AA	AA	-	AA	-	BB	AA	AA	AA	BB	BB	AA	AA	BB	BB	BB	AA	BB	BB	AA
BgChr3_51542372:403785:5970	403785	5970	BB	AA	AA	BB	AA	BB	AA	BB	AA	BB	AA	BB	BB	BB	BB	AA	BB	-	BB	BB	AA	BB	BB	BB	AA	AA	AA	AA	AA	-	AA	-	BB	AA	AA	AA	BB	BB	AA	AA	BB	BB	BB	AA	BB	BB	AA
BgChr3_51946221:2683646:40117	2683646	40117	BB	AA	AA	BB	AA	BB	AA	BB	AA	BB	AA	BB	BB	BB	BB	AA	BB	-	BB	BB	AA	BB	BB	BB	AA	AA	AA	AA	AA	-	AA	-	BB	AA	AA	AA	BB	BB	AA	AA	BB	-	BB	AA	BB	BB	AA
BgChr3_54629876:325624:4964	325624	4964	BB	AA	AA	BB	AA	BB	AA	BB	AA	BB	AA	BB	BB	BB	BB	AA	BB	-	BB	BB	AA	BB	BB	BB	AA	AA	AA	AA	AA	-	AA	AA	BB	AA	AA	AA	BB	BB	AA	AA	BB	-	BB	AA	BB	BB	AA
BgChr3_54956546:65010:841	65010	841	BB	AA	AA	BB	AA	BB	AA	BB	AA	BB	AA	BB	BB	BB	BB	AA	BB	-	BB	BB	AA	BB	BB	BB	AA	AA	AA	AA	AA	-	AA	AA	BB	AA	AA	AA	BB	BB	AA	AA	BB	BB	BB	AA	BB	BB	BB
BgChr3_55021690:40045:701	40045	701	BB	AA	AA	BB	AA	BB	AA	BB	AA	BB	AA	BB	BB	BB	BB	AA	BB	-	BB	BB	AA	BB	BB	BB	AA	AA	AA	AA	AA	-	AA	AA	BB	AA	BB	AA	BB	BB	AA	AA	BB	BB	BB	AA	BB	BB	BB
BgChr3_55061827:123648:1931	123648	1931	BB	AA	AA	BB	AA	BB	AA	BB	AA	BB	AA	BB	BB	BB	BB	AA	BB	-	BB	BB	AA	BB	BB	BB	AA	AA	AA	AA	AA	-	AA	AA	BB	AA	BB	AA	BB	BB	AA	AA	BB	BB	BB	AA	BB	BB	BB
BgChr3_55186450:320773:5021	320773	5021	BB	AA	AA	BB	BB	BB	AA	BB	AA	BB	AA	BB	AA	BB	BB	BB	BB	-	BB	BB	AA	BB	BB	BB	AA	AA	AA	AA	AA	-	AA	AA	BB	AA	BB	AA	BB	BB	AA	AA	BB	BB	BB	AA	BB	BB	BB
BgChr3_55507335:61262:799	61262	799	BB	AA	AA	BB	BB	BB	AA	BB	AA	BB	AA	BB	AA	BB	BB	BB	BB	AA	BB	BB	AA	BB	BB	BB	AA	AA	AA	AA	AA	AA	AA	AA	BB	AA	BB	AA	BB	AA	AA	AA	BB	BB	BB	AA	BB	BB	BB
BgChr3_55568635:276409:4005	276409	4005	BB	AA	AA	BB	BB	AA	BB	BB	AA	BB	AA	BB	AA	-	AA	BB	BB	AA	BB	AA	AA	AA	BB	BB	AA	AA	AA	AA	AA	AA	AA	AA	BB	AA	BB	AA	BB	AA	AA	AA	AA	BB	BB	AA	BB	BB	BB
BgChr3_55845862:285910:4138	285910	4138	BB	AA	AA	BB	BB	AA	BB	BB	AA	BB	AA	BB	AA	-	AA	BB	BB	AA	BB	AA	AA	AA	BB	BB	AA	AA	AA	AA	BB	AA	AA	AA	BB	AA	BB	AA	BB	AA	AA	AA	AA	BB	BB	AA	BB	BB	BB
BgChr3_56139753:4416:6	4416	6	BB	AA	AA	BB	BB	AA	BB	BB	AA	BB	AA	BB	AA	-	AA	BB	BB	AA	BB	AA	AA	AA	BB	BB	AA	AA	AA	AA	BB	AA	AA	AA	BB	AA	BB	AA	BB	AA	AA	AA	AA	BB	BB	AA	BB	BB	BB
BgChr3_56152762:7541:6	7541	6	BB	AA	AA	BB	BB	AA	BB	BB	AA	BB	AA	BB	AA	-	AA	BB	BB	AA	BB	AA	AA	AA	BB	BB	AA	AA	AA	AA	BB	AA	AA	AA	BB	AA	BB	AA	BB	AA	AA	AA	AA	BB	BB	AA	BB	BB	BB
BgChr3_56315440:13:2	13	2	BB	AA	AA	BB	BB	AA	BB	BB	AA	BB	AA	BB	AA	-	AA	BB	BB	AA	BB	AA	AA	AA	BB	BB	AA	AA	AA	AA	BB	AA	AA	AA	BB	AA	BB	AA	BB	AA	AA	AA	AA	BB	BB	AA	BB	BB	BB
BgChr3_56382668:5:2	5	2	BB	AA	AA	BB	BB	AA	BB	BB	AA	BB	AA	BB	AA	-	AA	BB	BB	AA	BB	AA	AA	AA	BB	BB	AA	AA	AA	AA	BB	AA	AA	AA	BB	AA	BB	AA	BB	AA	AA	AA	AA	BB	BB	AA	BB	BB	BB
BgChr3_56547570:54:3	54	3	BB	AA	AA	BB	BB	AA	BB	BB	AA	BB	AA	BB	AA	AA	AA	BB	BB	AA	BB	AA	AA	AA	BB	BB	AA	AA	AA	AA	BB	AA	AA	AA	BB	AA	BB	AA	BB	AA	AA	AA	AA	BB	BB	AA	BB	BB	BB
BgChr3_56561054:1:1	1	1	BB	AA	AA	BB	BB	AA	BB	BB	AA	BB	AA	BB	AA	AA	AA	BB	BB	AA	BB	AA	AA	AA	BB	BB	AA	AA	AA	AA	BB	AA	AA	AA	BB	AA	BB	AA	BB	AA	AA	AA	AA	BB	BB	AA	BB	BB	BB
BgChr3_56588153:7271:3	7271	3	BB	AA	AA	BB	BB	AA	BB	BB	AA	BB	AA	BB	AA	AA	AA	BB	BB	AA	BB	AA	AA	AA	BB	BB	AA	AA	AA	AA	BB	AA	AA	AA	BB	AA	BB	AA	BB	AA	AA	AA	AA	BB	BB	AA	BB	BB	BB
BgChr3_56630964:1:1	1	1	BB	AA	AA	BB	BB	AA	BB	BB	AA	BB	AA	BB	AA	AA	AA	BB	BB	AA	BB	AA	AA	AA	BB	BB	AA	AA	AA	AA	BB	AA	AA	AA	BB	AA	BB	AA	BB	AA	AA	AA	AA	BB	BB	AA	BB	BB	BB
BgChr3_56646219:4127:2	4127	2	BB	AA	AA	BB	BB	AA	BB	BB	AA	BB	AA	BB	AA	AA	AA	BB	BB	AA	BB	AA	AA	AA	BB	BB	AA	AA	AA	AA	BB	AA	AA	AA	BB	AA	BB	AA	BB	AA	AA	AA	AA	BB	BB	AA	BB	BB	BB
BgChr3_56658114:1895:3	1895	3	BB	AA	AA	BB	BB	AA	BB	BB	AA	BB	AA	BB	AA	AA	AA	BB	BB	AA	BB	AA	AA	AA	BB	BB	AA	AA	AA	AA	BB	AA	AA	AA	BB	AA	BB	AA	BB	AA	AA	AA	AA	BB	BB	AA	BB	BB	BB
BgChr3_56725132:6403:3	6403	3	BB	AA	AA	BB	BB	AA	BB	BB	AA	BB	AA	BB	AA	AA	AA	BB	BB	AA	BB	AA	AA	AA	BB	BB	AA	AA	AA	AA	BB	AA	AA	AA	BB	AA	BB	AA	BB	AA	AA	AA	AA	BB	BB	AA	BB	BB	BB
BgChr3_56751644:8895:2	8895	2	BB	AA	AA	BB	BB	AA	BB	BB	AA	BB	AA	BB	AA	AA	AA	BB	BB	AA	BB	AA	AA	AA	BB	BB	AA	AA	AA	AA	BB	AA	AA	AA	BB	AA	BB	AA	BB	AA	AA	AA	AA	BB	BB	AA	BB	BB	BB
BgChr3_56834191:1:1	1	1	BB	AA	AA	BB	BB	AA	BB	BB	AA	BB	AA	BB	AA	BB	AA	BB	BB	AA	BB	AA	AA	AA	BB	BB	AA	AA	AA	AA	BB	AA	BB	AA	BB	AA	BB	AA	BB	AA	AA	AA	AA	BB	BB	AA	BB	BB	BB
BgChr3_56846861:4552:2	4552	2	BB	AA	AA	BB	BB	AA	BB	BB	AA	BB	AA	BB	AA	BB	AA	BB	BB	AA	BB	AA	AA	AA	BB	BB	AA	AA	AA	AA	BB	AA	BB	AA	BB	AA	BB	AA	BB	AA	AA	AA	AA	BB	BB	AA	BB	BB	BB
BgChr3_56890911:1:1	1	1	BB	AA	AA	BB	BB	AA	BB	BB	AA	BB	AA	BB	AA	BB	AA	BB	BB	AA	BB	AA	AA	AA	BB	BB	AA	AA	AA	AA	BB	AA	BB	AA	BB	AA	BB	AA	BB	AA	AA	AA	AA	BB	BB	AA	BB	BB	BB
BgChr3_56902374:5034:2	5034	2	BB	AA	AA	BB	BB	AA	BB	BB	AA	BB	AA	BB	AA	BB	AA	BB	BB	AA	BB	AA	AA	AA	BB	BB	AA	AA	AA	AA	BB	AA	BB	AA	BB	AA	BB	AA	BB	AA	AA	AA	AA	BB	BB	AA	BB	BB	BB
BgChr3_56940984:114:2	114	2	BB	AA	AA	BB	BB	AA	BB	BB	AA	BB	AA	BB	AA	BB	AA	BB	BB	AA	BB	AA	AA	AA	BB	BB	AA	AA	AA	AA	BB	AA	BB	AA	BB	AA	BB	AA	BB	AA	AA	AA	AA	BB	BB	AA	BB	BB	BB
BgChr4_74600:3743:3	3743	3	BB	AA	BB	AA	AA	BB	AA	BB	AA	AA	BB	AA	-	AA	BB	BB	AA	AA	AA	BB	AA	AA	BB	AA	AA	BB	BB	BB	BB	BB	AA	BB	BB	AA	AA	AA	AA	BB	BB	BB	BB	AA	BB	BB	BB	AA	BB
BgChr4_88381:1:1	1	1	BB	AA	BB	AA	AA	BB	AA	BB	AA	AA	BB	AA	-	AA	BB	BB	AA	AA	AA	BB	AA	AA	BB	AA	AA	BB	BB	BB	BB	BB	AA	BB	BB	AA	AA	AA	AA	BB	BB	BB	BB	AA	BB	BB	BB	AA	BB
BgChr4_126678:69620:3	69620	3	BB	AA	BB	AA	AA	BB	AA	BB	AA	AA	BB	AA	-	AA	BB	BB	AA	AA	AA	BB	AA	AA	BB	AA	AA	BB	BB	BB	BB	BB	AA	BB	BB	AA	AA	AA	AA	BB	BB	BB	BB	AA	BB	BB	BB	AA	BB
BgChr4_203464:1:1	1	1	BB	AA	BB	AA	AA	BB	AA	BB	AA	AA	BB	AA	-	AA	BB	BB	AA	AA	AA	BB	AA	AA	BB	AA	AA	BB	BB	BB	BB	BB	AA	BB	BB	AA	AA	AA	AA	BB	BB	BB	BB	AA	BB	BB	BB	AA	BB
BgChr4_216966:1:1	1	1	BB	AA	BB	AA	AA	BB	AA	BB	AA	AA	BB	AA	-	AA	BB	BB	AA	AA	AA	BB	AA	AA	BB	AA	AA	BB	BB	BB	BB	BB	AA	BB	BB	AA	AA	AA	AA	BB	BB	BB	BB	AA	BB	BB	BB	AA	BB
BgChr4_360179:1:1	1	1	BB	AA	BB	AA	AA	BB	AA	BB	AA	AA	BB	AA	AA	AA	BB	BB	AA	AA	AA	BB	AA	AA	BB	AA	AA	BB	BB	BB	BB	BB	AA	BB	BB	AA	AA	AA	AA	BB	BB	BB	BB	AA	BB	BB	BB	AA	BB
BgChr4_418648:5:2	5	2	BB	AA	BB	AA	AA	BB	AA	BB	AA	AA	BB	AA	AA	AA	BB	BB	AA	AA	AA	BB	AA	AA	BB	AA	AA	BB	BB	BB	BB	BB	AA	BB	BB	AA	AA	AA	AA	BB	BB	BB	BB	AA	BB	BB	BB	AA	BB
BgChr4_512016:7527:2	7527	2	BB	AA	BB	AA	AA	BB	AA	BB	AA	AA	BB	AA	AA	AA	BB	BB	AA	AA	AA	BB	AA	AA	BB	AA	AA	BB	BB	BB	BB	BB	AA	BB	BB	AA	AA	AA	AA	BB	BB	BB	BB	AA	BB	BB	BB	AA	BB
BgChr4_539505:5210:2	5210	2	BB	AA	BB	AA	AA	BB	AA	BB	AA	AA	BB	AA	AA	AA	BB	BB	AA	AA	AA	BB	AA	AA	BB	AA	AA	BB	BB	BB	BB	BB	AA	BB	BB	AA	AA	AA	AA	BB	BB	BB	BB	AA	BB	BB	BB	AA	BB
BgChr4_571414:1:1	1	1	BB	AA	BB	AA	AA	BB	AA	BB	AA	AA	BB	AA	AA	AA	BB	BB	AA	AA	AA	BB	AA	AA	BB	AA	AA	BB	BB	BB	BB	BB	AA	BB	BB	AA	AA	AA	AA	BB	BB	BB	BB	AA	BB	BB	BB	AA	BB
BgChr4_620422:9767:2	9767	2	BB	AA	BB	AA	AA	BB	AA	BB	AA	AA	BB	AA	AA	AA	BB	BB	AA	AA	AA	BB	AA	AA	BB	AA	AA	BB	BB	BB	BB	BB	AA	BB	BB	AA	AA	AA	AA	BB	BB	BB	BB	AA	BB	BB	BB	AA	BB
BgChr4_634708:1:1	1	1	BB	AA	BB	AA	AA	BB	AA	BB	AA	AA	BB	AA	AA	AA	BB	BB	AA	AA	AA	BB	AA	AA	BB	AA	AA	BB	BB	BB	BB	BB	AA	BB	BB	AA	AA	AA	AA	BB	BB	BB	BB	AA	BB	BB	BB	AA	BB
BgChr4_684376:1:1	1	1	BB	AA	BB	AA	AA	BB	AA	BB	AA	AA	BB	AA	AA	AA	BB	BB	AA	AA	AA	BB	AA	AA	BB	AA	AA	BB	BB	BB	BB	BB	AA	BB	BB	AA	AA	AA	AA	BB	BB	BB	BB	AA	BB	BB	BB	AA	BB
BgChr4_711079:139:2	139	2	BB	AA	BB	AA	AA	BB	AA	BB	AA	AA	BB	AA	AA	AA	BB	BB	AA	AA	AA	BB	AA	AA	BB	AA	AA	BB	BB	BB	BB	BB	AA	BB	BB	AA	AA	AA	AA	BB	BB	BB	BB	AA	BB	BB	BB	AA	BB
BgChr4_723234:7088:4	7088	4	BB	AA	BB	AA	AA	BB	AA	BB	AA	AA	BB	AA	AA	AA	BB	BB	AA	AA	AA	BB	AA	AA	BB	AA	AA	BB	BB	BB	BB	BB	AA	BB	BB	AA	AA	AA	AA	BB	BB	BB	BB	AA	BB	BB	BB	AA	BB
BgChr4_739267:32:2	32	2	BB	AA	BB	AA	AA	BB	AA	BB	AA	AA	BB	AA	AA	AA	BB	BB	AA	AA	AA	BB	AA	AA	BB	AA	AA	BB	BB	BB	BB	BB	AA	BB	BB	AA	AA	AA	AA	BB	BB	BB	BB	AA	BB	BB	BB	AA	BB
BgChr4_757687:9989:11	9989	11	BB	AA	BB	AA	AA	BB	AA	BB	AA	AA	BB	AA	-	AA	BB	BB	AA	AA	AA	BB	AA	AA	BB	AA	AA	BB	BB	BB	BB	BB	AA	BB	BB	AA	AA	AA	AA	BB	BB	BB	BB	AA	BB	BB	BB	AA	BB
BgChr4_787502:8531:4	8531	4	BB	AA	BB	AA	AA	BB	AA	BB	AA	AA	BB	AA	-	AA	BB	BB	AA	AA	AA	BB	AA	AA	BB	AA	AA	BB	BB	BB	BB	BB	AA	BB	BB	AA	AA	AA	AA	BB	BB	BB	BB	AA	BB	BB	BB	AA	BB
BgChr4_797582:5099:5	5099	5	BB	AA	BB	AA	AA	BB	AA	BB	AA	AA	BB	AA	-	AA	BB	BB	AA	AA	AA	BB	AA	AA	BB	AA	AA	BB	BB	BB	BB	BB	AA	BB	BB	AA	AA	AA	AA	BB	BB	BB	BB	AA	BB	BB	BB	AA	BB
BgChr4_808473:513:2	513	2	BB	AA	BB	AA	AA	BB	AA	BB	AA	AA	BB	AA	-	AA	BB	BB	AA	AA	AA	BB	AA	AA	BB	AA	AA	BB	BB	BB	BB	BB	AA	BB	BB	AA	AA	AA	AA	BB	BB	BB	BB	AA	BB	BB	BB	AA	BB
BgChr4_843839:1:1	1	1	BB	AA	BB	AA	AA	BB	AA	BB	AA	AA	BB	AA	-	AA	BB	BB	AA	AA	AA	BB	AA	AA	BB	AA	AA	BB	BB	BB	BB	BB	AA	BB	BB	AA	AA	AA	AA	BB	BB	BB	BB	AA	BB	BB	BB	AA	BB
BgChr4_885808:5221:6	5221	6	BB	AA	BB	AA	AA	BB	AA	BB	AA	AA	BB	AA	-	AA	BB	BB	AA	AA	AA	BB	AA	AA	BB	AA	AA	BB	BB	BB	BB	BB	AA	BB	BB	AA	AA	AA	AA	BB	BB	BB	BB	AA	BB	BB	BB	AA	BB
BgChr4_896840:7569:4	7569	4	BB	AA	BB	AA	AA	BB	AA	BB	AA	AA	BB	AA	-	AA	BB	BB	AA	AA	AA	BB	AA	AA	BB	AA	AA	BB	BB	BB	BB	BB	AA	BB	BB	AA	AA	AA	AA	BB	BB	BB	BB	AA	BB	BB	BB	AA	BB
BgChr4_911751:5159:3	5159	3	BB	AA	BB	AA	AA	BB	AA	BB	AA	AA	BB	AA	-	AA	BB	BB	AA	AA	AA	BB	AA	AA	BB	AA	AA	BB	BB	BB	BB	BB	AA	BB	BB	AA	AA	AA	AA	BB	BB	BB	BB	AA	BB	BB	BB	AA	BB
BgChr4_932327:34154:28	34154	28	BB	AA	BB	AA	AA	BB	AA	BB	AA	AA	BB	AA	-	AA	BB	BB	AA	AA	AA	BB	AA	AA	BB	AA	AA	BB	BB	BB	BB	BB	AA	BB	BB	AA	AA	AA	AA	BB	BB	BB	BB	AA	BB	BB	BB	AA	BB
BgChr4_974041:9814:7	9814	7	BB	AA	BB	AA	AA	BB	AA	BB	AA	AA	BB	AA	-	AA	BB	BB	AA	AA	AA	BB	AA	AA	BB	AA	AA	BB	BB	BB	BB	BB	AA	BB	BB	AA	AA	AA	AA	BB	BB	BB	BB	AA	BB	BB	BB	AA	BB
BgChr4_986750:9502:7	9502	7	BB	AA	BB	AA	AA	BB	AA	BB	AA	AA	BB	AA	-	AA	BB	BB	AA	AA	AA	BB	AA	AA	BB	AA	AA	BB	BB	BB	BB	BB	AA	BB	BB	AA	AA	AA	AA	BB	BB	BB	BB	AA	BB	BB	BB	AA	BB
BgChr4_999203:1:1	1	1	BB	AA	BB	AA	AA	BB	AA	BB	AA	AA	BB	AA	-	AA	BB	BB	AA	AA	AA	BB	AA	AA	BB	AA	AA	BB	BB	BB	BB	BB	AA	BB	BB	AA	AA	AA	AA	BB	BB	BB	BB	AA	BB	BB	BB	AA	BB
BgChr4_1011786:4986:6	4986	6	BB	AA	BB	AA	AA	BB	AA	BB	AA	AA	BB	AA	-	AA	BB	BB	AA	AA	AA	BB	AA	AA	BB	AA	AA	BB	BB	BB	BB	BB	AA	BB	BB	AA	AA	AA	AA	BB	BB	BB	BB	AA	BB	BB	BB	AA	BB
BgChr4_1028935:1:1	1	1	BB	AA	BB	AA	AA	BB	AA	BB	AA	AA	BB	AA	-	AA	BB	BB	AA	AA	AA	BB	AA	AA	BB	AA	AA	BB	BB	BB	BB	BB	AA	BB	BB	AA	AA	AA	AA	BB	BB	BB	BB	AA	BB	BB	BB	AA	BB
BgChr4_1041765:1:1	1	1	BB	AA	BB	AA	AA	BB	AA	BB	AA	AA	BB	AA	-	AA	BB	BB	AA	AA	AA	BB	AA	AA	BB	AA	AA	BB	BB	BB	BB	BB	AA	BB	BB	AA	AA	AA	AA	BB	BB	BB	BB	AA	BB	BB	BB	AA	BB
BgChr4_1141603:709526:10926	709526	10926	BB	AA	BB	AA	AA	BB	AA	BB	AA	AA	BB	AA	-	AA	BB	BB	AA	AA	AA	BB	AA	AA	BB	AA	AA	BB	BB	BB	BB	BB	AA	BB	BB	AA	AA	AA	AA	BB	BB	BB	BB	AA	BB	BB	BB	AA	BB
BgChr4_1851183:110297:1844	110297	1844	BB	AA	BB	AA	AA	BB	AA	BB	AA	AA	BB	AA	-	AA	BB	BB	AA	AA	AA	BB	AA	AA	BB	AA	AA	BB	BB	BB	BB	BB	AA	BB	BB	AA	AA	BB	AA	BB	BB	BB	BB	AA	BB	-	BB	AA	BB
BgChr4_1961575:9878:234	9878	234	BB	AA	BB	AA	AA	BB	AA	BB	AA	AA	BB	AA	BB	AA	BB	BB	AA	AA	AA	BB	AA	AA	BB	AA	AA	BB	AA	BB	BB	BB	AA	BB	BB	AA	AA	BB	AA	BB	BB	BB	BB	AA	BB	-	BB	AA	BB
BgChr4_1971639:399221:6848	399221	6848	BB	AA	BB	AA	AA	BB	AA	BB	AA	AA	BB	AA	BB	AA	BB	BB	AA	AA	AA	BB	AA	AA	BB	AA	AA	BB	AA	-	BB	-	AA	BB	BB	AA	AA	BB	AA	-	BB	BB	BB	AA	BB	-	BB	AA	BB
BgChr4_2370913:243402:4733	243402	4733	BB	AA	BB	AA	AA	BB	AA	BB	AA	AA	BB	AA	BB	AA	BB	BB	AA	AA	AA	BB	AA	AA	BB	AA	AA	BB	AA	AA	BB	AA	AA	BB	BB	AA	AA	BB	AA	AA	BB	BB	BB	AA	BB	-	BB	AA	BB
BgChr4_2614703:227514:3014	227514	3014	BB	AA	BB	AA	AA	BB	AA	BB	AA	AA	BB	AA	BB	BB	BB	BB	AA	AA	AA	BB	AA	AA	BB	AA	AA	BB	AA	AA	BB	AA	AA	BB	AA	AA	AA	BB	AA	AA	BB	BB	BB	AA	BB	-	BB	AA	BB
BgChr4_2842389:268608:2744	268608	2744	BB	AA	BB	AA	AA	BB	AA	BB	AA	AA	BB	AA	BB	BB	BB	BB	AA	AA	AA	BB	AA	AA	BB	AA	AA	BB	AA	AA	BB	AA	AA	BB	AA	AA	AA	BB	AA	AA	BB	BB	BB	AA	BB	AA	BB	AA	BB
BgChr4_3113556:9895:180	9895	180	BB	AA	BB	AA	AA	BB	AA	BB	AA	AA	BB	AA	BB	BB	BB	BB	AA	AA	AA	BB	AA	AA	BB	AA	AA	BB	AA	AA	-	AA	AA	BB	AA	AA	AA	BB	AA	AA	AA	BB	BB	AA	AA	AA	-	AA	BB
BgChr4_3123682:898422:15339	898422	15339	BB	AA	BB	-	AA	BB	AA	BB	AA	AA	BB	-	BB	BB	BB	BB	AA	AA	AA	BB	AA	AA	BB	AA	AA	BB	AA	AA	-	AA	AA	BB	AA	AA	AA	BB	AA	AA	AA	BB	BB	AA	AA	AA	-	AA	BB
BgChr4_4042931:441653:6779	441653	6779	BB	AA	BB	BB	AA	BB	AA	BB	AA	AA	BB	BB	BB	BB	BB	BB	AA	AA	AA	BB	AA	-	BB	AA	AA	-	AA	AA	-	AA	AA	BB	AA	AA	AA	BB	AA	AA	AA	BB	BB	AA	AA	AA	-	AA	BB
BgChr4_4484724:35713:336	35713	336	BB	AA	BB	BB	AA	BB	AA	BB	AA	AA	BB	BB	BB	BB	BB	BB	AA	AA	AA	BB	AA	-	BB	AA	AA	-	AA	AA	-	AA	AA	BB	AA	AA	AA	BB	AA	AA	AA	BB	BB	AA	AA	AA	-	AA	AA
BgChr4_4521019:137256:1436	137256	1436	BB	AA	BB	BB	AA	BB	AA	BB	AA	AA	BB	BB	BB	BB	BB	AA	AA	AA	AA	BB	AA	-	BB	AA	AA	-	AA	AA	-	AA	AA	BB	AA	AA	AA	BB	AA	AA	AA	BB	BB	AA	AA	AA	-	AA	AA
BgChr4_4659349:653018:11408	653018	11408	BB	AA	BB	BB	AA	BB	AA	BB	AA	AA	BB	BB	BB	BB	BB	AA	AA	AA	AA	BB	AA	-	BB	AA	AA	-	AA	AA	-	AA	AA	BB	AA	AA	AA	BB	AA	AA	AA	BB	BB	AA	BB	AA	AA	AA	AA
BgChr4_5319943:101048:1826	101048	1826	BB	AA	BB	BB	AA	BB	AA	BB	BB	AA	BB	BB	BB	BB	BB	AA	AA	AA	AA	BB	AA	-	BB	AA	AA	-	AA	AA	-	AA	AA	BB	AA	AA	AA	BB	AA	AA	AA	BB	BB	AA	BB	AA	AA	AA	AA
BgChr4_5421206:9857:164	9857	164	BB	AA	BB	BB	AA	BB	AA	AA	BB	AA	BB	BB	BB	BB	BB	AA	AA	AA	AA	BB	AA	BB	BB	AA	AA	-	AA	AA	-	AA	AA	BB	AA	AA	AA	BB	AA	AA	AA	BB	AA	AA	BB	AA	AA	AA	AA
BgChr4_5431254:2047255:31770	2047255	31770	BB	AA	BB	BB	AA	BB	AA	AA	BB	AA	-	BB	BB	BB	BB	AA	AA	AA	AA	BB	AA	BB	BB	AA	AA	-	AA	AA	-	AA	AA	BB	AA	AA	AA	BB	-	AA	AA	BB	AA	AA	BB	AA	AA	AA	AA
BgChr4_7481105:749736:9043	749736	9043	BB	AA	AA	BB	AA	BB	AA	AA	AA	AA	AA	BB	AA	AA	BB	AA	AA	AA	BB	BB	AA	BB	BB	AA	AA	-	AA	AA	-	AA	BB	BB	AA	AA	BB	BB	BB	AA	AA	BB	AA	AA	BB	AA	AA	BB	AA
BgChr4_8231262:675310:9933	675310	9933	BB	AA	AA	BB	AA	BB	AA	AA	AA	AA	AA	BB	AA	AA	BB	AA	AA	AA	BB	BB	AA	BB	BB	AA	AA	AA	AA	AA	-	AA	BB	BB	AA	AA	BB	BB	BB	AA	AA	BB	AA	AA	BB	AA	AA	BB	AA
BgChr4_8928028:38691:16	38691	16	BB	AA	AA	BB	AA	BB	AA	AA	AA	AA	AA	BB	AA	AA	BB	AA	AA	AA	BB	BB	AA	BB	BB	AA	AA	AA	AA	AA	-	AA	BB	BB	AA	AA	BB	BB	BB	AA	AA	BB	AA	AA	BB	AA	AA	BB	AA
BgChr4_8990654:2451933:22099	2451933	22099	BB	AA	AA	BB	AA	BB	AA	AA	AA	AA	AA	BB	AA	AA	BB	AA	AA	AA	BB	BB	AA	BB	BB	AA	AA	AA	AA	AA	-	AA	BB	BB	AA	AA	BB	BB	BB	AA	AA	BB	AA	AA	BB	AA	AA	BB	AA
BgChr4_11442702:70679:1218	70679	1218	BB	AA	AA	BB	AA	BB	AA	AA	-	AA	-	BB	AA	AA	BB	AA	AA	AA	AA	BB	AA	BB	BB	AA	AA	AA	AA	AA	-	AA	BB	BB	AA	AA	BB	BB	BB	AA	AA	BB	AA	AA	BB	AA	AA	BB	AA
BgChr4_11513466:1935522:24694	1935522	24694	BB	AA	AA	BB	AA	BB	AA	AA	BB	AA	BB	BB	AA	AA	BB	AA	AA	AA	AA	BB	AA	BB	BB	AA	AA	AA	AA	AA	-	AA	BB	BB	AA	AA	BB	BB	BB	AA	AA	BB	AA	AA	BB	AA	AA	BB	AA
BgChr4_13449292:1666230:14966	1666230	14966	BB	AA	AA	BB	AA	BB	AA	AA	BB	AA	BB	BB	AA	AA	BB	AA	AA	AA	AA	BB	AA	BB	BB	AA	AA	BB	AA	AA	-	AA	BB	BB	AA	AA	BB	AA	BB	AA	AA	BB	AA	AA	BB	AA	AA	BB	AA
BgChr4_15116009:476174:4063	476174	4063	BB	AA	AA	BB	AA	BB	AA	AA	BB	AA	BB	BB	AA	AA	BB	AA	AA	AA	AA	BB	AA	BB	BB	AA	AA	BB	AA	AA	-	AA	BB	BB	AA	AA	BB	AA	BB	AA	AA	BB	AA	AA	AA	AA	AA	BB	AA
BgChr4_15597436:221:2	221	2	BB	AA	AA	BB	AA	BB	AA	AA	BB	AA	BB	BB	AA	AA	BB	AA	AA	AA	AA	BB	AA	BB	BB	AA	AA	BB	AA	AA	-	AA	BB	BB	AA	AA	BB	AA	BB	AA	AA	BB	AA	AA	AA	AA	AA	BB	AA
BgChr4_15616204:29588:359	29588	359	BB	AA	AA	BB	AA	BB	AA	AA	BB	AA	BB	BB	AA	AA	BB	AA	AA	AA	AA	BB	AA	BB	BB	AA	AA	BB	AA	AA	-	AA	BB	BB	AA	AA	BB	AA	BB	AA	AA	BB	AA	AA	AA	AA	AA	BB	AA
BgChr4_15646855:1054:14	1054	14	BB	AA	AA	BB	AA	BB	AA	AA	BB	AA	BB	BB	AA	AA	BB	AA	AA	AA	AA	BB	AA	BB	BB	AA	AA	BB	AA	AA	-	AA	BB	BB	AA	AA	BB	AA	BB	AA	AA	BB	AA	AA	AA	AA	AA	BB	AA
BgChr4_15679969:2371191:22986	2371191	22986	BB	AA	AA	BB	AA	BB	AA	AA	BB	AA	BB	BB	AA	AA	BB	AA	AA	AA	AA	BB	AA	BB	BB	AA	AA	BB	AA	AA	-	AA	BB	BB	AA	AA	BB	AA	BB	AA	AA	BB	AA	AA	AA	AA	AA	BB	AA
BgChr4_18055062:6220:4	6220	4	BB	AA	AA	BB	AA	BB	AA	AA	BB	AA	BB	BB	AA	AA	BB	AA	AA	AA	AA	BB	AA	BB	BB	AA	AA	BB	AA	AA	-	AA	BB	BB	AA	AA	BB	AA	BB	AA	AA	BB	AA	AA	AA	AA	AA	BB	AA
BgChr4_18079442:9789:10	9789	10	BB	AA	AA	BB	AA	BB	AA	AA	BB	AA	BB	BB	AA	AA	BB	AA	AA	AA	AA	BB	AA	BB	BB	AA	AA	BB	AA	AA	-	AA	BB	BB	AA	AA	BB	AA	BB	AA	AA	BB	AA	AA	AA	AA	AA	BB	AA
BgChr4_18113493:581560:3268	581560	3268	BB	AA	AA	BB	AA	BB	AA	AA	BB	AA	BB	BB	AA	AA	BB	AA	AA	AA	AA	BB	AA	BB	BB	AA	AA	BB	AA	AA	-	AA	BB	BB	AA	AA	BB	AA	BB	AA	AA	BB	AA	AA	AA	AA	AA	BB	AA
BgChr4_18697593:1:1	1	1	BB	AA	AA	BB	AA	BB	AA	AA	BB	AA	BB	BB	AA	AA	BB	AA	AA	AA	AA	BB	AA	BB	BB	AA	AA	BB	AA	AA	-	AA	BB	BB	AA	AA	BB	AA	BB	AA	AA	BB	AA	AA	AA	AA	AA	BB	AA
BgChr4_18707901:17879:46	17879	46	BB	AA	AA	BB	AA	BB	AA	AA	BB	AA	BB	BB	AA	AA	BB	AA	AA	AA	AA	BB	AA	BB	BB	AA	AA	BB	AA	AA	-	AA	BB	BB	AA	AA	BB	AA	BB	AA	AA	BB	AA	AA	AA	AA	AA	BB	AA
BgChr4_18728815:306:3	306	3	BB	AA	AA	BB	AA	BB	AA	AA	BB	AA	BB	BB	AA	AA	BB	AA	AA	AA	AA	BB	AA	BB	BB	AA	AA	BB	AA	AA	-	AA	BB	BB	AA	AA	BB	AA	BB	AA	AA	BB	AA	AA	AA	AA	AA	BB	AA
BgChr4_18739998:1:1	1	1	BB	AA	AA	BB	AA	BB	AA	AA	BB	AA	BB	BB	AA	AA	BB	AA	AA	AA	AA	BB	AA	BB	BB	AA	AA	BB	AA	AA	-	AA	BB	BB	AA	AA	BB	AA	BB	AA	AA	BB	AA	AA	AA	AA	AA	BB	AA
BgChr4_18757064:1:1	1	1	BB	AA	AA	BB	AA	BB	AA	AA	BB	AA	BB	BB	AA	AA	BB	AA	AA	AA	AA	BB	AA	BB	BB	AA	AA	BB	AA	AA	-	AA	BB	BB	AA	AA	BB	AA	BB	AA	AA	BB	AA	AA	AA	AA	AA	BB	AA
BgChr4_18789706:28687:2	28687	2	BB	AA	AA	BB	AA	BB	AA	AA	BB	AA	BB	BB	AA	AA	BB	AA	AA	AA	AA	BB	AA	BB	BB	AA	AA	BB	AA	AA	-	AA	BB	BB	AA	AA	BB	AA	BB	AA	AA	BB	AA	AA	AA	AA	AA	BB	AA
BgChr4_18834272:6969762:45909	6969762	45909	BB	AA	AA	BB	AA	BB	AA	AA	BB	AA	BB	BB	AA	AA	BB	AA	AA	AA	AA	BB	AA	BB	BB	AA	AA	BB	AA	AA	-	AA	BB	BB	AA	AA	BB	AA	BB	AA	AA	BB	AA	AA	AA	AA	AA	BB	AA
BgChr4_25805283:9597:11	9597	11	BB	AA	AA	BB	AA	BB	AA	AA	BB	AA	BB	BB	AA	AA	BB	AA	AA	AA	AA	BB	AA	BB	BB	AA	AA	BB	AA	AA	-	AA	BB	BB	AA	AA	BB	AA	BB	AA	AA	BB	AA	AA	AA	AA	AA	BB	AA
BgChr4_25815436:28795:106	28795	106	BB	AA	AA	BB	AA	BB	AA	AA	BB	AA	BB	BB	AA	AA	BB	AA	AA	AA	AA	BB	AA	BB	BB	AA	AA	BB	AA	AA	-	AA	BB	BB	AA	AA	BB	AA	BB	AA	AA	BB	AA	AA	AA	AA	AA	BB	AA
BgChr4_25849190:8233:15	8233	15	BB	AA	AA	BB	AA	BB	AA	AA	BB	AA	BB	BB	AA	AA	BB	AA	AA	AA	AA	BB	AA	BB	BB	AA	AA	BB	AA	AA	-	AA	BB	BB	AA	AA	BB	AA	BB	AA	AA	BB	AA	AA	AA	AA	AA	BB	AA
BgChr4_25860075:15705554:91665	15705554	91665	BB	AA	AA	BB	AA	BB	AA	AA	BB	AA	BB	BB	AA	AA	BB	AA	AA	AA	AA	BB	AA	BB	BB	AA	AA	BB	AA	AA	-	AA	BB	BB	AA	AA	BB	AA	BB	AA	AA	BB	AA	AA	AA	AA	AA	BB	AA
BgChr4_41567578:816233:9280	816233	9280	BB	AA	AA	BB	AA	BB	AA	AA	BB	AA	BB	BB	AA	AA	BB	AA	AA	AA	BB	BB	AA	BB	BB	AA	AA	BB	AA	AA	-	AA	BB	BB	AA	BB	BB	AA	BB	AA	AA	BB	AA	AA	AA	AA	AA	BB	AA
BgChr4_42383894:363645:5344	363645	5344	BB	AA	AA	BB	AA	BB	AA	AA	BB	AA	BB	BB	AA	AA	BB	AA	AA	AA	BB	BB	AA	BB	AA	AA	AA	BB	AA	AA	-	AA	BB	BB	AA	BB	BB	AA	BB	AA	AA	BB	AA	AA	AA	AA	AA	BB	AA
BgChr4_42747750:1501472:20920	1501472	20920	BB	AA	AA	BB	AA	BB	AA	AA	BB	AA	BB	BB	AA	AA	BB	AA	AA	AA	BB	BB	AA	BB	AA	AA	AA	BB	AA	AA	-	AA	BB	BB	AA	BB	BB	AA	BB	BB	AA	BB	AA	AA	AA	AA	AA	AA	AA
BgChr4_44249282:373522:4560	373522	4560	BB	AA	AA	BB	AA	BB	AA	AA	BB	AA	BB	BB	AA	AA	BB	AA	AA	AA	BB	BB	AA	BB	AA	AA	AA	BB	BB	BB	-	AA	BB	BB	AA	BB	BB	AA	BB	BB	AA	BB	AA	AA	AA	AA	AA	AA	AA
BgChr4_44622842:945345:10876	945345	10876	BB	AA	AA	BB	AA	BB	AA	AA	BB	AA	BB	BB	AA	AA	BB	AA	AA	AA	BB	BB	AA	BB	AA	AA	AA	BB	BB	BB	-	AA	BB	BB	AA	BB	BB	AA	BB	BB	AA	BB	BB	AA	AA	AA	AA	AA	AA
BgChr4_45568288:1033736:11484	1033736	11484	BB	AA	AA	BB	AA	BB	AA	AA	BB	AA	BB	BB	AA	AA	BB	AA	AA	AA	BB	BB	AA	BB	AA	AA	AA	BB	BB	BB	AA	AA	BB	BB	BB	BB	BB	AA	BB	BB	AA	BB	BB	AA	AA	AA	AA	AA	AA
BgChr4_46602445:624941:8962	624941	8962	BB	AA	AA	BB	AA	BB	AA	AA	BB	AA	BB	BB	AA	AA	BB	AA	AA	AA	BB	BB	AA	BB	AA	AA	AA	BB	BB	BB	AA	AA	BB	BB	BB	BB	BB	AA	BB	BB	AA	BB	BB	AA	AA	AA	AA	AA	AA
BgChr4_47227449:922298:13934	922298	13934	BB	AA	AA	BB	AA	AA	AA	AA	BB	AA	BB	BB	AA	AA	AA	AA	AA	AA	BB	AA	AA	BB	AA	AA	AA	AA	AA	AA	AA	AA	BB	BB	BB	BB	BB	BB	BB	BB	AA	BB	BB	AA	AA	AA	AA	AA	AA
BgChr4_48149874:569395:7952	569395	7952	BB	AA	AA	BB	AA	AA	AA	AA	BB	AA	BB	BB	AA	AA	AA	AA	AA	AA	BB	AA	AA	BB	AA	AA	AA	AA	AA	AA	AA	AA	BB	BB	BB	BB	BB	BB	BB	BB	AA	BB	BB	AA	AA	AA	AA	AA	AA
BgChr4_48721083:638066:11207	638066	11207	BB	AA	AA	BB	AA	AA	AA	AA	BB	AA	BB	BB	AA	AA	AA	AA	AA	AA	AA	AA	AA	BB	AA	AA	AA	AA	AA	AA	AA	AA	BB	BB	BB	BB	BB	BB	BB	BB	AA	BB	BB	AA	AA	AA	AA	AA	AA
BgChr4_49360362:1426158:20012	1426158	20012	BB	AA	AA	BB	AA	AA	AA	AA	BB	AA	BB	BB	AA	AA	AA	AA	AA	AA	AA	AA	AA	BB	AA	AA	AA	AA	AA	AA	AA	AA	BB	BB	BB	BB	BB	BB	BB	BB	AA	BB	BB	AA	AA	AA	BB	AA	AA
BgChr4_50792810:289641:4135	289641	4135	BB	AA	AA	BB	AA	AA	AA	AA	BB	AA	AA	BB	AA	AA	AA	AA	AA	AA	AA	AA	AA	BB	AA	AA	AA	AA	AA	AA	AA	AA	BB	BB	BB	BB	BB	BB	BB	BB	AA	BB	BB	AA	AA	AA	BB	AA	AA
BgChr4_51082472:188409:3435	188409	3435	BB	AA	AA	AA	AA	AA	AA	AA	BB	AA	AA	BB	AA	AA	AA	AA	AA	AA	AA	AA	AA	BB	AA	AA	AA	BB	AA	AA	AA	AA	BB	-	BB	BB	BB	BB	AA	BB	AA	AA	BB	AA	AA	AA	BB	AA	AA
BgChr4_51271921:527098:7749	527098	7749	BB	AA	AA	AA	AA	AA	AA	AA	BB	BB	AA	BB	BB	AA	AA	AA	AA	AA	AA	AA	AA	BB	AA	AA	AA	BB	AA	AA	AA	AA	BB	-	BB	BB	BB	BB	AA	BB	AA	AA	BB	AA	AA	AA	BB	AA	AA
BgChr4_51799593:138160:2249	138160	2249	BB	AA	AA	AA	AA	AA	AA	AA	BB	BB	AA	BB	BB	AA	AA	AA	AA	AA	AA	AA	AA	BB	AA	AA	AA	BB	AA	AA	AA	AA	BB	-	BB	BB	BB	BB	AA	AA	AA	AA	BB	AA	AA	AA	BB	AA	AA
BgChr4_51939127:999078:17920	999078	17920	BB	AA	AA	AA	AA	AA	AA	AA	BB	BB	AA	BB	BB	AA	AA	AA	AA	BB	AA	AA	BB	BB	AA	AA	AA	BB	AA	AA	AA	AA	BB	-	BB	BB	BB	BB	AA	AA	AA	AA	BB	AA	AA	AA	BB	AA	AA
BgChr4_52983169:17363:3	17363	3	BB	AA	AA	AA	AA	AA	AA	AA	BB	BB	AA	BB	BB	AA	AA	AA	AA	BB	AA	AA	BB	BB	AA	AA	AA	BB	AA	AA	AA	AA	BB	-	BB	BB	BB	BB	AA	AA	AA	AA	BB	AA	AA	AA	BB	AA	AA
BgChr4_53010937:73264:1187	73264	1187	BB	AA	AA	AA	AA	AA	AA	AA	BB	BB	AA	BB	BB	AA	AA	AA	AA	BB	AA	AA	BB	BB	AA	AA	AA	BB	AA	AA	AA	AA	BB	-	BB	BB	BB	BB	AA	AA	AA	AA	BB	AA	AA	AA	BB	AA	AA
BgChr4_53084343:90456:1927	90456	1927	BB	AA	AA	AA	BB	AA	AA	AA	BB	BB	AA	BB	BB	AA	AA	AA	AA	BB	AA	AA	BB	BB	AA	AA	AA	BB	AA	AA	AA	AA	BB	-	BB	BB	BB	BB	AA	AA	AA	AA	BB	AA	AA	AA	BB	AA	AA
BgChr4_53176216:19979:421	19979	421	BB	AA	AA	AA	BB	AA	AA	AA	BB	BB	AA	BB	BB	AA	AA	AA	AA	BB	AA	AA	BB	BB	AA	AA	AA	BB	AA	AA	AA	AA	BB	-	BB	BB	BB	BB	AA	AA	AA	AA	BB	BB	AA	AA	BB	AA	AA
BgChr4_53196250:390095:7047	390095	7047	BB	AA	AA	AA	BB	AA	AA	AA	BB	BB	AA	BB	BB	AA	AA	AA	AA	BB	AA	AA	BB	BB	AA	AA	AA	AA	AA	AA	AA	AA	BB	-	BB	BB	BB	BB	AA	AA	AA	AA	BB	BB	AA	AA	BB	AA	AA
BgChr4_53586736:556856:8026	556856	8026	BB	AA	AA	AA	BB	AA	AA	AA	BB	BB	AA	BB	BB	AA	AA	AA	AA	BB	AA	AA	BB	BB	AA	AA	AA	AA	AA	AA	AA	BB	BB	-	BB	BB	BB	BB	AA	AA	AA	AA	BB	BB	AA	AA	AA	AA	AA
BgChr4_54245274:1:1	1	1	BB	AA	AA	AA	BB	AA	BB	BB	BB	BB	AA	AA	BB	AA	AA	AA	AA	BB	AA	AA	BB	BB	AA	AA	AA	AA	AA	AA	BB	BB	BB	-	AA	BB	-	BB	BB	AA	AA	AA	BB	BB	AA	AA	AA	AA	BB
BgChr4_54259407:341762:3939	341762	3939	BB	AA	AA	AA	BB	AA	BB	BB	BB	BB	AA	AA	BB	AA	AA	AA	AA	BB	AA	AA	BB	BB	AA	AA	AA	AA	AA	AA	BB	BB	BB	-	AA	BB	AA	BB	BB	AA	AA	AA	BB	BB	AA	AA	AA	AA	BB
BgChr4_54621945:255970:2141	255970	2141	BB	AA	AA	AA	BB	AA	BB	BB	BB	BB	AA	AA	BB	AA	AA	AA	AA	BB	AA	AA	BB	BB	AA	AA	AA	AA	AA	AA	BB	BB	BB	-	AA	AA	AA	BB	BB	AA	AA	AA	BB	BB	AA	AA	AA	AA	BB
BgChr4_54879050:8318:16	8318	16	BB	AA	AA	AA	BB	AA	BB	BB	BB	BB	AA	AA	BB	AA	AA	AA	AA	BB	AA	AA	BB	BB	AA	AA	AA	AA	AA	AA	BB	BB	BB	AA	AA	AA	AA	BB	BB	AA	AA	AA	BB	BB	AA	AA	AA	AA	BB
BgChr4_54893505:8985:6	8985	6	BB	AA	AA	AA	BB	AA	BB	BB	BB	BB	AA	AA	BB	AA	AA	AA	AA	BB	AA	AA	BB	BB	AA	AA	AA	AA	AA	AA	BB	BB	BB	AA	AA	AA	AA	BB	BB	AA	AA	AA	BB	BB	AA	AA	AA	AA	BB
BgChr4_54904610:1:1	1	1	BB	AA	AA	AA	BB	AA	BB	BB	BB	BB	AA	AA	BB	AA	AA	AA	AA	BB	AA	AA	BB	BB	AA	AA	AA	AA	AA	AA	BB	BB	BB	AA	AA	AA	AA	BB	BB	AA	AA	AA	BB	BB	AA	AA	AA	AA	BB
BgChr4_54926263:43:2	43	2	BB	AA	AA	AA	BB	AA	BB	BB	BB	BB	AA	AA	BB	AA	AA	AA	AA	BB	AA	AA	BB	BB	AA	AA	AA	AA	AA	AA	BB	BB	BB	AA	AA	AA	AA	BB	BB	AA	AA	AA	BB	BB	AA	AA	AA	AA	BB
BgChr4_54937210:7533:7	7533	7	BB	AA	AA	AA	BB	AA	BB	BB	BB	BB	AA	AA	BB	AA	AA	AA	AA	BB	AA	AA	BB	BB	AA	AA	AA	AA	AA	AA	BB	BB	BB	AA	AA	AA	AA	BB	BB	AA	AA	AA	BB	BB	AA	AA	AA	AA	BB
BgChr4_54952842:3195:11	3195	11	BB	AA	AA	AA	BB	AA	BB	BB	BB	BB	AA	AA	BB	AA	AA	AA	AA	BB	AA	AA	BB	BB	AA	AA	AA	AA	AA	AA	BB	BB	BB	AA	AA	AA	AA	BB	BB	AA	AA	AA	BB	BB	AA	AA	AA	AA	BB
BgChr4_54984691:6865:11	6865	11	BB	AA	AA	AA	BB	AA	BB	BB	BB	BB	AA	AA	BB	AA	AA	AA	AA	BB	AA	AA	BB	BB	AA	AA	AA	AA	AA	AA	BB	BB	BB	AA	AA	AA	AA	BB	BB	AA	AA	AA	BB	BB	AA	AA	AA	AA	BB
BgChr4_55006516:8884:18	8884	18	BB	AA	AA	AA	BB	AA	BB	BB	BB	BB	AA	AA	BB	AA	AA	AA	AA	BB	AA	AA	BB	BB	AA	AA	AA	AA	AA	AA	BB	BB	BB	AA	AA	AA	AA	BB	BB	AA	AA	AA	BB	BB	AA	AA	AA	AA	BB
BgChr4_55016798:9699:5	9699	5	BB	AA	AA	AA	BB	AA	BB	BB	BB	BB	AA	AA	BB	AA	AA	AA	AA	BB	AA	AA	BB	BB	AA	AA	AA	AA	AA	AA	BB	BB	BB	AA	AA	AA	AA	BB	BB	AA	AA	AA	BB	BB	AA	AA	AA	AA	BB
BgChr4_55044431:321:2	321	2	BB	AA	AA	AA	BB	AA	BB	BB	BB	BB	AA	AA	BB	AA	AA	AA	AA	BB	AA	AA	BB	BB	AA	AA	AA	AA	AA	AA	BB	BB	BB	AA	AA	AA	AA	BB	BB	AA	AA	AA	BB	BB	AA	AA	AA	AA	BB
BgChr4_55056152:4194:3	4194	3	BB	AA	AA	AA	BB	AA	BB	BB	BB	BB	AA	AA	BB	AA	AA	AA	AA	BB	AA	AA	BB	BB	AA	AA	AA	AA	AA	AA	BB	BB	BB	AA	AA	AA	AA	BB	BB	AA	AA	AA	BB	BB	AA	AA	AA	AA	BB
BgChr4_55067122:9458:2	9458	2	BB	AA	AA	AA	BB	AA	BB	BB	BB	BB	AA	AA	BB	AA	AA	AA	AA	BB	AA	AA	BB	BB	AA	AA	AA	AA	AA	AA	BB	BB	BB	AA	AA	AA	AA	BB	BB	AA	AA	AA	BB	BB	AA	AA	AA	AA	BB
BgChr4_55078773:8657:3	8657	3	BB	AA	AA	AA	BB	AA	BB	BB	BB	BB	AA	AA	BB	-	AA	AA	AA	BB	AA	AA	BB	BB	AA	AA	AA	AA	AA	AA	BB	BB	BB	AA	AA	AA	AA	BB	BB	AA	AA	AA	BB	BB	AA	AA	AA	AA	BB
BgChr4_55089270:9333:13	9333	13	BB	AA	AA	AA	BB	AA	BB	BB	BB	BB	AA	AA	BB	BB	AA	AA	AA	BB	AA	AA	BB	BB	AA	AA	AA	AA	AA	AA	BB	BB	BB	AA	AA	AA	AA	BB	BB	AA	AA	AA	BB	BB	AA	AA	AA	AA	BB
BgChr4_55099744:304:3	304	3	BB	AA	AA	AA	BB	AA	BB	BB	BB	BB	AA	AA	BB	BB	AA	AA	AA	BB	AA	AA	BB	BB	AA	AA	AA	AA	AA	AA	BB	BB	BB	AA	AA	AA	AA	BB	BB	AA	AA	AA	BB	BB	AA	AA	AA	AA	BB
BgChr4_55124571:5528:4	5528	4	BB	AA	AA	AA	BB	AA	BB	BB	BB	BB	AA	AA	BB	BB	AA	AA	AA	BB	AA	AA	BB	BB	AA	AA	AA	AA	AA	AA	BB	BB	BB	AA	AA	AA	AA	BB	BB	AA	AA	AA	BB	BB	AA	AA	AA	AA	BB
BgChr4_55147460:6589:4	6589	4	BB	AA	AA	AA	BB	AA	BB	BB	BB	BB	AA	AA	BB	BB	AA	AA	AA	BB	AA	AA	BB	BB	AA	AA	AA	AA	AA	AA	BB	BB	BB	AA	AA	AA	AA	BB	BB	AA	AA	AA	BB	BB	AA	AA	AA	AA	BB
BgChr4_55166978:1433:2	1433	2	BB	AA	AA	AA	BB	AA	BB	BB	BB	BB	AA	AA	BB	BB	AA	AA	AA	BB	AA	AA	BB	BB	AA	AA	AA	AA	AA	AA	BB	BB	BB	AA	AA	AA	AA	BB	BB	AA	AA	AA	BB	BB	AA	AA	AA	AA	BB
BgChr4_55185001:1:1	1	1	BB	AA	AA	AA	BB	AA	BB	BB	BB	BB	AA	AA	BB	BB	AA	AA	AA	BB	AA	AA	BB	BB	AA	AA	AA	AA	AA	AA	BB	BB	BB	AA	AA	AA	AA	BB	BB	AA	AA	AA	BB	BB	AA	AA	AA	AA	BB
BgChr4_55217539:7973:6	7973	6	BB	AA	AA	AA	BB	AA	BB	BB	BB	BB	AA	AA	BB	BB	AA	AA	AA	BB	AA	AA	BB	BB	AA	AA	AA	AA	AA	AA	BB	BB	BB	AA	AA	AA	AA	BB	BB	AA	AA	AA	BB	BB	AA	AA	AA	AA	BB
BgChr4_55232535:7235:6	7235	6	BB	AA	AA	AA	BB	AA	BB	BB	BB	BB	AA	AA	BB	BB	AA	AA	AA	BB	AA	AA	BB	BB	AA	AA	AA	AA	AA	AA	BB	BB	BB	AA	AA	AA	AA	BB	BB	AA	AA	AA	BB	BB	AA	AA	AA	AA	BB
BgChr4_55244708:9189:5	9189	5	BB	AA	AA	AA	BB	AA	BB	BB	BB	BB	AA	AA	BB	BB	AA	AA	AA	BB	AA	AA	BB	BB	AA	AA	AA	AA	AA	AA	BB	BB	BB	AA	AA	AA	AA	BB	BB	AA	AA	AA	BB	BB	AA	AA	AA	AA	BB
BgChr4_55259640:9866:4	9866	4	BB	AA	AA	AA	BB	AA	BB	BB	BB	BB	AA	AA	BB	BB	AA	AA	AA	BB	AA	AA	BB	BB	AA	AA	AA	AA	AA	AA	BB	BB	BB	AA	AA	AA	AA	BB	BB	AA	AA	AA	BB	BB	AA	AA	AA	AA	BB
BgChr4_55269753:9528:7	9528	7	BB	AA	AA	AA	BB	AA	BB	BB	BB	BB	AA	AA	BB	BB	AA	AA	AA	BB	AA	AA	BB	BB	AA	AA	AA	AA	AA	AA	BB	BB	BB	AA	AA	AA	AA	BB	BB	AA	AA	AA	BB	BB	AA	AA	AA	AA	BB
BgChr4_55280262:5851:3	5851	3	BB	AA	AA	AA	BB	AA	BB	BB	BB	BB	AA	AA	BB	BB	AA	AA	AA	BB	AA	AA	BB	BB	AA	AA	AA	AA	AA	AA	BB	BB	BB	AA	AA	AA	AA	BB	BB	AA	AA	AA	BB	BB	AA	AA	AA	AA	BB
BgChr4_55292781:9052:9	9052	9	BB	AA	AA	AA	BB	AA	BB	BB	BB	BB	AA	AA	BB	BB	AA	AA	AA	BB	AA	AA	BB	BB	AA	AA	AA	AA	AA	AA	BB	BB	BB	AA	AA	AA	AA	BB	BB	AA	AA	AA	BB	BB	AA	AA	AA	AA	BB
BgChr4_55302808:6922:4	6922	4	BB	AA	AA	AA	BB	AA	BB	BB	BB	BB	AA	AA	BB	BB	AA	AA	AA	BB	AA	AA	BB	BB	AA	AA	AA	AA	AA	AA	BB	BB	BB	AA	AA	AA	AA	BB	BB	AA	AA	AA	BB	BB	AA	AA	AA	AA	BB
BgChr4_55312930:9564:14	9564	14	BB	AA	AA	AA	BB	AA	BB	BB	BB	BB	AA	AA	BB	BB	AA	AA	AA	BB	AA	AA	BB	BB	AA	AA	AA	AA	AA	AA	BB	BB	BB	AA	AA	AA	AA	BB	BB	AA	AA	AA	BB	BB	AA	AA	AA	AA	BB
BgChr4_55333100:7367:3	7367	3	BB	AA	AA	AA	BB	AA	BB	BB	BB	BB	AA	AA	BB	BB	AA	AA	AA	BB	AA	AA	BB	BB	AA	AA	AA	AA	AA	AA	BB	BB	BB	AA	AA	AA	AA	BB	BB	AA	AA	AA	BB	BB	AA	AA	AA	AA	BB
BgChr4_55344248:5967:2	5967	2	BB	AA	AA	AA	BB	AA	BB	BB	BB	BB	AA	AA	BB	BB	AA	AA	AA	BB	AA	AA	BB	BB	AA	AA	AA	AA	AA	AA	BB	BB	BB	AA	AA	AA	AA	BB	BB	AA	AA	AA	BB	BB	AA	AA	AA	AA	BB
BgChr4_55357101:1:1	1	1	BB	AA	AA	AA	BB	AA	BB	BB	BB	BB	AA	AA	BB	BB	AA	AA	AA	BB	AA	AA	BB	BB	AA	AA	AA	AA	AA	AA	BB	BB	BB	AA	AA	AA	AA	BB	BB	AA	AA	AA	BB	BB	AA	AA	AA	AA	BB
BgChr5_131244:9067:6	9067	6	BB	AA	BB	AA	BB	AA	AA	AA	AA	BB	BB	BB	AA	AA	AA	AA	BB	BB	BB	AA	BB	BB	AA	BB	AA	BB	AA	AA	BB	BB	AA	BB	BB	BB	AA	BB	AA	BB	AA	AA	BB	AA	AA	BB	AA	AA	BB
BgChr5_144877:1:1	1	1	BB	AA	BB	AA	BB	AA	AA	AA	AA	BB	BB	BB	AA	AA	AA	AA	BB	BB	BB	AA	BB	BB	AA	BB	AA	BB	AA	AA	BB	BB	AA	BB	BB	BB	AA	BB	AA	BB	AA	AA	BB	AA	AA	BB	AA	AA	BB
BgChr5_155240:5044:7	5044	7	BB	AA	BB	AA	BB	AA	AA	AA	AA	BB	BB	BB	AA	AA	AA	AA	BB	BB	BB	AA	BB	BB	AA	BB	AA	BB	AA	AA	BB	BB	AA	BB	BB	BB	AA	BB	AA	BB	AA	AA	BB	AA	AA	BB	AA	AA	BB
BgChr5_165719:7421:5	7421	5	BB	AA	BB	AA	BB	AA	AA	AA	AA	BB	BB	BB	AA	AA	AA	AA	BB	BB	BB	AA	BB	BB	AA	BB	AA	BB	AA	AA	BB	BB	AA	BB	BB	BB	AA	BB	AA	BB	AA	AA	BB	AA	AA	BB	AA	AA	BB
BgChr5_181106:9922:6	9922	6	BB	AA	BB	AA	BB	AA	AA	AA	AA	BB	BB	BB	AA	AA	AA	AA	BB	BB	BB	AA	BB	BB	AA	BB	AA	BB	AA	AA	BB	BB	AA	BB	BB	BB	AA	BB	AA	BB	AA	AA	BB	AA	AA	BB	AA	AA	BB
BgChr5_193687:9811:10	9811	10	BB	AA	BB	AA	BB	AA	AA	AA	AA	BB	BB	BB	AA	AA	AA	AA	BB	BB	BB	AA	BB	BB	AA	BB	AA	BB	AA	AA	BB	BB	AA	BB	BB	BB	AA	BB	AA	BB	AA	AA	BB	AA	AA	BB	AA	AA	BB
BgChr5_204911:2044:4	2044	4	BB	AA	BB	AA	BB	AA	AA	AA	AA	BB	BB	BB	AA	AA	AA	AA	BB	BB	BB	AA	BB	BB	AA	BB	AA	BB	AA	AA	BB	BB	AA	BB	BB	BB	AA	BB	AA	BB	AA	AA	BB	AA	AA	BB	AA	AA	BB
BgChr5_218134:4462:3	4462	3	BB	AA	BB	AA	BB	AA	AA	AA	AA	BB	BB	BB	AA	AA	AA	AA	BB	BB	BB	AA	BB	BB	AA	BB	AA	BB	AA	AA	BB	BB	AA	BB	BB	BB	AA	BB	AA	BB	AA	AA	BB	AA	AA	BB	AA	AA	BB
BgChr5_236421:4160:2	4160	2	BB	AA	BB	AA	BB	AA	AA	AA	AA	BB	BB	BB	AA	AA	AA	AA	BB	BB	BB	AA	BB	BB	AA	BB	AA	BB	AA	AA	BB	BB	AA	BB	BB	BB	AA	BB	AA	BB	AA	AA	BB	AA	AA	BB	AA	AA	BB
BgChr5_247962:71053:456	71053	456	BB	AA	BB	AA	BB	AA	AA	AA	AA	BB	BB	BB	AA	AA	AA	AA	BB	BB	BB	AA	BB	BB	AA	BB	AA	BB	AA	AA	BB	BB	AA	BB	BB	BB	AA	BB	AA	BB	AA	AA	BB	AA	AA	BB	AA	AA	BB
BgChr5_319054:40097:499	40097	499	BB	AA	BB	AA	BB	AA	AA	AA	AA	BB	BB	BB	AA	AA	AA	AA	BB	BB	BB	AA	BB	BB	AA	BB	AA	BB	AA	AA	BB	BB	AA	BB	BB	AA	AA	BB	AA	BB	AA	AA	BB	AA	AA	BB	AA	AA	BB
BgChr5_359158:211379:2746	211379	2746	BB	AA	BB	AA	BB	AA	AA	AA	AA	BB	BB	BB	AA	AA	AA	AA	BB	BB	BB	AA	BB	BB	AA	BB	AA	BB	AA	AA	BB	BB	AA	BB	BB	AA	AA	BB	AA	BB	AA	AA	BB	AA	AA	BB	AA	AA	BB
BgChr5_570738:19892:284	19892	284	BB	AA	BB	AA	BB	AA	AA	AA	AA	BB	BB	BB	AA	AA	AA	AA	BB	BB	BB	AA	BB	BB	AA	BB	BB	BB	AA	AA	BB	BB	AA	BB	BB	AA	AA	BB	AA	BB	AA	AA	BB	AA	AA	BB	AA	AA	BB
BgChr5_590765:86344:1330	86344	1330	BB	AA	BB	AA	BB	AA	AA	AA	AA	BB	BB	BB	AA	-	AA	AA	BB	BB	BB	AA	BB	BB	AA	BB	BB	BB	AA	AA	BB	BB	AA	BB	BB	AA	AA	BB	AA	BB	AA	AA	BB	AA	AA	BB	AA	AA	BB
BgChr5_677129:460950:7762	460950	7762	BB	AA	BB	AA	BB	AA	AA	AA	AA	BB	BB	BB	AA	BB	AA	AA	BB	BB	BB	AA	BB	BB	AA	BB	BB	BB	AA	AA	BB	BB	AA	BB	BB	AA	AA	BB	AA	BB	AA	AA	BB	AA	AA	BB	AA	AA	BB
BgChr5_1138374:614863:9048	614863	9048	BB	AA	BB	AA	BB	AA	AA	AA	AA	BB	AA	BB	AA	BB	AA	AA	BB	BB	BB	AA	BB	BB	AA	BB	BB	BB	AA	AA	BB	BB	AA	BB	BB	AA	AA	BB	AA	BB	AA	-	BB	AA	AA	BB	AA	AA	BB
BgChr5_1753512:581056:8645	581056	8645	BB	AA	BB	AA	BB	AA	AA	AA	AA	BB	AA	BB	AA	BB	AA	AA	BB	-	BB	AA	-	BB	AA	BB	BB	BB	AA	AA	BB	BB	-	BB	BB	AA	AA	BB	AA	BB	AA	-	BB	AA	AA	BB	AA	AA	BB
BgChr5_2334684:318192:4613	318192	4613	BB	AA	BB	BB	BB	AA	AA	BB	AA	BB	AA	BB	AA	BB	AA	AA	BB	-	BB	AA	-	AA	AA	BB	BB	BB	AA	AA	BB	BB	-	BB	BB	AA	AA	BB	AA	BB	AA	BB	BB	AA	AA	BB	AA	AA	BB
BgChr5_2665050:518:6	518	6	BB	AA	BB	BB	BB	AA	AA	BB	AA	BB	AA	BB	AA	BB	AA	AA	BB	-	BB	AA	-	AA	AA	BB	BB	BB	AA	AA	BB	BB	BB	BB	BB	AA	AA	BB	AA	BB	AA	BB	BB	AA	AA	BB	AA	AA	BB
BgChr5_2680670:9990:121	9990	121	BB	AA	BB	BB	BB	AA	AA	BB	AA	BB	AA	BB	AA	BB	AA	AA	BB	-	BB	AA	-	AA	AA	BB	BB	BB	AA	AA	BB	BB	BB	BB	BB	AA	AA	BB	AA	BB	AA	BB	BB	AA	AA	BB	AA	AA	BB
BgChr5_2690672:9654:93	9654	93	BB	AA	BB	BB	BB	AA	AA	BB	AA	-	AA	BB	AA	BB	AA	AA	BB	-	BB	AA	-	AA	AA	BB	BB	BB	AA	AA	BB	BB	BB	BB	BB	AA	BB	-	AA	BB	AA	BB	BB	AA	AA	BB	AA	AA	AA
BgChr5_2700676:885895:13049	885895	13049	BB	AA	BB	BB	BB	AA	AA	BB	AA	-	AA	BB	AA	BB	AA	AA	BB	-	BB	AA	-	AA	AA	BB	BB	BB	AA	AA	BB	BB	BB	BB	BB	AA	BB	-	AA	BB	AA	BB	BB	AA	AA	BB	AA	AA	AA
BgChr5_3594046:1015186:18200	1015186	18200	BB	AA	BB	AA	BB	AA	AA	BB	AA	AA	AA	BB	AA	BB	AA	AA	BB	-	BB	AA	-	AA	AA	BB	BB	BB	AA	AA	BB	BB	BB	BB	BB	AA	BB	-	AA	BB	AA	BB	BB	AA	AA	BB	AA	AA	AA
BgChr5_4609275:218848:3302	218848	3302	BB	AA	BB	AA	BB	AA	AA	BB	AA	AA	AA	BB	AA	BB	AA	AA	BB	-	BB	AA	-	AA	AA	BB	BB	BB	AA	AA	BB	BB	BB	BB	BB	AA	BB	BB	AA	BB	AA	BB	BB	AA	AA	BB	AA	AA	AA
BgChr5_4828304:501201:8402	501201	8402	BB	AA	BB	AA	BB	AA	AA	BB	AA	AA	AA	BB	AA	BB	AA	AA	BB	AA	AA	AA	-	AA	AA	BB	BB	BB	AA	AA	BB	BB	BB	BB	BB	AA	BB	BB	AA	BB	AA	BB	BB	AA	BB	BB	AA	AA	AA
BgChr5_5329667:702392:5052	702392	5052	BB	AA	BB	AA	BB	AA	AA	BB	AA	AA	AA	BB	AA	BB	AA	AA	BB	AA	AA	AA	-	AA	AA	BB	BB	BB	AA	AA	BB	BB	AA	BB	BB	AA	AA	BB	AA	BB	AA	BB	BB	AA	BB	BB	AA	AA	AA
BgChr5_6034409:348889:5519	348889	5519	BB	AA	BB	AA	BB	AA	AA	AA	AA	AA	AA	BB	AA	BB	AA	AA	BB	AA	AA	AA	-	AA	AA	BB	BB	BB	AA	AA	BB	BB	AA	BB	BB	AA	AA	BB	AA	BB	AA	BB	BB	-	BB	BB	AA	AA	AA
BgChr5_6392176:47392:7	47392	7	BB	AA	BB	AA	BB	AA	AA	AA	AA	AA	AA	BB	AA	BB	AA	-	BB	AA	AA	AA	-	AA	AA	BB	BB	BB	AA	AA	BB	BB	AA	BB	BB	AA	AA	BB	AA	BB	AA	BB	BB	-	BB	BB	AA	AA	AA
BgChr5_6766908:339702:104	339702	104	BB	AA	BB	AA	BB	AA	AA	AA	AA	AA	AA	BB	AA	BB	AA	-	BB	AA	AA	AA	-	AA	AA	BB	BB	BB	AA	AA	BB	BB	AA	BB	BB	AA	AA	BB	AA	AA	AA	BB	BB	-	BB	BB	AA	AA	AA
BgChr5_7112695:40128:476	40128	476	BB	AA	BB	AA	BB	AA	AA	AA	AA	AA	AA	BB	AA	BB	AA	-	BB	AA	AA	AA	-	AA	AA	BB	BB	BB	AA	AA	AA	BB	AA	BB	BB	AA	AA	BB	AA	AA	AA	BB	BB	-	BB	BB	AA	AA	AA
BgChr5_7153135:9000:14	9000	14	BB	AA	AA	AA	BB	AA	AA	AA	AA	AA	AA	BB	AA	BB	AA	-	AA	AA	AA	AA	-	AA	AA	AA	BB	BB	AA	AA	AA	BB	AA	BB	BB	AA	AA	BB	AA	AA	AA	BB	BB	-	BB	BB	AA	AA	AA
BgChr5_7163339:167868:1556	167868	1556	BB	AA	AA	AA	BB	AA	AA	AA	AA	AA	AA	BB	AA	BB	BB	-	AA	AA	AA	BB	-	AA	AA	AA	AA	BB	AA	AA	AA	BB	AA	BB	BB	AA	AA	BB	AA	AA	AA	BB	BB	-	BB	BB	AA	AA	AA
BgChr5_7331321:448080:6076	448080	6076	BB	AA	AA	AA	BB	AA	AA	AA	AA	AA	AA	BB	AA	BB	BB	-	AA	AA	AA	BB	-	AA	AA	AA	AA	BB	AA	AA	AA	BB	AA	BB	BB	AA	AA	BB	AA	AA	BB	BB	BB	-	BB	BB	AA	AA	AA
BgChr5_7780114:582393:7813	582393	7813	BB	AA	AA	AA	BB	AA	AA	AA	AA	AA	AA	AA	AA	BB	BB	-	AA	AA	AA	BB	-	AA	AA	AA	AA	BB	AA	AA	AA	BB	AA	BB	BB	AA	AA	BB	BB	AA	BB	BB	BB	-	BB	BB	AA	AA	AA
BgChr5_8362572:380251:5804	380251	5804	BB	AA	AA	AA	BB	AA	AA	AA	AA	AA	AA	AA	AA	BB	BB	-	AA	AA	AA	BB	-	AA	AA	AA	AA	BB	AA	AA	AA	BB	BB	BB	BB	AA	BB	BB	BB	AA	BB	BB	BB	-	BB	BB	AA	BB	AA
BgChr5_8743260:1126071:13872	1126071	13872	BB	AA	AA	AA	AA	AA	AA	AA	AA	AA	AA	AA	AA	BB	BB	-	AA	AA	AA	BB	-	AA	AA	AA	AA	BB	AA	AA	AA	BB	BB	BB	BB	AA	BB	BB	BB	AA	BB	BB	BB	-	BB	BB	AA	BB	AA
BgChr5_9869645:62835:623	62835	623	BB	AA	AA	AA	AA	AA	AA	AA	AA	AA	AA	AA	AA	BB	BB	-	AA	AA	AA	BB	AA	AA	AA	AA	AA	BB	AA	AA	AA	BB	BB	BB	BB	BB	BB	BB	BB	AA	BB	BB	BB	-	BB	BB	AA	BB	AA
BgChr5_9932491:4699238:46121	4699238	46121	BB	AA	AA	AA	AA	AA	AA	AA	AA	AA	AA	AA	AA	BB	BB	-	AA	AA	AA	BB	AA	AA	AA	AA	AA	BB	AA	AA	AA	BB	BB	BB	BB	BB	BB	BB	BB	AA	BB	BB	BB	-	BB	BB	AA	BB	AA
BgChr5_14643276:14920:4	14920	4	BB	AA	AA	AA	AA	AA	AA	AA	AA	AA	AA	AA	AA	BB	BB	-	AA	AA	AA	BB	AA	AA	AA	AA	AA	BB	AA	AA	AA	BB	BB	BB	BB	BB	BB	BB	BB	AA	BB	BB	BB	-	BB	BB	AA	BB	AA
BgChr5_14676040:23216886:121253	23216886	121253	BB	AA	AA	AA	AA	AA	AA	AA	AA	AA	AA	AA	AA	BB	BB	-	AA	AA	AA	BB	AA	AA	AA	AA	AA	BB	AA	AA	AA	BB	BB	BB	BB	BB	BB	BB	BB	AA	BB	BB	BB	-	BB	BB	AA	BB	AA
BgChr5_37981989:1:1	1	1	BB	AA	AA	AA	AA	AA	AA	AA	-	AA	AA	AA	AA	BB	BB	-	AA	AA	AA	BB	AA	AA	AA	AA	AA	BB	AA	AA	AA	BB	BB	-	BB	BB	BB	BB	BB	AA	BB	BB	BB	-	BB	BB	AA	BB	AA
BgChr5_38131740:1:1	1	1	BB	AA	AA	AA	AA	AA	AA	AA	-	AA	AA	AA	AA	BB	BB	-	AA	AA	AA	BB	AA	AA	AA	AA	AA	BB	AA	AA	AA	BB	BB	-	BB	BB	BB	BB	BB	AA	BB	BB	BB	-	BB	BB	AA	BB	AA
BgChr5_38186822:1:1	1	1	BB	AA	AA	AA	AA	AA	AA	AA	-	AA	AA	AA	AA	BB	BB	-	AA	AA	AA	BB	AA	AA	AA	AA	AA	BB	AA	AA	AA	BB	BB	-	BB	BB	BB	BB	BB	AA	BB	BB	BB	BB	BB	BB	AA	BB	AA
BgChr5_38264475:94557:371	94557	371	BB	AA	AA	AA	AA	AA	AA	AA	AA	AA	AA	AA	AA	BB	BB	-	AA	AA	AA	BB	AA	AA	AA	AA	AA	BB	AA	AA	AA	BB	BB	-	BB	BB	BB	BB	BB	AA	BB	BB	BB	BB	BB	BB	AA	BB	AA
BgChr5_38493597:1:1	1	1	BB	AA	AA	AA	AA	AA	AA	AA	AA	AA	AA	AA	AA	BB	BB	-	AA	AA	AA	BB	AA	AA	AA	AA	AA	BB	AA	AA	AA	BB	BB	-	BB	BB	BB	BB	BB	AA	BB	BB	BB	BB	BB	BB	AA	BB	AA
BgChr5_38536920:125207:10	125207	10	BB	AA	AA	AA	AA	AA	AA	AA	AA	AA	AA	AA	AA	BB	BB	-	AA	AA	AA	BB	AA	AA	AA	AA	AA	BB	AA	AA	AA	BB	BB	-	BB	BB	BB	BB	BB	AA	BB	BB	BB	BB	BB	BB	AA	BB	AA
BgChr5_38737263:3:2	3	2	BB	AA	AA	AA	AA	AA	AA	AA	AA	AA	AA	AA	AA	BB	BB	-	AA	AA	AA	BB	AA	AA	AA	AA	AA	BB	AA	AA	AA	BB	BB	-	BB	BB	BB	BB	BB	AA	BB	BB	BB	BB	BB	BB	AA	BB	AA
BgChr5_38820839:801719:17	801719	17	BB	AA	AA	AA	AA	AA	AA	AA	AA	AA	AA	AA	AA	BB	BB	-	AA	AA	AA	BB	AA	AA	AA	AA	AA	BB	AA	AA	AA	BB	BB	-	BB	BB	BB	BB	BB	AA	BB	BB	BB	BB	BB	BB	AA	BB	AA
BgChr5_39634500:1:1	1	1	BB	AA	AA	AA	AA	AA	AA	AA	AA	AA	AA	AA	AA	BB	AA	-	AA	AA	AA	AA	AA	AA	AA	AA	AA	BB	AA	AA	AA	BB	BB	-	BB	BB	BB	BB	BB	AA	BB	BB	BB	BB	BB	BB	AA	BB	AA
BgChr5_39675885:1157240:1117	1157240	1117	BB	AA	AA	BB	AA	AA	AA	AA	AA	AA	AA	AA	AA	BB	AA	-	AA	AA	AA	AA	AA	AA	AA	AA	AA	BB	AA	AA	AA	BB	BB	-	BB	BB	BB	BB	BB	AA	BB	BB	BB	BB	BB	BB	AA	BB	AA
BgChr5_40848571:1:1	1	1	BB	AA	AA	BB	AA	AA	AA	AA	AA	AA	AA	AA	AA	BB	AA	-	AA	AA	AA	AA	AA	AA	AA	AA	AA	BB	AA	AA	AA	BB	BB	-	BB	BB	BB	BB	BB	AA	BB	BB	BB	BB	BB	BB	AA	BB	AA
BgChr5_40904932:1:1	1	1	BB	AA	AA	BB	AA	AA	AA	AA	AA	AA	AA	AA	AA	BB	AA	-	AA	AA	AA	AA	AA	AA	AA	AA	AA	BB	AA	AA	AA	BB	BB	-	BB	BB	BB	BB	BB	AA	BB	BB	BB	BB	BB	BB	AA	BB	AA
BgChr5_40923139:9370:2	9370	2	BB	AA	AA	BB	AA	AA	AA	AA	AA	AA	AA	AA	AA	BB	AA	-	AA	AA	AA	AA	AA	AA	AA	AA	AA	BB	AA	AA	AA	BB	BB	-	BB	BB	BB	BB	BB	AA	BB	BB	BB	BB	BB	BB	AA	BB	AA
BgChr5_40952311:770322:7266	770322	7266	BB	AA	AA	BB	AA	AA	AA	AA	AA	AA	AA	AA	AA	BB	AA	-	AA	AA	AA	AA	AA	AA	AA	AA	AA	BB	AA	AA	AA	BB	BB	-	BB	BB	BB	BB	BB	AA	BB	BB	BB	BB	BB	BB	AA	BB	AA
BgChr5_41732013:1:1	1	1	BB	AA	AA	BB	AA	AA	AA	AA	AA	AA	AA	AA	AA	BB	AA	-	AA	AA	AA	AA	AA	AA	AA	AA	AA	BB	AA	AA	AA	BB	BB	-	BB	BB	BB	BB	BB	AA	BB	BB	BB	BB	BB	BB	AA	BB	AA
BgChr5_41924341:1:1	1	1	BB	AA	AA	BB	AA	AA	AA	AA	AA	AA	AA	AA	AA	BB	AA	-	AA	AA	AA	AA	AA	AA	AA	AA	AA	BB	AA	AA	AA	BB	BB	-	BB	BB	BB	BB	BB	AA	BB	BB	BB	BB	BB	BB	AA	BB	AA
BgChr5_42465985:161237:211	161237	211	BB	AA	AA	BB	AA	AA	BB	AA	AA	AA	AA	AA	AA	BB	AA	-	AA	AA	AA	AA	AA	AA	BB	AA	AA	BB	AA	AA	AA	BB	BB	-	BB	BB	BB	BB	BB	BB	BB	BB	BB	BB	BB	BB	AA	BB	AA
BgChr5_42635426:71495:181	71495	181	BB	AA	AA	BB	AA	AA	BB	AA	AA	AA	AA	AA	AA	BB	AA	-	AA	AA	AA	AA	AA	AA	BB	AA	AA	BB	AA	AA	AA	BB	BB	-	BB	BB	BB	AA	BB	BB	BB	BB	BB	BB	BB	BB	BB	BB	AA
BgChr5_42712195:168589:422	168589	422	BB	AA	AA	BB	AA	AA	BB	AA	AA	AA	AA	AA	AA	BB	AA	-	AA	AA	BB	AA	AA	AA	BB	AA	AA	BB	AA	AA	AA	BB	BB	-	BB	BB	BB	AA	BB	BB	BB	BB	BB	BB	BB	BB	BB	BB	AA
BgChr5_43448746:1:1	1	1	BB	AA	BB	BB	AA	AA	BB	AA	AA	AA	AA	AA	AA	BB	AA	-	AA	AA	BB	AA	AA	AA	BB	AA	AA	BB	AA	AA	AA	-	BB	-	BB	BB	-	AA	BB	BB	BB	BB	BB	BB	BB	BB	BB	BB	AA
BgChr5_43734781:1:1	1	1	BB	AA	BB	BB	AA	AA	BB	AA	AA	AA	AA	AA	AA	BB	AA	AA	AA	AA	BB	AA	AA	AA	BB	AA	AA	BB	AA	AA	AA	AA	BB	-	BB	BB	-	AA	BB	BB	BB	BB	BB	BB	BB	BB	BB	BB	AA
BgChr5_43789013:20:2	20	2	BB	AA	BB	BB	AA	AA	BB	AA	AA	AA	AA	AA	AA	BB	AA	AA	AA	AA	BB	AA	AA	AA	BB	AA	AA	BB	AA	AA	AA	AA	BB	-	BB	BB	-	AA	BB	BB	BB	BB	BB	BB	BB	BB	BB	BB	AA
BgChr5_43855029:1:1	1	1	BB	AA	BB	BB	AA	AA	BB	AA	AA	AA	AA	AA	AA	BB	AA	AA	AA	AA	BB	AA	AA	AA	BB	AA	AA	BB	AA	AA	AA	AA	BB	-	BB	BB	-	AA	BB	BB	BB	BB	BB	BB	BB	BB	BB	BB	AA
BgChr5_44292813:1:1	1	1	BB	AA	BB	BB	BB	AA	BB	AA	AA	AA	AA	AA	AA	BB	AA	AA	AA	AA	BB	AA	AA	AA	BB	AA	AA	BB	AA	AA	AA	AA	BB	-	BB	BB	AA	AA	BB	BB	BB	BB	BB	BB	BB	BB	BB	BB	AA
BgChr5_44386260:1:1	1	1	BB	AA	BB	BB	BB	AA	BB	AA	AA	AA	AA	AA	AA	BB	AA	AA	AA	AA	BB	AA	AA	AA	BB	AA	AA	BB	AA	AA	AA	AA	BB	-	BB	BB	AA	AA	BB	BB	BB	BB	BB	BB	AA	BB	BB	BB	AA
BgChr5_44464353:6278:4	6278	4	BB	AA	BB	BB	BB	AA	BB	AA	AA	AA	AA	AA	AA	BB	AA	AA	AA	AA	BB	AA	AA	AA	BB	AA	AA	BB	AA	AA	AA	AA	BB	-	BB	BB	AA	AA	BB	BB	BB	BB	BB	BB	AA	BB	BB	BB	AA
BgChr5_44495007:7602:2	7602	2	BB	AA	BB	BB	BB	AA	BB	AA	AA	AA	AA	AA	AA	BB	AA	AA	AA	AA	BB	AA	AA	AA	BB	AA	AA	BB	BB	AA	AA	AA	BB	-	BB	BB	AA	AA	BB	BB	BB	BB	BB	BB	AA	BB	BB	BB	AA
BgChr5_44510955:421573:3299	421573	3299	BB	AA	BB	BB	BB	AA	BB	AA	AA	AA	AA	AA	AA	BB	AA	AA	AA	AA	BB	AA	AA	AA	BB	AA	AA	BB	BB	BB	AA	AA	BB	-	BB	BB	AA	AA	BB	BB	BB	BB	BB	BB	AA	BB	BB	BB	AA
BgChr5_44932605:1769915:23175	1769915	23175	BB	AA	BB	BB	BB	AA	BB	AA	AA	AA	AA	AA	AA	BB	AA	AA	AA	AA	BB	AA	AA	AA	BB	AA	AA	BB	BB	BB	AA	AA	BB	-	BB	BB	AA	AA	BB	BB	BB	BB	BB	BB	AA	BB	BB	BB	AA
BgChr5_46960903:1:1	1	1	BB	AA	BB	BB	BB	AA	BB	AA	AA	BB	AA	AA	AA	BB	AA	AA	AA	AA	BB	AA	AA	AA	BB	AA	AA	BB	BB	BB	AA	AA	BB	-	BB	AA	AA	AA	BB	BB	BB	BB	BB	AA	AA	BB	BB	BB	AA
BgChr5_47194557:1:1	1	1	BB	AA	BB	BB	BB	AA	BB	AA	AA	BB	AA	AA	AA	BB	AA	AA	AA	AA	BB	AA	AA	AA	BB	AA	AA	BB	BB	BB	BB	AA	BB	-	BB	AA	AA	AA	BB	BB	BB	BB	BB	AA	AA	BB	BB	BB	AA
BgChr5_47261807:2191602:12156	2191602	12156	BB	AA	BB	BB	BB	AA	BB	AA	AA	BB	AA	AA	AA	BB	AA	AA	AA	AA	BB	AA	AA	AA	BB	AA	AA	BB	BB	BB	BB	AA	BB	-	BB	AA	AA	AA	BB	BB	BB	BB	BB	AA	AA	BB	BB	BB	AA
BgChr5_49529000:1:1	1	1	BB	AA	BB	BB	BB	AA	BB	AA	AA	BB	AA	AA	AA	BB	AA	AA	AA	AA	BB	AA	AA	AA	BB	AA	AA	BB	BB	BB	BB	AA	BB	-	BB	AA	AA	AA	BB	BB	BB	BB	BB	AA	AA	BB	BB	BB	AA
BgChr5_49600095:458:2	458	2	BB	AA	BB	BB	BB	AA	BB	AA	AA	BB	AA	AA	AA	BB	AA	AA	AA	AA	BB	AA	AA	AA	BB	AA	AA	BB	BB	BB	BB	AA	BB	-	BB	AA	AA	AA	BB	BB	BB	BB	BB	AA	AA	BB	BB	BB	AA
BgChr5_49625076:1698:25	1698	25	BB	AA	BB	BB	BB	AA	BB	AA	AA	BB	AA	AA	AA	BB	AA	AA	AA	AA	BB	AA	AA	AA	BB	AA	AA	BB	BB	BB	BB	AA	BB	-	BB	AA	AA	AA	BB	BB	BB	BB	BB	AA	AA	BB	BB	BB	AA
BgChr5_49643704:1:1	1	1	BB	AA	BB	BB	BB	AA	BB	AA	AA	BB	AA	AA	AA	BB	AA	AA	AA	AA	BB	AA	AA	AA	BB	AA	AA	BB	BB	BB	BB	AA	BB	-	BB	AA	AA	AA	BB	BB	BB	BB	BB	AA	AA	BB	BB	BB	AA
BgChr5_49690611:11:2	11	2	BB	AA	BB	BB	BB	AA	BB	AA	AA	BB	AA	AA	AA	BB	AA	AA	AA	AA	BB	AA	AA	AA	BB	AA	AA	BB	BB	BB	BB	AA	BB	-	BB	AA	AA	AA	BB	BB	BB	BB	BB	AA	AA	BB	BB	BB	AA
BgChr5_49730432:93381:1066	93381	1066	BB	AA	BB	BB	BB	AA	BB	AA	AA	BB	AA	AA	AA	BB	AA	AA	AA	AA	BB	AA	AA	AA	BB	AA	AA	BB	BB	BB	BB	AA	BB	-	BB	AA	AA	AA	BB	BB	BB	BB	BB	AA	AA	BB	BB	BB	AA
BgChr5_49823915:5451:53	5451	53	BB	AA	BB	BB	BB	BB	BB	AA	AA	BB	AA	AA	AA	BB	AA	AA	AA	AA	BB	AA	AA	AA	BB	AA	AA	BB	BB	BB	BB	BB	BB	-	BB	AA	AA	AA	BB	BB	BB	BB	BB	AA	AA	BB	BB	BB	AA
BgChr5_49851014:7618:54	7618	54	BB	AA	BB	BB	BB	BB	BB	AA	AA	BB	AA	AA	AA	BB	AA	AA	AA	AA	BB	AA	AA	AA	BB	AA	AA	BB	BB	BB	BB	BB	BB	-	BB	AA	AA	AA	BB	BB	BB	-	BB	AA	AA	BB	BB	BB	AA
BgChr5_49885290:1:1	1	1	BB	AA	BB	BB	BB	BB	BB	AA	AA	BB	AA	AA	AA	BB	AA	AA	AA	AA	BB	AA	AA	AA	BB	AA	AA	BB	BB	BB	BB	BB	BB	-	BB	AA	AA	AA	BB	BB	BB	AA	BB	AA	AA	BB	BB	BB	AA
BgChr5_49921856:259770:2440	259770	2440	BB	AA	BB	BB	BB	BB	BB	AA	AA	BB	AA	AA	AA	BB	AA	AA	AA	AA	BB	AA	AA	AA	BB	AA	AA	BB	BB	BB	BB	BB	BB	-	BB	AA	AA	AA	BB	BB	BB	AA	BB	AA	AA	BB	BB	BB	AA
BgChr5_50197727:40962:534	40962	534	BB	AA	BB	BB	BB	BB	BB	AA	AA	BB	AA	AA	AA	AA	AA	AA	BB	AA	BB	AA	AA	AA	BB	BB	AA	BB	BB	BB	BB	BB	BB	-	BB	AA	AA	AA	BB	BB	BB	AA	BB	AA	AA	BB	BB	BB	AA
BgChr5_50239201:5762:66	5762	66	BB	AA	BB	BB	BB	BB	BB	AA	AA	BB	AA	AA	AA	AA	AA	AA	BB	AA	BB	AA	AA	AA	BB	BB	AA	BB	-	AA	BB	BB	BB	-	BB	AA	AA	AA	BB	BB	BB	AA	BB	AA	AA	BB	BB	BB	AA
BgChr5_50252345:313401:2856	313401	2856	BB	AA	BB	BB	BB	BB	BB	AA	AA	BB	AA	AA	AA	AA	AA	AA	BB	AA	BB	AA	AA	AA	BB	BB	AA	BB	AA	AA	BB	BB	BB	-	BB	AA	AA	AA	BB	BB	BB	AA	BB	AA	AA	BB	BB	BB	AA
BgChr5_50565754:802917:8887	802917	8887	BB	AA	BB	BB	BB	BB	BB	AA	AA	BB	AA	AA	AA	AA	AA	AA	BB	AA	BB	AA	AA	AA	BB	BB	AA	BB	AA	AA	BB	BB	BB	-	BB	AA	AA	AA	BB	BB	BB	AA	BB	AA	AA	BB	BB	BB	AA
BgChr5_51368689:1082768:13764	1082768	13764	BB	AA	BB	BB	BB	BB	BB	AA	AA	BB	AA	AA	AA	AA	AA	AA	BB	AA	BB	AA	AA	AA	BB	BB	AA	BB	AA	AA	BB	BB	BB	-	BB	AA	AA	AA	BB	BB	BB	AA	BB	AA	AA	BB	BB	BB	BB
BgChr5_52451489:39208:587	39208	587	BB	AA	BB	BB	BB	BB	BB	AA	AA	BB	AA	AA	AA	AA	BB	AA	BB	AA	BB	BB	AA	AA	BB	BB	AA	BB	AA	AA	AA	BB	BB	-	BB	AA	AA	AA	BB	BB	BB	AA	BB	AA	AA	BB	BB	BB	BB
BgChr5_52501064:1:1	1	1	BB	AA	BB	BB	BB	BB	BB	AA	AA	BB	AA	AA	AA	AA	BB	AA	BB	AA	BB	BB	AA	AA	BB	BB	AA	BB	AA	AA	AA	BB	BB	-	BB	AA	AA	AA	BB	BB	BB	AA	BB	AA	AA	BB	BB	BB	BB
BgChr5_52518785:20364:228	20364	228	BB	AA	BB	BB	BB	BB	BB	AA	AA	BB	AA	AA	AA	AA	BB	AA	BB	AA	BB	BB	AA	AA	BB	BB	AA	BB	AA	AA	AA	BB	BB	-	BB	AA	AA	AA	BB	BB	BB	AA	BB	AA	AA	BB	BB	BB	BB
BgChr5_52561165:9523:6	9523	6	BB	AA	BB	BB	BB	BB	BB	AA	AA	BB	AA	AA	AA	AA	BB	AA	BB	AA	BB	BB	AA	AA	BB	BB	AA	BB	AA	AA	AA	BB	BB	-	BB	AA	AA	AA	BB	BB	BB	AA	BB	AA	AA	BB	BB	BB	BB
BgChr5_52593221:61998:947	61998	947	BB	AA	BB	BB	BB	BB	BB	AA	AA	BB	AA	AA	AA	AA	BB	AA	BB	AA	BB	BB	AA	AA	BB	BB	AA	BB	AA	AA	AA	BB	BB	-	BB	AA	AA	AA	BB	BB	BB	AA	BB	AA	AA	BB	BB	BB	BB
BgChr5_52656178:12244:153	12244	153	BB	AA	BB	BB	BB	BB	BB	AA	AA	BB	AA	AA	AA	AA	BB	AA	BB	AA	BB	BB	AA	AA	BB	BB	AA	BB	AA	AA	AA	BB	BB	-	BB	AA	AA	AA	BB	BB	BB	AA	BB	AA	AA	BB	BB	BB	AA
BgChr5_52687910:4049:2	4049	2	BB	AA	BB	BB	BB	BB	BB	AA	AA	BB	AA	AA	AA	AA	BB	AA	BB	AA	BB	BB	AA	AA	BB	BB	AA	BB	AA	AA	AA	BB	BB	-	BB	AA	AA	AA	BB	BB	BB	AA	BB	AA	AA	BB	BB	BB	AA
BgChr5_52719187:233455:3193	233455	3193	BB	AA	BB	BB	BB	BB	BB	AA	AA	BB	AA	AA	AA	AA	BB	AA	BB	AA	BB	BB	AA	AA	BB	BB	AA	BB	AA	AA	AA	BB	BB	-	BB	AA	AA	AA	BB	BB	BB	AA	BB	AA	AA	BB	BB	BB	AA
BgChr5_52952695:136524:1591	136524	1591	BB	AA	BB	BB	BB	BB	BB	AA	AA	BB	AA	AA	AA	AA	BB	AA	BB	AA	BB	BB	AA	AA	BB	BB	AA	BB	AA	AA	AA	BB	BB	-	BB	AA	AA	BB	BB	BB	BB	AA	BB	AA	AA	BB	BB	BB	AA
BgChr5_53090033:9964:8	9964	8	BB	AA	BB	BB	BB	BB	BB	AA	AA	BB	AA	AA	AA	AA	BB	AA	BB	AA	BB	BB	AA	AA	BB	BB	AA	BB	AA	AA	AA	BB	BB	-	BB	AA	AA	BB	BB	BB	BB	AA	BB	AA	AA	BB	BB	BB	AA
BgChr5_53100624:4587:7	4587	7	BB	AA	BB	BB	BB	BB	BB	AA	AA	BB	AA	AA	AA	AA	BB	AA	BB	AA	BB	BB	AA	AA	BB	BB	AA	BB	AA	AA	AA	BB	BB	-	BB	AA	AA	BB	BB	BB	BB	AA	BB	AA	AA	BB	BB	BB	AA
BgChr5_53116819:1:1	1	1	BB	AA	BB	BB	BB	BB	BB	AA	AA	BB	AA	AA	AA	AA	BB	AA	BB	AA	BB	BB	AA	AA	BB	BB	AA	BB	AA	AA	AA	BB	BB	-	BB	AA	AA	BB	BB	BB	BB	AA	BB	AA	AA	BB	BB	BB	AA
BgChr5_53144504:6207:11	6207	11	BB	AA	BB	BB	BB	BB	BB	AA	AA	BB	AA	AA	AA	AA	BB	AA	BB	AA	BB	BB	AA	AA	BB	BB	AA	BB	AA	AA	AA	BB	BB	-	BB	AA	AA	BB	BB	BB	BB	AA	BB	AA	AA	BB	BB	BB	AA
BgChr5_53163779:1:1	1	1	BB	AA	BB	BB	BB	BB	BB	AA	AA	BB	AA	AA	AA	AA	BB	AA	BB	AA	BB	BB	AA	AA	BB	BB	AA	BB	AA	AA	AA	BB	BB	-	BB	AA	AA	BB	BB	BB	BB	AA	BB	AA	AA	BB	BB	BB	AA
BgChr5_53182716:7808:4	7808	4	BB	AA	BB	BB	BB	BB	BB	AA	AA	BB	AA	AA	AA	AA	BB	AA	BB	AA	BB	BB	AA	AA	BB	BB	AA	BB	AA	AA	AA	BB	BB	-	BB	AA	AA	BB	BB	BB	BB	AA	BB	AA	AA	BB	BB	BB	AA
BgChr5_53195707:402:2	402	2	BB	AA	BB	BB	BB	BB	BB	AA	AA	BB	AA	AA	AA	AA	BB	AA	BB	AA	BB	BB	AA	AA	BB	BB	AA	BB	AA	AA	AA	BB	BB	-	BB	AA	AA	BB	BB	BB	BB	AA	BB	AA	AA	BB	BB	BB	AA
BgChr5_53343001:1:1	1	1	BB	AA	BB	BB	BB	BB	BB	AA	AA	BB	AA	AA	AA	AA	BB	AA	BB	AA	BB	BB	AA	AA	BB	BB	AA	BB	AA	AA	AA	BB	BB	-	BB	AA	AA	BB	BB	BB	BB	AA	BB	AA	AA	BB	BB	BB	AA
BgChr5_53396219:1:1	1	1	BB	AA	BB	BB	BB	BB	BB	AA	AA	BB	AA	AA	AA	AA	BB	AA	BB	AA	BB	BB	AA	AA	BB	BB	AA	BB	AA	AA	AA	BB	BB	-	BB	AA	AA	BB	BB	BB	BB	AA	BB	AA	AA	BB	BB	BB	AA
BgChr5_53460329:1:1	1	1	BB	AA	BB	BB	BB	BB	BB	AA	AA	BB	AA	AA	AA	AA	BB	AA	BB	AA	BB	BB	AA	AA	BB	BB	AA	BB	AA	AA	AA	BB	BB	-	BB	AA	AA	BB	BB	BB	BB	AA	BB	AA	AA	BB	BB	BB	AA
BgChr5_53481402:27951:31	27951	31	BB	AA	BB	BB	BB	BB	BB	AA	AA	BB	AA	AA	AA	AA	BB	AA	BB	AA	BB	BB	AA	AA	BB	BB	AA	BB	AA	AA	AA	BB	BB	-	BB	AA	AA	BB	BB	BB	BB	AA	BB	AA	AA	BB	BB	BB	AA
BgChr5_53512847:1:1	1	1	BB	AA	BB	BB	BB	BB	BB	AA	AA	BB	AA	AA	AA	AA	BB	AA	BB	AA	BB	BB	AA	AA	BB	BB	AA	BB	AA	AA	AA	BB	BB	-	BB	AA	AA	BB	BB	BB	BB	AA	BB	AA	AA	BB	BB	BB	AA
BgChr5_53525523:962:3	962	3	BB	AA	BB	BB	BB	BB	BB	AA	AA	BB	AA	AA	AA	AA	BB	AA	BB	AA	BB	BB	AA	AA	BB	BB	AA	BB	AA	AA	AA	BB	BB	-	BB	AA	AA	BB	BB	BB	BB	AA	BB	AA	AA	BB	BB	BB	AA
BgChr5_53539300:1350:2	1350	2	BB	AA	BB	BB	BB	BB	BB	AA	AA	BB	AA	AA	AA	AA	BB	AA	BB	AA	BB	BB	AA	AA	BB	BB	AA	BB	AA	AA	AA	BB	BB	-	BB	AA	AA	BB	BB	BB	BB	AA	BB	AA	AA	BB	BB	BB	AA
BgChr6_55675:9962:8	9962	8	BB	AA	BB	AA	BB	BB	BB	AA	AA	BB	AA	AA	AA	AA	BB	BB	AA	AA	AA	BB	AA	AA	AA	AA	BB	AA	BB	BB	BB	BB	AA	BB	BB	BB	AA	AA	BB	BB	AA	AA	BB	AA	BB	BB	AA	AA	AA
BgChr6_66577:1:1	1	1	BB	AA	BB	AA	BB	BB	BB	AA	AA	BB	AA	AA	AA	AA	BB	BB	AA	AA	AA	BB	AA	AA	AA	AA	BB	AA	BB	BB	BB	BB	AA	BB	BB	BB	AA	AA	BB	BB	AA	AA	BB	AA	BB	BB	AA	AA	AA
BgChr6_127426:18498:12	18498	12	BB	AA	BB	AA	BB	BB	BB	AA	AA	BB	AA	AA	AA	AA	BB	BB	AA	AA	AA	BB	AA	AA	AA	AA	BB	-	BB	BB	BB	BB	AA	BB	BB	BB	AA	AA	BB	BB	AA	AA	BB	AA	BB	BB	AA	AA	AA
BgChr6_158401:6585:5	6585	5	BB	AA	BB	AA	BB	BB	BB	AA	AA	BB	AA	AA	AA	AA	BB	BB	AA	AA	AA	BB	AA	AA	AA	AA	BB	-	BB	BB	BB	BB	AA	BB	BB	BB	AA	AA	BB	BB	AA	AA	BB	AA	BB	BB	AA	AA	AA
BgChr6_184366:1:1	1	1	BB	AA	BB	AA	BB	BB	BB	AA	AA	BB	AA	AA	AA	AA	BB	BB	AA	AA	AA	BB	AA	AA	AA	AA	BB	-	BB	BB	BB	BB	AA	BB	BB	BB	AA	AA	BB	BB	AA	AA	BB	AA	BB	BB	AA	AA	AA
BgChr6_209186:27332:11	27332	11	BB	AA	BB	AA	BB	BB	BB	AA	AA	BB	AA	AA	AA	AA	BB	BB	AA	AA	AA	BB	AA	AA	AA	AA	BB	BB	BB	BB	BB	BB	AA	BB	BB	BB	AA	AA	BB	BB	AA	AA	BB	AA	BB	BB	AA	AA	AA
BgChr6_237589:8753:6	8753	6	BB	AA	BB	AA	BB	BB	BB	AA	AA	BB	AA	AA	AA	AA	BB	BB	AA	AA	AA	BB	AA	AA	AA	AA	BB	BB	BB	BB	BB	BB	AA	BB	BB	BB	AA	AA	BB	BB	AA	AA	BB	AA	BB	BB	AA	AA	AA
BgChr6_248607:9119:6	9119	6	BB	AA	BB	AA	BB	BB	BB	AA	AA	BB	AA	AA	AA	AA	BB	BB	AA	AA	AA	BB	AA	AA	AA	AA	BB	BB	BB	BB	BB	BB	AA	BB	BB	BB	AA	AA	BB	BB	AA	AA	BB	AA	BB	BB	AA	AA	AA
BgChr6_263112:3710:10	3710	10	BB	AA	BB	AA	BB	BB	BB	AA	AA	BB	AA	AA	AA	AA	BB	BB	AA	AA	AA	BB	AA	AA	AA	AA	BB	BB	BB	BB	BB	BB	AA	BB	BB	BB	AA	AA	BB	BB	AA	AA	BB	AA	BB	BB	AA	AA	AA
BgChr6_275153:8583:4	8583	4	BB	AA	BB	AA	BB	BB	BB	AA	AA	BB	AA	AA	AA	AA	BB	BB	AA	AA	AA	BB	AA	AA	AA	AA	BB	BB	BB	BB	BB	BB	AA	BB	BB	BB	AA	AA	BB	BB	AA	AA	BB	AA	BB	BB	AA	AA	AA
BgChr6_286329:5402:5	5402	5	BB	AA	BB	AA	BB	BB	BB	AA	AA	BB	AA	AA	AA	AA	BB	BB	AA	AA	AA	BB	AA	AA	AA	AA	BB	BB	BB	BB	BB	BB	AA	BB	BB	BB	AA	AA	BB	BB	AA	AA	BB	AA	BB	BB	AA	AA	AA
BgChr6_299572:9801:8	9801	8	BB	AA	BB	AA	BB	BB	BB	AA	AA	BB	AA	AA	AA	AA	BB	BB	AA	AA	AA	BB	AA	AA	AA	AA	BB	BB	BB	BB	BB	BB	AA	BB	BB	BB	AA	AA	BB	BB	AA	AA	BB	AA	BB	BB	AA	AA	AA
BgChr6_313677:5717:7	5717	7	BB	AA	BB	AA	BB	BB	BB	AA	AA	BB	AA	AA	AA	AA	BB	BB	AA	AA	AA	BB	AA	AA	AA	AA	BB	BB	BB	BB	BB	BB	AA	BB	BB	BB	AA	AA	BB	BB	AA	AA	BB	AA	BB	BB	AA	AA	AA
BgChr6_328771:7320:4	7320	4	BB	AA	BB	AA	BB	BB	BB	AA	AA	BB	AA	AA	AA	AA	BB	BB	AA	AA	AA	BB	AA	AA	AA	AA	BB	BB	BB	BB	BB	BB	AA	BB	BB	BB	AA	AA	BB	BB	AA	AA	BB	AA	BB	BB	AA	AA	AA
BgChr6_340526:1:1	1	1	BB	AA	BB	AA	BB	BB	BB	AA	AA	BB	AA	AA	AA	AA	BB	BB	AA	AA	AA	BB	AA	AA	AA	AA	BB	BB	BB	BB	BB	BB	AA	BB	BB	BB	AA	AA	BB	BB	AA	AA	BB	AA	BB	BB	AA	AA	AA
BgChr6_372720:5051:3	5051	3	BB	AA	BB	AA	BB	BB	BB	AA	AA	BB	AA	AA	AA	AA	BB	BB	AA	AA	AA	BB	AA	AA	AA	AA	BB	BB	BB	BB	BB	BB	AA	BB	BB	BB	AA	AA	BB	BB	AA	AA	BB	AA	BB	BB	AA	AA	AA
BgChr6_386669:8024:5	8024	5	BB	AA	BB	AA	BB	BB	BB	AA	AA	BB	AA	AA	AA	AA	BB	BB	AA	AA	AA	BB	AA	AA	AA	AA	BB	BB	BB	BB	BB	BB	AA	BB	BB	BB	AA	AA	BB	BB	AA	AA	BB	AA	BB	BB	AA	AA	AA
BgChr6_414212:2345:2	2345	2	BB	AA	BB	AA	BB	BB	BB	AA	AA	BB	AA	AA	AA	AA	BB	BB	AA	AA	AA	BB	AA	AA	AA	AA	BB	BB	BB	BB	BB	BB	AA	BB	BB	BB	AA	AA	BB	BB	AA	AA	BB	AA	BB	BB	AA	AA	AA
BgChr6_457082:7496:6	7496	6	BB	AA	BB	AA	BB	BB	BB	AA	AA	BB	AA	AA	AA	AA	BB	BB	AA	AA	AA	BB	AA	AA	AA	AA	BB	BB	BB	BB	BB	BB	AA	BB	BB	BB	AA	AA	BB	BB	AA	AA	BB	AA	BB	BB	AA	AA	AA
BgChr6_483791:3862:6	3862	6	BB	AA	BB	AA	BB	BB	BB	AA	AA	BB	AA	AA	AA	AA	BB	BB	AA	AA	AA	BB	AA	AA	AA	AA	BB	BB	BB	BB	BB	BB	AA	BB	BB	BB	AA	AA	BB	BB	AA	AA	BB	AA	BB	BB	AA	AA	AA
BgChr6_507835:9640:6	9640	6	BB	AA	BB	AA	BB	BB	BB	AA	AA	BB	AA	AA	AA	AA	BB	BB	AA	AA	AA	BB	AA	AA	AA	AA	BB	BB	BB	BB	BB	BB	AA	BB	BB	BB	AA	AA	BB	BB	AA	AA	BB	AA	BB	BB	AA	AA	AA
BgChr6_519185:1:1	1	1	BB	AA	BB	AA	BB	BB	BB	AA	AA	BB	AA	AA	AA	AA	BB	BB	AA	AA	AA	BB	AA	AA	AA	AA	BB	BB	BB	BB	BB	BB	AA	BB	BB	BB	AA	AA	BB	BB	AA	AA	BB	AA	BB	BB	AA	AA	AA
BgChr6_533493:8413:5	8413	5	BB	AA	BB	AA	BB	BB	BB	AA	AA	BB	AA	AA	AA	AA	BB	BB	AA	AA	AA	BB	AA	AA	AA	AA	BB	BB	BB	BB	BB	BB	AA	BB	BB	BB	AA	AA	BB	BB	AA	AA	BB	AA	BB	BB	AA	AA	AA
BgChr6_550326:1:1	1	1	BB	AA	BB	AA	BB	BB	BB	AA	AA	BB	AA	AA	AA	AA	BB	BB	AA	AA	AA	BB	AA	AA	AA	AA	BB	BB	BB	BB	BB	BB	AA	BB	BB	BB	AA	AA	BB	BB	AA	AA	BB	AA	BB	BB	AA	AA	AA
BgChr6_563589:1:1	1	1	BB	AA	BB	AA	BB	BB	BB	AA	AA	BB	AA	AA	AA	AA	BB	BB	AA	AA	AA	BB	AA	AA	AA	AA	BB	BB	BB	BB	BB	BB	AA	BB	BB	BB	AA	AA	BB	BB	AA	AA	BB	AA	BB	BB	AA	AA	AA
BgChr6_584199:1:1	1	1	BB	AA	BB	AA	BB	BB	BB	AA	AA	BB	AA	AA	AA	AA	BB	BB	AA	AA	AA	BB	AA	AA	AA	AA	BB	BB	BB	BB	BB	BB	AA	BB	BB	BB	AA	AA	BB	BB	AA	AA	BB	AA	BB	BB	AA	AA	AA
BgChr6_618942:7512:3	7512	3	BB	AA	BB	AA	BB	BB	BB	AA	AA	BB	AA	AA	AA	AA	BB	BB	AA	AA	AA	BB	AA	AA	AA	AA	BB	BB	BB	BB	BB	BB	AA	BB	BB	BB	AA	AA	BB	BB	AA	AA	BB	AA	BB	BB	AA	AA	AA
BgChr6_629643:9595:19	9595	19	BB	AA	BB	AA	BB	BB	BB	AA	AA	BB	AA	AA	AA	AA	BB	BB	AA	AA	AA	BB	AA	AA	AA	AA	BB	BB	BB	BB	BB	BB	AA	BB	BB	BB	AA	AA	BB	BB	AA	AA	BB	AA	BB	BB	AA	AA	AA
BgChr6_640234:156216:583	156216	583	BB	AA	BB	AA	BB	BB	BB	AA	AA	BB	AA	AA	AA	AA	BB	BB	AA	AA	AA	BB	AA	AA	AA	AA	BB	BB	BB	BB	BB	BB	AA	BB	BB	BB	AA	AA	BB	BB	AA	AA	BB	AA	BB	BB	AA	AA	AA
BgChr6_833988:143613:1489	143613	1489	BB	AA	BB	AA	BB	BB	BB	AA	AA	BB	AA	AA	AA	AA	BB	BB	AA	AA	AA	BB	AA	AA	AA	AA	BB	BB	BB	BB	BB	BB	AA	BB	BB	BB	AA	AA	BB	BB	AA	AA	BB	AA	BB	BB	AA	AA	AA
BgChr6_978139:35562:224	35562	224	BB	AA	BB	AA	BB	BB	BB	BB	AA	BB	AA	AA	AA	AA	BB	BB	AA	AA	AA	BB	AA	AA	AA	AA	BB	BB	BB	BB	BB	BB	AA	BB	BB	BB	AA	AA	BB	BB	AA	AA	BB	AA	BB	BB	AA	AA	AA
BgChr6_1028315:710941:8036	710941	8036	BB	AA	BB	AA	BB	BB	BB	BB	AA	BB	BB	AA	AA	AA	BB	BB	AA	AA	AA	BB	AA	AA	AA	AA	BB	BB	BB	BB	BB	BB	AA	BB	BB	BB	AA	AA	BB	BB	AA	AA	BB	AA	BB	BB	AA	AA	AA
BgChr6_1856631:1:1	1	1	BB	AA	-	AA	BB	BB	BB	BB	AA	BB	BB	AA	AA	AA	BB	BB	AA	AA	AA	BB	AA	AA	AA	AA	BB	BB	BB	BB	BB	BB	AA	BB	BB	AA	AA	AA	BB	BB	AA	AA	BB	AA	BB	BB	AA	AA	AA
BgChr6_1895938:1:1	1	1	BB	AA	-	AA	BB	BB	BB	BB	AA	BB	BB	AA	AA	AA	BB	BB	AA	AA	AA	BB	AA	AA	AA	AA	BB	BB	BB	BB	BB	BB	AA	BB	BB	AA	AA	AA	BB	BB	AA	AA	BB	AA	BB	BB	AA	AA	AA
BgChr6_1913558:343670:6030	343670	6030	BB	AA	-	AA	BB	BB	BB	BB	AA	BB	BB	AA	AA	AA	BB	BB	AA	AA	AA	BB	AA	AA	AA	AA	BB	BB	BB	BB	BB	BB	AA	BB	BB	AA	AA	AA	BB	BB	AA	AA	BB	AA	BB	BB	AA	AA	AA
BgChr6_2257419:61457:866	61457	866	BB	AA	AA	BB	BB	BB	BB	BB	AA	BB	BB	AA	AA	AA	BB	BB	AA	AA	BB	BB	AA	AA	AA	AA	BB	BB	BB	BB	BB	BB	AA	BB	BB	AA	AA	AA	BB	BB	BB	AA	BB	BB	BB	BB	BB	AA	BB
BgChr6_2319719:150687:2173	150687	2173	BB	AA	AA	BB	BB	BB	BB	BB	AA	BB	BB	AA	AA	AA	BB	BB	AA	AA	BB	BB	AA	AA	AA	AA	BB	BB	BB	BB	BB	BB	AA	BB	BB	AA	AA	BB	BB	BB	BB	AA	BB	BB	BB	BB	BB	AA	BB
BgChr6_2470589:117349:2176	117349	2176	BB	AA	AA	BB	BB	BB	BB	BB	AA	BB	BB	AA	AA	AA	BB	BB	AA	AA	BB	BB	AA	AA	AA	AA	BB	BB	BB	BB	BB	BB	AA	BB	BB	AA	AA	BB	BB	BB	BB	AA	BB	BB	BB	BB	BB	AA	BB
BgChr6_2596619:383:2	383	2	BB	AA	AA	BB	BB	BB	BB	BB	AA	BB	BB	AA	AA	AA	BB	BB	AA	AA	BB	BB	AA	AA	AA	AA	BB	BB	BB	BB	BB	BB	AA	BB	BB	AA	AA	BB	BB	BB	BB	AA	BB	BB	BB	BB	BB	AA	BB
BgChr6_2614148:1:1	1	1	BB	AA	AA	BB	BB	BB	BB	BB	AA	BB	BB	AA	AA	AA	BB	BB	AA	AA	BB	BB	AA	AA	AA	AA	BB	BB	BB	BB	BB	BB	AA	BB	BB	AA	AA	BB	BB	BB	BB	AA	BB	BB	BB	BB	BB	AA	BB
BgChr6_2636904:530823:8837	530823	8837	BB	AA	AA	BB	BB	BB	BB	BB	AA	BB	BB	AA	AA	AA	BB	BB	AA	AA	BB	BB	AA	AA	AA	AA	BB	BB	BB	BB	BB	BB	AA	BB	BB	AA	AA	BB	BB	BB	BB	AA	BB	BB	BB	BB	BB	AA	BB
BgChr6_3167880:2371405:29463	2371405	29463	BB	AA	AA	BB	BB	BB	BB	BB	AA	BB	BB	AA	AA	AA	BB	BB	AA	AA	BB	BB	AA	AA	AA	AA	BB	BB	AA	AA	BB	BB	AA	BB	BB	AA	AA	BB	BB	BB	BB	AA	BB	BB	BB	BB	BB	AA	BB
BgChr6_5569982:89147:866	89147	866	BB	AA	AA	BB	BB	BB	BB	BB	AA	BB	BB	BB	AA	AA	BB	BB	AA	AA	BB	BB	AA	AA	AA	AA	BB	BB	AA	AA	BB	BB	AA	BB	BB	AA	AA	BB	BB	BB	BB	AA	BB	BB	BB	BB	BB	AA	BB
BgChr6_5662091:775:8	775	8	BB	AA	AA	BB	BB	BB	BB	BB	AA	BB	BB	BB	AA	AA	BB	BB	AA	AA	BB	BB	AA	AA	AA	AA	BB	BB	AA	AA	BB	BB	AA	BB	BB	AA	AA	BB	BB	BB	BB	AA	BB	BB	BB	BB	BB	AA	BB
BgChr6_5679148:2025:3	2025	3	BB	AA	AA	BB	BB	BB	BB	BB	AA	BB	BB	BB	AA	AA	BB	BB	AA	AA	BB	BB	AA	AA	AA	AA	BB	BB	AA	AA	BB	BB	AA	BB	BB	BB	AA	BB	BB	BB	BB	AA	BB	BB	BB	BB	BB	AA	BB
BgChr6_5715363:1:1	1	1	BB	AA	AA	BB	BB	BB	BB	BB	AA	BB	BB	BB	AA	AA	BB	BB	AA	AA	BB	BB	AA	AA	BB	AA	BB	BB	AA	AA	BB	BB	AA	BB	BB	BB	AA	BB	BB	BB	BB	AA	BB	BB	BB	BB	BB	AA	BB
BgChr6_6050097:53524:697	53524	697	BB	AA	AA	BB	BB	BB	BB	BB	AA	BB	BB	BB	AA	AA	BB	BB	AA	AA	BB	BB	AA	BB	BB	AA	BB	BB	BB	BB	BB	BB	BB	BB	BB	BB	BB	BB	AA	BB	AA	AA	BB	BB	BB	BB	AA	AA	BB
BgChr6_6104355:119044:1359	119044	1359	BB	AA	AA	BB	BB	BB	BB	BB	AA	BB	BB	BB	BB	AA	BB	BB	AA	AA	BB	BB	AA	BB	BB	AA	BB	BB	BB	BB	BB	BB	BB	BB	BB	BB	BB	BB	AA	BB	AA	AA	BB	BB	BB	BB	AA	AA	BB
BgChr6_6223504:2306000:16375	2306000	16375	BB	AA	AA	BB	BB	BB	BB	BB	AA	BB	BB	BB	BB	AA	BB	BB	AA	AA	BB	BB	AA	BB	BB	AA	BB	BB	BB	BB	BB	BB	BB	BB	BB	BB	BB	BB	AA	BB	AA	AA	BB	BB	BB	BB	AA	BB	BB
BgChr6_8595621:3:2	3	2	BB	AA	AA	BB	BB	BB	BB	BB	AA	BB	BB	BB	BB	AA	BB	BB	AA	AA	BB	BB	AA	BB	BB	AA	BB	BB	BB	BB	BB	BB	BB	BB	BB	BB	BB	BB	AA	BB	AA	AA	BB	BB	BB	BB	AA	BB	BB
BgChr6_8609264:8:2	8	2	BB	AA	AA	BB	BB	BB	BB	BB	AA	BB	BB	BB	BB	AA	BB	BB	AA	AA	BB	BB	AA	BB	BB	AA	BB	BB	BB	BB	BB	BB	BB	BB	BB	BB	BB	BB	AA	BB	AA	AA	BB	BB	BB	BB	AA	BB	BB
BgChr6_8652052:4:2	4	2	BB	AA	AA	BB	BB	BB	BB	BB	AA	BB	BB	BB	BB	AA	BB	BB	AA	AA	BB	BB	AA	BB	BB	AA	BB	BB	BB	BB	BB	BB	BB	BB	BB	BB	BB	BB	AA	BB	AA	AA	BB	BB	BB	BB	AA	BB	BB
BgChr6_8664607:1:1	1	1	BB	AA	AA	BB	BB	BB	BB	BB	AA	BB	BB	BB	BB	AA	BB	BB	AA	AA	BB	BB	AA	BB	BB	AA	BB	BB	BB	BB	BB	BB	BB	BB	BB	BB	BB	BB	AA	BB	AA	AA	BB	BB	BB	BB	AA	BB	BB
BgChr6_8686891:554:4	554	4	BB	AA	AA	BB	BB	BB	BB	BB	AA	BB	BB	BB	BB	AA	BB	BB	AA	AA	BB	BB	AA	BB	BB	AA	BB	BB	BB	BB	BB	BB	BB	BB	BB	BB	BB	BB	AA	BB	AA	AA	BB	BB	BB	BB	AA	BB	BB
BgChr6_8713251:1:1	1	1	BB	AA	AA	BB	BB	BB	BB	BB	AA	BB	BB	BB	BB	AA	BB	BB	AA	AA	BB	BB	AA	BB	BB	AA	BB	BB	BB	BB	BB	BB	BB	BB	BB	BB	BB	BB	AA	BB	AA	AA	BB	BB	BB	BB	AA	BB	BB
BgChr6_8760135:12670656:69544	12670656	69544	BB	AA	AA	BB	BB	BB	BB	BB	AA	BB	BB	BB	BB	AA	BB	BB	AA	AA	BB	BB	AA	BB	BB	AA	BB	BB	BB	BB	BB	BB	BB	BB	BB	BB	BB	BB	AA	BB	AA	AA	BB	BB	BB	BB	AA	BB	BB
BgChr6_21447976:21807:4	21807	4	BB	AA	AA	BB	BB	BB	BB	BB	AA	BB	BB	BB	BB	AA	BB	BB	AA	AA	BB	BB	AA	BB	BB	AA	BB	BB	BB	BB	BB	BB	BB	BB	BB	BB	BB	BB	AA	BB	AA	AA	BB	BB	BB	BB	AA	BB	BB
BgChr6_21478131:4108100:9582	4108100	9582	BB	AA	AA	BB	BB	BB	BB	BB	AA	BB	BB	BB	BB	AA	BB	BB	AA	AA	BB	BB	AA	BB	BB	AA	BB	BB	BB	BB	BB	BB	BB	BB	BB	BB	BB	BB	AA	BB	AA	AA	BB	BB	BB	BB	AA	BB	BB
BgChr6_25587203:5850528:9862	5850528	9862	BB	AA	AA	BB	BB	BB	BB	BB	AA	BB	BB	BB	BB	AA	BB	BB	AA	AA	BB	BB	AA	BB	BB	AA	BB	BB	BB	BB	BB	BB	BB	BB	BB	BB	BB	BB	AA	BB	AA	-	BB	BB	BB	BB	AA	BB	BB
BgChr6_31448840:3236920:958	3236920	958	BB	AA	AA	BB	BB	AA	BB	BB	AA	BB	BB	BB	BB	AA	BB	BB	AA	AA	BB	BB	AA	BB	BB	AA	BB	BB	BB	BB	BB	BB	BB	BB	BB	BB	BB	BB	AA	BB	AA	-	BB	BB	BB	BB	AA	BB	BB
BgChr6_34830839:749:2	749	2	BB	AA	AA	BB	BB	AA	BB	BB	AA	BB	BB	BB	BB	AA	BB	BB	AA	AA	BB	BB	AA	BB	BB	AA	BB	BB	BB	BB	BB	BB	BB	BB	BB	BB	BB	BB	AA	BB	AA	-	BB	BB	BB	BB	AA	BB	BB
BgChr6_34883195:1:1	1	1	BB	AA	AA	BB	BB	AA	BB	BB	AA	BB	BB	BB	BB	AA	BB	BB	AA	AA	BB	BB	AA	BB	BB	AA	BB	BB	BB	BB	BB	BB	BB	BB	BB	BB	BB	BB	AA	BB	AA	-	BB	BB	BB	BB	AA	BB	BB
BgChr6_34913275:21:2	21	2	BB	AA	AA	BB	BB	AA	BB	BB	AA	BB	BB	BB	BB	AA	BB	BB	AA	AA	BB	BB	AA	BB	BB	AA	BB	BB	BB	BB	BB	BB	BB	BB	BB	BB	BB	BB	AA	BB	AA	-	BB	BB	BB	BB	AA	BB	BB
BgChr6_35114737:1:1	1	1	BB	AA	AA	BB	BB	AA	BB	BB	AA	BB	BB	BB	BB	AA	BB	BB	AA	AA	BB	BB	AA	BB	BB	AA	BB	BB	BB	BB	BB	BB	BB	BB	BB	BB	BB	BB	AA	BB	AA	-	BB	BB	BB	BB	AA	BB	BB
BgChr6_35411954:1:1	1	1	BB	AA	AA	BB	BB	AA	BB	BB	AA	BB	BB	BB	BB	AA	BB	BB	AA	AA	BB	BB	AA	BB	BB	AA	BB	BB	BB	BB	BB	BB	BB	BB	BB	BB	BB	BB	AA	BB	AA	-	BB	BB	BB	BB	AA	BB	BB
BgChr6_35563838:68537:4	68537	4	BB	AA	AA	BB	BB	AA	BB	BB	AA	BB	BB	BB	BB	AA	BB	BB	AA	AA	BB	BB	AA	BB	BB	AA	BB	BB	BB	BB	BB	BB	BB	BB	BB	BB	BB	BB	AA	BB	AA	-	BB	BB	BB	BB	AA	BB	BB
BgChr6_35645786:1:1	1	1	BB	AA	AA	BB	BB	AA	BB	BB	AA	BB	BB	BB	BB	AA	BB	BB	AA	AA	BB	BB	AA	BB	BB	AA	BB	BB	BB	BB	BB	BB	BB	BB	BB	BB	BB	BB	AA	BB	AA	-	BB	BB	BB	BB	AA	BB	BB
BgChr6_35676574:373504:13	373504	13	BB	AA	AA	BB	BB	AA	BB	BB	AA	BB	BB	BB	BB	AA	BB	BB	AA	AA	BB	BB	AA	BB	BB	AA	BB	BB	BB	BB	BB	BB	BB	BB	BB	BB	BB	BB	AA	BB	AA	-	BB	BB	BB	BB	AA	BB	BB
BgChr6_36087508:15492:6	15492	6	BB	AA	AA	BB	BB	AA	BB	BB	AA	BB	BB	BB	BB	AA	BB	BB	AA	AA	BB	BB	AA	BB	BB	AA	BB	BB	BB	BB	BB	BB	BB	BB	BB	BB	BB	BB	AA	BB	AA	-	BB	BB	BB	BB	AA	BB	BB
BgChr6_36148783:1409453:5709	1409453	5709	BB	AA	AA	BB	BB	AA	BB	BB	AA	BB	BB	BB	BB	AA	BB	BB	AA	AA	BB	BB	AA	BB	BB	AA	BB	BB	BB	BB	BB	BB	BB	BB	BB	BB	BB	BB	AA	BB	AA	-	BB	BB	BB	BB	AA	BB	BB
BgChr6_37569003:1:1	1	1	BB	AA	AA	BB	BB	AA	BB	BB	AA	BB	BB	BB	BB	AA	BB	BB	AA	AA	BB	BB	AA	BB	BB	AA	BB	BB	BB	BB	BB	BB	BB	BB	BB	BB	BB	BB	AA	BB	AA	-	BB	BB	BB	BB	AA	BB	BB
BgChr6_37589397:2375:2	2375	2	BB	AA	AA	BB	BB	AA	BB	BB	AA	BB	BB	BB	BB	AA	BB	BB	AA	AA	BB	BB	AA	BB	BB	AA	BB	BB	BB	BB	BB	BB	BB	BB	BB	BB	BB	BB	AA	BB	AA	-	BB	BB	BB	BB	AA	BB	BB
BgChr6_37602484:9766:3	9766	3	BB	AA	AA	BB	BB	AA	BB	BB	AA	BB	BB	BB	BB	AA	BB	BB	AA	AA	BB	BB	AA	BB	BB	AA	BB	BB	BB	BB	BB	BB	BB	BB	BB	BB	BB	BB	AA	BB	AA	-	BB	BB	BB	BB	AA	BB	BB
BgChr6_37616564:2484670:6786	2484670	6786	BB	AA	AA	BB	BB	AA	BB	BB	AA	BB	BB	BB	BB	AA	BB	BB	AA	AA	BB	BB	AA	BB	BB	AA	BB	BB	BB	BB	BB	BB	BB	BB	BB	BB	BB	BB	AA	BB	AA	-	BB	BB	BB	BB	AA	BB	BB
BgChr6_40117800:21998:5	21998	5	BB	AA	AA	BB	BB	AA	BB	BB	AA	BB	BB	BB	BB	AA	BB	BB	AA	AA	BB	BB	AA	BB	BB	AA	BB	BB	BB	BB	BB	BB	BB	BB	BB	BB	BB	BB	AA	BB	AA	-	BB	BB	BB	BB	AA	BB	BB
BgChr6_40141448:951661:2653	951661	2653	BB	AA	AA	BB	BB	AA	BB	BB	AA	BB	BB	BB	BB	AA	BB	BB	AA	AA	BB	BB	AA	BB	BB	AA	BB	BB	BB	BB	BB	BB	BB	BB	BB	BB	BB	BB	AA	BB	AA	-	BB	BB	BB	BB	AA	BB	BB
BgChr6_41242733:272132:323	272132	323	BB	AA	AA	BB	BB	AA	BB	BB	AA	BB	BB	BB	BB	AA	BB	BB	AA	AA	BB	BB	AA	BB	BB	AA	BB	BB	BB	BB	BB	BB	BB	BB	BB	BB	BB	BB	AA	BB	AA	-	BB	BB	BB	BB	AA	BB	BB
BgChr6_41577317:1:1	1	1	BB	AA	AA	BB	BB	AA	BB	-	AA	BB	BB	BB	BB	AA	AA	BB	AA	AA	BB	AA	AA	BB	BB	AA	BB	BB	BB	BB	BB	BB	BB	BB	BB	BB	BB	BB	AA	BB	AA	-	BB	BB	BB	BB	AA	BB	BB
BgChr6_41829107:1:1	1	1	BB	AA	AA	BB	BB	AA	BB	AA	AA	BB	BB	BB	BB	AA	AA	BB	AA	AA	BB	AA	AA	BB	BB	AA	BB	BB	BB	BB	BB	BB	BB	BB	BB	BB	BB	BB	AA	BB	AA	-	BB	BB	BB	BB	AA	BB	BB
BgChr6_41878003:7992:2	7992	2	BB	AA	AA	BB	BB	AA	BB	AA	AA	BB	BB	BB	BB	AA	AA	BB	AA	AA	BB	AA	AA	BB	BB	AA	BB	BB	BB	BB	BB	BB	BB	BB	BB	BB	BB	BB	AA	BB	AA	-	BB	BB	BB	BB	AA	BB	BB
BgChr6_41960386:1:1	1	1	BB	AA	AA	BB	BB	AA	BB	AA	AA	BB	BB	BB	BB	AA	AA	BB	AA	AA	BB	AA	AA	BB	BB	AA	BB	BB	BB	BB	BB	BB	BB	BB	BB	BB	BB	BB	AA	BB	AA	-	BB	BB	BB	BB	AA	BB	BB
BgChr6_42051060:1:1	1	1	BB	AA	AA	BB	BB	AA	BB	AA	AA	BB	BB	BB	BB	AA	AA	BB	AA	AA	BB	AA	AA	BB	BB	AA	BB	BB	BB	BB	BB	BB	BB	BB	BB	BB	BB	BB	AA	BB	AA	-	BB	BB	BB	BB	AA	BB	BB
BgChr6_42216166:2726:2	2726	2	BB	AA	AA	BB	BB	AA	BB	AA	AA	BB	BB	BB	BB	AA	AA	BB	AA	AA	BB	AA	AA	AA	BB	AA	BB	BB	AA	AA	BB	BB	BB	BB	BB	BB	BB	AA	AA	BB	AA	-	BB	BB	AA	BB	AA	BB	BB
BgChr6_42270917:373813:1641	373813	1641	BB	AA	AA	BB	BB	AA	BB	AA	AA	BB	BB	BB	BB	AA	AA	BB	AA	AA	BB	AA	AA	AA	AA	AA	BB	BB	AA	AA	BB	BB	BB	BB	BB	BB	BB	AA	AA	BB	AA	-	BB	BB	AA	BB	AA	BB	BB
BgChr6_42658400:5296:2	5296	2	BB	AA	AA	BB	BB	AA	BB	AA	AA	BB	BB	BB	BB	AA	AA	BB	AA	AA	BB	AA	AA	AA	AA	AA	BB	BB	AA	AA	BB	BB	BB	BB	BB	BB	BB	AA	AA	BB	AA	-	BB	BB	AA	BB	AA	BB	BB
BgChr6_42669333:56037:7	56037	7	BB	AA	AA	BB	BB	AA	BB	AA	AA	BB	BB	BB	BB	AA	AA	BB	AA	AA	BB	AA	AA	AA	AA	AA	BB	BB	AA	AA	BB	BB	BB	BB	BB	BB	BB	AA	AA	BB	AA	-	BB	BB	AA	BB	AA	BB	BB
BgChr6_42752701:1:1	1	1	BB	AA	AA	BB	BB	AA	BB	AA	AA	BB	BB	BB	BB	AA	AA	BB	AA	AA	BB	AA	AA	AA	AA	AA	BB	BB	AA	AA	BB	BB	BB	BB	BB	BB	BB	AA	AA	BB	AA	-	BB	BB	AA	BB	AA	BB	BB
BgChr6_42785908:191933:5	191933	5	BB	AA	AA	BB	BB	AA	BB	AA	AA	BB	BB	BB	BB	AA	AA	BB	AA	AA	BB	AA	AA	AA	AA	AA	BB	BB	AA	AA	BB	BB	BB	BB	BB	BB	BB	AA	AA	BB	AA	-	BB	BB	AA	BB	AA	BB	BB
BgChr6_42992148:3745:5	3745	5	BB	AA	AA	BB	BB	AA	BB	AA	AA	BB	BB	BB	BB	AA	AA	-	AA	AA	BB	AA	AA	AA	AA	AA	BB	BB	AA	AA	BB	BB	BB	BB	BB	BB	BB	AA	AA	BB	AA	-	BB	BB	AA	BB	AA	BB	BB
BgChr6_43010904:549977:1083	549977	1083	BB	AA	AA	BB	BB	AA	BB	AA	AA	BB	BB	BB	BB	AA	AA	AA	AA	AA	BB	AA	AA	AA	AA	AA	BB	BB	AA	AA	BB	BB	BB	BB	BB	BB	BB	AA	AA	BB	AA	-	BB	BB	AA	BB	AA	BB	BB
BgChr6_43572190:46307:9	46307	9	BB	AA	AA	BB	BB	AA	BB	AA	AA	BB	BB	BB	BB	AA	AA	AA	AA	AA	BB	AA	AA	AA	AA	AA	BB	BB	AA	AA	BB	BB	BB	BB	BB	BB	BB	AA	AA	BB	AA	-	BB	BB	AA	BB	AA	BB	BB
BgChr6_43626287:575283:461	575283	461	BB	AA	AA	BB	BB	AA	BB	AA	AA	BB	BB	BB	BB	AA	AA	AA	AA	AA	BB	AA	AA	AA	AA	AA	BB	BB	AA	AA	BB	BB	BB	BB	BB	BB	BB	AA	AA	BB	AA	-	BB	BB	AA	BB	AA	BB	BB
BgChr6_44269951:1:1	1	1	BB	AA	AA	BB	BB	AA	BB	AA	AA	BB	BB	BB	BB	AA	AA	AA	AA	AA	BB	AA	AA	AA	AA	AA	BB	BB	AA	AA	BB	BB	BB	BB	BB	BB	BB	AA	AA	BB	AA	BB	BB	BB	AA	BB	AA	BB	BB
BgChr6_44404969:1:1	1	1	BB	AA	AA	BB	AA	BB	BB	AA	AA	BB	BB	BB	BB	AA	AA	AA	AA	AA	BB	AA	AA	AA	AA	AA	BB	BB	AA	AA	BB	BB	BB	BB	BB	BB	BB	AA	AA	BB	AA	BB	BB	BB	AA	BB	AA	BB	BB
BgChr6_44467365:202520:5	202520	5	BB	AA	AA	BB	AA	BB	BB	AA	AA	BB	BB	BB	BB	AA	AA	AA	AA	AA	BB	AA	AA	AA	AA	AA	BB	BB	AA	AA	BB	BB	BB	BB	BB	BB	BB	AA	AA	BB	AA	BB	BB	BB	AA	BB	AA	BB	BB
BgChr6_44709293:1:1	1	1	BB	AA	AA	BB	AA	BB	BB	AA	AA	BB	BB	BB	BB	AA	AA	AA	AA	AA	BB	AA	AA	AA	AA	AA	BB	BB	AA	AA	BB	BB	BB	BB	BB	BB	BB	AA	AA	BB	AA	BB	BB	BB	AA	BB	AA	BB	BB
BgChr6_44731029:350465:2463	350465	2463	BB	AA	AA	BB	AA	BB	BB	AA	AA	BB	BB	BB	BB	AA	AA	AA	AA	AA	BB	AA	AA	AA	AA	AA	BB	AA	AA	AA	BB	BB	BB	BB	BB	BB	BB	AA	AA	BB	AA	BB	BB	BB	AA	BB	AA	BB	BB
BgChr6_45082834:577015:3772	577015	3772	BB	AA	AA	BB	AA	BB	BB	AA	AA	AA	BB	BB	BB	AA	AA	AA	AA	AA	BB	AA	AA	AA	AA	AA	BB	AA	AA	AA	BB	BB	BB	BB	BB	BB	BB	AA	AA	BB	AA	BB	BB	BB	AA	BB	AA	BB	BB
BgChr6_45660423:9864:134	9864	134	BB	AA	AA	BB	AA	BB	BB	AA	-	AA	BB	BB	BB	AA	AA	AA	AA	AA	BB	AA	AA	AA	AA	AA	BB	AA	AA	AA	BB	BB	BB	BB	BB	BB	BB	AA	AA	BB	AA	BB	BB	BB	AA	BB	AA	BB	BB
BgChr6_45670461:535337:4350	535337	4350	BB	AA	AA	BB	AA	BB	BB	AA	-	AA	BB	BB	BB	AA	AA	AA	AA	AA	BB	AA	AA	AA	AA	AA	BB	AA	AA	AA	BB	BB	BB	BB	BB	BB	BB	AA	AA	BB	AA	BB	BB	BB	AA	BB	AA	BB	BB
BgChr6_46257197:1:1	1	1	BB	AA	AA	BB	AA	BB	BB	AA	BB	AA	BB	BB	BB	AA	AA	AA	BB	BB	BB	AA	BB	AA	AA	BB	BB	AA	AA	AA	BB	BB	BB	BB	BB	BB	BB	AA	AA	BB	AA	BB	BB	BB	AA	BB	AA	BB	BB
BgChr6_46438023:1:1	1	1	BB	AA	AA	BB	AA	BB	BB	AA	BB	AA	BB	BB	BB	AA	AA	AA	BB	BB	BB	AA	BB	AA	AA	BB	BB	AA	AA	AA	BB	BB	BB	BB	BB	BB	BB	AA	AA	BB	AA	BB	BB	BB	AA	BB	AA	BB	BB
BgChr6_46549202:90:6	90	6	BB	AA	AA	BB	AA	BB	BB	AA	BB	AA	BB	BB	BB	AA	AA	AA	BB	BB	BB	AA	BB	AA	AA	BB	BB	AA	AA	AA	AA	BB	BB	BB	BB	BB	BB	AA	AA	BB	AA	BB	BB	BB	AA	BB	AA	BB	BB
BgChr6_46636284:298209:1692	298209	1692	BB	AA	AA	BB	AA	BB	BB	AA	BB	AA	BB	BB	BB	AA	AA	AA	BB	BB	BB	AA	BB	AA	AA	BB	BB	AA	AA	AA	AA	BB	BB	BB	BB	BB	BB	AA	BB	BB	AA	BB	BB	BB	AA	BB	AA	BB	BB
BgChr6_47042800:811084:3018	811084	3018	BB	AA	AA	AA	AA	AA	BB	AA	BB	AA	BB	BB	BB	AA	AA	AA	BB	BB	BB	AA	BB	AA	AA	BB	BB	AA	AA	AA	AA	BB	BB	BB	BB	BB	BB	AA	BB	BB	AA	BB	BB	BB	AA	BB	AA	BB	BB
BgChr6_47854000:162974:2509	162974	2509	BB	AA	AA	AA	AA	AA	BB	AA	BB	AA	BB	BB	BB	AA	AA	AA	BB	BB	BB	AA	BB	AA	AA	BB	BB	AA	AA	AA	AA	-	BB	BB	BB	BB	BB	AA	BB	BB	AA	BB	BB	BB	AA	BB	AA	BB	BB
BgChr6_48017040:60494:1270	60494	1270	BB	AA	AA	AA	AA	AA	BB	AA	BB	BB	AA	BB	BB	AA	AA	AA	BB	BB	BB	AA	BB	AA	AA	BB	BB	AA	AA	AA	AA	-	BB	BB	BB	BB	BB	AA	BB	BB	AA	BB	BB	BB	AA	AA	AA	BB	BB
BgChr6_48077577:307440:4660	307440	4660	BB	AA	AA	AA	AA	AA	BB	AA	BB	BB	AA	BB	BB	AA	AA	AA	BB	BB	BB	AA	BB	AA	AA	BB	BB	AA	AA	AA	AA	-	BB	BB	BB	BB	BB	AA	BB	BB	AA	BB	BB	BB	AA	AA	AA	BB	BB
BgChr6_48386350:99265:1396	99265	1396	BB	AA	AA	AA	AA	AA	BB	AA	BB	BB	AA	BB	BB	AA	AA	BB	BB	BB	BB	AA	BB	AA	AA	BB	BB	AA	AA	AA	AA	-	BB	BB	BB	BB	BB	AA	BB	BB	AA	BB	BB	-	AA	AA	AA	BB	BB
BgChr6_48485831:592200:7924	592200	7924	BB	AA	AA	AA	AA	AA	BB	AA	BB	BB	AA	BB	BB	AA	AA	BB	BB	BB	BB	AA	BB	AA	AA	BB	BB	AA	AA	AA	AA	AA	BB	BB	BB	BB	BB	AA	BB	BB	AA	BB	BB	-	AA	AA	AA	BB	BB
BgChr6_49078072:260822:5223	260822	5223	BB	AA	AA	AA	AA	AA	BB	AA	BB	BB	AA	BB	BB	AA	AA	BB	BB	BB	BB	AA	BB	AA	AA	BB	BB	AA	AA	AA	AA	AA	BB	BB	BB	BB	BB	BB	BB	BB	AA	BB	BB	-	AA	AA	AA	BB	BB
BgChr6_49340762:596948:6744	596948	6744	BB	AA	AA	AA	AA	AA	BB	AA	BB	BB	AA	AA	BB	AA	AA	BB	BB	BB	BB	AA	BB	AA	AA	BB	BB	AA	AA	AA	AA	AA	BB	BB	BB	BB	BB	BB	BB	BB	BB	BB	BB	-	AA	AA	AA	BB	BB
BgChr6_49941976:2283296:33263	2283296	33263	BB	AA	AA	AA	AA	AA	BB	AA	BB	BB	AA	AA	BB	AA	AA	BB	BB	BB	BB	AA	BB	AA	AA	BB	BB	AA	AA	AA	AA	AA	BB	BB	BB	BB	BB	BB	BB	BB	BB	BB	BB	-	AA	AA	BB	BB	BB
BgChr6_52225323:327719:4662	327719	4662	BB	AA	AA	AA	AA	AA	BB	AA	BB	BB	AA	AA	BB	AA	AA	BB	BB	BB	BB	AA	BB	AA	AA	BB	BB	AA	AA	AA	AA	AA	BB	BB	BB	BB	BB	BB	BB	BB	BB	BB	BB	AA	AA	AA	BB	BB	BB
BgChr6_52553078:296953:2895	296953	2895	BB	AA	AA	AA	BB	AA	BB	AA	BB	BB	AA	AA	BB	AA	AA	BB	BB	BB	BB	AA	BB	AA	AA	BB	BB	AA	AA	AA	AA	AA	BB	BB	BB	BB	BB	BB	BB	BB	BB	BB	BB	AA	AA	AA	BB	BB	BB
BgChr6_52850263:51444:143	51444	143	BB	AA	AA	AA	BB	AA	BB	AA	BB	BB	AA	AA	BB	AA	AA	BB	BB	BB	BB	AA	BB	AA	AA	BB	BB	AA	AA	AA	AA	AA	AA	BB	BB	BB	AA	BB	BB	BB	BB	BB	BB	AA	AA	AA	BB	BB	BB
BgChr6_52908159:9982:14	9982	14	BB	AA	AA	AA	BB	AA	BB	AA	BB	BB	AA	AA	BB	AA	AA	BB	BB	BB	BB	AA	BB	AA	AA	BB	BB	AA	AA	AA	AA	AA	AA	BB	BB	BB	AA	BB	BB	BB	BB	BB	BB	AA	AA	AA	BB	BB	BB
BgChr6_52918493:5063:8	5063	8	BB	AA	AA	AA	BB	AA	BB	AA	BB	BB	AA	AA	BB	AA	AA	BB	BB	BB	BB	AA	BB	AA	AA	BB	BB	AA	AA	AA	AA	AA	AA	BB	BB	BB	AA	BB	BB	BB	BB	BB	BB	AA	AA	AA	BB	BB	BB
BgChr6_52932974:26:3	26	3	BB	AA	AA	AA	BB	AA	BB	AA	BB	BB	AA	AA	BB	AA	AA	BB	BB	BB	BB	AA	BB	AA	AA	BB	BB	AA	AA	AA	AA	AA	AA	BB	BB	BB	AA	BB	BB	BB	BB	BB	BB	AA	AA	AA	BB	BB	BB
BgChr6_52965505:1:1	1	1	BB	AA	AA	AA	BB	AA	BB	AA	BB	BB	AA	AA	BB	AA	AA	BB	BB	BB	BB	AA	BB	AA	AA	BB	BB	AA	AA	AA	AA	AA	AA	BB	BB	BB	AA	BB	BB	BB	BB	BB	BB	AA	AA	AA	BB	BB	BB
BgChr6_52979249:1:1	1	1	BB	AA	AA	AA	BB	AA	BB	AA	BB	BB	AA	AA	BB	AA	AA	BB	BB	BB	BB	AA	BB	AA	AA	BB	BB	AA	AA	AA	AA	AA	AA	BB	BB	BB	AA	BB	BB	BB	BB	BB	BB	AA	AA	AA	BB	BB	BB
BgChr6_53002718:7163:3	7163	3	BB	AA	AA	AA	BB	AA	BB	AA	BB	BB	AA	AA	BB	AA	AA	BB	BB	BB	BB	AA	BB	AA	AA	BB	BB	AA	AA	AA	AA	AA	AA	BB	BB	BB	AA	BB	BB	BB	BB	BB	BB	AA	AA	AA	BB	BB	BB
BgChr6_53015264:1:1	1	1	BB	AA	AA	AA	BB	AA	BB	AA	BB	BB	AA	AA	BB	AA	AA	BB	BB	BB	BB	AA	BB	AA	AA	BB	BB	AA	AA	AA	AA	AA	AA	BB	BB	BB	AA	BB	BB	BB	BB	BB	BB	AA	AA	AA	BB	BB	BB
BgChr6_53033243:7547:2	7547	2	BB	AA	AA	AA	BB	AA	BB	AA	BB	BB	AA	AA	BB	AA	AA	BB	BB	BB	BB	AA	BB	AA	AA	BB	BB	AA	AA	AA	AA	AA	AA	BB	BB	BB	AA	BB	BB	BB	BB	BB	BB	AA	AA	AA	BB	BB	BB
BgChr6_53054913:1596:2	1596	2	BB	AA	AA	AA	BB	AA	BB	AA	BB	BB	AA	AA	BB	AA	AA	BB	BB	BB	BB	AA	BB	AA	AA	BB	BB	AA	AA	AA	AA	AA	AA	BB	BB	BB	AA	BB	BB	BB	BB	BB	BB	AA	AA	AA	BB	BB	BB
BgChr6_53064930:9367:8	9367	8	BB	AA	AA	AA	BB	AA	BB	AA	BB	BB	AA	AA	BB	AA	AA	BB	BB	BB	BB	AA	BB	AA	AA	BB	BB	AA	AA	AA	AA	AA	AA	BB	BB	BB	AA	BB	BB	BB	BB	BB	BB	AA	AA	AA	BB	BB	BB
BgChr6_53075965:4002:6	4002	6	BB	AA	AA	AA	BB	AA	BB	AA	BB	BB	AA	AA	BB	AA	AA	BB	BB	BB	BB	AA	BB	AA	AA	BB	BB	AA	AA	AA	AA	AA	AA	BB	BB	BB	AA	BB	BB	BB	BB	BB	BB	AA	AA	AA	BB	BB	BB
BgChr6_53087263:8618:5	8618	5	BB	AA	AA	AA	BB	AA	BB	AA	BB	BB	AA	AA	BB	AA	AA	BB	BB	BB	BB	AA	BB	AA	AA	BB	BB	AA	AA	AA	AA	AA	AA	BB	BB	BB	AA	BB	BB	BB	BB	BB	BB	AA	AA	AA	BB	BB	BB
BgChr6_53105099:7592:3	7592	3	BB	AA	AA	AA	BB	AA	BB	AA	BB	BB	AA	AA	BB	AA	AA	BB	BB	BB	BB	AA	BB	AA	AA	BB	BB	AA	AA	AA	AA	AA	AA	BB	BB	BB	AA	BB	BB	BB	BB	BB	BB	AA	AA	AA	BB	BB	BB
BgChr6_53116770:6299:4	6299	4	BB	AA	AA	AA	BB	AA	BB	AA	BB	BB	AA	AA	BB	AA	AA	BB	BB	BB	BB	AA	BB	AA	AA	BB	BB	AA	AA	AA	AA	AA	AA	BB	BB	BB	AA	BB	BB	BB	BB	BB	BB	AA	AA	AA	BB	BB	BB
BgChr6_53130313:9589:6	9589	6	BB	AA	AA	AA	BB	AA	BB	AA	BB	BB	AA	AA	BB	AA	AA	BB	BB	BB	BB	AA	BB	AA	AA	BB	BB	AA	AA	AA	AA	AA	AA	BB	BB	BB	AA	BB	BB	BB	BB	BB	BB	AA	AA	AA	BB	BB	BB
BgChr6_53144249:7122:7	7122	7	BB	AA	AA	AA	BB	AA	BB	AA	BB	BB	AA	AA	BB	AA	AA	BB	BB	BB	BB	AA	BB	AA	AA	BB	BB	AA	AA	AA	AA	AA	AA	BB	BB	BB	AA	BB	BB	BB	BB	BB	BB	AA	AA	AA	BB	BB	BB
BgChr6_53156158:1:1	1	1	BB	AA	AA	AA	BB	AA	BB	AA	BB	BB	AA	AA	BB	AA	AA	BB	BB	BB	BB	AA	BB	AA	AA	BB	BB	AA	AA	AA	AA	AA	AA	BB	BB	BB	AA	BB	BB	BB	BB	BB	BB	AA	AA	AA	BB	BB	BB
BgChr6_53168808:7587:3	7587	3	BB	AA	AA	AA	BB	AA	BB	AA	BB	BB	AA	AA	BB	AA	AA	BB	BB	BB	BB	AA	BB	AA	AA	BB	BB	AA	AA	AA	AA	AA	AA	BB	BB	BB	AA	BB	BB	BB	BB	BB	BB	AA	AA	AA	BB	BB	BB
BgChr6_53180920:8280:3	8280	3	BB	AA	AA	AA	BB	AA	BB	AA	BB	BB	AA	AA	BB	AA	AA	BB	BB	BB	BB	AA	BB	AA	AA	BB	BB	AA	AA	AA	AA	AA	AA	BB	BB	BB	AA	BB	BB	BB	BB	BB	BB	AA	AA	AA	BB	BB	BB
BgChr6_53201063:2114:2	2114	2	BB	AA	AA	AA	BB	AA	BB	AA	BB	BB	AA	AA	BB	AA	AA	BB	BB	BB	BB	AA	BB	AA	AA	BB	BB	AA	AA	AA	AA	AA	AA	BB	BB	BB	AA	BB	BB	BB	BB	BB	BB	AA	AA	AA	BB	BB	BB
BgChr6_53269133:2235:3	2235	3	BB	AA	AA	AA	BB	AA	BB	AA	BB	BB	AA	AA	BB	AA	AA	BB	BB	BB	BB	AA	BB	AA	AA	BB	BB	AA	AA	AA	AA	AA	AA	BB	BB	BB	AA	BB	BB	BB	BB	BB	BB	AA	AA	AA	BB	BB	BB
BgChr6_53280627:332:2	332	2	BB	AA	AA	AA	BB	AA	BB	AA	BB	BB	AA	AA	BB	AA	AA	BB	BB	BB	BB	AA	BB	AA	AA	BB	BB	AA	AA	AA	AA	AA	AA	BB	BB	BB	AA	BB	BB	BB	BB	BB	BB	AA	AA	AA	BB	BB	BB
BgChr6_53295833:4437:5	4437	5	BB	AA	AA	AA	BB	AA	BB	AA	BB	BB	AA	AA	BB	AA	AA	BB	BB	BB	BB	AA	BB	AA	AA	BB	BB	AA	AA	AA	AA	AA	AA	BB	BB	BB	AA	BB	BB	BB	BB	BB	BB	AA	AA	AA	BB	BB	BB
BgChr6_53319663:1:1	1	1	BB	AA	AA	AA	BB	AA	BB	AA	BB	BB	AA	AA	BB	AA	AA	BB	BB	BB	BB	AA	BB	AA	AA	BB	BB	AA	AA	AA	AA	AA	AA	BB	BB	BB	AA	BB	BB	BB	BB	BB	BB	AA	AA	AA	BB	BB	BB
BgChr6_53329763:664:3	664	3	BB	AA	AA	AA	BB	AA	BB	AA	BB	BB	AA	AA	BB	AA	AA	BB	BB	BB	BB	AA	BB	AA	AA	BB	BB	AA	AA	AA	AA	AA	AA	BB	BB	BB	AA	BB	BB	BB	BB	BB	BB	AA	AA	AA	BB	BB	BB
BgChr6_53395469:6775:2	6775	2	BB	AA	AA	AA	BB	AA	BB	AA	BB	BB	AA	AA	BB	AA	AA	BB	BB	BB	BB	AA	BB	AA	AA	BB	BB	AA	AA	AA	AA	AA	AA	BB	BB	BB	AA	BB	BB	BB	BB	BB	BB	AA	AA	AA	BB	BB	BB
BgChr6_53425778:9494:3	9494	3	BB	AA	AA	AA	BB	AA	BB	AA	BB	BB	AA	AA	BB	AA	AA	BB	BB	BB	BB	AA	BB	AA	AA	BB	BB	AA	AA	AA	AA	AA	AA	BB	BB	BB	AA	BB	BB	BB	BB	BB	BB	AA	AA	AA	BB	BB	BB
BgChr6_53436027:8453:3	8453	3	BB	AA	AA	AA	BB	AA	BB	AA	BB	BB	AA	AA	BB	AA	AA	BB	BB	BB	BB	AA	BB	AA	AA	BB	BB	AA	AA	AA	AA	AA	AA	BB	BB	BB	AA	BB	BB	BB	BB	BB	BB	AA	AA	AA	BB	BB	BB
BgChr6_53446358:8971:8	8971	8	BB	AA	AA	AA	BB	AA	BB	AA	BB	BB	AA	AA	BB	AA	AA	BB	BB	BB	BB	AA	BB	AA	AA	BB	BB	AA	AA	AA	AA	AA	AA	BB	BB	BB	AA	BB	BB	BB	BB	BB	BB	AA	AA	AA	BB	BB	BB
BgChr6_53467384:3884:3	3884	3	BB	AA	AA	AA	BB	AA	BB	AA	BB	BB	AA	AA	BB	AA	AA	BB	BB	BB	BB	AA	BB	AA	AA	BB	BB	AA	AA	AA	AA	AA	AA	BB	BB	BB	AA	BB	BB	BB	BB	BB	BB	AA	AA	AA	BB	BB	BB
BgChr6_53507339:1:1	1	1	BB	AA	AA	AA	BB	AA	BB	AA	BB	BB	AA	AA	BB	AA	AA	BB	BB	BB	BB	AA	BB	AA	AA	BB	BB	AA	AA	AA	AA	AA	AA	BB	BB	BB	AA	BB	BB	BB	BB	BB	BB	AA	AA	AA	BB	BB	BB
BgChr7_102121:1:1	1	1	BB	AA	BB	AA	AA	AA	BB	BB	BB	AA	AA	AA	BB	AA	AA	BB	BB	AA	AA	AA	AA	BB	BB	BB	AA	AA	AA	BB	AA	AA	BB	AA	BB	AA	AA	AA	BB	BB	-	BB	AA	AA	BB	AA	AA	-	AA
BgChr7_304113:2583:5	2583	5	BB	AA	BB	AA	AA	AA	BB	BB	BB	AA	AA	AA	BB	AA	AA	BB	BB	AA	AA	AA	AA	BB	BB	BB	AA	AA	AA	BB	AA	AA	BB	AA	BB	AA	AA	AA	BB	BB	BB	BB	AA	AA	BB	AA	AA	BB	AA
BgChr7_314576:1:1	1	1	BB	AA	BB	AA	AA	AA	BB	BB	BB	AA	AA	AA	BB	AA	AA	BB	BB	AA	AA	AA	AA	BB	BB	BB	AA	AA	AA	BB	AA	AA	BB	AA	BB	AA	AA	AA	BB	BB	BB	BB	AA	AA	BB	AA	AA	BB	AA
BgChr7_353165:1:1	1	1	BB	AA	BB	AA	AA	AA	BB	BB	BB	AA	AA	AA	BB	AA	AA	BB	BB	AA	AA	AA	AA	BB	BB	BB	AA	AA	AA	BB	AA	AA	BB	AA	BB	AA	AA	AA	BB	BB	BB	BB	AA	AA	BB	AA	AA	BB	AA
BgChr7_420844:9724:6	9724	6	BB	AA	BB	AA	AA	AA	BB	BB	BB	AA	AA	AA	BB	AA	AA	BB	BB	AA	AA	AA	AA	BB	BB	BB	AA	AA	AA	BB	AA	AA	BB	AA	BB	AA	AA	AA	BB	BB	BB	BB	AA	AA	BB	AA	AA	BB	AA
BgChr7_431546:1:1	1	1	BB	AA	BB	AA	AA	AA	BB	BB	BB	AA	AA	AA	BB	AA	AA	BB	BB	AA	AA	AA	AA	BB	BB	BB	AA	AA	AA	BB	AA	AA	BB	AA	BB	AA	AA	AA	BB	BB	BB	BB	AA	AA	BB	AA	AA	BB	AA
BgChr7_444315:1:1	1	1	BB	AA	BB	AA	AA	AA	BB	BB	BB	AA	AA	AA	BB	AA	AA	BB	BB	AA	AA	AA	AA	BB	BB	BB	AA	AA	AA	BB	AA	AA	BB	AA	BB	AA	AA	AA	BB	BB	BB	BB	AA	AA	BB	AA	AA	BB	AA
BgChr7_467263:1:1	1	1	BB	AA	BB	AA	AA	AA	BB	BB	BB	AA	AA	AA	BB	AA	AA	BB	BB	AA	AA	AA	AA	BB	BB	BB	AA	AA	AA	BB	AA	AA	BB	AA	BB	AA	AA	AA	BB	BB	BB	BB	AA	AA	BB	AA	AA	BB	AA
BgChr7_570033:1:1	1	1	BB	AA	BB	AA	AA	AA	BB	BB	BB	AA	AA	AA	BB	AA	AA	BB	BB	AA	AA	AA	AA	BB	BB	BB	AA	AA	AA	BB	AA	AA	BB	AA	BB	AA	AA	AA	BB	BB	BB	BB	AA	AA	BB	AA	AA	-	AA
BgChr7_599699:2917:2	2917	2	BB	AA	BB	AA	AA	AA	BB	BB	BB	AA	AA	AA	BB	AA	AA	BB	BB	AA	AA	AA	AA	BB	BB	BB	AA	AA	AA	BB	AA	AA	BB	AA	BB	AA	AA	AA	BB	BB	BB	BB	AA	AA	BB	AA	AA	AA	AA
BgChr7_1055324:1:1	1	1	BB	AA	BB	AA	AA	AA	BB	BB	BB	AA	AA	AA	BB	AA	AA	BB	BB	AA	AA	AA	AA	BB	BB	BB	AA	AA	AA	BB	AA	AA	BB	AA	BB	AA	AA	AA	BB	BB	BB	BB	AA	AA	BB	AA	AA	AA	AA
BgChr7_1119577:1:1	1	1	BB	AA	BB	AA	AA	AA	BB	BB	BB	AA	AA	AA	BB	AA	AA	BB	BB	AA	AA	AA	AA	BB	BB	BB	AA	AA	AA	BB	AA	AA	BB	AA	BB	AA	AA	AA	BB	BB	BB	BB	AA	AA	BB	AA	AA	AA	AA
BgChr7_1134626:1:1	1	1	BB	AA	BB	AA	AA	AA	BB	BB	BB	AA	AA	AA	BB	AA	AA	BB	BB	AA	AA	AA	AA	BB	BB	BB	AA	AA	AA	BB	AA	AA	BB	AA	BB	AA	AA	AA	BB	BB	BB	BB	AA	AA	BB	AA	AA	AA	AA
BgChr7_1388449:47976:469	47976	469	BB	AA	BB	AA	AA	AA	BB	BB	BB	AA	AA	AA	BB	AA	AA	BB	BB	AA	AA	AA	AA	BB	BB	BB	AA	AA	AA	BB	AA	AA	BB	AA	BB	AA	AA	AA	BB	BB	BB	BB	AA	AA	BB	AA	AA	AA	AA
BgChr7_1452003:1:1	1	1	BB	AA	BB	AA	AA	AA	BB	BB	BB	AA	AA	AA	BB	AA	AA	BB	BB	AA	AA	AA	AA	BB	BB	BB	AA	AA	AA	BB	AA	AA	BB	AA	BB	AA	AA	AA	BB	BB	BB	BB	AA	AA	BB	AA	AA	AA	AA
BgChr7_1550086:1:1	1	1	BB	AA	BB	AA	AA	AA	BB	BB	BB	AA	AA	AA	BB	AA	AA	BB	BB	AA	AA	AA	AA	BB	BB	BB	AA	AA	AA	BB	AA	AA	BB	AA	BB	AA	AA	BB	BB	BB	BB	BB	AA	AA	BB	AA	AA	AA	AA
BgChr7_1740588:1:1	1	1	BB	AA	BB	AA	AA	AA	BB	BB	BB	AA	AA	AA	BB	AA	AA	BB	BB	AA	AA	AA	AA	BB	BB	BB	AA	AA	AA	BB	AA	AA	BB	AA	BB	AA	AA	BB	BB	BB	BB	BB	AA	AA	BB	-	AA	AA	AA
BgChr7_1764457:209535:2321	209535	2321	BB	AA	BB	AA	AA	AA	BB	BB	BB	AA	AA	AA	BB	AA	AA	BB	BB	AA	AA	AA	AA	BB	BB	BB	AA	AA	AA	BB	AA	AA	BB	AA	BB	AA	AA	BB	BB	BB	BB	BB	AA	AA	BB	-	AA	AA	AA
BgChr7_1975412:4832:36	4832	36	BB	AA	BB	AA	AA	AA	BB	BB	AA	AA	AA	AA	AA	AA	AA	BB	BB	AA	AA	AA	AA	BB	BB	BB	AA	BB	AA	BB	AA	AA	BB	AA	BB	AA	AA	BB	BB	BB	BB	BB	AA	AA	BB	-	AA	AA	AA
BgChr7_1987538:211293:13	211293	13	BB	AA	BB	AA	AA	AA	BB	BB	AA	AA	BB	AA	AA	AA	AA	BB	BB	AA	AA	AA	AA	BB	BB	BB	AA	BB	AA	BB	AA	AA	BB	AA	BB	BB	AA	BB	BB	BB	BB	BB	AA	AA	BB	BB	AA	AA	AA
BgChr7_2236310:60037:2	60037	2	BB	AA	BB	BB	AA	AA	BB	BB	AA	AA	BB	AA	AA	AA	AA	BB	BB	AA	AA	AA	AA	BB	BB	BB	AA	BB	AA	BB	AA	AA	BB	BB	BB	BB	AA	BB	BB	BB	BB	BB	AA	AA	BB	BB	AA	AA	AA
BgChr7_2309053:405453:4336	405453	4336	BB	AA	BB	BB	AA	AA	BB	BB	AA	AA	BB	AA	AA	AA	AA	AA	BB	BB	AA	AA	BB	BB	BB	BB	AA	BB	AA	AA	AA	AA	BB	BB	BB	BB	AA	BB	BB	BB	BB	BB	AA	AA	BB	BB	AA	AA	AA
BgChr7_2753192:227577:3479	227577	3479	BB	AA	BB	BB	BB	AA	BB	BB	AA	BB	BB	AA	AA	AA	AA	AA	BB	BB	AA	AA	BB	BB	BB	BB	AA	BB	AA	AA	AA	AA	BB	BB	BB	BB	AA	BB	BB	BB	BB	BB	AA	AA	BB	BB	AA	AA	AA
BgChr7_2981297:368681:5079	368681	5079	BB	AA	BB	BB	BB	AA	BB	BB	AA	BB	BB	AA	AA	BB	AA	AA	-	BB	AA	AA	BB	BB	BB	-	BB	BB	AA	AA	BB	AA	BB	BB	BB	BB	BB	BB	BB	BB	BB	BB	AA	AA	BB	BB	AA	AA	AA
BgChr7_3350358:772723:10016	772723	10016	BB	AA	BB	BB	BB	AA	BB	BB	AA	BB	BB	AA	AA	BB	AA	AA	-	BB	AA	AA	BB	BB	BB	-	BB	BB	AA	AA	BB	AA	BB	BB	BB	AA	BB	BB	BB	BB	BB	BB	AA	AA	BB	BB	AA	AA	AA
BgChr7_4123179:40352:503	40352	503	BB	AA	BB	BB	BB	AA	BB	BB	AA	BB	BB	AA	AA	BB	AA	AA	-	BB	AA	AA	BB	BB	BB	-	-	BB	AA	AA	BB	AA	BB	BB	BB	AA	BB	BB	BB	BB	BB	BB	AA	AA	BB	BB	AA	AA	AA
BgChr7_4163635:9927:186	9927	186	BB	AA	BB	BB	BB	BB	BB	BB	AA	BB	BB	AA	AA	BB	-	AA	BB	BB	AA	BB	BB	BB	BB	BB	-	BB	AA	AA	BB	AA	BB	BB	BB	AA	BB	AA	BB	BB	BB	BB	AA	AA	BB	BB	AA	AA	BB
BgChr7_4173642:840456:12385	840456	12385	BB	AA	BB	BB	BB	BB	BB	BB	AA	BB	BB	AA	AA	BB	BB	AA	BB	BB	AA	BB	BB	BB	BB	BB	-	BB	AA	AA	BB	AA	BB	BB	BB	AA	BB	AA	BB	BB	BB	BB	AA	AA	BB	BB	AA	AA	BB
BgChr7_5014875:619651:10782	619651	10782	BB	AA	BB	BB	BB	BB	BB	BB	AA	BB	BB	AA	AA	BB	BB	AA	BB	BB	AA	BB	BB	BB	BB	BB	-	BB	AA	AA	BB	AA	BB	BB	BB	AA	BB	AA	BB	BB	BB	BB	AA	-	BB	BB	BB	AA	BB
BgChr7_5634563:1224439:25386	1224439	25386	BB	AA	BB	BB	BB	BB	BB	BB	AA	BB	BB	AA	AA	BB	BB	AA	BB	BB	AA	BB	BB	-	BB	BB	-	BB	AA	AA	BB	AA	BB	BB	AA	AA	BB	AA	BB	AA	BB	BB	AA	-	BB	BB	BB	BB	BB
BgChr7_6859012:819494:12215	819494	12215	BB	AA	BB	BB	BB	BB	BB	BB	AA	BB	BB	BB	AA	BB	BB	AA	BB	BB	AA	BB	BB	-	BB	BB	-	BB	AA	AA	BB	AA	BB	BB	AA	AA	BB	AA	BB	AA	BB	BB	AA	-	BB	BB	BB	BB	BB
BgChr7_7678604:122385:1977	122385	1977	BB	AA	BB	BB	BB	BB	BB	BB	AA	BB	BB	BB	AA	BB	BB	AA	BB	BB	AA	BB	BB	BB	BB	BB	-	BB	AA	AA	BB	AA	BB	BB	AA	AA	BB	AA	BB	AA	BB	BB	AA	-	BB	BB	BB	BB	BB
BgChr7_7801018:845687:10941	845687	10941	BB	AA	BB	BB	BB	BB	BB	BB	AA	BB	BB	BB	AA	BB	BB	AA	BB	BB	AA	BB	BB	BB	BB	BB	-	AA	AA	AA	BB	AA	BB	BB	AA	AA	BB	AA	BB	AA	BB	BB	AA	-	BB	BB	BB	BB	BB
BgChr7_8646743:2010619:27313	2010619	27313	BB	AA	BB	BB	BB	BB	BB	BB	AA	BB	BB	BB	AA	BB	BB	AA	BB	AA	AA	BB	AA	BB	BB	BB	-	AA	AA	AA	BB	AA	BB	BB	AA	AA	BB	AA	BB	AA	BB	BB	AA	-	BB	BB	BB	BB	BB
BgChr7_10657605:1334424:18741	1334424	18741	BB	AA	BB	BB	BB	BB	BB	BB	AA	BB	BB	BB	AA	BB	BB	AA	AA	AA	AA	BB	AA	BB	BB	AA	-	AA	AA	AA	BB	AA	BB	BB	AA	AA	BB	AA	BB	AA	BB	BB	AA	-	BB	BB	BB	BB	BB
BgChr7_11992441:207466:2422	207466	2422	BB	AA	BB	BB	BB	BB	BB	BB	AA	BB	BB	BB	AA	BB	BB	AA	AA	AA	AA	BB	AA	BB	BB	AA	-	AA	AA	AA	BB	AA	BB	BB	BB	AA	BB	AA	BB	BB	BB	BB	AA	-	BB	BB	BB	BB	BB
BgChr7_12199979:2033435:24515	2033435	24515	BB	AA	BB	BB	BB	BB	BB	BB	AA	BB	BB	BB	AA	BB	BB	AA	AA	AA	AA	BB	AA	BB	BB	AA	-	AA	AA	AA	BB	AA	BB	BB	BB	AA	BB	AA	BB	BB	BB	BB	BB	-	BB	BB	BB	BB	BB
BgChr7_14233499:433:11	433	11	BB	AA	BB	BB	BB	BB	BB	BB	AA	BB	BB	BB	AA	BB	BB	AA	AA	AA	AA	BB	AA	BB	BB	AA	-	AA	AA	AA	BB	AA	BB	BB	BB	AA	BB	AA	BB	BB	BB	BB	BB	-	BB	BB	BB	BB	BB
BgChr7_14254612:9356:2	9356	2	BB	AA	BB	BB	BB	BB	BB	BB	AA	BB	BB	BB	AA	BB	BB	AA	AA	AA	AA	BB	AA	BB	BB	AA	-	AA	AA	AA	BB	AA	BB	BB	BB	AA	BB	AA	BB	BB	BB	BB	BB	-	BB	BB	BB	BB	BB
BgChr7_14290197:180:3	180	3	BB	AA	BB	BB	BB	BB	BB	BB	AA	BB	BB	BB	AA	BB	BB	AA	AA	AA	AA	BB	AA	BB	BB	AA	-	AA	AA	AA	BB	AA	BB	BB	BB	AA	BB	AA	BB	BB	BB	BB	BB	-	BB	BB	BB	BB	BB
BgChr7_14304722:1:1	1	1	BB	AA	BB	BB	BB	BB	BB	BB	AA	BB	BB	BB	AA	BB	BB	AA	AA	AA	AA	BB	AA	BB	BB	AA	-	AA	AA	AA	BB	AA	BB	BB	BB	AA	BB	AA	BB	BB	BB	BB	BB	-	BB	BB	BB	BB	BB
BgChr7_14333465:99:2	99	2	BB	AA	BB	BB	BB	BB	BB	BB	AA	BB	BB	BB	AA	BB	BB	AA	AA	AA	AA	BB	AA	BB	BB	AA	-	AA	AA	AA	BB	AA	BB	BB	BB	AA	BB	AA	BB	BB	BB	BB	BB	-	BB	BB	BB	BB	BB
BgChr7_14390907:13786653:93627	13786653	93627	BB	AA	BB	BB	BB	BB	BB	BB	AA	BB	BB	BB	AA	BB	BB	AA	AA	AA	AA	BB	AA	BB	BB	AA	-	AA	AA	AA	BB	AA	BB	BB	BB	AA	BB	AA	BB	BB	BB	BB	BB	-	BB	BB	BB	BB	BB
BgChr7_28177737:2481577:15862	2481577	15862	BB	AA	BB	BB	BB	BB	BB	BB	AA	BB	BB	BB	AA	BB	BB	AA	AA	AA	AA	BB	AA	BB	BB	AA	AA	AA	AA	AA	BB	AA	BB	BB	BB	AA	BB	AA	BB	BB	BB	BB	BB	-	BB	BB	BB	BB	BB
BgChr7_30662740:1244:3	1244	3	BB	AA	BB	BB	BB	BB	BB	BB	AA	BB	BB	BB	AA	BB	BB	AA	AA	AA	AA	BB	AA	BB	BB	AA	AA	AA	AA	AA	BB	AA	BB	BB	BB	AA	BB	AA	BB	BB	BB	BB	BB	BB	BB	BB	BB	BB	BB
BgChr7_30713972:42636:20	42636	20	BB	AA	BB	BB	BB	BB	BB	BB	AA	BB	BB	BB	AA	BB	BB	AA	AA	AA	AA	BB	AA	BB	BB	AA	AA	AA	AA	AA	BB	AA	BB	BB	BB	AA	BB	AA	BB	BB	BB	BB	BB	BB	BB	BB	BB	BB	BB
BgChr7_30787950:1909:3	1909	3	BB	AA	BB	BB	BB	BB	BB	BB	AA	BB	BB	BB	AA	BB	BB	AA	AA	AA	AA	BB	AA	BB	BB	AA	AA	AA	AA	AA	BB	AA	BB	BB	BB	AA	BB	AA	BB	BB	BB	BB	BB	BB	BB	BB	BB	BB	BB
BgChr7_30813698:2795496:10066	2795496	10066	BB	AA	BB	BB	BB	BB	BB	BB	AA	BB	BB	BB	AA	BB	BB	AA	AA	AA	AA	BB	AA	BB	BB	AA	AA	AA	AA	AA	BB	AA	BB	BB	BB	AA	BB	AA	BB	BB	BB	BB	BB	BB	BB	BB	BB	BB	BB
BgChr7_33610079:893250:6907	893250	6907	BB	AA	BB	BB	BB	BB	BB	BB	AA	BB	BB	BB	AA	BB	BB	AA	AA	AA	AA	BB	AA	BB	BB	AA	AA	AA	AA	AA	BB	AA	BB	BB	BB	AA	BB	AA	BB	AA	BB	BB	BB	-	BB	-	BB	BB	BB
BgChr7_34504127:1244562:11191	1244562	11191	BB	AA	BB	BB	BB	BB	BB	AA	AA	BB	BB	BB	AA	BB	BB	AA	AA	AA	AA	BB	AA	BB	BB	AA	AA	AA	AA	AA	BB	AA	BB	BB	BB	AA	BB	AA	BB	AA	BB	BB	BB	-	BB	-	BB	BB	BB
BgChr7_35878585:1092282:7455	1092282	7455	BB	AA	BB	BB	BB	BB	BB	AA	AA	BB	BB	BB	AA	BB	BB	AA	AA	AA	AA	BB	AA	BB	BB	AA	AA	AA	AA	AA	BB	AA	BB	BB	BB	AA	BB	AA	BB	AA	AA	BB	BB	-	BB	-	BB	BB	BB
BgChr7_36970930:1039496:7197	1039496	7197	BB	AA	BB	BB	BB	BB	BB	AA	AA	BB	BB	BB	AA	BB	BB	AA	AA	AA	AA	BB	AA	BB	BB	AA	AA	AA	AA	AA	BB	AA	BB	BB	BB	AA	BB	AA	BB	AA	AA	BB	BB	-	BB	-	BB	BB	BB
BgChr7_38021020:1:1	1	1	BB	AA	BB	BB	BB	BB	BB	AA	AA	BB	BB	BB	AA	BB	BB	AA	AA	AA	AA	BB	AA	BB	BB	AA	AA	AA	AA	AA	BB	AA	BB	BB	BB	AA	BB	AA	BB	AA	AA	BB	BB	-	BB	-	BB	BB	BB
BgChr7_38092739:21551:8	21551	8	BB	AA	BB	BB	BB	BB	BB	AA	AA	BB	BB	BB	AA	BB	BB	AA	AA	AA	AA	BB	AA	BB	BB	AA	AA	AA	AA	AA	BB	AA	BB	BB	BB	AA	BB	AA	BB	AA	AA	BB	BB	-	BB	-	BB	BB	BB
BgChr7_38221394:1:1	1	1	BB	AA	BB	BB	BB	BB	BB	AA	AA	BB	BB	BB	AA	BB	BB	AA	AA	AA	AA	BB	AA	BB	BB	AA	AA	AA	AA	AA	BB	AA	BB	BB	BB	AA	BB	AA	BB	AA	AA	BB	BB	-	BB	-	BB	BB	BB
BgChr7_38250347:636076:5387	636076	5387	BB	AA	BB	BB	BB	BB	BB	AA	AA	BB	BB	BB	AA	BB	BB	AA	AA	AA	AA	BB	AA	BB	BB	AA	AA	AA	AA	AA	BB	AA	BB	BB	BB	AA	BB	AA	BB	AA	AA	BB	BB	-	BB	-	BB	BB	BB
BgChr7_38945926:1:1	1	1	BB	AA	BB	BB	BB	BB	BB	AA	AA	BB	BB	BB	AA	BB	BB	AA	AA	AA	AA	BB	AA	BB	BB	AA	AA	AA	AA	AA	BB	AA	BB	BB	BB	AA	BB	AA	BB	AA	AA	BB	BB	AA	BB	-	BB	BB	BB
BgChr7_38968538:179880:1067	179880	1067	BB	AA	BB	BB	BB	BB	BB	AA	AA	BB	BB	BB	AA	BB	BB	AA	AA	AA	AA	BB	AA	AA	BB	AA	AA	AA	AA	AA	BB	AA	BB	BB	BB	AA	BB	AA	BB	AA	AA	BB	BB	AA	BB	-	BB	BB	BB
BgChr7_39154087:2694837:28354	2694837	28354	BB	AA	BB	BB	BB	BB	BB	AA	AA	BB	BB	BB	AA	BB	BB	AA	AA	AA	AA	BB	AA	AA	BB	AA	AA	AA	AA	AA	BB	AA	BB	BB	BB	AA	BB	AA	BB	AA	AA	BB	BB	AA	BB	-	BB	BB	BB
BgChr7_41864675:5579:8	5579	8	BB	AA	BB	-	BB	BB	BB	AA	AA	BB	BB	BB	AA	BB	BB	AA	AA	AA	AA	BB	AA	AA	BB	AA	AA	AA	-	-	-	AA	BB	BB	BB	AA	BB	AA	BB	AA	AA	BB	BB	AA	BB	-	AA	BB	BB
BgChr7_41880067:185513:1576	185513	1576	BB	AA	BB	AA	BB	BB	BB	AA	AA	BB	BB	BB	AA	BB	BB	AA	AA	AA	AA	BB	AA	AA	BB	AA	AA	AA	BB	BB	AA	AA	BB	BB	BB	AA	BB	AA	BB	AA	AA	BB	BB	AA	BB	BB	AA	BB	BB
BgChr7_42065758:441161:4872	441161	4872	BB	AA	BB	AA	AA	BB	BB	AA	AA	BB	BB	BB	AA	BB	BB	AA	AA	AA	AA	BB	AA	AA	BB	AA	AA	AA	BB	BB	AA	AA	AA	BB	BB	AA	BB	AA	BB	AA	AA	BB	BB	BB	BB	BB	AA	BB	BB
BgChr7_42519348:19889:5	19889	5	BB	AA	AA	AA	AA	BB	BB	BB	AA	BB	BB	BB	BB	BB	BB	AA	AA	AA	AA	BB	AA	AA	BB	AA	AA	AA	BB	BB	AA	AA	AA	BB	BB	AA	BB	AA	BB	AA	AA	BB	BB	BB	BB	BB	AA	BB	AA
BgChr7_42556161:1:1	1	1	BB	AA	AA	AA	AA	BB	BB	BB	AA	BB	BB	BB	BB	BB	BB	AA	AA	AA	AA	BB	AA	AA	BB	AA	AA	AA	BB	BB	AA	AA	AA	BB	BB	AA	BB	AA	BB	AA	AA	BB	BB	BB	BB	BB	AA	BB	AA
BgChr7_42600868:1:1	1	1	BB	AA	AA	AA	AA	BB	BB	BB	AA	BB	BB	BB	BB	BB	BB	AA	AA	AA	AA	BB	AA	AA	BB	AA	AA	AA	BB	BB	AA	AA	AA	BB	BB	AA	-	AA	BB	AA	AA	BB	BB	BB	BB	BB	AA	BB	AA
BgChr7_42612362:7664:3	7664	3	BB	AA	AA	AA	AA	BB	BB	BB	AA	BB	BB	BB	BB	BB	BB	AA	AA	AA	AA	BB	AA	AA	BB	AA	AA	AA	BB	BB	AA	AA	AA	BB	BB	AA	-	AA	BB	AA	AA	BB	BB	BB	BB	BB	AA	BB	AA
BgChr7_42625864:1:1	1	1	BB	AA	AA	AA	AA	BB	BB	BB	AA	BB	BB	BB	BB	BB	BB	AA	AA	AA	AA	BB	AA	AA	BB	AA	AA	AA	BB	BB	AA	AA	AA	BB	BB	AA	-	AA	BB	AA	AA	BB	BB	BB	BB	BB	AA	BB	AA
BgChr7_42639758:136537:2143	136537	2143	BB	AA	AA	AA	AA	BB	BB	BB	AA	BB	BB	BB	BB	BB	BB	AA	AA	AA	AA	BB	AA	AA	BB	AA	AA	AA	BB	BB	AA	AA	AA	BB	BB	AA	-	AA	BB	AA	AA	BB	BB	BB	BB	BB	AA	BB	AA
BgChr7_42780849:40053:697	40053	697	BB	AA	AA	AA	AA	BB	BB	BB	AA	BB	BB	BB	BB	BB	BB	AA	AA	AA	AA	BB	AA	AA	BB	AA	AA	AA	BB	BB	AA	BB	AA	BB	BB	AA	-	AA	BB	AA	AA	BB	BB	BB	BB	BB	AA	BB	AA
BgChr7_42820970:356069:5236	356069	5236	BB	AA	AA	AA	AA	BB	BB	BB	AA	BB	BB	BB	BB	BB	BB	AA	AA	BB	AA	BB	BB	AA	BB	AA	AA	AA	BB	BB	AA	BB	AA	BB	BB	AA	-	AA	BB	AA	AA	BB	BB	BB	BB	BB	AA	BB	AA
BgChr7_43177045:710046:9514	710046	9514	BB	AA	AA	AA	AA	BB	BB	BB	AA	BB	BB	BB	BB	BB	BB	AA	AA	BB	AA	BB	BB	AA	BB	AA	AA	AA	BB	BB	AA	BB	AA	BB	BB	AA	-	AA	BB	AA	AA	BB	BB	BB	BB	-	AA	BB	AA
BgChr7_43887553:715224:12337	715224	12337	BB	AA	AA	AA	AA	BB	BB	BB	AA	BB	BB	BB	BB	BB	BB	AA	AA	BB	BB	BB	BB	AA	BB	AA	AA	AA	BB	BB	AA	BB	AA	BB	BB	AA	AA	AA	BB	AA	AA	BB	BB	BB	AA	-	AA	BB	AA
BgChr7_44602881:9982:175	9982	175	BB	AA	-	AA	AA	BB	BB	BB	AA	BB	BB	BB	BB	BB	BB	AA	AA	BB	BB	BB	BB	AA	BB	AA	AA	BB	BB	BB	AA	BB	AA	BB	BB	AA	AA	AA	BB	AA	AA	BB	BB	BB	AA	-	AA	BB	AA
BgChr7_44612948:583635:7350	583635	7350	BB	AA	-	AA	AA	BB	BB	BB	AA	BB	BB	BB	BB	BB	BB	AA	AA	BB	BB	BB	BB	AA	BB	AA	AA	BB	BB	BB	AA	BB	AA	BB	BB	AA	AA	AA	BB	AA	AA	BB	BB	BB	AA	-	AA	BB	AA
BgChr7_45196676:201905:3534	201905	3534	BB	AA	BB	AA	AA	BB	BB	BB	AA	BB	BB	BB	BB	BB	BB	AA	AA	BB	BB	BB	BB	AA	BB	AA	AA	BB	BB	BB	AA	BB	AA	BB	BB	AA	AA	AA	BB	AA	AA	BB	BB	BB	AA	-	AA	BB	AA
BgChr7_45398622:472862:7357	472862	7357	BB	AA	BB	AA	AA	BB	BB	BB	AA	BB	BB	BB	BB	BB	BB	AA	AA	BB	BB	BB	BB	AA	BB	AA	AA	BB	BB	BB	AA	BB	AA	BB	BB	AA	AA	AA	BB	AA	AA	BB	BB	BB	AA	-	AA	BB	AA
BgChr7_45871695:1414750:21340	1414750	21340	BB	AA	BB	AA	AA	BB	BB	BB	AA	BB	BB	BB	BB	AA	BB	AA	AA	BB	BB	BB	BB	AA	BB	AA	AA	BB	BB	BB	AA	BB	AA	BB	BB	AA	AA	AA	BB	BB	AA	BB	BB	BB	AA	AA	AA	BB	AA
BgChr7_47286525:552688:8515	552688	8515	BB	AA	BB	BB	AA	BB	BB	BB	AA	BB	BB	BB	BB	AA	BB	AA	AA	BB	BB	BB	BB	AA	BB	AA	AA	BB	BB	BB	AA	AA	AA	BB	BB	AA	AA	AA	BB	BB	AA	BB	BB	BB	AA	AA	AA	BB	AA
BgChr7_47839261:244839:3943	244839	3943	BB	AA	BB	BB	AA	BB	BB	BB	AA	BB	BB	BB	BB	AA	BB	AA	AA	BB	BB	BB	BB	AA	BB	AA	AA	BB	BB	BB	AA	AA	AA	-	BB	AA	AA	AA	BB	BB	AA	BB	BB	BB	AA	AA	AA	BB	AA
BgChr7_48084723:9987:187	9987	187	BB	AA	BB	BB	AA	BB	BB	BB	AA	BB	BB	BB	BB	AA	BB	AA	AA	BB	BB	BB	BB	AA	BB	AA	AA	BB	BB	BB	AA	AA	AA	-	BB	AA	AA	AA	BB	BB	AA	BB	BB	BB	AA	AA	AA	BB	AA
BgChr7_48094725:359316:5213	359316	5213	BB	AA	BB	BB	AA	BB	BB	BB	AA	BB	BB	BB	BB	AA	BB	AA	AA	BB	BB	BB	BB	AA	BB	AA	AA	-	BB	BB	AA	AA	-	-	BB	AA	-	AA	BB	BB	AA	BB	BB	BB	AA	AA	AA	BB	-
BgChr7_48513257:7634:6	7634	6	BB	AA	AA	BB	AA	BB	BB	BB	AA	BB	BB	BB	BB	AA	BB	AA	AA	BB	BB	BB	BB	AA	BB	AA	AA	AA	BB	BB	AA	AA	BB	-	BB	AA	BB	AA	BB	BB	AA	BB	BB	BB	AA	AA	AA	BB	BB
BgChr7_48530467:2661:7	2661	7	BB	AA	AA	BB	AA	BB	BB	BB	AA	BB	BB	BB	BB	AA	BB	AA	AA	BB	BB	BB	BB	AA	BB	AA	AA	AA	BB	BB	AA	AA	BB	-	BB	-	BB	AA	BB	BB	AA	BB	BB	BB	AA	AA	AA	BB	BB
BgChr7_48541254:9647:11	9647	11	BB	AA	AA	BB	AA	BB	BB	BB	AA	BB	BB	BB	BB	AA	BB	AA	AA	BB	BB	BB	BB	AA	BB	AA	AA	AA	BB	BB	AA	AA	BB	-	BB	BB	BB	AA	BB	BB	AA	-	BB	BB	AA	AA	AA	BB	BB
BgChr7_48556228:9104:9	9104	9	BB	AA	AA	BB	AA	BB	BB	BB	AA	BB	BB	BB	BB	AA	BB	AA	AA	BB	BB	BB	BB	AA	BB	AA	AA	AA	BB	BB	AA	AA	BB	-	BB	BB	BB	AA	BB	BB	AA	AA	BB	BB	AA	AA	AA	BB	BB
BgChr7_48571913:9643:9	9643	9	BB	AA	AA	BB	AA	BB	BB	BB	AA	BB	BB	BB	BB	AA	BB	AA	AA	BB	BB	BB	BB	AA	BB	AA	AA	AA	BB	BB	AA	AA	BB	-	BB	BB	BB	AA	BB	BB	AA	AA	BB	BB	AA	AA	AA	BB	BB
BgChr7_48594015:19477:8	19477	8	BB	AA	AA	BB	AA	BB	BB	BB	AA	BB	BB	BB	BB	AA	BB	AA	AA	BB	BB	BB	BB	AA	BB	AA	AA	AA	BB	BB	AA	AA	BB	-	BB	BB	BB	AA	BB	BB	AA	AA	BB	BB	AA	AA	AA	BB	BB
BgChr7_48619594:5501:2	5501	2	BB	AA	AA	BB	AA	BB	BB	BB	AA	BB	BB	BB	BB	AA	BB	AA	AA	BB	BB	BB	BB	AA	BB	AA	AA	AA	BB	BB	AA	AA	BB	-	BB	BB	BB	AA	BB	BB	AA	AA	BB	BB	AA	AA	AA	BB	BB
BgChr7_48632276:6853:6	6853	6	BB	AA	AA	BB	AA	BB	BB	BB	AA	BB	BB	BB	BB	AA	BB	AA	AA	BB	BB	BB	BB	AA	BB	AA	AA	AA	BB	BB	AA	AA	BB	-	BB	BB	BB	AA	BB	BB	AA	AA	BB	BB	AA	AA	AA	BB	BB
BgChr7_48660669:6314:2	6314	2	BB	AA	AA	BB	AA	BB	BB	BB	AA	BB	BB	BB	BB	AA	BB	AA	AA	BB	BB	BB	BB	AA	BB	AA	AA	AA	BB	BB	AA	AA	BB	-	BB	BB	BB	AA	BB	BB	AA	AA	BB	BB	AA	AA	AA	BB	BB
BgChr7_48671051:161766:1551	161766	1551	BB	AA	AA	BB	AA	BB	BB	BB	AA	BB	BB	BB	BB	AA	BB	AA	AA	BB	BB	BB	BB	AA	BB	AA	AA	AA	BB	BB	AA	AA	BB	-	BB	BB	BB	AA	BB	BB	AA	AA	BB	BB	AA	AA	AA	BB	BB
BgChr7_48876407:3720:3	3720	3	BB	AA	AA	BB	AA	BB	BB	BB	AA	BB	BB	BB	BB	AA	BB	AA	AA	BB	BB	BB	BB	AA	BB	AA	AA	AA	BB	BB	AA	AA	BB	-	BB	BB	BB	AA	BB	BB	AA	AA	BB	BB	AA	AA	AA	BB	BB
BgChr7_48911081:1:1	1	1	BB	AA	AA	BB	AA	BB	BB	BB	AA	BB	BB	BB	BB	AA	BB	AA	AA	BB	BB	BB	BB	AA	BB	AA	AA	AA	BB	BB	AA	AA	BB	-	BB	BB	BB	AA	BB	BB	AA	AA	BB	BB	AA	AA	AA	BB	BB
BgChr7_48936887:1594:3	1594	3	BB	AA	AA	BB	AA	BB	BB	BB	AA	BB	BB	BB	BB	AA	BB	AA	AA	BB	BB	BB	BB	AA	BB	AA	AA	AA	BB	BB	AA	AA	BB	-	BB	BB	BB	AA	BB	BB	AA	AA	BB	BB	AA	AA	AA	BB	BB
BgChr7_48973688:7992:3	7992	3	BB	AA	AA	BB	AA	BB	BB	BB	AA	BB	BB	BB	BB	AA	BB	AA	AA	BB	BB	BB	BB	AA	BB	AA	AA	AA	BB	BB	AA	AA	BB	-	BB	BB	BB	AA	BB	BB	AA	AA	BB	BB	AA	AA	AA	BB	BB
BgChr7_48984002:1:1	1	1	BB	AA	AA	BB	AA	BB	BB	BB	AA	BB	BB	BB	BB	AA	BB	AA	AA	BB	BB	BB	BB	AA	BB	AA	AA	AA	BB	BB	AA	AA	BB	-	BB	BB	BB	AA	BB	BB	AA	AA	BB	BB	AA	AA	AA	BB	BB
BgChr7_49002196:8594:7	8594	7	BB	AA	AA	BB	AA	BB	BB	BB	AA	BB	BB	BB	BB	AA	BB	AA	AA	BB	BB	BB	BB	AA	BB	AA	AA	AA	BB	BB	AA	AA	BB	-	BB	BB	BB	AA	BB	BB	AA	AA	BB	BB	AA	AA	AA	BB	BB
BgChr7_49012736:1:1	1	1	BB	AA	AA	BB	AA	BB	BB	BB	AA	BB	BB	BB	BB	AA	BB	AA	AA	BB	BB	BB	BB	AA	BB	AA	AA	AA	BB	BB	AA	AA	BB	-	BB	BB	BB	AA	BB	BB	AA	AA	BB	BB	AA	AA	AA	BB	BB
BgChr7_49062689:1633:2	1633	2	BB	AA	AA	BB	AA	BB	BB	BB	AA	BB	BB	BB	BB	AA	BB	AA	AA	BB	BB	BB	BB	AA	BB	AA	AA	AA	BB	BB	AA	AA	BB	-	BB	BB	BB	AA	BB	BB	AA	AA	BB	BB	AA	AA	AA	BB	BB
BgChr7_49079634:1:1	1	1	BB	AA	AA	BB	AA	BB	BB	BB	AA	BB	BB	BB	BB	AA	BB	AA	AA	BB	BB	BB	BB	AA	BB	AA	AA	AA	BB	BB	AA	AA	BB	-	BB	BB	BB	AA	BB	BB	AA	AA	BB	BB	AA	AA	AA	BB	BB
BgChr7_49106154:402:3	402	3	BB	AA	AA	BB	AA	BB	BB	BB	AA	BB	BB	BB	BB	AA	BB	AA	AA	BB	BB	BB	BB	AA	BB	AA	AA	AA	BB	BB	AA	AA	BB	-	BB	BB	BB	AA	BB	BB	AA	AA	BB	BB	AA	AA	AA	BB	BB
BgChr7_49126480:25:2	25	2	BB	AA	AA	BB	AA	BB	BB	BB	AA	BB	BB	BB	BB	AA	BB	AA	AA	BB	BB	BB	BB	AA	BB	AA	AA	AA	BB	BB	AA	AA	BB	-	BB	BB	BB	AA	BB	BB	AA	AA	BB	BB	AA	AA	AA	BB	BB
BgChr7_49198591:3:2	3	2	BB	AA	AA	BB	AA	BB	BB	BB	AA	BB	BB	BB	BB	AA	BB	AA	AA	BB	BB	BB	BB	AA	BB	AA	AA	AA	BB	BB	AA	AA	BB	-	BB	BB	BB	AA	BB	BB	AA	AA	BB	BB	AA	AA	AA	BB	-
BgChr7_49335956:1:1	1	1	BB	AA	AA	BB	AA	BB	BB	BB	AA	BB	BB	BB	BB	AA	BB	AA	AA	BB	BB	BB	BB	AA	BB	AA	AA	AA	BB	BB	AA	AA	BB	-	BB	BB	BB	AA	BB	BB	AA	AA	BB	BB	AA	AA	AA	BB	-
BgChr7_49355883:1:1	1	1	BB	AA	AA	BB	AA	BB	BB	BB	AA	BB	BB	BB	BB	AA	BB	AA	AA	BB	BB	BB	BB	AA	BB	AA	AA	AA	BB	BB	AA	AA	BB	-	BB	BB	BB	AA	BB	BB	AA	AA	BB	BB	AA	AA	AA	BB	-
BgChr7_49379075:94:3	94	3	BB	AA	AA	BB	AA	BB	BB	BB	AA	BB	BB	BB	BB	AA	BB	AA	AA	BB	BB	BB	BB	AA	BB	AA	AA	AA	BB	BB	AA	AA	BB	-	BB	BB	BB	AA	BB	BB	AA	AA	BB	BB	AA	AA	AA	BB	AA
BgChr7_49399443:1:1	1	1	BB	AA	AA	BB	AA	BB	BB	BB	AA	BB	BB	BB	BB	AA	BB	AA	AA	BB	BB	BB	BB	AA	BB	AA	AA	AA	BB	BB	AA	AA	BB	-	BB	BB	BB	AA	BB	BB	AA	AA	BB	BB	AA	AA	AA	BB	AA
BgChr8_82523:6749:6	6749	6	BB	AA	AA	BB	BB	BB	BB	AA	BB	BB	AA	AA	BB	BB	BB	AA	AA	AA	AA	BB	BB	BB	BB	AA	BB	AA	AA	AA	AA	BB	BB	BB	BB	BB	BB	BB	BB	AA	BB	AA	AA	BB	BB	BB	BB	BB	AA
BgChr8_98953:272:2	272	2	BB	AA	AA	BB	BB	BB	BB	AA	BB	BB	AA	AA	BB	BB	BB	AA	AA	AA	AA	BB	BB	BB	BB	AA	BB	AA	AA	AA	AA	BB	BB	BB	BB	BB	BB	BB	BB	AA	BB	AA	AA	BB	BB	BB	BB	BB	AA
BgChr8_109983:6760:6	6760	6	BB	AA	AA	BB	BB	BB	BB	AA	BB	BB	AA	AA	BB	BB	BB	AA	AA	AA	AA	BB	BB	BB	BB	AA	BB	AA	AA	AA	AA	BB	BB	BB	BB	BB	BB	BB	BB	AA	BB	AA	AA	BB	BB	BB	BB	BB	AA
BgChr8_120099:3331:3	3331	3	BB	AA	AA	BB	BB	BB	BB	AA	BB	BB	AA	AA	BB	BB	BB	AA	AA	AA	AA	BB	BB	BB	BB	AA	BB	AA	AA	AA	AA	BB	BB	BB	BB	BB	BB	BB	BB	AA	BB	AA	AA	BB	BB	BB	BB	BB	AA
BgChr8_133022:27165:7	27165	7	BB	AA	AA	BB	BB	BB	BB	AA	BB	BB	AA	AA	BB	BB	BB	AA	AA	AA	AA	BB	BB	BB	BB	AA	BB	AA	AA	AA	AA	BB	BB	BB	BB	BB	BB	BB	BB	AA	BB	AA	AA	BB	BB	BB	BB	BB	AA
BgChr8_161524:1:1	1	1	BB	AA	AA	BB	BB	BB	BB	AA	BB	BB	AA	AA	BB	BB	BB	AA	AA	AA	AA	BB	BB	BB	BB	AA	BB	AA	AA	AA	AA	BB	BB	BB	BB	BB	BB	BB	BB	AA	BB	AA	AA	BB	BB	BB	BB	BB	AA
BgChr8_172140:3527:3	3527	3	BB	AA	AA	BB	BB	BB	BB	AA	BB	BB	AA	AA	BB	BB	BB	AA	AA	AA	AA	BB	BB	BB	BB	AA	BB	AA	AA	AA	AA	BB	BB	BB	BB	BB	BB	BB	BB	AA	BB	AA	AA	BB	BB	BB	BB	BB	AA
BgChr8_182186:5369:3	5369	3	BB	AA	AA	BB	BB	BB	BB	AA	BB	BB	AA	AA	BB	BB	BB	AA	AA	AA	AA	BB	BB	BB	BB	AA	BB	AA	AA	AA	AA	BB	BB	BB	BB	BB	BB	BB	BB	AA	BB	AA	AA	BB	BB	BB	BB	BB	AA
BgChr8_195733:1:1	1	1	BB	AA	AA	BB	BB	BB	BB	AA	BB	BB	AA	AA	BB	BB	BB	AA	AA	AA	AA	BB	BB	BB	BB	AA	BB	AA	AA	AA	AA	BB	BB	BB	BB	BB	BB	BB	BB	AA	BB	AA	AA	BB	BB	BB	BB	BB	AA
BgChr8_209901:1:1	1	1	BB	AA	AA	BB	BB	BB	BB	AA	BB	BB	AA	AA	BB	BB	BB	AA	AA	AA	AA	BB	BB	BB	BB	AA	BB	AA	AA	AA	AA	BB	BB	BB	BB	BB	BB	BB	BB	AA	BB	AA	AA	BB	BB	BB	BB	BB	AA
BgChr8_221439:1:1	1	1	BB	AA	AA	BB	BB	BB	BB	AA	BB	BB	AA	AA	BB	BB	BB	AA	AA	AA	AA	BB	BB	BB	BB	AA	BB	AA	AA	AA	AA	BB	BB	BB	BB	BB	BB	BB	BB	AA	BB	AA	AA	BB	BB	BB	BB	BB	AA
BgChr8_235058:2260:3	2260	3	BB	AA	AA	BB	BB	BB	BB	AA	BB	BB	AA	AA	BB	BB	BB	AA	AA	AA	AA	BB	BB	BB	BB	AA	BB	AA	AA	AA	AA	BB	BB	BB	BB	BB	BB	BB	BB	AA	BB	AA	AA	BB	BB	BB	BB	BB	AA
BgChr8_249141:1:1	1	1	BB	AA	AA	BB	BB	BB	BB	AA	BB	BB	AA	AA	BB	BB	BB	AA	AA	AA	AA	BB	BB	BB	BB	AA	BB	AA	AA	AA	AA	BB	BB	BB	BB	BB	BB	BB	BB	AA	BB	AA	AA	BB	BB	BB	BB	BB	AA
BgChr8_304986:1:1	1	1	BB	AA	AA	BB	BB	BB	BB	AA	BB	BB	AA	AA	BB	BB	BB	AA	AA	AA	AA	BB	BB	BB	BB	AA	BB	AA	AA	AA	AA	BB	BB	BB	BB	BB	BB	BB	BB	AA	BB	AA	AA	BB	BB	BB	BB	BB	AA
BgChr8_322419:9676:2	9676	2	BB	AA	AA	BB	BB	BB	BB	AA	BB	BB	AA	AA	BB	BB	BB	AA	AA	AA	AA	BB	BB	BB	BB	AA	BB	AA	AA	AA	AA	BB	BB	BB	BB	BB	BB	BB	BB	AA	BB	AA	AA	BB	BB	BB	BB	BB	AA
BgChr8_352366:1714:3	1714	3	BB	AA	AA	BB	BB	BB	BB	AA	BB	BB	AA	AA	BB	BB	BB	AA	AA	-	AA	BB	BB	BB	BB	AA	BB	AA	AA	AA	AA	BB	BB	BB	BB	BB	BB	BB	BB	AA	BB	AA	AA	BB	BB	BB	BB	BB	AA
BgChr8_365179:4896:2	4896	2	BB	AA	AA	BB	BB	BB	BB	AA	BB	BB	AA	AA	BB	BB	BB	AA	AA	-	AA	BB	BB	BB	BB	AA	BB	AA	AA	AA	AA	BB	BB	BB	BB	BB	BB	BB	BB	AA	BB	AA	AA	BB	BB	BB	BB	BB	AA
BgChr8_411812:1284023:19030	1284023	19030	BB	AA	AA	BB	BB	BB	BB	AA	BB	BB	AA	AA	BB	BB	BB	AA	AA	-	AA	BB	BB	BB	BB	AA	BB	AA	AA	AA	AA	BB	BB	BB	BB	BB	BB	BB	BB	AA	BB	AA	AA	BB	BB	BB	BB	BB	AA
BgChr8_1696205:1997795:30309	1997795	30309	BB	AA	AA	BB	BB	BB	BB	AA	BB	BB	AA	AA	BB	BB	BB	AA	AA	-	AA	BB	BB	BB	BB	AA	BB	AA	AA	AA	AA	BB	BB	BB	BB	BB	BB	BB	BB	AA	BB	AA	AA	BB	BB	BB	BB	AA	AA
BgChr8_3694168:335645:5395	335645	5395	BB	AA	AA	BB	BB	BB	BB	AA	BB	BB	AA	AA	BB	BB	BB	AA	AA	-	AA	BB	BB	BB	BB	AA	BB	AA	AA	AA	BB	BB	BB	BB	BB	BB	BB	BB	BB	AA	BB	AA	AA	AA	BB	BB	BB	AA	AA
BgChr8_4029910:602240:7253	602240	7253	BB	AA	AA	BB	BB	BB	BB	AA	BB	BB	AA	AA	BB	BB	BB	AA	AA	-	AA	BB	BB	BB	BB	AA	BB	AA	AA	AA	BB	BB	BB	BB	BB	BB	BB	BB	BB	AA	BB	AA	AA	AA	BB	BB	BB	AA	AA
BgChr8_4642096:1:1	1	1	BB	AA	AA	BB	BB	BB	BB	AA	BB	BB	AA	AA	BB	BB	BB	AA	AA	-	AA	BB	BB	BB	BB	AA	AA	AA	AA	AA	BB	BB	-	BB	BB	BB	-	BB	BB	AA	BB	AA	AA	AA	BB	BB	BB	AA	AA
BgChr8_4655182:152643:2565	152643	2565	BB	AA	AA	BB	BB	BB	BB	AA	BB	BB	AA	AA	BB	BB	BB	AA	AA	-	AA	BB	BB	BB	BB	AA	AA	AA	AA	AA	BB	BB	AA	BB	BB	BB	AA	BB	BB	AA	BB	AA	AA	AA	BB	BB	BB	AA	AA
BgChr8_4808603:1311162:11732	1311162	11732	BB	AA	AA	BB	BB	BB	BB	AA	BB	BB	AA	AA	BB	BB	BB	AA	AA	BB	AA	BB	BB	BB	BB	AA	AA	AA	AA	AA	BB	BB	AA	BB	BB	BB	AA	BB	BB	AA	BB	AA	AA	AA	BB	BB	BB	AA	AA
BgChr8_6343112:36277:5	36277	5	BB	AA	AA	BB	BB	BB	BB	AA	AA	BB	AA	AA	AA	AA	BB	AA	AA	BB	AA	BB	BB	BB	BB	AA	AA	AA	BB	BB	BB	BB	AA	BB	BB	AA	AA	BB	BB	BB	BB	AA	AA	AA	BB	BB	BB	AA	AA
BgChr8_6450960:32300:3	32300	3	BB	AA	AA	BB	BB	BB	BB	AA	AA	AA	AA	AA	AA	AA	BB	AA	AA	BB	AA	BB	BB	BB	BB	AA	AA	AA	BB	BB	AA	BB	AA	BB	BB	AA	AA	BB	BB	BB	BB	AA	AA	AA	BB	BB	BB	AA	AA
BgChr8_6495214:4602:14	4602	14	BB	AA	BB	BB	BB	BB	BB	AA	AA	AA	AA	AA	AA	AA	BB	AA	AA	BB	AA	BB	BB	BB	BB	AA	AA	AA	BB	BB	AA	BB	AA	BB	BB	AA	AA	BB	BB	BB	BB	AA	AA	AA	BB	BB	BB	AA	AA
BgChr8_6532370:295783:2549	295783	2549	BB	AA	BB	BB	BB	BB	BB	AA	AA	AA	AA	AA	AA	AA	BB	BB	AA	BB	AA	BB	BB	BB	BB	AA	AA	AA	AA	AA	AA	BB	BB	BB	BB	AA	BB	BB	BB	BB	BB	BB	AA	BB	AA	BB	BB	AA	BB
BgChr8_7000744:1:1	1	1	BB	AA	BB	BB	BB	BB	BB	AA	AA	AA	AA	AA	AA	AA	BB	BB	AA	BB	AA	BB	BB	BB	BB	AA	AA	AA	AA	AA	AA	BB	BB	BB	BB	AA	BB	BB	BB	BB	BB	BB	AA	BB	AA	BB	BB	AA	BB
BgChr8_7022064:1:1	1	1	BB	AA	BB	BB	BB	BB	BB	AA	AA	AA	AA	AA	AA	AA	BB	BB	AA	BB	AA	BB	BB	BB	BB	AA	AA	AA	AA	AA	AA	BB	BB	BB	BB	AA	BB	BB	BB	BB	BB	BB	AA	BB	AA	BB	BB	AA	BB
BgChr8_7039285:7076:43	7076	43	BB	AA	BB	BB	BB	BB	BB	AA	AA	AA	AA	AA	AA	AA	BB	BB	AA	BB	AA	BB	BB	BB	BB	AA	BB	AA	AA	AA	AA	BB	BB	BB	BB	AA	BB	BB	BB	BB	BB	BB	AA	BB	AA	BB	BB	AA	BB
BgChr8_7049950:46242:431	46242	431	BB	AA	BB	BB	BB	BB	BB	AA	AA	AA	AA	AA	AA	AA	BB	BB	AA	BB	AA	BB	BB	BB	BB	AA	BB	AA	AA	AA	AA	BB	BB	BB	BB	AA	BB	BB	BB	BB	BB	BB	AA	BB	AA	BB	BB	AA	BB
BgChr8_7159182:516505:738	516505	738	BB	AA	AA	BB	BB	BB	BB	AA	AA	AA	AA	AA	AA	AA	BB	BB	-	BB	AA	BB	BB	BB	BB	AA	BB	AA	AA	AA	AA	BB	BB	BB	BB	AA	BB	BB	AA	BB	BB	BB	AA	BB	AA	BB	BB	AA	BB
BgChr8_7711999:21656:2	21656	2	BB	AA	AA	AA	BB	BB	BB	AA	AA	AA	AA	AA	AA	AA	BB	BB	-	BB	AA	BB	BB	BB	BB	AA	BB	AA	AA	AA	AA	BB	BB	BB	BB	AA	BB	BB	AA	BB	BB	BB	AA	BB	AA	BB	BB	AA	BB
BgChr8_7782000:242962:16	242962	16	BB	AA	AA	AA	BB	BB	BB	AA	AA	AA	AA	AA	AA	AA	BB	BB	-	BB	AA	BB	BB	BB	BB	AA	BB	AA	AA	AA	AA	BB	BB	BB	BB	AA	BB	BB	AA	BB	BB	AA	AA	BB	AA	BB	BB	BB	BB
BgChr8_8043672:1541607:12609	1541607	12609	BB	AA	AA	AA	BB	BB	BB	AA	AA	AA	BB	AA	AA	AA	BB	BB	-	BB	AA	BB	BB	BB	BB	AA	BB	AA	AA	AA	AA	BB	BB	BB	BB	AA	BB	BB	AA	BB	BB	AA	AA	BB	AA	BB	BB	BB	BB
BgChr8_9588470:646212:9355	646212	9355	BB	AA	AA	AA	BB	BB	BB	AA	AA	AA	BB	BB	AA	AA	BB	BB	-	BB	AA	BB	BB	BB	BB	AA	BB	AA	AA	AA	AA	BB	BB	BB	BB	AA	BB	BB	AA	BB	BB	AA	AA	BB	AA	BB	BB	BB	BB
BgChr8_10301402:1:1	1	1	BB	AA	AA	BB	BB	BB	BB	AA	AA	AA	BB	BB	AA	AA	BB	BB	BB	BB	AA	BB	BB	BB	BB	-	BB	AA	AA	AA	AA	-	BB	BB	BB	AA	BB	BB	AA	BB	BB	AA	BB	BB	AA	BB	BB	BB	BB
BgChr8_10321451:723398:5168	723398	5168	BB	AA	AA	BB	BB	BB	BB	AA	AA	AA	BB	BB	AA	AA	BB	BB	BB	BB	AA	BB	BB	BB	BB	-	BB	AA	AA	AA	AA	-	BB	BB	BB	AA	BB	BB	AA	BB	BB	AA	BB	BB	AA	BB	BB	BB	BB
BgChr8_11104011:774911:6306	774911	6306	BB	AA	AA	BB	BB	BB	BB	AA	AA	AA	BB	BB	AA	BB	BB	BB	BB	BB	AA	BB	BB	BB	BB	BB	BB	AA	AA	AA	AA	AA	BB	BB	BB	AA	BB	BB	AA	BB	BB	AA	BB	BB	AA	BB	BB	BB	BB
BgChr8_11879041:78241:5	78241	5	BB	AA	AA	BB	BB	BB	BB	AA	AA	AA	BB	BB	AA	BB	BB	BB	BB	BB	AA	BB	BB	BB	BB	BB	BB	AA	AA	AA	AA	AA	BB	BB	BB	AA	BB	BB	AA	BB	BB	AA	BB	BB	AA	BB	BB	BB	BB
BgChr8_11978439:9854780:41941	9854780	41941	BB	AA	AA	BB	BB	BB	BB	AA	AA	AA	BB	BB	AA	BB	BB	BB	BB	BB	AA	BB	BB	BB	BB	BB	BB	AA	AA	AA	AA	AA	BB	BB	BB	AA	BB	BB	AA	BB	BB	AA	BB	BB	AA	BB	BB	BB	BB
BgChr8_21835045:2092:3	2092	3	BB	AA	AA	BB	BB	BB	BB	AA	AA	AA	BB	BB	AA	BB	BB	BB	BB	BB	AA	BB	BB	BB	BB	BB	BB	AA	AA	AA	AA	AA	BB	BB	BB	AA	BB	BB	AA	BB	BB	AA	BB	BB	AA	BB	BB	BB	BB
BgChr8_21850219:1:1	1	1	BB	AA	AA	BB	BB	BB	BB	AA	AA	AA	BB	BB	AA	BB	BB	BB	BB	BB	AA	BB	BB	BB	BB	BB	BB	AA	AA	AA	AA	AA	BB	BB	BB	AA	BB	BB	AA	BB	BB	AA	BB	BB	AA	BB	BB	BB	BB
BgChr8_21873179:1:1	1	1	BB	AA	AA	BB	BB	BB	BB	AA	AA	AA	BB	BB	AA	BB	BB	BB	BB	BB	AA	BB	BB	BB	BB	BB	BB	AA	AA	AA	AA	AA	BB	BB	BB	AA	BB	BB	AA	BB	BB	AA	BB	BB	AA	BB	BB	BB	BB
BgChr8_21895575:1:1	1	1	BB	AA	AA	BB	BB	BB	BB	AA	AA	AA	BB	BB	AA	BB	BB	BB	BB	BB	AA	BB	BB	BB	BB	BB	BB	AA	AA	AA	AA	AA	BB	BB	BB	AA	BB	BB	AA	BB	BB	AA	BB	BB	AA	BB	BB	BB	BB
BgChr8_21912398:7946406:53941	7946406	53941	BB	AA	AA	BB	BB	BB	BB	AA	AA	AA	BB	BB	AA	BB	BB	BB	BB	BB	AA	BB	BB	BB	BB	BB	BB	AA	AA	AA	AA	AA	BB	BB	BB	AA	BB	BB	AA	BB	BB	AA	BB	BB	AA	BB	BB	BB	BB
BgChr8_29889378:27544:11	27544	11	BB	AA	AA	BB	BB	BB	BB	AA	AA	AA	BB	BB	AA	BB	BB	BB	BB	BB	AA	BB	BB	BB	BB	BB	BB	AA	AA	AA	AA	AA	BB	BB	BB	AA	BB	BB	AA	BB	BB	AA	BB	BB	AA	BB	BB	BB	BB
BgChr8_29935959:5576:2	5576	2	BB	AA	AA	BB	BB	BB	BB	AA	AA	AA	BB	BB	AA	BB	BB	BB	BB	BB	AA	BB	BB	BB	BB	BB	BB	AA	AA	AA	AA	AA	BB	BB	BB	AA	BB	BB	AA	BB	BB	AA	BB	BB	AA	BB	BB	BB	BB
BgChr8_29953242:498706:4234	498706	4234	BB	AA	AA	BB	BB	BB	BB	AA	AA	AA	BB	BB	AA	BB	BB	BB	BB	BB	AA	BB	BB	BB	BB	BB	BB	AA	AA	AA	AA	AA	BB	BB	BB	AA	BB	BB	AA	BB	BB	AA	BB	BB	AA	BB	BB	BB	BB
BgChr8_30452091:1183874:9279	1183874	9279	BB	AA	AA	BB	BB	BB	BB	AA	AA	AA	BB	BB	AA	BB	BB	BB	BB	BB	AA	BB	BB	BB	BB	BB	BB	AA	AA	AA	AA	AA	BB	BB	BB	AA	BB	BB	AA	BB	BB	AA	BB	BB	AA	BB	BB	BB	BB
BgChr8_31636129:321772:2611	321772	2611	BB	AA	AA	BB	BB	BB	BB	AA	AA	AA	BB	BB	AA	BB	BB	BB	BB	BB	AA	BB	BB	BB	BB	BB	BB	AA	AA	AA	AA	AA	BB	BB	BB	AA	BB	BB	AA	BB	BB	AA	BB	BB	AA	BB	BB	BB	BB
BgChr8_31958245:2368916:17955	2368916	17955	BB	AA	AA	BB	BB	BB	BB	AA	AA	AA	BB	BB	AA	BB	BB	BB	BB	BB	AA	BB	BB	AA	BB	BB	BB	AA	AA	AA	AA	AA	BB	BB	BB	AA	BB	BB	AA	BB	BB	AA	BB	BB	AA	BB	BB	BB	BB
BgChr8_34332460:4345682:53045	4345682	53045	BB	AA	AA	BB	BB	BB	BB	AA	AA	AA	BB	BB	AA	BB	BB	BB	BB	BB	BB	BB	BB	AA	BB	BB	BB	AA	AA	AA	AA	AA	BB	BB	BB	AA	BB	BB	AA	BB	BB	AA	BB	BB	AA	BB	BB	BB	BB
BgChr8_38678175:192617:3139	192617	3139	BB	AA	BB	BB	BB	BB	BB	AA	AA	AA	BB	BB	AA	BB	BB	BB	AA	BB	BB	BB	BB	AA	BB	AA	BB	AA	AA	AA	AA	AA	BB	BB	BB	AA	BB	BB	AA	BB	BB	AA	BB	BB	BB	BB	BB	BB	BB
BgChr8_38874053:1343931:9012	1343931	9012	BB	AA	BB	BB	BB	BB	BB	AA	AA	AA	BB	BB	AA	BB	BB	BB	AA	BB	BB	BB	BB	AA	BB	AA	BB	AA	AA	AA	AA	AA	BB	BB	BB	AA	BB	BB	AA	BB	BB	AA	BB	BB	BB	BB	BB	BB	BB
BgChr8_40219140:821728:8897	821728	8897	BB	AA	AA	BB	BB	BB	BB	AA	AA	AA	BB	BB	AA	BB	BB	BB	AA	BB	BB	BB	BB	AA	BB	AA	AA	AA	AA	AA	BB	BB	BB	BB	AA	AA	BB	BB	AA	BB	BB	AA	BB	BB	BB	BB	BB	AA	BB
BgChr8_41041052:153681:1777	153681	1777	BB	AA	AA	BB	BB	BB	BB	AA	AA	AA	BB	BB	AA	BB	BB	BB	AA	BB	BB	BB	BB	AA	BB	AA	AA	AA	AA	AA	BB	BB	BB	BB	AA	AA	BB	BB	BB	BB	BB	AA	BB	BB	BB	BB	BB	AA	BB
BgChr8_41194937:938266:11317	938266	11317	BB	AA	AA	BB	BB	BB	BB	AA	AA	AA	BB	BB	AA	BB	BB	BB	AA	BB	BB	BB	BB	AA	BB	AA	AA	AA	AA	AA	BB	BB	AA	BB	AA	AA	AA	BB	BB	BB	BB	AA	BB	BB	BB	BB	BB	AA	BB
BgChr8_42133928:568739:8339	568739	8339	BB	AA	AA	BB	BB	BB	BB	AA	AA	AA	BB	BB	AA	BB	BB	BB	AA	BB	BB	BB	BB	AA	BB	AA	AA	AA	AA	AA	BB	BB	AA	BB	AA	AA	AA	AA	BB	BB	BB	AA	BB	BB	BB	AA	BB	AA	BB
BgChr8_42743487:1:1	1	1	BB	AA	AA	BB	BB	BB	BB	AA	AA	AA	BB	BB	AA	BB	BB	BB	AA	BB	BB	BB	BB	AA	BB	AA	AA	AA	AA	AA	BB	BB	AA	BB	AA	AA	AA	AA	BB	BB	BB	AA	BB	BB	BB	AA	BB	AA	BB
BgChr8_42826063:8721:14	8721	14	BB	AA	AA	BB	BB	BB	BB	AA	AA	AA	BB	BB	AA	BB	BB	BB	AA	BB	BB	BB	BB	AA	BB	AA	AA	AA	AA	AA	BB	BB	AA	BB	AA	AA	AA	AA	BB	BB	BB	AA	BB	BB	BB	AA	BB	AA	BB
BgChr8_42869168:281:5	281	5	BB	AA	AA	BB	BB	BB	BB	AA	AA	AA	BB	BB	AA	BB	BB	BB	AA	BB	BB	BB	BB	AA	BB	AA	AA	AA	AA	AA	BB	BB	AA	BB	AA	AA	AA	AA	BB	BB	BB	AA	BB	BB	BB	AA	BB	AA	BB
BgChr8_42895859:167622:2140	167622	2140	BB	AA	AA	BB	BB	BB	BB	AA	AA	AA	BB	BB	AA	BB	BB	BB	AA	BB	BB	BB	BB	AA	BB	AA	AA	AA	AA	AA	BB	BB	AA	BB	AA	AA	AA	AA	BB	BB	BB	AA	BB	BB	BB	AA	BB	AA	BB
BgChr8_43063706:538322:5156	538322	5156	BB	AA	AA	BB	BB	BB	BB	AA	AA	AA	BB	BB	AA	BB	BB	AA	AA	BB	BB	BB	BB	AA	BB	AA	AA	AA	AA	AA	BB	BB	AA	BB	AA	AA	AA	AA	BB	BB	BB	AA	BB	BB	BB	AA	BB	AA	BB
BgChr8_43602047:16411:65	16411	65	BB	AA	AA	BB	BB	BB	BB	AA	AA	AA	BB	BB	AA	BB	BB	AA	AA	BB	BB	BB	BB	AA	BB	AA	AA	AA	AA	AA	BB	BB	AA	BB	AA	AA	AA	AA	BB	BB	BB	AA	BB	BB	BB	AA	BB	AA	BB
BgChr8_43623553:175522:1297	175522	1297	BB	AA	AA	BB	BB	BB	BB	AA	AA	AA	BB	BB	AA	BB	BB	AA	AA	BB	BB	BB	BB	AA	BB	AA	AA	AA	AA	AA	BB	BB	AA	BB	AA	AA	AA	AA	BB	BB	BB	AA	BB	BB	BB	AA	BB	AA	BB
BgChr8_43799240:121242:1195	121242	1195	BB	AA	AA	BB	BB	BB	BB	AA	AA	AA	BB	BB	AA	AA	BB	AA	AA	AA	BB	BB	AA	AA	BB	AA	AA	AA	AA	AA	BB	BB	BB	AA	AA	AA	BB	AA	BB	AA	BB	AA	-	BB	BB	AA	BB	AA	BB
BgChr8_43922121:3006045:37082	3006045	37082	BB	AA	AA	BB	BB	BB	BB	AA	AA	AA	BB	BB	AA	AA	BB	AA	AA	AA	BB	BB	AA	AA	BB	AA	BB	AA	AA	AA	BB	BB	BB	AA	AA	AA	BB	BB	BB	AA	BB	AA	AA	BB	BB	AA	BB	AA	AA
BgChr8_46928546:9984:174	9984	174	BB	AA	AA	AA	BB	BB	BB	AA	AA	AA	BB	BB	AA	AA	BB	AA	AA	AA	BB	BB	AA	AA	BB	AA	BB	AA	AA	AA	BB	BB	BB	AA	AA	AA	BB	BB	BB	AA	BB	AA	AA	BB	BB	AA	BB	AA	AA
BgChr8_46938791:135988:1495	135988	1495	BB	AA	AA	AA	BB	BB	BB	AA	AA	AA	BB	BB	AA	AA	BB	AA	AA	AA	BB	BB	AA	AA	BB	AA	BB	AA	AA	AA	BB	-	BB	AA	AA	AA	BB	BB	BB	AA	BB	AA	AA	BB	BB	AA	BB	AA	AA
BgChr8_47082667:9364:2	9364	2	BB	AA	AA	AA	BB	BB	BB	AA	AA	AA	BB	BB	AA	AA	BB	AA	AA	AA	BB	BB	AA	AA	BB	AA	BB	AA	AA	AA	BB	-	BB	AA	AA	AA	BB	BB	BB	AA	BB	AA	AA	BB	BB	AA	BB	AA	AA
BgChr8_47100765:4108:3	4108	3	BB	AA	AA	AA	BB	BB	BB	AA	AA	AA	BB	BB	AA	AA	BB	AA	AA	AA	BB	BB	AA	AA	BB	AA	BB	AA	AA	AA	BB	-	BB	AA	AA	AA	BB	BB	BB	AA	BB	AA	AA	BB	BB	AA	BB	AA	AA
BgChr8_47113356:5792:7	5792	7	BB	AA	AA	AA	BB	BB	BB	AA	AA	AA	BB	BB	AA	AA	BB	AA	AA	AA	BB	BB	AA	AA	BB	AA	BB	AA	AA	AA	BB	-	BB	AA	AA	AA	BB	BB	BB	AA	BB	AA	AA	BB	BB	AA	BB	AA	AA
BgChr8_47132970:5940:3	5940	3	BB	AA	AA	AA	BB	BB	BB	AA	AA	AA	BB	BB	AA	AA	BB	AA	AA	AA	BB	BB	AA	AA	BB	AA	BB	AA	AA	AA	BB	-	BB	AA	AA	AA	BB	BB	BB	AA	BB	AA	AA	BB	BB	AA	BB	AA	AA
BgChr8_47155155:7426:8	7426	8	BB	AA	AA	AA	BB	BB	BB	AA	AA	AA	BB	BB	AA	AA	BB	AA	AA	AA	BB	BB	AA	AA	BB	AA	BB	AA	AA	AA	BB	-	BB	AA	AA	AA	BB	BB	BB	AA	BB	AA	AA	BB	BB	AA	BB	AA	AA
BgChr8_47179968:39:2	39	2	BB	AA	AA	AA	BB	BB	BB	AA	AA	AA	BB	BB	AA	AA	BB	AA	AA	AA	BB	BB	AA	AA	BB	AA	BB	AA	AA	AA	BB	-	BB	AA	AA	AA	BB	BB	BB	AA	BB	AA	AA	BB	BB	AA	BB	AA	AA
BgChr8_47196654:9816:3	9816	3	BB	AA	AA	AA	BB	BB	BB	AA	AA	AA	BB	BB	AA	AA	BB	AA	AA	AA	BB	BB	AA	AA	BB	AA	BB	AA	AA	AA	BB	-	BB	AA	AA	AA	BB	BB	BB	AA	BB	AA	AA	BB	BB	AA	BB	AA	AA
BgChr8_47296645:1:1	1	1	BB	AA	AA	AA	BB	BB	BB	AA	AA	AA	BB	BB	AA	AA	BB	AA	AA	AA	BB	BB	AA	AA	BB	AA	BB	AA	AA	AA	BB	AA	BB	AA	AA	AA	BB	BB	BB	AA	BB	AA	AA	BB	BB	AA	BB	AA	AA
BgChr8_47331952:3339:2	3339	2	BB	AA	AA	AA	BB	BB	BB	AA	AA	AA	BB	BB	AA	AA	BB	AA	AA	AA	BB	BB	AA	AA	BB	AA	BB	AA	AA	AA	BB	AA	BB	AA	AA	AA	BB	BB	BB	AA	BB	AA	AA	BB	BB	AA	BB	AA	AA
BgChr8_47346014:34:3	34	3	BB	AA	AA	AA	BB	BB	BB	AA	AA	AA	BB	BB	AA	AA	BB	AA	AA	AA	BB	BB	AA	AA	BB	AA	BB	AA	AA	AA	BB	AA	BB	AA	AA	AA	BB	BB	BB	AA	BB	AA	AA	BB	BB	AA	BB	AA	AA
BgChr9_35662:7353:2	7353	2	BB	AA	BB	BB	AA	AA	AA	AA	BB	BB	BB	BB	BB	BB	AA	AA	BB	BB	BB	AA	BB	BB	BB	BB	BB	BB	BB	BB	BB	BB	AA	BB	AA	BB	AA	AA	AA	BB	BB	AA	BB	AA	AA	AA	AA	AA	AA
BgChr9_56062:6502:10	6502	10	BB	AA	BB	BB	AA	AA	AA	AA	BB	BB	BB	BB	BB	BB	AA	AA	BB	BB	BB	AA	BB	BB	BB	BB	BB	BB	BB	BB	BB	BB	AA	BB	AA	BB	AA	AA	AA	BB	BB	AA	BB	AA	AA	AA	AA	AA	AA
BgChr9_69265:9940:6	9940	6	BB	AA	BB	BB	AA	AA	AA	AA	BB	BB	BB	BB	BB	BB	AA	AA	BB	BB	BB	AA	BB	BB	BB	BB	BB	BB	BB	BB	BB	BB	AA	BB	AA	BB	AA	AA	AA	BB	BB	AA	BB	AA	AA	AA	AA	AA	AA
BgChr9_79503:6308:6	6308	6	BB	AA	BB	BB	AA	AA	AA	AA	BB	BB	BB	BB	BB	BB	AA	AA	BB	BB	BB	AA	BB	BB	BB	BB	BB	BB	BB	BB	BB	BB	AA	BB	AA	BB	AA	AA	AA	BB	BB	AA	BB	AA	AA	AA	AA	AA	AA
BgChr9_91671:7189:9	7189	9	BB	AA	BB	BB	AA	AA	AA	AA	BB	BB	BB	BB	BB	BB	AA	AA	BB	BB	BB	AA	BB	BB	BB	BB	BB	BB	BB	BB	BB	BB	AA	BB	AA	BB	AA	AA	AA	BB	BB	AA	BB	AA	AA	AA	AA	AA	AA
BgChr9_111024:787:4	787	4	BB	AA	BB	BB	AA	AA	AA	AA	BB	BB	BB	BB	BB	BB	AA	AA	BB	BB	BB	AA	BB	BB	BB	BB	BB	BB	BB	BB	BB	BB	AA	BB	AA	BB	AA	AA	AA	BB	BB	AA	BB	AA	AA	AA	AA	AA	AA
BgChr9_123494:6415:5	6415	5	BB	AA	BB	BB	AA	AA	AA	AA	BB	BB	BB	BB	BB	BB	AA	AA	BB	BB	BB	AA	BB	BB	BB	BB	BB	BB	BB	BB	BB	BB	AA	BB	AA	BB	AA	AA	AA	BB	BB	AA	BB	AA	AA	AA	AA	AA	AA
BgChr9_133697:1852:2	1852	2	BB	AA	BB	BB	AA	AA	AA	AA	BB	BB	BB	BB	BB	BB	AA	AA	BB	BB	BB	AA	BB	BB	BB	BB	BB	BB	BB	BB	BB	BB	AA	BB	AA	BB	AA	AA	AA	BB	BB	AA	BB	AA	AA	AA	AA	AA	AA
BgChr9_150370:5218:3	5218	3	BB	AA	BB	BB	AA	AA	AA	AA	BB	BB	BB	BB	BB	BB	AA	AA	BB	BB	BB	AA	BB	BB	BB	BB	BB	BB	BB	BB	BB	BB	AA	BB	AA	BB	AA	AA	AA	BB	BB	AA	BB	AA	AA	AA	AA	AA	AA
BgChr9_169573:9931:11	9931	11	BB	AA	BB	BB	AA	AA	AA	AA	BB	BB	BB	BB	BB	BB	AA	AA	BB	BB	BB	AA	BB	BB	BB	BB	BB	BB	BB	BB	BB	BB	AA	BB	AA	BB	AA	AA	AA	BB	BB	AA	BB	AA	AA	AA	AA	AA	AA
BgChr9_180290:894:5	894	5	BB	AA	BB	BB	AA	AA	AA	AA	BB	BB	BB	BB	BB	BB	AA	AA	BB	BB	BB	AA	BB	BB	BB	BB	BB	BB	BB	BB	BB	BB	AA	BB	AA	BB	AA	AA	AA	BB	BB	AA	BB	AA	AA	AA	AA	AA	AA
BgChr9_192135:6551:3	6551	3	BB	AA	BB	BB	AA	AA	AA	AA	BB	BB	BB	BB	BB	BB	AA	AA	BB	BB	BB	AA	BB	BB	BB	BB	BB	BB	BB	BB	BB	BB	AA	BB	AA	BB	AA	AA	AA	BB	BB	AA	BB	AA	AA	AA	AA	AA	AA
BgChr9_203327:21906:25	21906	25	BB	AA	BB	BB	AA	AA	AA	AA	BB	BB	BB	BB	BB	BB	AA	AA	BB	BB	BB	AA	BB	BB	BB	BB	BB	BB	BB	BB	BB	BB	AA	BB	AA	BB	AA	AA	AA	BB	BB	AA	BB	AA	AA	AA	AA	AA	AA
BgChr9_231429:8749:4	8749	4	BB	AA	BB	BB	AA	AA	AA	AA	BB	BB	BB	BB	BB	BB	AA	AA	BB	BB	BB	AA	BB	BB	BB	BB	BB	BB	BB	BB	BB	BB	AA	BB	AA	BB	AA	AA	AA	BB	BB	AA	BB	AA	AA	AA	AA	AA	AA
BgChr9_243952:2903:6	2903	6	BB	AA	BB	BB	AA	AA	AA	AA	BB	BB	BB	BB	BB	BB	AA	AA	BB	BB	BB	AA	BB	BB	BB	BB	BB	BB	BB	BB	BB	BB	AA	BB	AA	BB	AA	AA	AA	BB	BB	AA	BB	AA	AA	AA	AA	AA	AA
BgChr9_261206:9778:3	9778	3	BB	AA	BB	BB	AA	AA	AA	AA	BB	BB	BB	BB	BB	BB	AA	AA	BB	BB	BB	AA	BB	BB	BB	BB	BB	BB	BB	BB	BB	BB	AA	BB	AA	BB	AA	AA	AA	BB	BB	AA	BB	AA	AA	AA	AA	AA	AA
BgChr9_275502:4887:4	4887	4	BB	AA	BB	BB	AA	AA	AA	AA	BB	BB	BB	BB	BB	BB	AA	AA	BB	BB	BB	AA	BB	BB	BB	BB	BB	BB	BB	BB	BB	BB	AA	BB	AA	BB	AA	AA	AA	BB	BB	AA	BB	AA	AA	AA	AA	AA	AA
BgChr9_285791:8544:10	8544	10	BB	AA	BB	BB	AA	AA	AA	AA	BB	BB	BB	BB	BB	BB	AA	AA	BB	BB	BB	AA	BB	BB	BB	BB	BB	BB	BB	BB	BB	BB	AA	BB	AA	BB	AA	AA	AA	BB	BB	AA	BB	AA	AA	AA	AA	AA	AA
BgChr9_297417:6971:2	6971	2	BB	AA	BB	BB	AA	AA	AA	AA	BB	BB	BB	BB	BB	BB	AA	AA	BB	BB	BB	AA	BB	BB	BB	BB	BB	BB	BB	BB	BB	BB	AA	BB	AA	BB	AA	AA	AA	BB	BB	AA	BB	AA	AA	AA	AA	AA	AA
BgChr9_318748:9472:3	9472	3	BB	AA	BB	BB	AA	AA	AA	AA	BB	BB	BB	BB	BB	BB	AA	AA	BB	BB	BB	AA	BB	BB	BB	BB	BB	BB	BB	BB	BB	BB	AA	BB	AA	BB	AA	AA	AA	BB	BB	AA	BB	AA	AA	AA	AA	AA	AA
BgChr9_329366:7013:4	7013	4	BB	AA	BB	BB	AA	AA	AA	AA	BB	BB	BB	BB	BB	BB	AA	AA	BB	BB	BB	AA	BB	BB	BB	BB	BB	BB	BB	BB	BB	BB	AA	BB	AA	BB	AA	AA	AA	BB	BB	AA	BB	AA	AA	AA	AA	AA	AA
BgChr9_355079:6940:2	6940	2	BB	AA	BB	BB	AA	AA	AA	AA	BB	BB	BB	BB	BB	BB	AA	AA	BB	BB	BB	AA	BB	BB	BB	BB	BB	BB	BB	BB	BB	BB	AA	BB	AA	BB	AA	AA	AA	BB	BB	AA	BB	AA	AA	AA	AA	AA	AA
BgChr9_366928:7787:3	7787	3	BB	AA	BB	BB	AA	AA	AA	AA	BB	BB	BB	BB	BB	BB	AA	AA	BB	BB	BB	AA	BB	BB	BB	BB	BB	BB	BB	BB	BB	BB	AA	BB	AA	BB	AA	AA	AA	BB	BB	AA	BB	AA	AA	AA	AA	AA	AA
BgChr9_380938:9974:9	9974	9	BB	AA	BB	BB	AA	AA	AA	AA	BB	BB	BB	BB	BB	BB	AA	AA	BB	BB	BB	AA	BB	BB	BB	BB	BB	BB	BB	BB	BB	BB	AA	BB	AA	BB	AA	AA	AA	BB	BB	AA	BB	AA	AA	AA	AA	AA	AA
BgChr9_391006:7242:6	7242	6	BB	AA	BB	BB	AA	AA	AA	AA	BB	BB	BB	BB	BB	BB	AA	AA	BB	BB	BB	AA	BB	BB	BB	BB	BB	BB	BB	BB	BB	BB	AA	BB	AA	BB	AA	AA	AA	BB	BB	AA	BB	AA	AA	AA	AA	AA	AA
BgChr9_406562:7725:9	7725	9	BB	AA	BB	BB	AA	AA	AA	AA	BB	BB	BB	BB	BB	BB	AA	AA	BB	BB	BB	AA	BB	BB	BB	BB	BB	BB	BB	BB	BB	BB	AA	BB	AA	BB	AA	AA	AA	BB	BB	AA	BB	AA	AA	AA	AA	AA	AA
BgChr9_417006:211:2	211	2	BB	AA	BB	BB	AA	AA	AA	AA	BB	BB	BB	BB	BB	BB	AA	AA	BB	BB	BB	AA	BB	BB	BB	BB	BB	BB	BB	BB	BB	BB	AA	BB	AA	BB	AA	AA	AA	BB	BB	AA	BB	AA	AA	AA	AA	AA	AA
BgChr9_428426:235:2	235	2	BB	AA	BB	BB	AA	AA	AA	AA	BB	BB	BB	BB	BB	BB	AA	AA	BB	BB	BB	AA	BB	BB	BB	BB	BB	BB	BB	BB	BB	BB	AA	BB	AA	BB	AA	AA	AA	BB	BB	AA	BB	AA	AA	AA	AA	AA	AA
BgChr9_449725:4475:2	4475	2	BB	AA	BB	BB	AA	AA	AA	AA	BB	BB	BB	BB	BB	BB	AA	AA	BB	BB	BB	AA	BB	BB	BB	BB	BB	BB	BB	BB	BB	BB	AA	BB	AA	BB	AA	AA	AA	BB	BB	AA	BB	AA	AA	AA	AA	AA	AA
BgChr9_465936:9101:3	9101	3	BB	AA	BB	BB	AA	AA	AA	AA	BB	BB	BB	BB	BB	BB	AA	AA	BB	BB	BB	AA	BB	BB	BB	BB	BB	BB	BB	BB	BB	BB	AA	BB	AA	BB	AA	AA	AA	BB	BB	AA	BB	AA	AA	AA	AA	AA	AA
BgChr9_490095:1:1	1	1	BB	AA	BB	BB	AA	AA	AA	AA	BB	BB	BB	BB	BB	BB	AA	AA	BB	BB	BB	AA	BB	BB	BB	BB	BB	BB	BB	BB	BB	BB	AA	BB	AA	BB	AA	AA	AA	BB	BB	AA	BB	AA	AA	AA	AA	AA	AA
BgChr9_503017:9262:6	9262	6	BB	AA	BB	BB	AA	AA	AA	AA	BB	BB	BB	BB	BB	BB	AA	AA	BB	BB	BB	AA	BB	BB	BB	BB	BB	BB	BB	BB	BB	BB	AA	BB	AA	BB	AA	AA	AA	BB	BB	AA	BB	AA	AA	AA	AA	AA	AA
BgChr9_516319:7696:4	7696	4	BB	AA	BB	BB	AA	AA	AA	AA	BB	BB	BB	BB	BB	BB	AA	AA	BB	BB	BB	AA	BB	BB	BB	BB	BB	BB	BB	BB	BB	BB	AA	BB	AA	BB	AA	AA	AA	BB	BB	AA	BB	AA	AA	AA	AA	AA	AA
BgChr9_529990:6616:6	6616	6	BB	AA	BB	BB	AA	AA	AA	AA	BB	BB	BB	BB	BB	BB	AA	AA	BB	BB	BB	AA	BB	BB	BB	BB	BB	BB	BB	BB	BB	BB	AA	BB	AA	BB	AA	AA	AA	BB	BB	AA	BB	AA	AA	AA	AA	AA	AA
BgChr9_542199:1:1	1	1	BB	AA	BB	BB	AA	AA	AA	AA	BB	BB	BB	BB	BB	BB	AA	AA	BB	BB	BB	AA	BB	BB	BB	BB	BB	BB	BB	BB	BB	BB	AA	BB	AA	BB	AA	AA	AA	BB	BB	AA	BB	AA	AA	AA	AA	AA	AA
BgChr9_566742:921:3	921	3	BB	AA	BB	BB	AA	AA	AA	AA	BB	BB	BB	BB	BB	BB	AA	AA	BB	BB	BB	AA	BB	BB	BB	BB	BB	BB	BB	BB	BB	BB	AA	BB	AA	BB	AA	AA	AA	BB	BB	AA	BB	AA	AA	AA	AA	AA	AA
BgChr9_580540:16249:35	16249	35	BB	AA	BB	BB	AA	AA	AA	AA	BB	BB	BB	BB	BB	BB	AA	AA	BB	BB	BB	AA	BB	BB	BB	BB	BB	BB	BB	BB	BB	BB	AA	BB	AA	BB	AA	AA	AA	BB	BB	AA	BB	AA	AA	AA	AA	AA	AA
BgChr9_604291:7111:12	7111	12	BB	AA	BB	BB	AA	AA	AA	AA	BB	BB	BB	BB	BB	BB	AA	AA	BB	BB	BB	AA	BB	BB	BB	BB	BB	BB	BB	BB	BB	BB	AA	BB	AA	BB	AA	AA	AA	BB	BB	AA	BB	AA	AA	AA	AA	AA	AA
BgChr9_616744:26741:47	26741	47	BB	AA	BB	BB	AA	AA	AA	AA	BB	BB	BB	BB	BB	BB	AA	AA	BB	BB	BB	AA	BB	BB	BB	BB	BB	BB	BB	BB	BB	BB	AA	BB	AA	BB	AA	AA	AA	BB	BB	AA	BB	AA	AA	AA	AA	AA	AA
BgChr9_656228:1:1	1	1	BB	AA	BB	BB	AA	AA	AA	AA	BB	BB	BB	BB	BB	BB	AA	AA	BB	BB	BB	AA	BB	BB	BB	BB	BB	BB	BB	BB	BB	BB	AA	BB	AA	BB	AA	AA	AA	BB	BB	AA	BB	AA	AA	AA	AA	AA	AA
BgChr9_667279:1:1	1	1	BB	AA	BB	BB	AA	AA	AA	AA	BB	BB	BB	BB	BB	BB	AA	AA	BB	BB	BB	AA	BB	BB	BB	BB	BB	BB	BB	BB	BB	BB	AA	BB	AA	BB	AA	AA	AA	BB	BB	AA	BB	AA	AA	AA	AA	AA	AA
BgChr9_700970:1:1	1	1	BB	AA	BB	BB	AA	AA	AA	AA	BB	BB	BB	BB	BB	BB	AA	AA	BB	BB	BB	AA	BB	BB	BB	BB	BB	BB	BB	BB	BB	BB	AA	BB	AA	BB	AA	AA	AA	BB	BB	AA	BB	AA	AA	AA	AA	AA	AA
BgChr9_714059:7862:6	7862	6	BB	AA	BB	BB	AA	AA	AA	AA	BB	BB	BB	BB	BB	BB	AA	AA	BB	BB	BB	AA	BB	BB	BB	BB	BB	BB	BB	BB	BB	BB	AA	BB	AA	BB	AA	AA	AA	BB	BB	AA	BB	AA	AA	AA	AA	AA	AA
BgChr9_735234:8381:14	8381	14	BB	AA	BB	BB	AA	AA	AA	AA	BB	BB	BB	BB	BB	BB	AA	AA	BB	BB	BB	AA	BB	BB	BB	BB	BB	BB	BB	BB	BB	BB	AA	BB	AA	BB	AA	AA	AA	BB	BB	AA	BB	AA	AA	AA	AA	AA	AA
BgChr9_747511:30863:48	30863	48	BB	AA	BB	BB	AA	AA	AA	AA	BB	BB	BB	BB	BB	BB	AA	AA	BB	BB	BB	AA	BB	BB	BB	BB	BB	BB	BB	BB	BB	BB	AA	BB	AA	BB	AA	AA	AA	BB	BB	AA	BB	AA	AA	AA	AA	AA	AA
BgChr9_780970:7258:4	7258	4	BB	AA	BB	BB	AA	AA	AA	AA	BB	BB	BB	BB	BB	BB	AA	AA	BB	BB	BB	AA	BB	BB	BB	BB	BB	BB	BB	BB	BB	BB	AA	BB	AA	BB	AA	AA	AA	BB	BB	AA	BB	AA	AA	AA	AA	AA	AA
BgChr9_792023:20533:13	20533	13	BB	AA	BB	BB	AA	AA	AA	AA	BB	BB	BB	BB	BB	BB	AA	AA	BB	BB	BB	AA	BB	BB	BB	BB	BB	BB	BB	BB	BB	BB	AA	BB	AA	BB	AA	AA	AA	BB	BB	AA	BB	AA	AA	AA	AA	AA	AA
BgChr9_812617:8809:14	8809	14	BB	AA	BB	BB	AA	AA	AA	AA	BB	BB	BB	BB	BB	BB	AA	AA	BB	BB	BB	AA	BB	BB	BB	BB	BB	BB	BB	BB	BB	BB	AA	BB	AA	BB	AA	AA	AA	BB	BB	AA	BB	AA	AA	AA	AA	AA	AA
BgChr9_834254:41185:275	41185	275	BB	AA	BB	BB	AA	AA	AA	AA	BB	BB	BB	BB	BB	BB	AA	AA	BB	BB	BB	AA	BB	BB	BB	BB	BB	BB	BB	BB	BB	BB	AA	BB	AA	BB	AA	AA	AA	BB	BB	AA	BB	AA	AA	AA	AA	AA	AA
BgChr9_875453:76450:1093	76450	1093	BB	AA	BB	BB	AA	AA	AA	AA	BB	BB	BB	BB	BB	BB	AA	AA	BB	BB	BB	AA	BB	BB	BB	BB	BB	BB	BB	BB	BB	BB	AA	BB	AA	BB	AA	AA	AA	BB	BB	BB	BB	AA	AA	AA	AA	AA	AA
BgChr9_952169:311872:4620	311872	4620	BB	AA	BB	BB	AA	AA	AA	AA	BB	BB	BB	BB	BB	BB	AA	BB	BB	BB	BB	AA	BB	BB	BB	BB	BB	BB	BB	BB	BB	BB	AA	BB	AA	BB	AA	AA	AA	BB	BB	BB	BB	AA	AA	AA	AA	AA	AA
BgChr9_1264690:280475:3559	280475	3559	BB	AA	BB	BB	AA	AA	AA	BB	BB	BB	BB	BB	BB	BB	AA	BB	BB	BB	BB	AA	BB	BB	BB	BB	BB	BB	BB	BB	BB	BB	AA	BB	AA	BB	AA	AA	BB	BB	BB	BB	BB	AA	AA	AA	BB	AA	AA
BgChr9_1546047:9891:33	9891	33	BB	AA	BB	BB	AA	AA	AA	BB	BB	BB	BB	BB	BB	BB	AA	BB	BB	BB	BB	AA	BB	BB	BB	BB	BB	BB	BB	BB	BB	BB	AA	BB	AA	BB	AA	AA	BB	BB	BB	BB	BB	AA	AA	AA	BB	AA	AA
BgChr9_1556263:8235:66	8235	66	BB	AA	BB	BB	AA	AA	AA	BB	BB	BB	BB	BB	BB	BB	AA	BB	BB	BB	BB	AA	BB	BB	BB	BB	BB	BB	BB	BB	BB	BB	AA	BB	AA	BB	AA	AA	BB	BB	BB	BB	BB	AA	AA	AA	BB	AA	AA
BgChr9_1566643:6570:23	6570	23	BB	AA	BB	BB	AA	AA	AA	BB	BB	BB	BB	BB	BB	BB	AA	BB	BB	BB	BB	AA	BB	BB	BB	BB	BB	BB	BB	BB	BB	BB	AA	BB	AA	BB	AA	AA	BB	BB	BB	BB	BB	AA	AA	AA	BB	AA	AA
BgChr9_1578671:1:1	1	1	BB	AA	BB	BB	AA	AA	AA	BB	BB	BB	BB	BB	BB	BB	AA	BB	BB	BB	BB	AA	BB	BB	BB	BB	BB	BB	BB	BB	BB	BB	AA	BB	AA	BB	AA	AA	BB	BB	BB	BB	BB	AA	AA	AA	BB	AA	AA
BgChr9_1589869:9656:19	9656	19	BB	AA	BB	BB	AA	AA	AA	BB	BB	BB	BB	BB	BB	BB	AA	BB	BB	BB	BB	AA	BB	BB	BB	BB	BB	BB	BB	BB	BB	BB	AA	BB	AA	BB	AA	AA	BB	BB	BB	BB	BB	AA	AA	AA	BB	AA	AA
BgChr9_1600484:22812:157	22812	157	BB	AA	BB	BB	AA	AA	AA	BB	BB	BB	BB	BB	BB	BB	AA	BB	BB	BB	BB	AA	BB	BB	BB	BB	BB	BB	BB	BB	BB	BB	AA	BB	AA	BB	AA	AA	BB	BB	BB	BB	BB	AA	AA	AA	BB	AA	AA
BgChr9_1623459:35498:191	35498	191	BB	AA	BB	BB	AA	AA	AA	BB	BB	BB	BB	BB	BB	BB	AA	BB	BB	BB	BB	AA	BB	BB	BB	BB	BB	BB	BB	BB	BB	BB	AA	BB	AA	BB	AA	AA	BB	BB	BB	BB	BB	AA	AA	AA	BB	AA	AA
BgChr9_1662571:18306:246	18306	246	BB	AA	BB	BB	AA	AA	AA	BB	BB	BB	BB	BB	BB	BB	AA	BB	BB	BB	BB	AA	BB	BB	BB	BB	BB	BB	BB	BB	BB	BB	AA	BB	AA	BB	AA	AA	BB	BB	BB	BB	BB	AA	AA	AA	BB	AA	AA
BgChr9_1685508:4615:13	4615	13	BB	AA	BB	BB	AA	AA	AA	BB	BB	BB	BB	BB	BB	BB	AA	BB	BB	BB	BB	AA	BB	BB	BB	BB	BB	BB	BB	BB	BB	BB	AA	BB	AA	BB	AA	AA	BB	BB	BB	BB	BB	AA	AA	AA	BB	AA	AA
BgChr9_1697470:156529:1910	156529	1910	BB	AA	BB	BB	AA	AA	AA	BB	BB	BB	BB	BB	BB	BB	AA	BB	BB	BB	BB	AA	BB	BB	BB	BB	BB	BB	BB	BB	BB	BB	AA	BB	AA	BB	AA	AA	BB	BB	BB	BB	BB	AA	AA	AA	BB	AA	AA
BgChr9_1868153:891:3	891	3	BB	AA	BB	BB	AA	AA	AA	BB	BB	BB	BB	BB	BB	BB	AA	BB	BB	BB	BB	AA	BB	BB	BB	BB	BB	BB	BB	BB	BB	BB	AA	BB	AA	BB	AA	AA	BB	BB	BB	BB	BB	AA	AA	AA	BB	AA	AA
BgChr9_1884433:773:23	773	23	BB	AA	BB	BB	AA	AA	AA	BB	BB	BB	BB	BB	BB	BB	AA	BB	BB	BB	BB	AA	BB	BB	BB	BB	BB	BB	BB	BB	BB	BB	AA	BB	AA	BB	AA	AA	BB	BB	BB	BB	BB	AA	AA	AA	BB	AA	AA
BgChr9_1909194:9013:24	9013	24	BB	AA	BB	BB	AA	AA	AA	BB	BB	BB	BB	BB	BB	BB	AA	BB	BB	BB	BB	AA	BB	BB	BB	BB	BB	BB	BB	BB	BB	BB	AA	BB	AA	BB	AA	AA	BB	BB	BB	BB	BB	AA	AA	AA	BB	AA	AA
BgChr9_1919425:245490:3584	245490	3584	BB	AA	BB	BB	AA	AA	AA	BB	BB	BB	BB	BB	BB	BB	AA	BB	BB	BB	BB	AA	BB	BB	BB	BB	BB	BB	BB	BB	BB	BB	AA	BB	AA	BB	AA	AA	BB	BB	BB	BB	BB	AA	AA	AA	BB	AA	AA
BgChr9_2164935:2201303:30036	2201303	30036	BB	AA	BB	BB	AA	BB	AA	BB	BB	BB	BB	BB	BB	BB	BB	BB	BB	BB	BB	BB	BB	BB	BB	BB	BB	BB	BB	BB	BB	BB	AA	BB	AA	BB	AA	BB	BB	BB	BB	BB	BB	AA	AA	AA	BB	AA	AA
BgChr9_4367086:502453:7309	502453	7309	BB	AA	BB	BB	AA	BB	AA	BB	BB	BB	BB	BB	BB	BB	BB	BB	BB	BB	BB	BB	BB	BB	AA	BB	BB	BB	BB	BB	BB	BB	AA	BB	AA	BB	AA	BB	BB	BB	BB	BB	BB	AA	AA	AA	BB	AA	AA
BgChr9_4870189:789138:10566	789138	10566	BB	AA	BB	BB	AA	BB	AA	BB	BB	BB	BB	BB	BB	BB	BB	BB	BB	BB	BB	BB	BB	BB	AA	BB	BB	BB	BB	BB	BB	BB	AA	BB	AA	BB	AA	BB	-	BB	BB	BB	BB	AA	AA	AA	BB	AA	AA
BgChr9_5659570:9969:161	9969	161	BB	AA	BB	BB	AA	BB	AA	BB	-	BB	BB	BB	-	BB	BB	BB	BB	BB	BB	BB	BB	BB	AA	BB	BB	BB	BB	BB	BB	BB	AA	BB	AA	BB	AA	BB	-	BB	BB	BB	BB	AA	BB	AA	BB	AA	AA
BgChr9_5669571:9817:214	9817	214	BB	AA	BB	BB	AA	BB	AA	BB	AA	BB	BB	BB	AA	BB	BB	BB	BB	BB	BB	BB	BB	BB	AA	BB	BB	BB	BB	BB	BB	BB	AA	BB	AA	BB	AA	BB	-	BB	BB	BB	BB	AA	BB	AA	BB	AA	AA
BgChr9_5679629:720781:9202	720781	9202	BB	AA	BB	BB	-	BB	AA	BB	AA	BB	BB	BB	AA	BB	BB	BB	BB	BB	BB	BB	BB	BB	AA	BB	BB	BB	BB	BB	BB	BB	AA	BB	AA	BB	AA	BB	-	BB	BB	BB	BB	AA	BB	AA	BB	AA	AA
BgChr9_6410605:1:1	1	1	BB	AA	BB	BB	BB	BB	AA	BB	AA	BB	BB	BB	AA	BB	BB	BB	BB	BB	BB	BB	BB	BB	AA	BB	BB	BB	BB	BB	BB	BB	AA	BB	AA	BB	AA	BB	-	BB	BB	BB	BB	AA	BB	AA	BB	AA	BB
BgChr9_6528039:128094:2252	128094	2252	BB	AA	BB	BB	BB	BB	BB	BB	AA	BB	BB	BB	AA	BB	BB	BB	BB	BB	BB	BB	BB	AA	AA	BB	BB	BB	BB	BB	BB	BB	AA	BB	AA	BB	AA	BB	AA	BB	BB	BB	BB	AA	BB	AA	AA	AA	BB
BgChr9_6659517:965967:10308	965967	10308	BB	AA	BB	BB	BB	BB	BB	BB	AA	BB	BB	BB	AA	BB	BB	BB	BB	AA	BB	BB	AA	AA	AA	BB	BB	BB	BB	BB	BB	BB	AA	BB	AA	BB	AA	BB	AA	BB	BB	BB	BB	AA	BB	AA	AA	AA	BB
BgChr9_7625505:172973:2648	172973	2648	BB	AA	BB	BB	BB	BB	BB	BB	AA	BB	BB	BB	AA	AA	BB	BB	BB	AA	BB	BB	AA	AA	AA	BB	BB	BB	BB	BB	BB	BB	AA	BB	AA	BB	AA	BB	AA	BB	BB	BB	BB	AA	BB	-	AA	AA	BB
BgChr9_7798603:29805:450	29805	450	BB	AA	BB	BB	BB	BB	BB	BB	AA	BB	BB	BB	AA	AA	BB	AA	BB	AA	BB	BB	AA	AA	AA	BB	BB	BB	BB	BB	BB	BB	BB	BB	AA	BB	BB	BB	AA	BB	BB	BB	BB	AA	BB	-	AA	AA	BB
BgChr9_7829251:216180:2758	216180	2758	BB	AA	BB	BB	BB	BB	BB	BB	AA	BB	BB	BB	AA	AA	BB	AA	BB	AA	BB	BB	AA	AA	AA	BB	BB	BB	BB	BB	BB	BB	BB	BB	AA	BB	BB	BB	AA	BB	BB	BB	BB	AA	BB	-	AA	AA	BB
BgChr9_8046135:1293731:19584	1293731	19584	BB	AA	BB	BB	BB	BB	BB	BB	AA	BB	BB	BB	AA	BB	BB	AA	BB	AA	BB	BB	AA	AA	AA	BB	BB	BB	BB	BB	BB	BB	BB	BB	AA	BB	BB	BB	AA	BB	BB	BB	BB	AA	BB	-	AA	AA	BB
BgChr9_9340494:42886:625	42886	625	BB	AA	BB	BB	BB	BB	BB	BB	AA	BB	BB	BB	AA	BB	BB	AA	BB	AA	BB	BB	AA	AA	BB	BB	BB	BB	BB	BB	BB	BB	BB	BB	AA	BB	BB	BB	AA	BB	BB	BB	BB	AA	BB	-	AA	AA	BB
BgChr9_9383419:1185197:16056	1185197	16056	BB	AA	BB	BB	BB	BB	BB	BB	AA	BB	BB	BB	AA	BB	BB	AA	BB	AA	BB	BB	AA	AA	BB	BB	BB	BB	BB	BB	BB	BB	BB	BB	AA	BB	BB	BB	AA	BB	BB	BB	BB	AA	BB	-	AA	AA	BB
BgChr9_10575959:1057432:11740	1057432	11740	BB	AA	BB	BB	BB	BB	BB	BB	AA	BB	BB	BB	AA	BB	BB	AA	BB	AA	BB	BB	AA	AA	BB	BB	BB	BB	BB	BB	BB	BB	BB	BB	AA	BB	BB	BB	AA	BB	BB	BB	BB	AA	BB	-	AA	AA	BB
BgChr9_11636303:724088:10426	724088	10426	BB	AA	BB	BB	BB	BB	BB	BB	AA	BB	BB	BB	AA	BB	BB	AA	BB	AA	BB	BB	AA	AA	BB	BB	BB	BB	BB	BB	BB	BB	BB	BB	AA	BB	BB	BB	AA	BB	BB	BB	BB	AA	BB	-	AA	AA	BB
BgChr9_12362670:2713102:25164	2713102	25164	BB	AA	BB	BB	BB	BB	BB	BB	AA	BB	BB	BB	AA	BB	BB	AA	BB	AA	BB	BB	AA	AA	BB	BB	BB	BB	BB	BB	BB	BB	BB	BB	AA	BB	BB	BB	AA	BB	BB	BB	BB	AA	BB	-	BB	AA	BB
BgChr9_15094273:12092167:66133	12092167	66133	BB	AA	BB	BB	BB	BB	BB	BB	AA	BB	BB	BB	AA	BB	BB	AA	BB	AA	BB	BB	AA	AA	BB	BB	BB	BB	BB	BB	BB	BB	BB	BB	AA	BB	BB	BB	AA	BB	BB	BB	BB	AA	BB	-	BB	AA	BB
BgChr9_27186508:2414814:19385	2414814	19385	BB	AA	BB	BB	BB	BB	BB	BB	AA	BB	BB	BB	AA	BB	BB	AA	BB	AA	BB	BB	AA	AA	BB	BB	BB	BB	BB	BB	BB	BB	BB	BB	BB	BB	BB	BB	AA	BB	BB	BB	BB	AA	BB	BB	BB	AA	BB
BgChr9_29602603:4493331:46383	4493331	46383	BB	AA	BB	BB	BB	BB	BB	BB	AA	BB	BB	BB	AA	AA	BB	AA	BB	AA	BB	BB	AA	AA	BB	BB	BB	BB	BB	BB	BB	BB	BB	BB	BB	BB	BB	BB	AA	BB	BB	BB	BB	AA	BB	BB	BB	AA	BB
BgChr9_34096041:972921:12719	972921	12719	BB	AA	BB	BB	BB	BB	BB	BB	AA	BB	BB	BB	AA	AA	BB	AA	BB	AA	BB	BB	AA	AA	BB	BB	BB	BB	BB	BB	BB	BB	BB	BB	AA	BB	BB	BB	AA	BB	BB	BB	BB	AA	BB	BB	BB	AA	BB
BgChr9_35072355:592646:7171	592646	7171	BB	AA	BB	AA	BB	BB	BB	BB	AA	BB	BB	BB	AA	AA	BB	AA	BB	AA	BB	BB	AA	AA	BB	BB	BB	BB	BB	BB	BB	BB	BB	BB	AA	BB	BB	BB	AA	BB	BB	BB	BB	AA	BB	BB	BB	AA	BB
BgChr9_35665688:800661:7427	800661	7427	BB	AA	BB	AA	BB	BB	BB	BB	AA	BB	BB	BB	AA	AA	BB	AA	BB	AA	BB	BB	AA	AA	BB	BB	BB	BB	BB	BB	BB	BB	BB	BB	AA	AA	BB	BB	AA	BB	BB	BB	BB	AA	BB	BB	BB	AA	BB
BgChr9_36470146:164760:2329	164760	2329	BB	AA	BB	AA	BB	BB	BB	BB	AA	AA	BB	BB	AA	AA	BB	AA	BB	AA	BB	BB	AA	AA	BB	BB	BB	BB	BB	BB	BB	BB	BB	BB	AA	AA	BB	BB	AA	BB	BB	BB	BB	AA	BB	BB	BB	AA	BB
BgChr9_36635479:82840:1108	82840	1108	BB	AA	BB	AA	BB	BB	BB	BB	AA	AA	BB	BB	AA	AA	BB	AA	BB	AA	BB	BB	AA	AA	BB	BB	BB	BB	BB	BB	BB	BB	BB	BB	AA	AA	BB	BB	AA	BB	BB	BB	BB	AA	BB	BB	BB	AA	BB
BgChr9_36718343:888065:13462	888065	13462	BB	AA	BB	AA	BB	BB	BB	AA	AA	AA	BB	BB	AA	AA	BB	AA	BB	AA	BB	BB	AA	AA	BB	BB	BB	BB	BB	BB	BB	BB	BB	BB	AA	AA	BB	BB	AA	BB	BB	BB	BB	AA	BB	BB	BB	AA	BB
BgChr9_37606678:103901:720	103901	720	BB	AA	BB	AA	BB	BB	BB	AA	AA	AA	BB	BB	AA	AA	BB	AA	BB	AA	BB	BB	AA	AA	BB	BB	BB	BB	BB	BB	BB	BB	BB	BB	AA	AA	BB	BB	AA	AA	BB	BB	BB	AA	BB	BB	BB	AA	BB
BgChr9_37710756:612487:8439	612487	8439	BB	AA	BB	AA	BB	BB	BB	AA	AA	AA	BB	BB	AA	AA	BB	AA	BB	AA	BB	BB	AA	AA	BB	BB	BB	BB	BB	BB	BB	BB	BB	BB	AA	AA	BB	BB	AA	AA	BB	BB	BB	AA	BB	BB	BB	AA	BB
BgChr9_38323319:330918:6408	330918	6408	BB	AA	BB	AA	BB	BB	BB	AA	AA	AA	BB	BB	AA	AA	BB	AA	BB	AA	BB	BB	AA	AA	BB	BB	BB	BB	AA	AA	BB	BB	BB	BB	AA	AA	BB	BB	AA	AA	BB	BB	BB	AA	BB	BB	BB	AA	BB
BgChr9_38654357:225265:5137	225265	5137	BB	AA	-	AA	BB	BB	BB	AA	AA	AA	BB	BB	AA	AA	BB	AA	BB	AA	BB	BB	AA	AA	BB	BB	BB	BB	AA	AA	BB	BB	BB	BB	AA	AA	BB	BB	AA	AA	BB	BB	BB	AA	BB	BB	BB	AA	BB
BgChr9_38880769:1416154:21477	1416154	21477	BB	AA	-	AA	BB	BB	BB	AA	AA	AA	BB	BB	AA	AA	BB	AA	BB	AA	BB	BB	AA	AA	BB	BB	BB	BB	AA	AA	BB	BB	BB	BB	AA	AA	BB	BB	AA	AA	BB	BB	BB	AA	BB	BB	BB	AA	BB
BgChr9_40302055:546069:8047	546069	8047	BB	AA	BB	BB	BB	BB	BB	AA	AA	AA	BB	BB	AA	AA	BB	AA	BB	AA	BB	BB	AA	AA	BB	BB	BB	BB	AA	AA	BB	BB	BB	BB	AA	AA	BB	BB	AA	AA	BB	BB	BB	AA	BB	BB	BB	AA	BB
BgChr9_40848385:1627858:25599	1627858	25599	BB	AA	BB	BB	BB	BB	BB	AA	BB	AA	BB	BB	BB	AA	BB	AA	BB	AA	BB	BB	AA	AA	BB	BB	BB	BB	AA	AA	BB	BB	BB	BB	AA	AA	BB	BB	AA	AA	BB	BB	BB	AA	BB	BB	BB	AA	BB
BgChr9_42481154:212570:3810	212570	3810	BB	AA	BB	BB	BB	BB	BB	AA	BB	AA	BB	BB	BB	AA	BB	AA	BB	AA	BB	BB	AA	AA	BB	BB	BB	BB	AA	AA	BB	BB	BB	-	AA	AA	BB	BB	AA	AA	BB	BB	BB	AA	BB	AA	BB	AA	AA
BgChr9_42693869:246726:4719	246726	4719	BB	AA	BB	BB	BB	BB	BB	AA	BB	AA	BB	BB	BB	AA	BB	AA	BB	BB	BB	BB	BB	AA	AA	BB	BB	BB	AA	AA	BB	BB	BB	-	AA	AA	BB	BB	AA	AA	BB	BB	BB	AA	BB	AA	BB	AA	AA
BgChr9_42940836:652398:10742	652398	10742	BB	AA	BB	BB	BB	BB	AA	AA	BB	AA	BB	BB	BB	AA	BB	AA	BB	BB	BB	BB	BB	AA	AA	BB	BB	BB	AA	AA	BB	BB	BB	-	AA	AA	BB	BB	AA	AA	BB	BB	BB	AA	BB	AA	BB	AA	AA
BgChr9_43593342:151311:2052	151311	2052	BB	AA	AA	BB	BB	BB	AA	AA	BB	AA	BB	BB	BB	AA	BB	AA	BB	BB	BB	BB	BB	AA	AA	BB	BB	BB	AA	AA	BB	AA	BB	-	AA	AA	BB	BB	AA	AA	BB	BB	BB	AA	BB	AA	BB	AA	AA
BgChr9_43802394:728870:8055	728870	8055	BB	AA	AA	BB	BB	BB	AA	AA	BB	AA	BB	AA	BB	AA	BB	AA	BB	BB	BB	BB	BB	AA	AA	BB	BB	BB	AA	AA	BB	AA	BB	-	AA	AA	BB	BB	AA	AA	BB	BB	BB	AA	BB	AA	BB	AA	AA
BgChr9_44531370:16811:283	16811	283	BB	AA	AA	BB	BB	BB	AA	BB	BB	AA	-	AA	BB	AA	BB	AA	BB	BB	BB	BB	BB	AA	AA	BB	BB	BB	AA	AA	BB	AA	BB	-	AA	AA	BB	BB	AA	AA	BB	BB	BB	-	BB	AA	BB	AA	AA
BgChr9_44552954:219132:2464	219132	2464	BB	AA	AA	BB	BB	BB	AA	BB	BB	AA	AA	AA	BB	AA	BB	AA	BB	BB	BB	BB	BB	AA	AA	BB	BB	BB	AA	AA	BB	AA	BB	-	AA	AA	BB	BB	AA	AA	BB	BB	BB	BB	BB	AA	BB	AA	AA
BgChr9_44796678:225511:924	225511	924	BB	AA	AA	BB	BB	BB	AA	BB	BB	AA	AA	AA	BB	AA	BB	AA	BB	BB	BB	BB	BB	AA	AA	BB	BB	BB	AA	AA	BB	AA	BB	-	AA	AA	BB	BB	AA	AA	BB	BB	BB	BB	BB	AA	BB	AA	AA
BgChr9_45022574:149853:1621	149853	1621	BB	AA	AA	BB	BB	BB	AA	BB	BB	AA	AA	AA	BB	AA	BB	AA	BB	BB	BB	BB	BB	AA	AA	BB	BB	BB	AA	AA	BB	AA	BB	-	AA	AA	BB	BB	AA	AA	BB	BB	BB	BB	BB	AA	BB	AA	AA
BgChr9_45173204:9915:100	9915	100	BB	AA	AA	BB	BB	BB	AA	BB	BB	AA	AA	AA	BB	AA	BB	AA	BB	BB	BB	BB	BB	AA	AA	BB	BB	BB	AA	AA	BB	AA	BB	-	AA	AA	BB	BB	AA	AA	BB	BB	BB	BB	BB	AA	BB	AA	AA
BgChr9_45183410:384745:5819	384745	5819	BB	AA	AA	BB	BB	BB	AA	BB	BB	AA	AA	AA	BB	-	BB	AA	BB	BB	-	BB	BB	-	AA	BB	BB	BB	AA	AA	BB	AA	BB	-	AA	AA	BB	BB	AA	AA	-	BB	BB	BB	-	AA	BB	AA	-
BgChr9_45570240:156520:1428	156520	1428	BB	AA	AA	BB	BB	BB	AA	BB	BB	AA	AA	AA	BB	BB	BB	AA	BB	BB	AA	BB	BB	BB	AA	BB	BB	BB	AA	AA	-	AA	BB	-	AA	AA	BB	BB	AA	AA	AA	BB	BB	BB	AA	AA	BB	AA	BB
BgChr9_45736443:356:2	356	2	BB	AA	AA	BB	BB	BB	AA	BB	BB	AA	AA	AA	BB	BB	BB	AA	BB	BB	AA	BB	BB	BB	AA	BB	BB	BB	AA	AA	-	AA	BB	-	AA	AA	BB	BB	AA	AA	AA	BB	BB	BB	AA	AA	BB	AA	BB
BgChr9_45749193:7474:2	7474	2	BB	AA	AA	BB	BB	BB	AA	BB	BB	AA	AA	AA	BB	BB	BB	AA	BB	BB	AA	BB	BB	BB	AA	BB	BB	BB	AA	AA	-	AA	BB	-	AA	AA	BB	BB	AA	AA	AA	BB	BB	BB	AA	AA	BB	AA	BB
BgChr9_45760616:5084:3	5084	3	BB	AA	AA	BB	BB	BB	AA	BB	BB	AA	AA	AA	BB	BB	BB	AA	BB	BB	AA	BB	BB	BB	AA	BB	BB	BB	AA	AA	-	AA	BB	-	AA	AA	BB	BB	AA	AA	AA	BB	BB	BB	AA	AA	BB	AA	BB
BgChr9_45775711:3188:2	3188	2	BB	AA	AA	BB	BB	BB	AA	BB	BB	AA	AA	AA	BB	BB	BB	AA	BB	BB	AA	BB	BB	BB	AA	BB	BB	BB	AA	AA	-	AA	BB	-	AA	AA	BB	BB	AA	AA	AA	BB	BB	BB	AA	AA	BB	AA	BB
BgChr9_45788929:971:3	971	3	BB	AA	AA	BB	BB	BB	AA	BB	BB	AA	AA	AA	BB	BB	BB	AA	BB	BB	AA	BB	BB	BB	AA	BB	BB	BB	AA	AA	-	AA	BB	-	AA	AA	BB	BB	AA	AA	AA	BB	BB	BB	AA	AA	BB	AA	BB
BgChr9_45808914:5793:8	5793	8	BB	AA	AA	BB	BB	BB	AA	BB	BB	AA	AA	AA	BB	BB	BB	AA	BB	BB	AA	BB	BB	BB	AA	BB	BB	BB	AA	AA	-	AA	BB	-	AA	AA	BB	BB	AA	AA	AA	BB	BB	BB	AA	AA	BB	AA	BB
BgChr9_45819161:596:2	596	2	BB	AA	AA	BB	BB	BB	AA	BB	BB	AA	AA	AA	BB	BB	BB	AA	BB	BB	AA	BB	BB	BB	AA	BB	BB	BB	AA	AA	-	AA	BB	-	AA	AA	BB	BB	AA	AA	AA	BB	BB	BB	AA	AA	BB	AA	BB
BgChr9_45864401:7493:5	7493	5	BB	AA	AA	BB	BB	BB	AA	BB	BB	AA	AA	AA	BB	BB	BB	AA	BB	BB	AA	BB	BB	BB	AA	BB	BB	BB	AA	AA	-	AA	BB	-	AA	AA	BB	BB	AA	AA	AA	BB	BB	BB	AA	AA	BB	AA	BB
BgChr9_45884633:9501:2	9501	2	BB	AA	AA	BB	BB	BB	AA	BB	BB	AA	AA	AA	BB	BB	BB	AA	BB	BB	AA	BB	BB	BB	AA	BB	BB	BB	AA	AA	-	AA	BB	-	AA	AA	BB	BB	AA	AA	AA	BB	BB	BB	AA	AA	BB	AA	BB
BgChr9_45903187:8526:3	8526	3	BB	AA	AA	BB	BB	BB	AA	BB	BB	AA	AA	AA	BB	BB	BB	AA	BB	BB	AA	BB	BB	BB	AA	BB	BB	BB	AA	AA	-	AA	BB	-	AA	AA	BB	BB	AA	AA	AA	BB	BB	BB	AA	AA	BB	AA	BB
BgChr9_45917643:9390:3	9390	3	BB	AA	AA	BB	BB	BB	AA	BB	BB	AA	AA	AA	BB	BB	BB	AA	BB	BB	AA	BB	BB	BB	AA	BB	BB	BB	AA	AA	-	AA	BB	-	AA	AA	BB	BB	AA	AA	AA	BB	BB	BB	AA	AA	BB	AA	BB
BgChr9_45940770:9695:2	9695	2	BB	AA	AA	BB	BB	BB	AA	BB	BB	AA	AA	AA	BB	BB	BB	AA	BB	BB	AA	BB	BB	BB	AA	BB	BB	BB	AA	AA	-	AA	BB	-	AA	AA	BB	BB	AA	AA	AA	BB	BB	BB	AA	AA	BB	AA	BB
BgChr9_45959729:1175:2	1175	2	BB	AA	AA	BB	BB	BB	AA	BB	BB	AA	AA	AA	BB	BB	BB	AA	BB	BB	AA	BB	BB	BB	AA	BB	BB	BB	AA	AA	-	AA	BB	-	AA	AA	BB	BB	AA	AA	AA	BB	BB	BB	AA	AA	BB	AA	BB
BgChr9_45974610:9920:3	9920	3	BB	AA	AA	BB	BB	BB	AA	BB	BB	AA	AA	AA	BB	BB	BB	AA	BB	BB	AA	BB	BB	BB	AA	BB	BB	BB	AA	AA	-	AA	BB	-	AA	AA	BB	BB	AA	AA	AA	BB	BB	BB	AA	AA	BB	AA	BB
BgChr9_45987072:6825:4	6825	4	BB	AA	AA	BB	BB	BB	AA	BB	BB	AA	AA	AA	BB	BB	BB	AA	BB	BB	AA	BB	BB	BB	AA	BB	BB	BB	AA	AA	-	AA	BB	-	AA	AA	BB	BB	AA	AA	AA	BB	BB	BB	AA	AA	BB	AA	BB
BgChr9_45997092:8639:5	8639	5	BB	AA	AA	BB	BB	BB	AA	BB	BB	AA	AA	AA	BB	BB	BB	AA	BB	BB	AA	BB	BB	BB	AA	BB	BB	BB	AA	AA	-	AA	BB	-	AA	AA	BB	BB	AA	AA	AA	BB	BB	BB	AA	AA	BB	AA	BB
BgChr9_46010650:1:1	1	1	BB	AA	AA	BB	BB	BB	AA	BB	BB	AA	AA	AA	BB	BB	BB	AA	BB	BB	AA	BB	BB	BB	AA	BB	BB	BB	AA	AA	-	AA	BB	-	AA	AA	BB	BB	AA	AA	AA	BB	BB	BB	AA	AA	BB	AA	BB
BgChr9_46050780:1:1	1	1	BB	AA	AA	BB	BB	BB	AA	BB	BB	AA	AA	AA	BB	BB	BB	AA	BB	BB	AA	BB	BB	BB	AA	BB	BB	BB	AA	AA	-	AA	BB	-	AA	AA	BB	BB	AA	AA	AA	BB	BB	BB	AA	AA	BB	AA	BB
BgChr9_46074559:9477:24	9477	24	BB	AA	AA	BB	BB	BB	AA	BB	BB	AA	AA	AA	BB	BB	BB	AA	BB	BB	AA	BB	BB	BB	AA	BB	BB	BB	AA	AA	-	AA	BB	-	AA	AA	BB	BB	AA	AA	AA	BB	BB	BB	AA	AA	BB	AA	BB
BgChr9_46092589:9105:7	9105	7	BB	AA	AA	BB	BB	BB	AA	BB	BB	AA	AA	AA	BB	BB	BB	AA	BB	BB	AA	BB	BB	BB	AA	BB	BB	BB	AA	AA	-	AA	BB	-	AA	AA	BB	BB	AA	AA	AA	BB	BB	BB	AA	AA	BB	AA	BB
BgChr9_46104245:1:1	1	1	BB	AA	AA	BB	BB	BB	AA	BB	BB	AA	AA	AA	BB	BB	BB	AA	BB	BB	AA	BB	BB	BB	AA	BB	BB	BB	AA	AA	-	AA	BB	-	AA	AA	BB	BB	AA	AA	AA	BB	BB	BB	AA	AA	BB	AA	BB
BgChr9_46116001:7857:3	7857	3	BB	AA	AA	BB	BB	BB	AA	BB	BB	AA	AA	AA	BB	BB	BB	AA	BB	BB	AA	BB	BB	BB	AA	BB	BB	BB	AA	AA	-	AA	BB	-	AA	AA	BB	BB	AA	AA	AA	BB	BB	BB	AA	AA	BB	AA	BB
BgChr9_46129624:5751:2	5751	2	BB	AA	AA	BB	BB	BB	AA	BB	BB	AA	AA	AA	BB	BB	BB	AA	BB	BB	AA	BB	BB	BB	AA	BB	BB	BB	AA	AA	-	AA	BB	-	AA	AA	BB	BB	AA	AA	AA	BB	BB	BB	AA	AA	BB	AA	BB
BgChr9_46142022:9748:6	9748	6	BB	AA	AA	BB	BB	BB	AA	BB	BB	AA	AA	AA	BB	BB	BB	AA	BB	BB	AA	BB	BB	BB	AA	BB	BB	BB	AA	AA	-	AA	BB	-	AA	AA	BB	BB	AA	AA	AA	BB	BB	BB	AA	AA	BB	AA	BB
BgChr9_46153398:9593:17	9593	17	BB	AA	AA	BB	BB	BB	AA	BB	BB	AA	AA	AA	BB	BB	BB	AA	BB	BB	AA	BB	BB	BB	AA	BB	BB	BB	AA	AA	-	AA	BB	-	AA	AA	BB	BB	AA	AA	AA	BB	BB	BB	AA	AA	BB	AA	BB
BgChr9_46172622:7537:4	7537	4	BB	AA	AA	BB	BB	BB	AA	BB	BB	AA	AA	AA	BB	BB	BB	AA	BB	BB	AA	BB	BB	BB	AA	BB	BB	BB	AA	AA	-	AA	BB	-	AA	AA	BB	BB	AA	AA	AA	BB	BB	BB	AA	AA	BB	AA	BB
BgChr9_46188193:1:1	1	1	BB	AA	AA	BB	BB	BB	AA	BB	BB	AA	AA	AA	BB	BB	BB	AA	BB	BB	AA	BB	BB	BB	AA	BB	BB	BB	AA	AA	-	AA	BB	-	AA	AA	BB	BB	AA	AA	AA	BB	BB	BB	AA	AA	BB	AA	BB
BgChr9_46229106:1:1	1	1	BB	AA	AA	BB	BB	BB	AA	BB	BB	AA	AA	AA	BB	BB	BB	AA	BB	BB	AA	BB	BB	BB	AA	BB	BB	BB	AA	AA	-	AA	BB	-	AA	AA	BB	BB	AA	AA	AA	BB	BB	BB	AA	AA	BB	AA	BB
BgChr9_46265923:2022:2	2022	2	BB	AA	AA	BB	BB	BB	AA	BB	BB	AA	AA	AA	BB	BB	BB	AA	BB	BB	AA	BB	BB	BB	AA	BB	BB	BB	AA	AA	-	AA	BB	-	AA	AA	BB	BB	AA	AA	AA	BB	BB	BB	AA	AA	BB	AA	BB
BgChr9_46284597:7816:11	7816	11	BB	AA	AA	BB	BB	BB	AA	BB	BB	AA	AA	AA	BB	BB	BB	AA	BB	BB	AA	BB	BB	BB	AA	BB	BB	BB	AA	AA	-	AA	BB	-	AA	AA	BB	BB	AA	AA	AA	BB	BB	BB	AA	AA	BB	AA	BB
BgChr9_46310802:8824:6	8824	6	BB	AA	AA	BB	BB	BB	AA	BB	BB	AA	AA	AA	BB	BB	BB	AA	BB	BB	AA	BB	BB	BB	AA	BB	BB	BB	AA	AA	-	AA	BB	-	AA	AA	BB	BB	AA	AA	AA	BB	BB	BB	AA	AA	BB	AA	BB
BgChr9_46322926:158:2	158	2	BB	AA	AA	BB	BB	BB	AA	BB	BB	AA	AA	AA	BB	BB	BB	AA	BB	BB	AA	BB	BB	BB	AA	BB	BB	BB	AA	AA	-	AA	BB	-	AA	AA	BB	BB	AA	AA	AA	BB	BB	BB	AA	AA	BB	AA	BB
BgChr9_46341978:8551:9	8551	9	BB	AA	AA	BB	BB	BB	AA	BB	BB	AA	AA	AA	BB	BB	BB	AA	BB	BB	AA	BB	BB	BB	AA	BB	BB	BB	AA	AA	-	AA	BB	-	AA	AA	BB	BB	AA	AA	AA	BB	BB	BB	AA	AA	BB	AA	BB
BgChr9_46365713:410:2	410	2	BB	AA	AA	BB	BB	BB	AA	BB	BB	AA	AA	AA	BB	BB	BB	AA	BB	BB	AA	BB	BB	BB	AA	BB	BB	BB	AA	AA	-	AA	BB	-	AA	AA	BB	BB	AA	AA	AA	BB	BB	BB	AA	AA	BB	AA	BB
BgChr9_46419455:1:1	1	1	BB	AA	AA	BB	BB	BB	AA	BB	BB	AA	AA	AA	BB	BB	BB	AA	BB	BB	AA	BB	BB	BB	AA	BB	BB	BB	AA	AA	AA	AA	BB	-	AA	AA	BB	BB	AA	AA	AA	BB	BB	BB	AA	AA	BB	AA	BB
BgChr9_46442901:1:1	1	1	BB	AA	AA	BB	BB	BB	AA	BB	BB	AA	AA	AA	BB	BB	BB	AA	BB	BB	AA	BB	BB	BB	AA	BB	BB	BB	AA	AA	AA	AA	BB	-	AA	AA	BB	BB	AA	AA	AA	BB	BB	BB	AA	AA	BB	AA	BB
BgChr9_46472607:1:1	1	1	BB	AA	AA	BB	BB	BB	AA	BB	BB	AA	AA	AA	BB	BB	BB	AA	BB	BB	AA	BB	BB	BB	AA	BB	BB	BB	AA	AA	AA	AA	BB	-	AA	AA	BB	BB	AA	AA	AA	BB	BB	BB	AA	AA	BB	AA	BB
BgChr9_46482933:5382:4	5382	4	BB	AA	AA	BB	BB	BB	AA	BB	BB	AA	AA	AA	BB	BB	BB	AA	BB	BB	AA	BB	BB	BB	AA	BB	BB	BB	AA	AA	AA	AA	BB	-	AA	AA	BB	BB	AA	AA	AA	BB	BB	BB	AA	AA	BB	AA	BB
BgChr9_46493386:3156:5	3156	5	BB	AA	AA	BB	BB	BB	AA	BB	BB	AA	AA	AA	BB	BB	BB	AA	BB	BB	AA	BB	BB	BB	AA	BB	BB	BB	AA	AA	AA	AA	BB	-	AA	AA	BB	BB	AA	AA	AA	BB	BB	BB	AA	AA	BB	AA	BB
BgChr9_46525568:5018:2	5018	2	BB	AA	AA	BB	BB	BB	AA	BB	BB	AA	AA	AA	BB	BB	BB	AA	BB	BB	AA	BB	BB	BB	AA	BB	BB	BB	AA	AA	AA	AA	BB	-	AA	AA	BB	BB	AA	AA	AA	BB	BB	BB	AA	AA	BB	AA	BB
BgChr9_46588726:8112:3	8112	3	BB	AA	AA	BB	BB	BB	AA	BB	BB	AA	AA	AA	BB	BB	BB	AA	BB	BB	AA	BB	BB	BB	AA	BB	BB	BB	AA	AA	AA	AA	BB	-	AA	AA	BB	BB	AA	AA	AA	BB	BB	BB	AA	AA	BB	AA	BB
BgChr9_46611876:1:1	1	1	BB	AA	AA	BB	BB	BB	AA	BB	BB	AA	AA	AA	BB	BB	BB	AA	BB	BB	AA	BB	BB	BB	AA	BB	BB	BB	AA	AA	AA	AA	BB	-	AA	AA	BB	BB	AA	AA	AA	BB	BB	BB	AA	AA	BB	AA	BB
BgChr9_46627516:1:1	1	1	BB	AA	AA	BB	BB	BB	AA	BB	BB	AA	AA	AA	BB	BB	BB	AA	BB	BB	AA	BB	BB	BB	AA	BB	BB	BB	AA	AA	AA	AA	BB	-	AA	AA	BB	BB	AA	AA	AA	BB	BB	BB	AA	AA	BB	AA	BB
BgChr9_46655700:1:1	1	1	BB	AA	AA	BB	BB	BB	AA	BB	BB	AA	AA	AA	BB	BB	BB	AA	BB	BB	AA	BB	BB	BB	AA	BB	BB	BB	AA	AA	AA	AA	BB	-	AA	AA	BB	BB	AA	AA	AA	BB	BB	BB	AA	AA	BB	AA	BB
BgChr9_46684901:2267:2	2267	2	BB	AA	AA	BB	BB	BB	AA	BB	BB	AA	AA	AA	BB	BB	BB	AA	BB	BB	AA	BB	BB	BB	AA	BB	BB	BB	AA	AA	-	AA	BB	-	AA	AA	BB	BB	AA	AA	AA	BB	BB	BB	AA	AA	BB	AA	BB
BgChr9_46748545:1:1	1	1	BB	AA	AA	BB	BB	BB	AA	BB	BB	-	AA	AA	BB	BB	BB	AA	BB	BB	AA	BB	BB	BB	AA	BB	BB	BB	AA	AA	-	AA	BB	-	AA	AA	BB	BB	AA	AA	AA	BB	BB	BB	AA	AA	BB	AA	BB
BgChr9_46763741:307:2	307	2	BB	AA	AA	BB	BB	BB	AA	BB	BB	-	AA	AA	BB	BB	BB	AA	BB	BB	AA	BB	BB	BB	AA	BB	BB	BB	AA	AA	-	AA	BB	-	AA	AA	BB	BB	AA	AA	AA	BB	BB	BB	AA	AA	BB	AA	BB
BgChr9_46831566:6246:2	6246	2	BB	AA	AA	BB	BB	BB	AA	BB	BB	-	AA	AA	BB	BB	BB	AA	BB	BB	AA	BB	BB	BB	AA	BB	BB	BB	AA	AA	-	AA	BB	-	AA	AA	BB	BB	AA	AA	AA	BB	BB	BB	-	AA	BB	AA	BB
BgChr9_46842152:1:1	1	1	BB	AA	AA	BB	BB	BB	AA	BB	BB	-	AA	AA	BB	BB	BB	AA	BB	BB	AA	BB	BB	BB	AA	BB	BB	BB	AA	AA	-	AA	BB	-	AA	AA	BB	BB	AA	AA	AA	BB	BB	BB	-	AA	BB	AA	BB
BgChr9_46887971:4282:12	4282	12	BB	AA	AA	BB	BB	BB	AA	BB	BB	-	AA	AA	BB	BB	BB	AA	BB	BB	AA	BB	BB	BB	AA	BB	BB	BB	AA	AA	-	AA	BB	-	AA	AA	BB	BB	AA	AA	AA	BB	BB	BB	-	AA	BB	AA	BB
BgChr9_46898364:7660:3	7660	3	BB	AA	AA	BB	BB	BB	AA	BB	BB	-	AA	AA	BB	BB	BB	AA	BB	BB	AA	BB	BB	BB	AA	BB	BB	BB	AA	AA	-	AA	BB	-	AA	AA	BB	BB	AA	AA	AA	BB	BB	BB	-	AA	BB	AA	BB
BgChr9_46922651:1:1	1	1	BB	AA	AA	BB	BB	BB	AA	BB	BB	-	AA	AA	BB	BB	BB	AA	BB	BB	AA	BB	BB	BB	AA	BB	BB	BB	AA	AA	BB	AA	BB	-	AA	AA	BB	BB	AA	AA	AA	BB	BB	BB	-	AA	BB	AA	BB
BgChr9_46956638:1:1	1	1	BB	AA	AA	BB	BB	BB	AA	BB	BB	-	AA	AA	BB	BB	BB	AA	BB	BB	AA	BB	BB	BB	AA	BB	BB	BB	AA	AA	BB	AA	BB	-	AA	AA	BB	BB	AA	AA	AA	BB	BB	BB	-	AA	BB	AA	BB
BgChr9_46998332:1:1	1	1	BB	AA	AA	BB	BB	BB	AA	BB	BB	-	AA	AA	BB	BB	BB	AA	BB	BB	AA	BB	BB	BB	-	BB	BB	BB	AA	AA	BB	AA	BB	-	AA	AA	BB	BB	-	AA	AA	BB	BB	BB	-	AA	BB	AA	BB
BgChr9_47097088:1:1	1	1	BB	AA	AA	BB	BB	BB	AA	BB	BB	-	AA	AA	BB	BB	BB	AA	BB	BB	AA	BB	BB	BB	-	BB	BB	BB	-	-	BB	AA	BB	-	AA	AA	BB	BB	-	AA	AA	BB	BB	BB	-	AA	BB	AA	BB
BgChr10_215623:5202:2	5202	2	BB	AA	AA	BB	AA	BB	BB	AA	BB	BB	BB	BB	BB	AA	BB	AA	BB	BB	AA	BB	BB	AA	AA	BB	AA	AA	BB	AA	AA	AA	AA	-	BB	BB	AA	BB	BB	AA	AA	BB	AA	AA	BB	AA	AA	AA	BB
BgChr10_274455:1:1	1	1	BB	AA	AA	BB	AA	BB	BB	AA	BB	BB	BB	BB	BB	AA	BB	AA	BB	BB	AA	BB	BB	AA	AA	BB	AA	AA	BB	AA	AA	AA	AA	-	BB	BB	AA	BB	BB	AA	AA	BB	AA	AA	BB	AA	AA	AA	BB
BgChr10_312004:1:1	1	1	BB	AA	AA	BB	AA	BB	BB	AA	BB	BB	BB	BB	BB	AA	AA	AA	BB	BB	AA	BB	BB	AA	AA	BB	AA	AA	BB	AA	AA	AA	AA	-	BB	BB	AA	BB	BB	AA	AA	BB	AA	AA	BB	AA	AA	AA	BB
BgChr10_364293:1:1	1	1	BB	AA	AA	BB	AA	AA	BB	AA	BB	BB	BB	BB	BB	AA	AA	AA	BB	BB	AA	-	BB	AA	AA	BB	AA	AA	BB	AA	AA	AA	AA	-	BB	BB	AA	BB	BB	AA	AA	BB	AA	AA	BB	AA	AA	AA	BB
BgChr10_380020:2308:3	2308	3	BB	AA	AA	BB	AA	AA	BB	AA	BB	BB	BB	BB	BB	AA	AA	AA	BB	BB	AA	-	BB	AA	AA	BB	AA	AA	BB	AA	AA	AA	AA	-	BB	BB	AA	BB	BB	AA	AA	BB	AA	AA	BB	AA	AA	AA	BB
BgChr10_413622:7299:2	7299	2	BB	AA	AA	BB	AA	AA	BB	AA	BB	BB	BB	BB	BB	AA	AA	AA	BB	BB	AA	-	BB	AA	AA	BB	AA	AA	BB	AA	AA	AA	AA	-	BB	BB	AA	BB	BB	AA	AA	BB	AA	AA	BB	AA	AA	AA	BB
BgChr10_438749:1:1	1	1	BB	AA	AA	BB	AA	AA	BB	AA	-	BB	BB	BB	BB	AA	AA	AA	BB	BB	AA	-	BB	AA	AA	BB	AA	AA	BB	AA	AA	AA	AA	-	BB	BB	AA	BB	BB	AA	AA	BB	AA	AA	BB	AA	AA	AA	BB
BgChr10_448983:1:1	1	1	BB	AA	AA	BB	AA	AA	BB	AA	-	BB	BB	BB	BB	AA	AA	AA	BB	BB	AA	-	BB	AA	AA	BB	AA	AA	BB	AA	AA	AA	AA	-	BB	BB	AA	BB	BB	AA	AA	BB	AA	AA	BB	AA	AA	AA	BB
BgChr10_466825:1:1	1	1	BB	AA	AA	BB	AA	AA	BB	AA	-	BB	BB	BB	BB	AA	AA	AA	BB	BB	AA	-	BB	AA	AA	BB	AA	AA	BB	AA	AA	AA	AA	-	BB	BB	AA	BB	BB	AA	AA	BB	AA	AA	BB	AA	AA	AA	BB
BgChr10_606803:1:1	1	1	BB	AA	AA	BB	AA	AA	BB	AA	-	BB	BB	BB	BB	AA	AA	AA	BB	BB	AA	-	BB	AA	AA	BB	AA	AA	BB	AA	AA	AA	AA	-	BB	BB	AA	BB	BB	AA	AA	BB	AA	AA	BB	AA	AA	AA	BB
BgChr10_701633:43:4	43	4	BB	AA	AA	BB	AA	BB	BB	AA	-	BB	BB	BB	BB	AA	AA	AA	BB	BB	AA	-	BB	AA	AA	BB	AA	AA	BB	-	AA	AA	AA	-	BB	BB	AA	BB	BB	AA	AA	BB	AA	AA	BB	AA	AA	AA	BB
BgChr10_794159:417:3	417	3	BB	AA	AA	BB	AA	BB	BB	AA	-	BB	BB	BB	BB	AA	BB	AA	BB	BB	AA	BB	BB	AA	AA	BB	AA	BB	BB	BB	AA	AA	AA	-	BB	BB	AA	BB	BB	AA	AA	BB	AA	AA	BB	AA	AA	AA	BB
BgChr10_960664:1:1	1	1	BB	AA	AA	BB	AA	BB	BB	AA	BB	BB	BB	BB	BB	AA	BB	AA	BB	BB	AA	BB	BB	AA	AA	BB	AA	BB	BB	BB	AA	AA	AA	-	BB	BB	AA	BB	BB	AA	AA	BB	AA	AA	BB	AA	AA	AA	BB
BgChr10_972167:1:1	1	1	BB	AA	AA	BB	AA	BB	BB	AA	BB	BB	BB	BB	BB	AA	BB	AA	BB	BB	AA	BB	BB	AA	AA	BB	AA	BB	BB	BB	AA	AA	AA	-	BB	BB	AA	BB	BB	AA	AA	BB	AA	AA	BB	AA	AA	AA	BB
BgChr10_990098:3597:2	3597	2	BB	AA	AA	BB	AA	BB	BB	AA	BB	BB	BB	BB	BB	AA	BB	AA	BB	BB	AA	BB	BB	AA	AA	BB	AA	BB	BB	BB	AA	AA	AA	-	BB	BB	AA	BB	BB	AA	AA	BB	AA	AA	BB	AA	AA	AA	BB
BgChr10_1019664:7883:4	7883	4	BB	AA	AA	BB	AA	BB	BB	AA	BB	BB	BB	BB	BB	AA	BB	AA	BB	BB	AA	BB	BB	AA	AA	BB	AA	BB	BB	BB	AA	AA	AA	-	BB	BB	AA	BB	BB	AA	AA	BB	AA	AA	BB	AA	AA	AA	BB
BgChr10_1048081:1:1	1	1	BB	AA	AA	BB	AA	BB	BB	AA	BB	BB	BB	BB	BB	AA	BB	AA	BB	BB	AA	BB	BB	AA	AA	BB	AA	BB	BB	BB	AA	AA	AA	-	BB	BB	AA	BB	BB	AA	AA	BB	AA	AA	BB	AA	AA	AA	BB
BgChr10_1086744:5602:3	5602	3	BB	AA	AA	BB	AA	BB	BB	AA	BB	BB	BB	BB	BB	AA	BB	AA	BB	BB	AA	BB	BB	AA	AA	BB	AA	BB	BB	BB	AA	AA	AA	-	BB	BB	AA	BB	BB	AA	AA	BB	AA	AA	BB	AA	AA	AA	BB
BgChr10_1101157:9:2	9	2	BB	AA	AA	BB	AA	BB	BB	AA	BB	BB	BB	BB	BB	AA	BB	AA	BB	BB	AA	BB	BB	AA	AA	BB	AA	BB	BB	BB	AA	AA	AA	-	BB	BB	AA	BB	BB	AA	AA	BB	AA	AA	BB	AA	AA	AA	BB
BgChr10_1120957:1:1	1	1	BB	AA	AA	BB	AA	BB	BB	AA	BB	BB	BB	BB	BB	AA	BB	AA	BB	BB	AA	BB	BB	AA	AA	BB	AA	BB	BB	BB	AA	AA	AA	-	BB	BB	AA	BB	BB	AA	AA	BB	AA	AA	BB	AA	AA	AA	BB
BgChr10_1143526:9132:9	9132	9	BB	AA	AA	BB	AA	BB	BB	AA	BB	BB	BB	BB	BB	AA	BB	AA	BB	BB	AA	BB	BB	AA	AA	BB	AA	BB	BB	BB	AA	AA	AA	-	BB	BB	AA	BB	BB	AA	AA	BB	AA	AA	BB	AA	AA	AA	AA
BgChr10_1154695:5289:9	5289	9	BB	AA	AA	BB	AA	BB	BB	AA	BB	BB	BB	BB	BB	AA	BB	AA	BB	BB	AA	BB	BB	AA	AA	BB	AA	BB	BB	BB	AA	AA	AA	-	BB	BB	AA	BB	BB	AA	AA	BB	AA	AA	BB	AA	AA	AA	AA
BgChr10_1164705:6830:7	6830	7	BB	AA	AA	BB	AA	BB	BB	AA	BB	BB	BB	BB	BB	AA	BB	AA	BB	BB	AA	BB	BB	AA	AA	BB	AA	BB	BB	BB	AA	AA	AA	-	BB	BB	AA	BB	BB	AA	AA	BB	AA	AA	BB	AA	AA	AA	AA
BgChr10_1175081:9861:6	9861	6	BB	AA	AA	BB	AA	BB	BB	AA	BB	BB	BB	BB	BB	AA	BB	AA	BB	BB	AA	BB	BB	AA	AA	BB	AA	BB	BB	BB	AA	AA	AA	-	BB	BB	AA	BB	BB	AA	AA	BB	AA	AA	BB	AA	AA	AA	AA
BgChr10_1202701:3793:2	3793	2	BB	AA	AA	BB	AA	BB	BB	AA	BB	BB	BB	BB	BB	AA	BB	AA	BB	BB	AA	BB	BB	AA	AA	BB	AA	BB	BB	BB	AA	AA	AA	-	BB	BB	AA	BB	BB	AA	AA	BB	AA	AA	BB	AA	AA	AA	BB
BgChr10_1213439:8501:5	8501	5	BB	AA	AA	BB	AA	BB	BB	AA	BB	BB	BB	BB	BB	AA	BB	AA	BB	BB	AA	BB	BB	AA	AA	BB	AA	BB	BB	BB	AA	AA	AA	-	BB	BB	AA	BB	BB	AA	AA	BB	AA	AA	BB	AA	AA	AA	BB
BgChr10_1224890:22133:11	22133	11	BB	AA	AA	BB	AA	BB	BB	AA	BB	BB	BB	BB	BB	AA	BB	AA	BB	BB	AA	BB	BB	AA	AA	BB	AA	BB	BB	BB	AA	AA	AA	-	BB	BB	AA	BB	BB	AA	AA	BB	AA	AA	BB	AA	AA	AA	BB
BgChr10_1247535:9865:4	9865	4	BB	AA	AA	BB	AA	BB	BB	AA	BB	BB	BB	BB	BB	AA	BB	AA	BB	BB	AA	BB	BB	AA	AA	BB	AA	BB	BB	BB	AA	AA	AA	-	BB	BB	AA	BB	BB	AA	AA	BB	AA	AA	BB	AA	AA	AA	BB
BgChr10_1259523:3458:10	3458	10	BB	AA	AA	BB	AA	BB	BB	AA	BB	BB	BB	BB	BB	AA	BB	AA	BB	BB	AA	BB	BB	AA	AA	BB	AA	BB	BB	BB	AA	AA	AA	-	BB	BB	AA	BB	BB	AA	AA	BB	AA	AA	BB	AA	AA	AA	BB
BgChr10_1271610:8773:7	8773	7	BB	AA	AA	BB	AA	BB	BB	AA	BB	BB	BB	BB	BB	AA	BB	AA	BB	BB	AA	BB	BB	AA	AA	BB	AA	BB	BB	BB	AA	AA	AA	-	BB	BB	AA	BB	BB	AA	AA	BB	AA	AA	BB	AA	AA	AA	BB
BgChr10_1284073:9070:3	9070	3	BB	AA	AA	BB	AA	BB	BB	AA	BB	BB	BB	BB	BB	AA	BB	AA	BB	BB	AA	BB	BB	AA	AA	BB	AA	BB	BB	BB	AA	AA	AA	-	BB	BB	AA	BB	BB	AA	AA	BB	AA	AA	BB	AA	AA	AA	BB
BgChr10_1298046:237:2	237	2	BB	AA	AA	BB	AA	BB	BB	AA	BB	BB	BB	BB	BB	AA	BB	AA	BB	BB	AA	BB	BB	AA	AA	BB	AA	BB	BB	BB	AA	AA	AA	-	BB	BB	AA	BB	BB	AA	AA	BB	AA	AA	BB	AA	AA	AA	BB
BgChr10_1317241:1:1	1	1	BB	AA	AA	BB	AA	BB	BB	AA	BB	BB	BB	BB	BB	AA	BB	AA	BB	BB	AA	BB	BB	AA	AA	BB	AA	BB	BB	BB	AA	AA	AA	-	BB	BB	AA	BB	BB	AA	AA	BB	AA	AA	BB	AA	AA	AA	BB
BgChr10_1328335:9178:3	9178	3	BB	AA	AA	BB	AA	BB	BB	AA	BB	BB	BB	BB	BB	AA	BB	AA	BB	BB	AA	BB	BB	AA	AA	BB	AA	BB	BB	BB	AA	AA	AA	-	BB	BB	AA	BB	BB	AA	AA	BB	AA	AA	BB	AA	AA	AA	BB
BgChr10_1339664:4869:2	4869	2	BB	AA	AA	BB	AA	BB	BB	AA	BB	BB	BB	BB	BB	AA	BB	AA	BB	BB	AA	BB	BB	AA	AA	BB	AA	BB	BB	BB	AA	AA	AA	-	BB	BB	AA	BB	BB	AA	AA	BB	AA	AA	BB	AA	AA	AA	BB
BgChr10_1424495:543146:9636	543146	9636	BB	AA	AA	BB	AA	BB	BB	AA	BB	BB	BB	BB	BB	AA	BB	AA	BB	BB	AA	BB	BB	AA	AA	BB	AA	BB	BB	BB	AA	AA	AA	-	BB	BB	AA	BB	BB	AA	AA	BB	AA	AA	BB	AA	AA	AA	BB
BgChr10_1967855:9933:129	9933	129	BB	AA	AA	BB	AA	BB	BB	AA	BB	BB	BB	BB	BB	AA	BB	AA	BB	BB	AA	BB	BB	AA	BB	BB	AA	BB	BB	BB	AA	AA	AA	-	BB	BB	AA	BB	BB	AA	AA	BB	AA	AA	BB	AA	-	AA	BB
BgChr10_1977986:406133:6154	406133	6154	BB	AA	AA	BB	AA	BB	BB	AA	BB	BB	BB	BB	BB	AA	BB	AA	BB	BB	AA	BB	BB	AA	BB	BB	AA	BB	BB	BB	AA	AA	AA	-	BB	BB	AA	BB	BB	AA	AA	BB	AA	AA	BB	AA	-	AA	BB
BgChr10_2384184:599027:12359	599027	12359	BB	AA	AA	BB	AA	BB	BB	AA	BB	BB	BB	BB	BB	AA	BB	AA	BB	BB	AA	BB	BB	AA	BB	BB	AA	BB	BB	BB	AA	AA	AA	-	AA	BB	AA	BB	BB	AA	AA	BB	AA	AA	BB	AA	BB	AA	BB
BgChr10_2983319:358977:5465	358977	5465	BB	AA	AA	BB	AA	BB	BB	AA	BB	BB	BB	BB	BB	AA	BB	AA	BB	BB	AA	BB	BB	AA	AA	BB	AA	BB	BB	BB	AA	AA	AA	-	AA	BB	AA	BB	BB	AA	AA	BB	AA	AA	BB	AA	BB	AA	BB
BgChr10_3342307:643260:9396	643260	9396	BB	AA	AA	BB	AA	BB	BB	AA	BB	BB	BB	BB	BB	AA	BB	AA	BB	BB	AA	BB	BB	AA	AA	BB	AA	BB	AA	AA	AA	AA	AA	-	AA	BB	AA	BB	BB	AA	AA	BB	AA	AA	BB	AA	BB	AA	BB
BgChr10_3985582:788202:14668	788202	14668	BB	AA	AA	BB	AA	BB	BB	AA	BB	BB	BB	BB	BB	AA	BB	AA	BB	BB	AA	BB	BB	AA	AA	BB	AA	BB	AA	AA	AA	AA	AA	-	AA	AA	AA	BB	BB	AA	AA	BB	AA	AA	BB	AA	BB	AA	BB
BgChr10_4773956:133336:2017	133336	2017	BB	AA	AA	-	AA	BB	BB	BB	BB	BB	BB	BB	BB	AA	BB	AA	BB	BB	AA	BB	BB	AA	AA	BB	AA	AA	AA	AA	AA	AA	AA	-	AA	AA	AA	BB	BB	AA	AA	BB	AA	AA	BB	AA	BB	AA	BB
BgChr10_4907456:9934:116	9934	116	BB	AA	AA	-	AA	BB	BB	BB	BB	BB	AA	BB	BB	AA	BB	AA	BB	BB	BB	BB	BB	AA	AA	BB	AA	AA	AA	AA	BB	AA	AA	-	AA	AA	AA	BB	BB	AA	-	BB	AA	AA	BB	AA	AA	BB	BB
BgChr10_4917831:376836:7677	376836	7677	BB	AA	AA	-	AA	BB	BB	BB	BB	BB	AA	BB	BB	AA	BB	AA	BB	-	BB	BB	-	AA	AA	BB	AA	AA	AA	AA	BB	AA	AA	-	AA	AA	AA	BB	BB	AA	-	BB	AA	AA	BB	AA	AA	BB	BB
BgChr10_5294935:247078:4874	247078	4874	BB	AA	AA	-	AA	BB	BB	BB	BB	BB	AA	BB	BB	AA	BB	AA	BB	AA	BB	BB	AA	AA	AA	BB	AA	AA	AA	AA	BB	AA	AA	-	AA	AA	AA	AA	BB	AA	-	BB	AA	AA	BB	AA	AA	BB	BB
BgChr10_5542881:1025679:19198	1025679	19198	BB	AA	AA	-	AA	BB	BB	BB	BB	BB	AA	BB	BB	AA	BB	AA	BB	AA	BB	BB	AA	AA	AA	BB	AA	AA	AA	AA	BB	AA	AA	-	AA	AA	AA	AA	BB	AA	BB	BB	AA	AA	BB	AA	AA	BB	BB
BgChr10_6568603:629925:8797	629925	8797	BB	AA	AA	-	AA	BB	BB	BB	BB	BB	AA	BB	BB	BB	BB	AA	BB	AA	BB	BB	AA	AA	AA	BB	AA	AA	AA	AA	BB	AA	AA	-	AA	AA	AA	AA	BB	AA	BB	BB	AA	AA	BB	AA	AA	BB	BB
BgChr10_7198539:2368703:39003	2368703	39003	BB	AA	AA	-	AA	BB	BB	BB	BB	BB	AA	BB	BB	BB	BB	AA	BB	AA	BB	BB	AA	BB	AA	BB	AA	AA	AA	AA	BB	AA	AA	-	AA	AA	AA	AA	BB	AA	BB	BB	AA	AA	BB	AA	AA	BB	BB
BgChr10_9567286:568993:10943	568993	10943	BB	AA	AA	-	AA	BB	BB	BB	BB	BB	AA	BB	BB	BB	BB	AA	BB	AA	BB	BB	AA	BB	AA	BB	AA	AA	AA	AA	BB	AA	BB	-	AA	AA	BB	AA	BB	AA	BB	BB	AA	AA	BB	AA	AA	BB	BB
BgChr10_10136311:755786:12050	755786	12050	BB	AA	AA	-	BB	BB	AA	BB	BB	BB	AA	BB	BB	BB	BB	AA	BB	AA	BB	BB	AA	BB	AA	BB	AA	AA	AA	AA	BB	AA	BB	-	AA	AA	BB	AA	BB	AA	BB	BB	AA	AA	BB	AA	AA	BB	BB
BgChr10_10892319:2363318:27200	2363318	27200	BB	AA	AA	-	BB	BB	AA	BB	BB	BB	AA	BB	BB	BB	BB	AA	BB	AA	BB	BB	AA	BB	AA	BB	AA	AA	AA	AA	BB	AA	BB	-	AA	AA	BB	AA	BB	AA	BB	BB	AA	AA	BB	AA	AA	BB	BB
BgChr10_13255754:156732:2042	156732	2042	BB	AA	AA	AA	BB	BB	AA	BB	BB	BB	AA	BB	BB	BB	BB	AA	BB	AA	AA	BB	AA	BB	AA	BB	AA	AA	AA	AA	BB	AA	BB	-	AA	AA	BB	AA	BB	AA	BB	BB	AA	-	BB	AA	AA	BB	BB
BgChr10_13415660:4100807:29538	4100807	29538	BB	AA	AA	AA	BB	BB	AA	BB	BB	BB	AA	BB	BB	BB	BB	AA	BB	AA	AA	BB	AA	BB	AA	BB	AA	AA	AA	AA	BB	AA	BB	-	AA	AA	BB	AA	BB	AA	BB	BB	AA	-	BB	AA	AA	BB	BB
BgChr10_17516529:4830403:22562	4830403	22562	BB	AA	AA	AA	BB	BB	AA	BB	BB	BB	AA	BB	BB	BB	BB	AA	AA	AA	AA	BB	AA	BB	AA	AA	AA	AA	AA	AA	BB	AA	BB	-	AA	AA	BB	AA	BB	AA	BB	BB	-	-	BB	AA	AA	BB	BB
BgChr10_22365470:1:1	1	1	BB	AA	AA	AA	BB	BB	AA	BB	BB	BB	AA	BB	BB	BB	BB	AA	AA	AA	AA	BB	AA	BB	AA	AA	AA	AA	AA	AA	BB	AA	BB	-	AA	AA	BB	AA	BB	AA	BB	BB	AA	-	BB	AA	AA	BB	BB
BgChr10_22381067:15047:18	15047	18	BB	AA	AA	AA	BB	BB	AA	BB	BB	BB	AA	BB	BB	BB	BB	AA	AA	AA	AA	BB	AA	BB	AA	AA	AA	AA	AA	AA	BB	AA	BB	-	AA	AA	BB	AA	BB	AA	BB	BB	AA	-	BB	AA	AA	BB	BB
BgChr10_22402559:1:1	1	1	BB	AA	AA	AA	BB	BB	AA	BB	BB	BB	AA	BB	BB	BB	BB	AA	AA	AA	AA	BB	AA	BB	AA	AA	AA	AA	AA	AA	BB	AA	BB	-	AA	AA	BB	AA	BB	AA	BB	BB	AA	-	BB	AA	AA	BB	BB
BgChr10_22434872:1147576:4905	1147576	4905	BB	AA	AA	AA	BB	BB	AA	BB	BB	BB	AA	BB	BB	BB	BB	AA	AA	AA	AA	BB	AA	BB	AA	AA	AA	AA	AA	AA	BB	AA	BB	-	AA	AA	BB	AA	BB	AA	BB	BB	AA	-	BB	AA	AA	BB	BB
BgChr10_23586347:1:1	1	1	BB	AA	AA	AA	BB	BB	AA	BB	BB	BB	AA	BB	BB	BB	BB	AA	AA	AA	AA	BB	AA	BB	AA	AA	AA	AA	AA	AA	BB	AA	BB	-	AA	AA	BB	AA	BB	AA	BB	BB	AA	-	BB	AA	AA	BB	BB
BgChr10_23619622:18037:156	18037	156	BB	AA	AA	AA	BB	BB	AA	BB	BB	BB	AA	BB	BB	BB	BB	AA	AA	AA	AA	BB	AA	BB	AA	AA	AA	AA	AA	AA	BB	AA	BB	-	AA	AA	BB	AA	BB	AA	BB	BB	AA	-	BB	AA	AA	BB	BB
BgChr10_23640330:9634:6	9634	6	BB	AA	AA	AA	BB	BB	AA	BB	BB	BB	AA	BB	BB	BB	BB	AA	AA	AA	AA	BB	AA	BB	AA	AA	AA	AA	AA	AA	BB	AA	BB	-	AA	AA	BB	AA	BB	AA	BB	BB	AA	-	BB	AA	AA	BB	BB
BgChr10_23652543:7949448:51358	7949448	51358	BB	AA	AA	AA	BB	BB	AA	BB	BB	BB	AA	BB	BB	BB	BB	AA	AA	AA	AA	BB	AA	BB	AA	AA	AA	AA	AA	AA	BB	AA	BB	-	AA	AA	BB	AA	BB	AA	BB	BB	AA	-	BB	AA	AA	BB	BB
BgChr10_31603183:1765447:18600	1765447	18600	BB	AA	AA	AA	BB	BB	BB	BB	BB	BB	AA	BB	BB	BB	BB	AA	AA	AA	AA	BB	AA	BB	AA	AA	AA	AA	AA	AA	BB	AA	BB	-	AA	AA	BB	AA	BB	AA	BB	BB	AA	-	BB	AA	AA	BB	BB
BgChr10_33389770:28288:22	28288	22	BB	AA	AA	AA	BB	BB	BB	BB	BB	BB	AA	BB	BB	BB	BB	AA	AA	AA	AA	BB	AA	BB	AA	AA	AA	AA	AA	AA	BB	AA	BB	-	AA	AA	BB	AA	BB	AA	BB	BB	AA	-	BB	AA	AA	BB	BB
BgChr10_33456789:55031:697	55031	697	BB	AA	AA	AA	BB	BB	BB	BB	BB	BB	AA	BB	BB	BB	BB	AA	AA	AA	AA	BB	AA	BB	AA	AA	AA	AA	AA	AA	BB	AA	BB	AA	AA	AA	BB	AA	BB	AA	BB	BB	AA	-	BB	AA	AA	BB	BB
BgChr10_33511835:1679554:19655	1679554	19655	BB	AA	AA	BB	BB	BB	BB	BB	BB	BB	AA	BB	BB	BB	BB	AA	AA	AA	AA	BB	AA	BB	AA	AA	AA	AA	AA	AA	BB	AA	BB	AA	AA	AA	BB	AA	BB	AA	BB	BB	AA	-	BB	AA	AA	BB	BB
BgChr10_35191437:22676:415	22676	415	BB	AA	AA	BB	BB	BB	BB	BB	BB	BB	AA	BB	BB	BB	BB	AA	AA	AA	AA	BB	AA	BB	AA	AA	AA	AA	AA	AA	BB	AA	AA	AA	-	AA	AA	AA	BB	AA	BB	BB	AA	-	BB	AA	AA	BB	BB
BgChr10_35215609:41783:296	41783	296	BB	AA	AA	BB	BB	BB	BB	BB	BB	BB	AA	BB	BB	BB	BB	AA	AA	AA	AA	BB	AA	BB	AA	AA	AA	AA	AA	AA	BB	AA	AA	AA	BB	AA	AA	AA	BB	AA	BB	BB	AA	-	BB	AA	AA	BB	BB
BgChr10_35301338:21:5	21	5	BB	AA	AA	BB	BB	BB	BB	BB	BB	BB	AA	BB	BB	BB	BB	AA	AA	AA	AA	BB	AA	BB	AA	AA	AA	AA	AA	AA	BB	AA	AA	AA	BB	AA	AA	AA	BB	AA	BB	BB	AA	-	BB	AA	AA	BB	BB
BgChr10_35336951:8623:27	8623	27	BB	AA	AA	BB	BB	BB	BB	BB	BB	BB	AA	BB	BB	BB	BB	AA	AA	AA	AA	BB	AA	BB	AA	AA	AA	AA	AA	AA	BB	AA	AA	AA	BB	AA	AA	AA	BB	AA	BB	BB	AA	-	BB	AA	AA	BB	BB
BgChr10_35365127:1:1	1	1	BB	AA	AA	BB	BB	BB	BB	BB	BB	BB	AA	BB	BB	BB	BB	AA	AA	AA	AA	BB	AA	BB	AA	AA	AA	AA	AA	AA	BB	AA	AA	AA	BB	AA	AA	AA	BB	AA	BB	BB	AA	-	BB	-	AA	BB	BB
BgChr10_35384020:615646:8431	615646	8431	BB	AA	AA	BB	BB	BB	BB	BB	BB	BB	AA	BB	BB	BB	BB	AA	AA	AA	AA	BB	AA	BB	AA	AA	AA	AA	AA	AA	BB	AA	AA	AA	BB	AA	AA	AA	BB	AA	BB	BB	AA	-	BB	-	AA	BB	BB
BgChr10_35999696:366855:4845	366855	4845	BB	AA	AA	BB	BB	BB	BB	BB	BB	BB	AA	BB	BB	BB	BB	AA	AA	AA	AA	BB	AA	BB	AA	AA	AA	AA	AA	AA	BB	AA	AA	AA	BB	AA	AA	AA	BB	AA	BB	BB	-	-	BB	-	AA	BB	BB
BgChr10_36367335:1414831:20931	1414831	20931	BB	AA	AA	BB	BB	BB	BB	BB	BB	AA	AA	BB	BB	BB	BB	AA	AA	AA	AA	BB	AA	BB	AA	AA	AA	AA	AA	AA	BB	AA	AA	AA	BB	AA	AA	AA	BB	AA	BB	BB	-	-	BB	-	AA	BB	BB
BgChr10_37782523:991136:14452	991136	14452	BB	AA	AA	BB	BB	BB	BB	AA	BB	AA	AA	BB	BB	BB	BB	AA	AA	AA	AA	BB	AA	BB	AA	AA	AA	AA	AA	AA	BB	AA	AA	AA	BB	AA	AA	AA	BB	AA	BB	BB	-	-	BB	BB	AA	BB	BB
BgChr10_38774109:204520:2725	204520	2725	BB	AA	AA	BB	BB	AA	BB	AA	BB	AA	AA	BB	BB	BB	AA	AA	AA	AA	AA	AA	AA	BB	AA	AA	AA	AA	AA	AA	BB	AA	AA	AA	BB	AA	AA	AA	BB	AA	BB	BB	-	-	BB	BB	AA	BB	BB
BgChr10_38978802:2030453:31366	2030453	31366	BB	AA	AA	BB	BB	AA	BB	AA	BB	AA	AA	BB	BB	BB	AA	AA	-	AA	AA	AA	AA	BB	AA	-	AA	AA	AA	AA	BB	AA	AA	AA	BB	AA	AA	AA	BB	AA	BB	BB	-	-	BB	BB	AA	BB	BB
BgChr10_41010399:167101:2324	167101	2324	BB	AA	AA	BB	BB	AA	BB	AA	BB	AA	AA	BB	BB	BB	AA	AA	-	AA	AA	AA	AA	BB	AA	-	AA	AA	AA	AA	BB	AA	AA	AA	BB	BB	AA	AA	BB	AA	BB	BB	-	BB	BB	AA	AA	BB	BB
BgChr10_41177568:82001:322	82001	322	BB	AA	AA	BB	BB	AA	BB	AA	BB	AA	AA	BB	BB	BB	AA	AA	-	AA	AA	AA	AA	BB	AA	-	AA	AA	AA	AA	BB	AA	AA	AA	BB	BB	AA	AA	AA	AA	BB	BB	BB	BB	BB	AA	AA	BB	BB
BgChr10_41292209:228297:5	228297	5	BB	AA	AA	BB	BB	AA	BB	AA	BB	AA	AA	BB	BB	BB	AA	AA	-	AA	AA	AA	AA	BB	AA	-	AA	AA	AA	AA	BB	AA	AA	AA	BB	BB	AA	AA	AA	AA	BB	BB	BB	BB	BB	AA	AA	BB	BB
BgChr10_41581440:1:1	1	1	BB	AA	AA	BB	BB	AA	BB	AA	BB	AA	AA	BB	BB	BB	AA	AA	-	AA	AA	AA	AA	BB	AA	-	AA	AA	AA	AA	BB	AA	AA	AA	BB	BB	AA	AA	AA	AA	BB	BB	BB	BB	BB	AA	AA	BB	BB
BgChr10_41683636:57480:2	57480	2	BB	AA	AA	BB	BB	AA	BB	AA	BB	AA	AA	AA	BB	BB	AA	AA	-	AA	AA	AA	AA	BB	AA	-	BB	AA	AA	AA	BB	AA	AA	AA	BB	BB	AA	AA	AA	AA	BB	BB	BB	BB	BB	AA	AA	BB	BB
BgChr10_41815856:435988:4073	435988	4073	BB	AA	AA	BB	BB	AA	BB	AA	BB	AA	AA	AA	BB	BB	AA	AA	BB	BB	AA	AA	BB	BB	BB	BB	BB	AA	AA	AA	BB	AA	AA	AA	BB	BB	AA	AA	AA	BB	-	BB	BB	BB	BB	AA	AA	BB	BB
BgChr10_42293117:145137:1924	145137	1924	BB	AA	AA	BB	BB	AA	BB	AA	BB	AA	AA	AA	BB	BB	AA	AA	BB	BB	AA	AA	BB	BB	BB	BB	BB	AA	AA	AA	BB	AA	AA	AA	BB	BB	AA	AA	AA	BB	-	BB	BB	BB	BB	AA	AA	BB	BB
BgChr10_42439869:1:1	1	1	BB	AA	AA	BB	BB	AA	AA	AA	BB	AA	AA	AA	BB	BB	AA	AA	BB	BB	AA	AA	BB	BB	BB	BB	BB	AA	AA	AA	BB	AA	AA	AA	BB	BB	AA	AA	AA	BB	-	BB	BB	BB	BB	AA	AA	BB	BB
BgChr10_42504150:69575:25	69575	25	BB	AA	AA	BB	BB	AA	AA	AA	BB	AA	AA	AA	BB	BB	AA	AA	BB	BB	AA	AA	BB	BB	BB	BB	BB	AA	AA	AA	BB	BB	AA	AA	BB	BB	AA	AA	AA	BB	-	BB	BB	BB	BB	AA	AA	BB	BB
BgChr10_42630697:80003:886	80003	886	BB	AA	AA	BB	BB	AA	AA	AA	AA	AA	AA	AA	AA	BB	AA	AA	BB	BB	AA	AA	BB	AA	BB	BB	AA	AA	AA	AA	BB	BB	AA	AA	BB	BB	AA	AA	AA	BB	-	BB	BB	BB	BB	AA	AA	BB	BB
BgChr10_42711274:27999:447	27999	447	BB	AA	AA	AA	BB	AA	AA	AA	AA	AA	AA	AA	AA	BB	AA	AA	BB	BB	AA	AA	BB	AA	BB	BB	AA	AA	AA	AA	BB	BB	BB	AA	BB	BB	BB	AA	AA	BB	-	BB	BB	BB	BB	AA	AA	BB	BB
BgChr10_42764916:570234:124	570234	124	BB	AA	AA	AA	BB	AA	AA	AA	AA	AA	AA	AA	AA	BB	AA	AA	BB	BB	AA	AA	BB	AA	BB	BB	AA	AA	AA	AA	BB	BB	BB	AA	BB	BB	BB	AA	AA	BB	-	BB	BB	AA	BB	AA	AA	BB	AA
BgChr10_43382225:536108:5431	536108	5431	BB	AA	AA	AA	BB	AA	AA	AA	AA	AA	AA	AA	AA	BB	AA	AA	BB	BB	AA	AA	BB	AA	BB	BB	AA	AA	AA	AA	BB	BB	BB	AA	BB	BB	BB	AA	AA	BB	-	BB	BB	AA	BB	AA	BB	AA	AA
BgChr10_43922935:145274:967	145274	967	BB	AA	AA	AA	BB	AA	AA	AA	AA	AA	AA	AA	AA	BB	AA	AA	BB	BB	AA	AA	BB	AA	BB	BB	AA	AA	AA	AA	BB	BB	BB	AA	BB	BB	BB	AA	AA	BB	-	BB	BB	AA	BB	AA	BB	AA	AA
BgChr10_44100467:26233:2	26233	2	BB	AA	AA	AA	BB	AA	AA	AA	AA	AA	AA	AA	AA	BB	AA	AA	BB	BB	AA	AA	BB	AA	BB	BB	AA	AA	AA	AA	BB	BB	BB	AA	BB	BB	BB	AA	AA	BB	-	BB	BB	AA	AA	AA	BB	AA	AA
BgChr10_44257136:1:1	1	1	BB	AA	AA	AA	BB	AA	AA	AA	AA	AA	AA	AA	AA	BB	AA	AA	BB	BB	AA	AA	BB	AA	BB	BB	AA	AA	AA	AA	BB	BB	BB	AA	BB	BB	BB	AA	AA	BB	-	BB	BB	AA	AA	AA	BB	AA	AA
BgChr10_44273351:9801:138	9801	138	BB	AA	AA	AA	BB	AA	AA	AA	AA	AA	AA	AA	AA	BB	AA	AA	BB	BB	AA	AA	BB	AA	BB	BB	AA	AA	AA	AA	BB	BB	BB	AA	BB	BB	BB	AA	AA	BB	-	BB	BB	AA	AA	AA	BB	AA	AA
BgChr10_44283357:9984:208	9984	208	BB	AA	AA	AA	BB	AA	AA	AA	AA	AA	AA	AA	AA	BB	AA	AA	BB	BB	AA	AA	AA	AA	BB	BB	AA	AA	AA	AA	AA	BB	BB	AA	BB	BB	BB	AA	AA	BB	-	BB	BB	AA	AA	AA	BB	AA	AA
BgChr10_44293359:30597:281	30597	281	BB	AA	BB	AA	BB	AA	BB	AA	AA	AA	AA	AA	AA	BB	AA	AA	BB	BB	AA	AA	AA	AA	BB	BB	BB	AA	BB	BB	AA	BB	BB	AA	BB	BB	BB	AA	AA	BB	-	BB	BB	BB	AA	AA	BB	BB	AA
BgChr10_44324778:8886:38	8886	38	BB	AA	BB	AA	BB	AA	BB	AA	AA	AA	AA	AA	AA	BB	AA	AA	BB	BB	AA	AA	AA	AA	BB	BB	BB	AA	BB	BB	AA	BB	BB	AA	BB	BB	BB	AA	AA	BB	-	BB	BB	BB	AA	AA	BB	BB	AA
BgChr10_44335861:21399:54	21399	54	BB	AA	BB	AA	BB	AA	BB	AA	AA	AA	AA	AA	AA	BB	AA	AA	BB	BB	AA	AA	AA	AA	BB	BB	BB	AA	BB	BB	AA	BB	BB	AA	BB	BB	BB	AA	AA	BB	-	BB	BB	BB	AA	AA	BB	BB	AA
BgChr10_44390143:3341:2	3341	2	BB	AA	BB	AA	BB	AA	BB	AA	AA	AA	AA	AA	AA	BB	AA	AA	BB	BB	AA	AA	AA	AA	BB	BB	BB	AA	BB	BB	AA	BB	BB	AA	BB	BB	BB	AA	AA	BB	-	BB	BB	BB	AA	AA	BB	BB	AA
BgChr10_44406659:3797:4	3797	4	BB	AA	BB	AA	BB	AA	BB	AA	AA	AA	-	AA	AA	BB	AA	AA	BB	BB	AA	AA	AA	AA	BB	BB	BB	AA	BB	BB	AA	BB	BB	AA	BB	BB	BB	AA	AA	BB	-	BB	BB	BB	AA	AA	BB	BB	AA
BgChr10_44418230:5993:23	5993	23	BB	AA	BB	AA	BB	AA	BB	AA	AA	AA	BB	AA	AA	BB	AA	AA	BB	BB	AA	AA	AA	AA	BB	BB	BB	AA	BB	BB	AA	BB	BB	AA	BB	BB	BB	AA	AA	BB	-	BB	BB	BB	AA	AA	BB	BB	AA
BgChr10_44436847:2464:2	2464	2	BB	AA	BB	AA	BB	AA	BB	AA	AA	AA	BB	AA	AA	BB	AA	AA	BB	BB	AA	AA	AA	AA	BB	BB	BB	AA	BB	BB	AA	BB	BB	AA	BB	BB	BB	AA	AA	BB	-	BB	BB	BB	AA	AA	BB	BB	AA
BgChr10_44460493:3337:2	3337	2	BB	AA	BB	AA	BB	AA	BB	AA	AA	AA	BB	AA	AA	BB	AA	AA	BB	BB	AA	AA	AA	AA	BB	BB	BB	AA	BB	BB	AA	BB	BB	AA	BB	BB	BB	AA	AA	BB	-	BB	BB	BB	AA	AA	BB	BB	AA
BgChr10_44475616:464:3	464	3	BB	AA	BB	AA	BB	AA	BB	AA	AA	AA	BB	AA	AA	BB	AA	AA	BB	BB	AA	AA	AA	AA	BB	BB	BB	AA	BB	BB	AA	BB	BB	AA	BB	BB	BB	AA	AA	BB	-	BB	BB	BB	AA	AA	BB	BB	AA
BgChr10_44489239:9513:8	9513	8	BB	AA	BB	AA	BB	AA	BB	AA	AA	AA	BB	AA	AA	BB	AA	AA	BB	BB	AA	AA	AA	AA	BB	BB	BB	AA	BB	BB	AA	BB	BB	AA	BB	BB	BB	AA	AA	BB	-	BB	BB	BB	AA	AA	BB	BB	AA
BgChr10_44507390:1:1	1	1	BB	AA	BB	AA	BB	AA	BB	AA	AA	AA	BB	AA	AA	BB	AA	AA	BB	BB	AA	AA	AA	AA	BB	BB	BB	AA	BB	BB	AA	BB	BB	AA	BB	BB	BB	AA	AA	BB	-	BB	BB	BB	AA	AA	BB	BB	AA
BgChr10_44534158:1494:2	1494	2	BB	AA	BB	AA	BB	AA	BB	AA	AA	AA	BB	AA	AA	BB	AA	AA	BB	BB	AA	AA	AA	AA	BB	BB	BB	AA	BB	BB	AA	BB	BB	AA	BB	BB	BB	AA	AA	BB	-	BB	BB	BB	AA	AA	BB	BB	AA
BgChr11_61043:7:2	7	2	BB	AA	AA	BB	AA	AA	AA	BB	AA	BB	BB	AA	AA	AA	AA	BB	AA	BB	AA	AA	BB	BB	AA	AA	AA	AA	BB	AA	BB	AA	AA	AA	BB	BB	AA	AA	AA	BB	AA	BB	BB	BB	AA	AA	BB	BB	BB
BgChr11_174444:1490:5	1490	5	BB	AA	AA	BB	AA	AA	AA	BB	AA	BB	BB	AA	AA	AA	AA	BB	AA	BB	AA	AA	BB	BB	AA	AA	AA	AA	BB	AA	BB	AA	AA	AA	BB	BB	AA	AA	AA	BB	AA	BB	BB	BB	AA	AA	BB	BB	BB
BgChr11_201401:9688:6	9688	6	BB	AA	AA	BB	AA	AA	AA	BB	AA	BB	BB	AA	AA	AA	AA	BB	AA	BB	AA	AA	BB	BB	AA	AA	AA	AA	-	AA	BB	AA	AA	AA	BB	BB	AA	AA	AA	BB	AA	BB	BB	BB	AA	AA	BB	BB	BB
BgChr11_213475:8482:5	8482	5	BB	AA	AA	BB	AA	AA	AA	BB	AA	BB	BB	AA	AA	AA	AA	BB	AA	BB	AA	AA	BB	BB	AA	AA	AA	AA	-	AA	BB	AA	AA	AA	BB	BB	AA	AA	AA	BB	AA	BB	BB	BB	AA	AA	BB	BB	BB
BgChr11_229029:2043:3	2043	3	BB	AA	AA	BB	AA	AA	AA	BB	AA	BB	BB	AA	AA	AA	AA	BB	AA	BB	AA	AA	BB	BB	AA	AA	AA	AA	-	AA	BB	AA	AA	AA	BB	BB	AA	AA	AA	BB	AA	BB	BB	BB	AA	AA	BB	BB	BB
BgChr11_252929:2742:4	2742	4	BB	AA	AA	BB	AA	AA	AA	BB	AA	BB	BB	AA	AA	AA	AA	BB	AA	BB	AA	AA	BB	BB	AA	AA	AA	AA	AA	AA	BB	AA	AA	AA	BB	BB	AA	AA	AA	BB	AA	BB	BB	BB	AA	AA	BB	BB	BB
BgChr11_291996:1:1	1	1	BB	AA	AA	BB	AA	AA	AA	BB	AA	BB	BB	AA	AA	AA	AA	BB	AA	BB	AA	AA	BB	BB	AA	AA	AA	AA	AA	AA	BB	AA	AA	AA	BB	BB	AA	AA	AA	BB	AA	BB	BB	BB	AA	AA	BB	BB	BB
BgChr11_401671:2177:4	2177	4	BB	AA	AA	BB	AA	AA	AA	BB	AA	BB	BB	AA	AA	AA	AA	BB	AA	BB	AA	AA	BB	BB	AA	AA	AA	AA	AA	AA	BB	AA	AA	AA	BB	BB	AA	AA	AA	BB	AA	BB	BB	BB	AA	AA	BB	BB	BB
BgChr11_430935:5347:3	5347	3	BB	AA	AA	BB	AA	AA	AA	BB	AA	BB	BB	AA	AA	AA	AA	BB	AA	BB	AA	AA	BB	BB	AA	AA	AA	AA	AA	AA	BB	AA	AA	AA	BB	BB	AA	AA	AA	BB	AA	BB	BB	BB	AA	AA	BB	BB	BB
BgChr11_481520:1950:4	1950	4	BB	AA	AA	BB	AA	AA	AA	BB	AA	BB	BB	AA	AA	AA	AA	BB	AA	BB	AA	AA	BB	BB	AA	AA	AA	AA	AA	AA	BB	AA	AA	AA	BB	BB	AA	AA	AA	BB	AA	BB	BB	BB	AA	AA	BB	BB	BB
BgChr11_507033:1:1	1	1	BB	AA	AA	BB	AA	AA	AA	BB	AA	BB	BB	AA	AA	AA	AA	BB	AA	BB	AA	AA	BB	BB	AA	AA	AA	AA	AA	AA	BB	AA	AA	AA	BB	BB	AA	AA	AA	BB	AA	BB	BB	BB	AA	AA	BB	BB	BB
BgChr11_573332:1:1	1	1	BB	AA	AA	BB	AA	AA	AA	BB	AA	BB	BB	AA	AA	AA	AA	BB	AA	BB	AA	AA	BB	BB	AA	AA	AA	AA	AA	AA	BB	AA	AA	AA	BB	BB	AA	AA	AA	BB	AA	BB	BB	BB	AA	AA	BB	BB	BB
BgChr11_612729:6888:2	6888	2	BB	AA	AA	BB	AA	AA	AA	BB	AA	BB	BB	AA	AA	AA	AA	BB	AA	BB	AA	AA	BB	BB	AA	AA	AA	AA	AA	AA	BB	AA	AA	AA	BB	BB	AA	AA	AA	BB	AA	BB	BB	BB	AA	AA	BB	BB	BB
BgChr11_641133:5995:3	5995	3	BB	AA	AA	BB	AA	AA	AA	BB	AA	BB	BB	AA	AA	AA	AA	BB	AA	BB	AA	AA	BB	BB	AA	AA	AA	AA	AA	AA	BB	AA	AA	AA	BB	BB	AA	AA	AA	BB	AA	BB	BB	BB	AA	AA	BB	BB	BB
BgChr11_652947:1:1	1	1	BB	AA	AA	BB	AA	AA	AA	BB	AA	BB	BB	AA	AA	AA	AA	BB	AA	BB	AA	AA	BB	BB	AA	AA	AA	AA	BB	AA	BB	AA	AA	AA	BB	BB	AA	AA	AA	BB	AA	BB	BB	BB	AA	AA	BB	BB	BB
BgChr11_689640:559:3	559	3	BB	AA	AA	BB	AA	AA	AA	BB	AA	BB	BB	AA	AA	AA	AA	BB	AA	BB	AA	AA	BB	BB	AA	AA	AA	AA	BB	AA	BB	AA	AA	AA	BB	BB	AA	AA	AA	BB	AA	BB	BB	BB	AA	AA	BB	BB	BB
BgChr11_759368:7447:2	7447	2	BB	AA	AA	BB	AA	AA	AA	BB	AA	BB	BB	AA	AA	AA	AA	BB	AA	BB	AA	AA	BB	BB	AA	AA	AA	AA	BB	AA	BB	AA	AA	AA	BB	BB	AA	AA	AA	BB	AA	BB	BB	BB	AA	AA	BB	BB	BB
BgChr11_772886:7202:5	7202	5	BB	AA	AA	BB	AA	AA	AA	BB	AA	BB	BB	AA	AA	AA	AA	BB	AA	BB	AA	AA	BB	BB	AA	AA	AA	AA	BB	AA	BB	AA	AA	AA	BB	BB	AA	AA	AA	BB	AA	BB	BB	BB	AA	AA	BB	BB	BB
BgChr11_788204:9625:5	9625	5	BB	AA	AA	BB	AA	AA	AA	BB	AA	BB	BB	AA	AA	AA	AA	BB	AA	BB	AA	AA	BB	BB	AA	AA	AA	AA	BB	AA	BB	AA	AA	AA	BB	BB	AA	AA	AA	BB	AA	BB	BB	BB	AA	AA	BB	BB	BB
BgChr11_799203:9576:5	9576	5	BB	AA	AA	BB	AA	AA	AA	BB	AA	BB	BB	AA	AA	AA	AA	BB	AA	BB	AA	AA	BB	BB	AA	AA	AA	AA	BB	AA	BB	AA	AA	AA	BB	BB	AA	AA	AA	BB	AA	BB	BB	BB	AA	AA	BB	BB	BB
BgChr11_810427:9203:8	9203	8	BB	AA	AA	BB	AA	AA	AA	BB	AA	BB	BB	AA	AA	AA	AA	BB	AA	BB	AA	AA	BB	BB	AA	AA	AA	AA	BB	AA	BB	AA	AA	AA	BB	BB	AA	AA	AA	BB	AA	BB	BB	BB	AA	AA	BB	BB	BB
BgChr11_822948:1:1	1	1	BB	AA	AA	BB	AA	AA	AA	BB	AA	BB	BB	AA	AA	AA	AA	BB	AA	BB	AA	AA	BB	BB	AA	AA	AA	AA	BB	AA	BB	AA	AA	AA	BB	BB	AA	AA	AA	BB	AA	BB	BB	BB	AA	AA	BB	BB	BB
BgChr11_833961:3684:4	3684	4	BB	AA	AA	BB	AA	AA	AA	BB	AA	BB	BB	AA	AA	AA	AA	BB	AA	BB	AA	AA	BB	BB	AA	AA	AA	AA	BB	AA	BB	AA	AA	AA	BB	BB	AA	AA	AA	BB	AA	BB	BB	BB	AA	AA	BB	BB	BB
BgChr11_847699:9317:3	9317	3	BB	AA	AA	BB	AA	AA	AA	BB	AA	BB	BB	AA	AA	AA	AA	BB	AA	BB	AA	AA	BB	BB	AA	AA	AA	AA	BB	AA	BB	AA	AA	AA	BB	BB	AA	AA	AA	BB	AA	BB	BB	BB	AA	AA	BB	BB	BB
BgChr11_862035:1:1	1	1	BB	AA	AA	BB	AA	AA	AA	BB	AA	BB	BB	AA	AA	AA	AA	BB	AA	BB	AA	AA	BB	BB	AA	AA	AA	AA	BB	AA	BB	AA	AA	AA	BB	BB	AA	AA	AA	BB	AA	BB	BB	BB	AA	AA	BB	BB	BB
BgChr11_906702:4541:9	4541	9	BB	AA	AA	BB	AA	AA	AA	BB	AA	BB	BB	AA	AA	AA	AA	BB	AA	BB	AA	AA	BB	BB	AA	AA	AA	AA	BB	AA	BB	AA	AA	AA	BB	BB	AA	AA	AA	BB	AA	BB	BB	BB	AA	AA	BB	BB	BB
BgChr11_926919:1:1	1	1	BB	AA	AA	BB	AA	AA	AA	BB	AA	BB	BB	AA	AA	AA	AA	BB	AA	BB	AA	AA	BB	BB	AA	AA	AA	AA	BB	AA	BB	AA	AA	AA	BB	BB	AA	AA	AA	BB	AA	BB	BB	BB	AA	AA	BB	BB	BB
BgChr11_938887:8955:5	8955	5	BB	AA	AA	BB	AA	AA	AA	BB	AA	BB	BB	AA	AA	AA	AA	BB	AA	BB	AA	AA	BB	BB	AA	AA	AA	AA	BB	AA	BB	AA	AA	AA	BB	BB	AA	AA	AA	BB	AA	BB	BB	BB	AA	AA	BB	BB	BB
BgChr11_951140:9612:12	9612	12	BB	AA	AA	BB	AA	AA	AA	BB	AA	BB	BB	AA	AA	AA	AA	BB	AA	BB	AA	AA	BB	BB	AA	AA	AA	AA	BB	AA	BB	AA	AA	AA	BB	BB	AA	AA	AA	BB	AA	BB	BB	BB	AA	AA	BB	BB	BB
BgChr11_961167:3633:4	3633	4	BB	AA	AA	BB	AA	AA	AA	BB	AA	BB	BB	AA	AA	AA	AA	BB	AA	BB	AA	AA	BB	BB	AA	AA	AA	AA	BB	AA	BB	AA	AA	AA	BB	BB	AA	AA	AA	BB	AA	BB	BB	BB	AA	AA	BB	BB	BB
BgChr11_972537:9087:4	9087	4	BB	AA	AA	BB	AA	AA	AA	BB	AA	BB	BB	AA	AA	AA	AA	BB	AA	BB	AA	AA	BB	BB	AA	AA	AA	AA	BB	AA	BB	AA	AA	AA	BB	BB	AA	AA	AA	BB	AA	BB	BB	BB	AA	AA	BB	BB	BB
BgChr11_987854:9727:7	9727	7	BB	AA	AA	BB	AA	AA	AA	BB	AA	BB	BB	AA	AA	AA	AA	BB	AA	BB	AA	AA	BB	BB	AA	AA	AA	AA	BB	AA	BB	AA	AA	AA	BB	BB	AA	AA	AA	BB	AA	BB	BB	BB	AA	AA	BB	BB	BB
BgChr11_998687:9992:4	9992	4	BB	AA	AA	BB	AA	AA	AA	BB	AA	BB	BB	AA	AA	AA	AA	BB	AA	BB	AA	AA	BB	BB	AA	AA	AA	AA	BB	AA	BB	AA	AA	AA	BB	BB	AA	AA	AA	BB	AA	BB	BB	BB	AA	AA	BB	BB	BB
BgChr11_1009048:9887:12	9887	12	BB	AA	AA	BB	AA	AA	AA	BB	AA	BB	BB	AA	AA	AA	AA	BB	AA	BB	AA	AA	BB	BB	-	AA	AA	AA	BB	AA	BB	AA	AA	AA	BB	BB	AA	AA	AA	BB	AA	BB	BB	BB	AA	AA	BB	BB	BB
BgChr11_1019140:9942:27	9942	27	BB	AA	AA	BB	AA	AA	AA	BB	AA	BB	BB	AA	AA	AA	AA	BB	AA	BB	AA	AA	BB	BB	-	AA	AA	AA	BB	AA	BB	AA	AA	AA	BB	BB	AA	AA	AA	BB	AA	BB	BB	BB	AA	AA	BB	BB	BB
BgChr11_1031632:7957:11	7957	11	BB	AA	AA	BB	AA	AA	AA	-	AA	BB	BB	AA	AA	AA	AA	BB	AA	BB	AA	AA	BB	BB	BB	AA	AA	AA	BB	AA	BB	AA	AA	AA	BB	BB	AA	AA	AA	BB	AA	BB	BB	BB	AA	AA	BB	BB	BB
BgChr11_1043109:2738:3	2738	3	BB	AA	AA	BB	AA	AA	AA	AA	AA	BB	BB	AA	AA	AA	AA	BB	AA	BB	AA	AA	BB	BB	BB	AA	AA	AA	BB	AA	BB	AA	AA	AA	BB	BB	AA	AA	AA	BB	AA	BB	BB	BB	AA	AA	BB	BB	BB
BgChr11_1063206:9093:3	9093	3	BB	AA	AA	BB	AA	AA	AA	AA	AA	BB	BB	AA	AA	AA	AA	BB	AA	BB	AA	AA	BB	BB	BB	AA	AA	AA	BB	AA	BB	AA	AA	AA	BB	BB	AA	AA	AA	BB	AA	BB	BB	BB	AA	AA	BB	BB	BB
BgChr11_1074141:7292:3	7292	3	BB	AA	AA	BB	AA	AA	AA	AA	AA	BB	BB	AA	AA	AA	AA	BB	AA	BB	AA	AA	BB	BB	BB	AA	AA	AA	BB	AA	BB	AA	AA	AA	BB	BB	AA	AA	AA	BB	AA	BB	BB	BB	AA	AA	BB	BB	BB
BgChr11_1101062:9093:11	9093	11	BB	AA	AA	BB	AA	AA	AA	AA	AA	BB	BB	AA	AA	AA	AA	BB	AA	BB	AA	AA	BB	BB	BB	AA	AA	AA	BB	AA	BB	AA	AA	AA	BB	BB	AA	AA	AA	BB	AA	BB	BB	BB	AA	AA	BB	BB	BB
BgChr11_1113028:9685:12	9685	12	BB	AA	AA	BB	AA	AA	AA	AA	AA	BB	BB	AA	AA	AA	AA	BB	AA	BB	AA	AA	BB	BB	BB	AA	AA	AA	BB	AA	BB	AA	AA	AA	BB	BB	AA	AA	AA	BB	AA	BB	BB	BB	AA	AA	BB	BB	BB
BgChr11_1123143:6095:11	6095	11	BB	AA	AA	BB	AA	AA	AA	AA	AA	BB	BB	AA	AA	AA	AA	BB	AA	BB	AA	AA	BB	BB	BB	AA	AA	AA	BB	AA	BB	AA	AA	AA	BB	BB	AA	AA	AA	BB	AA	BB	BB	BB	AA	AA	BB	BB	BB
BgChr11_1133366:5968:3	5968	3	BB	AA	AA	BB	AA	AA	AA	AA	AA	BB	BB	AA	AA	AA	AA	BB	AA	BB	AA	AA	BB	BB	BB	AA	AA	AA	BB	AA	BB	AA	AA	AA	BB	BB	AA	AA	AA	BB	AA	BB	BB	BB	AA	AA	BB	BB	BB
BgChr11_1156529:9457:4	9457	4	BB	AA	AA	BB	AA	AA	AA	AA	AA	BB	BB	AA	AA	AA	AA	BB	AA	BB	AA	AA	BB	BB	BB	AA	AA	AA	BB	AA	BB	AA	AA	AA	BB	BB	AA	AA	AA	BB	AA	BB	BB	BB	AA	AA	BB	BB	BB
BgChr11_1166830:8287:8	8287	8	BB	AA	AA	BB	AA	AA	AA	AA	AA	BB	BB	AA	AA	AA	AA	BB	AA	BB	AA	AA	BB	BB	BB	AA	AA	AA	BB	AA	BB	AA	AA	AA	BB	BB	AA	AA	AA	BB	AA	BB	BB	BB	AA	AA	BB	BB	BB
BgChr11_1177651:2631:4	2631	4	BB	AA	AA	BB	AA	AA	AA	AA	AA	BB	BB	AA	AA	AA	AA	BB	AA	BB	AA	AA	BB	BB	BB	AA	AA	AA	BB	AA	BB	AA	AA	AA	BB	BB	AA	AA	AA	BB	AA	BB	BB	BB	AA	AA	BB	BB	BB
BgChr11_1237940:7763:2	7763	2	BB	AA	AA	BB	AA	AA	AA	AA	AA	BB	BB	AA	AA	AA	AA	BB	AA	BB	AA	AA	BB	BB	BB	AA	AA	AA	BB	AA	BB	AA	AA	AA	BB	BB	AA	AA	AA	BB	AA	BB	BB	BB	AA	AA	BB	BB	BB
BgChr11_1255772:653:2	653	2	BB	AA	AA	BB	AA	AA	AA	AA	AA	BB	BB	AA	AA	AA	AA	BB	AA	BB	AA	AA	BB	BB	BB	AA	AA	AA	BB	AA	BB	AA	AA	AA	BB	BB	AA	AA	AA	BB	AA	BB	BB	BB	AA	AA	BB	BB	BB
BgChr11_1277509:5723:2	5723	2	BB	AA	AA	BB	AA	AA	AA	AA	AA	BB	BB	AA	AA	AA	AA	BB	AA	BB	AA	AA	BB	BB	BB	AA	AA	AA	BB	AA	BB	AA	AA	AA	BB	BB	AA	AA	AA	BB	AA	BB	BB	BB	AA	AA	BB	BB	BB
BgChr11_1329895:1:1	1	1	BB	AA	AA	BB	AA	AA	AA	AA	AA	BB	BB	AA	AA	AA	AA	BB	AA	BB	AA	AA	BB	BB	BB	AA	AA	AA	BB	AA	BB	AA	AA	AA	BB	BB	AA	AA	AA	BB	AA	BB	BB	BB	AA	AA	BB	BB	BB
BgChr11_1347638:6856:9	6856	9	BB	AA	AA	BB	AA	AA	AA	AA	AA	BB	BB	AA	AA	AA	AA	BB	AA	BB	AA	AA	BB	BB	BB	AA	AA	AA	BB	AA	BB	AA	AA	AA	BB	BB	AA	AA	AA	BB	AA	BB	BB	BB	AA	AA	BB	BB	BB
BgChr11_1357927:9634:5	9634	5	BB	AA	AA	BB	AA	AA	AA	AA	AA	BB	BB	AA	AA	AA	AA	BB	AA	BB	AA	AA	BB	BB	BB	AA	AA	AA	BB	AA	BB	AA	AA	AA	BB	BB	AA	AA	AA	BB	AA	BB	BB	BB	AA	AA	BB	BB	BB
BgChr11_1368010:7594:5	7594	5	BB	AA	AA	BB	AA	AA	AA	AA	AA	BB	BB	AA	AA	AA	AA	BB	AA	BB	AA	AA	BB	BB	BB	AA	AA	AA	BB	AA	BB	AA	AA	AA	BB	BB	AA	AA	AA	BB	AA	BB	BB	BB	AA	AA	BB	BB	BB
BgChr11_1379777:8132:3	8132	3	BB	AA	AA	BB	AA	AA	AA	AA	AA	BB	BB	AA	AA	AA	AA	BB	AA	BB	AA	AA	BB	BB	BB	AA	AA	AA	BB	AA	BB	AA	AA	AA	BB	BB	AA	AA	AA	BB	AA	BB	BB	BB	AA	AA	BB	BB	BB
BgChr11_1407368:9058:5	9058	5	BB	AA	AA	BB	AA	AA	AA	AA	AA	BB	BB	AA	AA	AA	AA	BB	AA	BB	AA	AA	BB	BB	BB	AA	AA	AA	BB	AA	BB	AA	AA	AA	BB	BB	AA	AA	AA	BB	AA	BB	BB	BB	AA	AA	BB	BB	BB
BgChr11_1427248:31284:4	31284	4	BB	AA	AA	BB	AA	AA	AA	AA	AA	BB	BB	AA	AA	AA	AA	BB	AA	BB	AA	AA	BB	BB	BB	AA	AA	AA	BB	-	BB	AA	AA	AA	BB	BB	AA	AA	AA	BB	AA	BB	BB	BB	AA	AA	BB	BB	BB
BgChr11_1487992:7130:5	7130	5	BB	AA	AA	BB	AA	AA	AA	AA	AA	BB	BB	AA	AA	AA	AA	BB	-	BB	AA	AA	BB	BB	BB	AA	AA	AA	BB	-	BB	AA	AA	AA	BB	BB	AA	AA	AA	BB	AA	BB	BB	BB	AA	AA	BB	BB	BB
BgChr11_1522036:1:1	1	1	BB	AA	AA	BB	AA	AA	AA	AA	AA	BB	BB	AA	AA	AA	AA	BB	-	BB	AA	AA	BB	BB	BB	AA	AA	AA	BB	-	BB	AA	AA	AA	BB	BB	AA	AA	AA	BB	AA	BB	BB	BB	AA	AA	BB	BB	BB
BgChr11_1535066:1263418:21170	1263418	21170	BB	AA	AA	BB	AA	AA	AA	AA	AA	BB	BB	AA	AA	AA	AA	BB	-	BB	AA	AA	BB	BB	BB	AA	AA	AA	BB	-	BB	AA	AA	AA	BB	BB	AA	AA	AA	BB	AA	BB	BB	BB	AA	AA	BB	BB	BB
BgChr11_2799310:271925:3661	271925	3661	BB	AA	BB	BB	AA	AA	AA	AA	BB	BB	BB	AA	BB	AA	AA	BB	-	BB	AA	AA	BB	BB	BB	AA	AA	AA	BB	-	BB	AA	AA	AA	BB	BB	AA	AA	AA	BB	AA	BB	BB	BB	AA	AA	BB	BB	BB
BgChr11_3071301:110396:1826	110396	1826	BB	AA	BB	BB	AA	AA	AA	AA	BB	BB	BB	AA	BB	AA	AA	BB	-	BB	AA	AA	BB	BB	BB	AA	BB	AA	BB	-	BB	AA	AA	AA	BB	BB	AA	AA	AA	BB	AA	BB	BB	BB	AA	AA	BB	BB	BB
BgChr11_3182634:89891:1322	89891	1322	BB	AA	BB	BB	AA	AA	AA	AA	BB	BB	BB	AA	BB	AA	AA	BB	-	BB	AA	AA	BB	BB	BB	AA	BB	AA	BB	-	BB	AA	AA	AA	BB	BB	AA	AA	AA	BB	AA	BB	BB	BB	AA	AA	BB	BB	BB
BgChr11_3276127:200:2	200	2	BB	AA	BB	BB	AA	AA	AA	AA	BB	BB	BB	AA	BB	AA	AA	BB	-	BB	AA	AA	BB	BB	BB	AA	BB	AA	BB	-	BB	AA	AA	AA	BB	BB	AA	AA	AA	BB	AA	BB	BB	BB	AA	AA	BB	BB	BB
BgChr11_3310001:6893:22	6893	22	BB	AA	BB	BB	AA	AA	AA	AA	BB	BB	BB	AA	BB	AA	AA	BB	-	BB	AA	AA	BB	BB	BB	AA	BB	AA	BB	-	BB	AA	AA	AA	BB	BB	AA	AA	AA	BB	AA	BB	BB	BB	AA	AA	BB	BB	BB
BgChr11_3320349:7722:12	7722	12	BB	AA	BB	BB	AA	AA	AA	AA	BB	BB	BB	AA	BB	AA	AA	BB	-	BB	AA	AA	BB	BB	BB	AA	BB	AA	BB	-	BB	AA	AA	AA	BB	BB	AA	AA	AA	BB	AA	BB	BB	BB	AA	AA	BB	BB	BB
BgChr11_3332206:148359:1698	148359	1698	BB	AA	BB	BB	AA	AA	AA	AA	BB	BB	BB	AA	BB	AA	AA	BB	-	BB	AA	AA	BB	BB	BB	AA	BB	AA	BB	-	BB	AA	AA	AA	BB	BB	AA	AA	AA	BB	AA	BB	BB	BB	AA	AA	BB	BB	BB
BgChr11_3480698:669004:12140	669004	12140	BB	AA	BB	BB	AA	AA	AA	AA	BB	BB	BB	AA	BB	AA	AA	BB	-	BB	AA	AA	BB	BB	BB	AA	BB	AA	BB	BB	BB	AA	AA	AA	BB	BB	AA	AA	AA	BB	AA	BB	BB	BB	AA	AA	BB	BB	BB
BgChr11_4149929:413579:6085	413579	6085	BB	AA	BB	BB	AA	AA	AA	AA	BB	BB	BB	AA	BB	AA	AA	BB	-	BB	AA	AA	BB	BB	BB	AA	BB	AA	BB	BB	BB	AA	AA	AA	BB	BB	AA	AA	AA	BB	AA	BB	BB	BB	BB	AA	BB	BB	BB
BgChr11_4565648:64593:1073	64593	1073	BB	AA	BB	BB	AA	AA	AA	AA	BB	BB	BB	AA	BB	AA	AA	BB	BB	BB	AA	AA	BB	BB	BB	AA	BB	AA	BB	BB	BB	BB	AA	AA	BB	BB	AA	AA	AA	BB	AA	BB	BB	BB	BB	AA	BB	BB	BB
BgChr11_4630311:988783:16460	988783	16460	BB	AA	BB	BB	AA	AA	AA	AA	BB	BB	BB	AA	BB	AA	AA	BB	BB	BB	AA	AA	BB	BB	BB	AA	BB	AA	BB	BB	BB	BB	AA	AA	BB	BB	AA	AA	AA	BB	AA	BB	BB	BB	BB	AA	BB	BB	BB
BgChr11_5628525:228936:3016	228936	3016	BB	AA	BB	BB	AA	AA	AA	AA	BB	BB	BB	BB	BB	AA	AA	BB	BB	BB	AA	AA	BB	BB	BB	-	BB	AA	BB	BB	BB	BB	BB	AA	BB	BB	BB	BB	AA	BB	BB	AA	AA	BB	BB	AA	BB	BB	BB
BgChr11_5858061:98417:1225	98417	1225	BB	AA	BB	BB	AA	AA	AA	AA	BB	BB	BB	BB	BB	AA	AA	BB	BB	BB	AA	AA	BB	BB	BB	-	BB	AA	BB	BB	BB	BB	BB	AA	BB	BB	BB	BB	AA	BB	BB	AA	AA	BB	BB	BB	BB	BB	BB
BgChr11_5956529:167778:2547	167778	2547	BB	AA	BB	BB	AA	AA	AA	AA	BB	BB	BB	BB	BB	AA	AA	AA	BB	BB	AA	AA	BB	BB	BB	-	BB	AA	BB	BB	BB	BB	BB	AA	BB	BB	BB	BB	AA	BB	BB	AA	AA	BB	BB	BB	BB	BB	BB
BgChr11_6124322:111231:2322	111231	2322	BB	AA	BB	BB	AA	AA	AA	AA	BB	BB	BB	BB	BB	AA	AA	AA	BB	BB	AA	AA	BB	BB	BB	-	BB	AA	BB	BB	BB	BB	BB	AA	BB	BB	BB	BB	AA	BB	BB	AA	AA	BB	BB	BB	BB	AA	BB
BgChr11_6235785:178091:3376	178091	3376	BB	AA	BB	BB	AA	AA	AA	AA	BB	BB	BB	BB	BB	AA	AA	AA	BB	BB	AA	AA	BB	BB	BB	-	BB	AA	BB	BB	BB	AA	BB	AA	BB	BB	BB	BB	AA	BB	BB	AA	AA	BB	BB	BB	BB	AA	BB
BgChr11_6413973:146619:2534	146619	2534	BB	AA	BB	BB	AA	AA	AA	AA	BB	BB	BB	BB	BB	AA	AA	AA	BB	BB	AA	AA	BB	BB	BB	-	BB	AA	BB	BB	BB	AA	BB	AA	BB	BB	BB	BB	AA	BB	BB	AA	AA	BB	BB	BB	BB	AA	BB
BgChr11_6570948:1770:4	1770	4	BB	AA	BB	BB	AA	AA	AA	AA	BB	BB	BB	BB	BB	AA	AA	AA	BB	BB	AA	AA	BB	BB	BB	-	BB	AA	BB	BB	BB	AA	BB	AA	BB	BB	BB	BB	AA	BB	BB	AA	AA	BB	BB	BB	BB	AA	BB
BgChr11_6609587:8266:5	8266	5	BB	AA	BB	BB	AA	AA	AA	AA	BB	BB	BB	BB	BB	AA	AA	AA	BB	BB	AA	AA	BB	BB	BB	-	BB	AA	BB	BB	BB	AA	BB	AA	BB	BB	BB	BB	AA	BB	BB	AA	AA	BB	BB	BB	BB	AA	BB
BgChr11_6632504:9171:6	9171	6	BB	AA	BB	BB	AA	AA	AA	AA	BB	BB	BB	BB	BB	AA	AA	AA	BB	BB	AA	AA	BB	BB	BB	-	BB	AA	BB	BB	BB	AA	BB	AA	BB	BB	BB	BB	AA	BB	BB	AA	AA	BB	BB	BB	BB	AA	BB
BgChr11_6654058:420785:5282	420785	5282	BB	AA	BB	BB	AA	AA	AA	AA	BB	BB	BB	BB	BB	AA	AA	AA	BB	BB	AA	AA	BB	BB	BB	-	BB	AA	BB	BB	BB	AA	BB	AA	BB	BB	BB	BB	AA	BB	BB	AA	AA	BB	BB	BB	BB	AA	BB
BgChr11_7075548:189519:2096	189519	2096	BB	AA	BB	BB	AA	AA	AA	AA	BB	BB	BB	BB	BB	AA	AA	AA	BB	BB	AA	AA	BB	BB	BB	-	BB	BB	BB	BB	BB	AA	BB	AA	BB	BB	BB	BB	AA	BB	AA	AA	AA	BB	BB	BB	BB	AA	BB
BgChr11_7271905:67193:134	67193	134	BB	AA	BB	BB	AA	AA	AA	AA	BB	BB	BB	BB	BB	AA	AA	AA	BB	BB	AA	AA	BB	BB	BB	-	BB	BB	BB	BB	BB	AA	BB	AA	BB	BB	BB	BB	AA	BB	AA	AA	AA	BB	BB	BB	BB	AA	BB
BgChr11_7363463:122077:1247	122077	1247	BB	AA	BB	BB	AA	AA	AA	AA	BB	BB	BB	BB	BB	AA	AA	AA	BB	BB	AA	AA	BB	BB	BB	-	BB	BB	BB	BB	BB	AA	BB	AA	BB	BB	BB	BB	AA	BB	AA	AA	AA	BB	BB	BB	BB	AA	BB
BgChr11_7485669:3370541:44802	3370541	44802	BB	AA	BB	BB	AA	AA	AA	AA	BB	BB	BB	BB	BB	BB	AA	AA	BB	BB	AA	AA	BB	BB	BB	BB	BB	BB	BB	BB	BB	AA	BB	AA	BB	BB	BB	BB	AA	BB	AA	AA	AA	BB	BB	BB	AA	AA	BB
BgChr11_10856463:304660:2615	304660	2615	BB	AA	BB	BB	AA	AA	BB	AA	BB	BB	BB	BB	BB	BB	AA	AA	BB	BB	AA	AA	BB	BB	BB	BB	BB	BB	BB	BB	BB	AA	BB	AA	BB	BB	BB	BB	AA	BB	AA	AA	AA	BB	BB	BB	AA	AA	BB
BgChr11_11194760:9132:11	9132	11	BB	AA	BB	BB	AA	AA	BB	AA	BB	BB	BB	BB	BB	BB	AA	AA	BB	BB	AA	AA	BB	BB	BB	BB	BB	BB	BB	BB	BB	AA	BB	AA	BB	BB	BB	BB	AA	BB	AA	AA	AA	BB	BB	BB	AA	AA	BB
BgChr11_11242493:1419:23	1419	23	BB	AA	BB	BB	AA	AA	BB	AA	BB	BB	BB	BB	BB	BB	AA	AA	BB	BB	AA	AA	BB	BB	BB	BB	BB	BB	BB	BB	BB	AA	BB	AA	BB	BB	BB	BB	AA	-	AA	AA	AA	BB	BB	BB	AA	AA	BB
BgChr11_11264928:114560:404	114560	404	BB	AA	BB	BB	AA	AA	BB	AA	BB	BB	BB	BB	BB	BB	AA	AA	BB	BB	AA	AA	BB	BB	BB	BB	BB	BB	BB	BB	BB	AA	BB	AA	BB	BB	BB	BB	AA	-	AA	AA	AA	BB	BB	BB	AA	AA	BB
BgChr11_11394105:2033183:19947	2033183	19947	BB	AA	BB	AA	AA	AA	BB	AA	BB	BB	BB	BB	BB	BB	AA	AA	BB	AA	AA	AA	AA	BB	BB	BB	BB	BB	BB	BB	BB	AA	BB	AA	BB	BB	BB	BB	AA	-	AA	AA	AA	BB	BB	BB	AA	AA	BB
BgChr11_13427789:2623322:16158	2623322	16158	BB	AA	BB	AA	AA	BB	BB	AA	BB	BB	BB	BB	BB	BB	BB	AA	BB	AA	AA	BB	AA	BB	BB	BB	BB	BB	BB	BB	BB	AA	BB	AA	BB	BB	BB	BB	AA	-	AA	AA	AA	BB	BB	BB	AA	AA	BB
BgChr11_16068805:2924:8	2924	8	BB	AA	BB	AA	AA	BB	BB	AA	BB	BB	BB	BB	BB	BB	BB	AA	BB	AA	AA	BB	AA	BB	BB	BB	BB	BB	BB	BB	BB	AA	BB	AA	BB	BB	BB	BB	AA	-	AA	AA	AA	BB	BB	BB	AA	AA	BB
BgChr11_16079886:2260:6	2260	6	BB	AA	BB	AA	AA	BB	BB	AA	BB	BB	BB	BB	BB	BB	BB	AA	BB	AA	AA	BB	AA	BB	BB	BB	BB	BB	BB	BB	BB	AA	BB	AA	BB	BB	BB	BB	AA	-	AA	AA	AA	BB	BB	BB	AA	AA	BB
BgChr11_16165770:1:1	1	1	BB	AA	BB	AA	AA	BB	BB	AA	BB	BB	BB	BB	BB	BB	BB	AA	BB	AA	AA	BB	AA	BB	BB	BB	BB	BB	BB	BB	BB	AA	BB	AA	BB	BB	BB	BB	AA	-	AA	AA	AA	BB	BB	BB	AA	AA	BB
BgChr11_16188176:361:8	361	8	BB	AA	BB	AA	AA	BB	BB	AA	BB	BB	BB	BB	BB	BB	BB	AA	BB	AA	AA	BB	AA	BB	BB	BB	BB	BB	BB	BB	BB	AA	BB	AA	BB	BB	BB	BB	AA	-	AA	AA	AA	BB	BB	BB	AA	AA	BB
BgChr11_16216283:9770:109	9770	109	BB	AA	BB	AA	AA	BB	BB	AA	BB	BB	BB	BB	BB	BB	BB	AA	BB	AA	AA	BB	AA	BB	BB	BB	BB	BB	BB	BB	BB	AA	BB	AA	BB	BB	BB	BB	AA	-	AA	AA	AA	BB	BB	BB	AA	AA	BB
BgChr11_16264393:1:1	1	1	BB	AA	BB	AA	AA	BB	BB	AA	BB	BB	BB	BB	BB	BB	BB	AA	BB	AA	AA	BB	AA	BB	BB	BB	BB	BB	BB	BB	BB	AA	BB	AA	BB	BB	BB	BB	AA	-	AA	AA	AA	BB	BB	BB	AA	AA	BB
BgChr11_16367532:5200629:20387	5200629	20387	BB	AA	BB	AA	AA	BB	BB	AA	BB	BB	BB	BB	BB	BB	BB	AA	BB	AA	AA	BB	AA	BB	BB	BB	BB	BB	BB	BB	BB	AA	BB	AA	BB	BB	BB	BB	AA	-	AA	AA	AA	BB	BB	BB	AA	AA	BB
BgChr11_21630536:21616:12	21616	12	BB	AA	BB	AA	AA	BB	BB	AA	BB	BB	BB	BB	BB	BB	BB	AA	BB	AA	AA	BB	AA	BB	BB	BB	BB	BB	BB	BB	BB	AA	BB	AA	BB	BB	BB	BB	AA	AA	AA	AA	AA	BB	BB	BB	AA	AA	BB
BgChr11_21676607:1640596:3776	1640596	3776	BB	AA	BB	AA	AA	BB	BB	AA	BB	BB	BB	BB	BB	BB	BB	AA	BB	AA	AA	BB	AA	BB	BB	BB	BB	BB	BB	BB	BB	AA	BB	AA	BB	BB	BB	BB	AA	AA	AA	AA	AA	BB	BB	BB	AA	AA	BB
BgChr11_23338959:1:1	1	1	BB	AA	BB	AA	AA	BB	BB	AA	BB	BB	BB	BB	BB	BB	BB	AA	BB	AA	AA	BB	AA	BB	BB	BB	BB	BB	BB	BB	BB	AA	BB	AA	BB	BB	BB	BB	AA	AA	AA	AA	AA	BB	BB	BB	AA	AA	BB
BgChr11_23349856:34788:5	34788	5	BB	AA	BB	AA	AA	BB	BB	AA	BB	BB	BB	BB	BB	BB	BB	AA	BB	AA	AA	BB	AA	BB	BB	BB	BB	BB	BB	BB	BB	AA	BB	AA	BB	BB	BB	BB	AA	AA	AA	AA	AA	BB	BB	BB	AA	AA	BB
BgChr11_23406705:1:1	1	1	BB	AA	BB	AA	AA	BB	BB	AA	BB	BB	BB	BB	BB	BB	BB	AA	BB	AA	AA	BB	AA	BB	BB	BB	BB	BB	BB	BB	BB	AA	BB	AA	BB	BB	BB	BB	AA	AA	AA	AA	AA	BB	BB	BB	AA	AA	BB
BgChr11_23418621:5:2	5	2	BB	AA	BB	AA	AA	BB	BB	AA	BB	BB	BB	BB	BB	BB	BB	AA	BB	AA	AA	BB	AA	BB	BB	BB	BB	BB	BB	BB	BB	AA	BB	AA	BB	BB	BB	BB	AA	AA	AA	AA	AA	BB	BB	BB	AA	AA	BB
BgChr11_23435882:1:1	1	1	BB	AA	BB	AA	AA	BB	BB	AA	BB	BB	BB	BB	BB	BB	BB	AA	BB	AA	AA	BB	AA	BB	BB	BB	BB	BB	BB	BB	BB	AA	BB	AA	BB	BB	BB	BB	AA	AA	AA	AA	AA	BB	BB	BB	AA	AA	BB
BgChr11_23549724:48147:5	48147	5	BB	AA	BB	AA	AA	BB	BB	AA	BB	BB	BB	BB	BB	BB	BB	AA	BB	AA	AA	BB	AA	BB	BB	BB	BB	BB	BB	BB	BB	AA	BB	AA	BB	BB	BB	BB	AA	AA	AA	AA	AA	BB	BB	BB	AA	AA	BB
BgChr11_23602987:3116:3	3116	3	BB	AA	BB	AA	AA	BB	BB	AA	BB	BB	BB	BB	BB	BB	BB	AA	BB	AA	AA	BB	AA	BB	BB	BB	BB	BB	BB	BB	BB	AA	BB	AA	BB	BB	BB	BB	AA	AA	AA	AA	AA	BB	BB	BB	AA	AA	BB
BgChr11_23619246:4161935:20002	4161935	20002	BB	AA	BB	AA	AA	BB	BB	AA	BB	BB	BB	BB	BB	BB	BB	AA	BB	AA	AA	BB	AA	BB	BB	BB	BB	BB	BB	BB	BB	AA	BB	AA	BB	BB	BB	BB	AA	AA	AA	AA	AA	BB	BB	BB	AA	AA	BB
BgChr11_27781657:4575:4	4575	4	BB	AA	BB	AA	AA	BB	BB	AA	BB	BB	BB	BB	BB	BB	BB	AA	BB	AA	AA	BB	AA	BB	BB	BB	BB	BB	BB	BB	AA	AA	BB	AA	BB	BB	BB	BB	AA	-	AA	AA	AA	BB	BB	BB	AA	AA	BB
BgChr11_27794236:118791:707	118791	707	BB	AA	BB	AA	AA	BB	BB	AA	BB	BB	BB	BB	BB	BB	BB	AA	BB	AA	AA	BB	AA	BB	BB	BB	BB	BB	BB	BB	AA	AA	BB	AA	BB	BB	BB	BB	AA	-	AA	AA	AA	BB	BB	BB	AA	AA	BB
BgChr11_27919492:268894:1510	268894	1510	BB	AA	BB	AA	AA	BB	BB	AA	BB	BB	BB	BB	AA	BB	BB	AA	BB	AA	AA	BB	AA	BB	BB	BB	BB	BB	BB	BB	AA	AA	BB	AA	BB	BB	BB	BB	AA	-	AA	AA	AA	BB	BB	BB	AA	AA	BB
BgChr11_28188679:197052:1560	197052	1560	BB	AA	BB	AA	AA	BB	BB	AA	BB	BB	BB	BB	AA	BB	BB	AA	BB	AA	AA	BB	AA	BB	BB	BB	BB	BB	BB	BB	AA	AA	BB	AA	BB	BB	BB	BB	AA	BB	AA	AA	AA	BB	BB	BB	AA	AA	BB
BgChr11_28386062:254775:1553	254775	1553	BB	AA	BB	AA	AA	BB	BB	AA	BB	BB	BB	BB	AA	BB	BB	AA	BB	AA	AA	BB	AA	BB	BB	BB	BB	BB	BB	BB	AA	AA	BB	AA	AA	BB	BB	BB	AA	BB	AA	AA	AA	BB	BB	BB	AA	AA	BB
BgChr11_28641140:931308:5980	931308	5980	BB	AA	BB	AA	AA	BB	BB	AA	BB	AA	BB	BB	AA	BB	BB	AA	BB	AA	AA	BB	AA	BB	BB	BB	BB	BB	BB	BB	AA	AA	BB	AA	AA	BB	BB	BB	AA	BB	AA	AA	AA	BB	BB	BB	AA	AA	BB
BgChr11_29586779:18768:6	18768	6	BB	AA	BB	AA	AA	BB	BB	AA	BB	AA	BB	BB	AA	BB	BB	AA	BB	AA	-	BB	AA	BB	BB	BB	AA	BB	BB	BB	AA	AA	BB	AA	AA	BB	BB	BB	AA	BB	AA	AA	AA	BB	BB	BB	AA	AA	BB
BgChr11_29610113:749463:7066	749463	7066	BB	AA	BB	AA	AA	BB	BB	AA	BB	AA	BB	BB	AA	BB	BB	AA	BB	AA	BB	BB	AA	BB	BB	BB	AA	BB	BB	BB	AA	AA	BB	AA	AA	BB	BB	BB	AA	BB	AA	AA	AA	BB	BB	BB	AA	AA	BB
BgChr11_30364185:1544902:14214	1544902	14214	BB	AA	BB	AA	AA	BB	BB	AA	BB	AA	BB	BB	AA	BB	BB	AA	BB	AA	BB	BB	AA	BB	BB	BB	AA	BB	BB	BB	AA	BB	BB	AA	AA	BB	BB	BB	AA	BB	AA	AA	AA	BB	BB	BB	AA	AA	BB
BgChr11_31909563:356601:3413	356601	3413	BB	AA	BB	AA	AA	BB	BB	AA	BB	AA	BB	BB	AA	BB	BB	BB	BB	AA	BB	BB	AA	BB	BB	BB	AA	BB	BB	BB	AA	BB	BB	AA	AA	BB	BB	BB	AA	BB	AA	AA	AA	BB	BB	BB	AA	AA	BB
BgChr11_32266345:595558:5384	595558	5384	BB	AA	BB	AA	AA	BB	BB	AA	BB	AA	BB	BB	AA	BB	BB	BB	BB	AA	BB	BB	AA	BB	BB	BB	AA	BB	BB	BB	AA	BB	BB	AA	AA	BB	BB	BB	BB	BB	AA	AA	AA	BB	BB	BB	AA	AA	BB
BgChr11_32862362:29864:558	29864	558	BB	AA	BB	AA	AA	BB	BB	AA	BB	AA	BB	BB	AA	BB	BB	BB	BB	AA	BB	BB	AA	BB	BB	BB	AA	BB	BB	BB	AA	BB	BB	AA	AA	BB	BB	BB	BB	BB	AA	AA	AA	BB	AA	BB	AA	AA	BB
BgChr11_32892504:1467937:13556	1467937	13556	BB	AA	BB	AA	AA	BB	-	AA	BB	AA	BB	BB	AA	BB	BB	BB	BB	-	BB	BB	-	BB	BB	BB	AA	BB	BB	BB	AA	-	BB	AA	AA	BB	BB	BB	BB	BB	AA	AA	AA	BB	AA	BB	AA	AA	BB
BgChr11_34360461:8766:94	8766	94	BB	AA	BB	AA	AA	BB	AA	AA	BB	AA	AA	BB	AA	BB	BB	BB	BB	BB	-	BB	BB	-	BB	BB	AA	BB	BB	BB	AA	AA	BB	AA	AA	BB	BB	BB	BB	BB	AA	AA	AA	BB	AA	BB	AA	AA	BB
BgChr11_34371926:245460:3054	245460	3054	BB	AA	BB	AA	AA	BB	AA	AA	BB	AA	AA	BB	AA	BB	BB	BB	BB	BB	AA	BB	BB	AA	BB	BB	AA	BB	BB	BB	AA	AA	BB	AA	AA	BB	BB	BB	BB	BB	AA	AA	AA	BB	AA	BB	AA	AA	BB
BgChr11_34617911:50160:884	50160	884	BB	AA	BB	AA	AA	BB	AA	AA	BB	AA	AA	BB	AA	BB	BB	BB	BB	BB	AA	BB	BB	AA	BB	BB	AA	BB	BB	BB	AA	AA	BB	AA	AA	BB	BB	BB	BB	BB	AA	AA	AA	BB	AA	BB	AA	AA	BB
BgChr11_34669164:20158:283	20158	283	BB	AA	BB	AA	AA	BB	AA	AA	BB	AA	AA	BB	AA	BB	BB	BB	BB	BB	AA	BB	BB	AA	BB	BB	AA	BB	BB	BB	AA	AA	BB	AA	AA	BB	BB	BB	BB	BB	AA	AA	AA	BB	AA	BB	BB	AA	BB
BgChr11_34689365:1473192:16641	1473192	16641	BB	AA	BB	AA	AA	BB	AA	AA	BB	AA	AA	BB	AA	BB	BB	BB	BB	BB	AA	BB	BB	AA	BB	BB	AA	BB	-	-	AA	AA	BB	AA	AA	BB	BB	BB	BB	BB	AA	AA	AA	BB	AA	BB	BB	AA	BB
BgChr11_36162579:197472:3274	197472	3274	BB	AA	BB	BB	AA	BB	AA	AA	BB	AA	AA	BB	AA	BB	BB	BB	BB	BB	AA	BB	BB	AA	BB	BB	AA	BB	AA	AA	AA	AA	BB	AA	AA	BB	BB	BB	BB	BB	AA	AA	AA	BB	AA	BB	BB	AA	BB
BgChr11_36360162:208002:3852	208002	3852	BB	AA	BB	BB	AA	BB	AA	AA	BB	AA	AA	BB	AA	BB	BB	BB	BB	BB	AA	BB	BB	AA	BB	BB	AA	BB	AA	AA	AA	AA	BB	AA	AA	BB	BB	BB	BB	BB	BB	AA	AA	BB	AA	BB	BB	AA	BB
BgChr11_36568405:475412:7660	475412	7660	BB	AA	BB	BB	AA	BB	AA	AA	BB	AA	AA	BB	AA	BB	BB	BB	AA	BB	AA	BB	BB	AA	BB	AA	AA	BB	AA	AA	AA	AA	BB	AA	AA	BB	BB	BB	BB	BB	BB	AA	AA	BB	AA	BB	BB	AA	BB
BgChr11_37043875:820087:12650	820087	12650	BB	AA	BB	BB	AA	BB	AA	AA	BB	AA	AA	BB	AA	BB	BB	BB	AA	BB	AA	BB	BB	AA	BB	AA	AA	BB	AA	AA	AA	AA	BB	AA	AA	AA	BB	BB	BB	BB	BB	AA	AA	BB	AA	BB	BB	AA	BB
BgChr11_37863977:193233:2417	193233	2417	BB	AA	BB	BB	AA	BB	AA	AA	BB	AA	AA	BB	AA	BB	BB	BB	AA	BB	AA	BB	BB	AA	BB	AA	BB	BB	AA	AA	AA	AA	BB	AA	AA	AA	BB	BB	BB	BB	BB	AA	AA	BB	AA	BB	BB	AA	BB
BgChr11_38057279:9926:97	9926	97	BB	AA	BB	BB	AA	BB	BB	AA	BB	AA	AA	AA	AA	BB	BB	BB	AA	BB	AA	BB	BB	AA	BB	AA	BB	BB	AA	AA	AA	AA	BB	AA	AA	AA	BB	BB	BB	BB	BB	AA	AA	BB	AA	BB	BB	AA	BB
BgChr11_38067338:154974:2101	154974	2101	BB	AA	BB	BB	AA	BB	BB	AA	BB	AA	AA	AA	AA	BB	BB	BB	AA	BB	AA	BB	BB	AA	BB	AA	BB	BB	AA	AA	AA	AA	BB	AA	AA	AA	BB	BB	BB	BB	BB	AA	AA	BB	AA	BB	BB	AA	AA
BgChr11_38222384:434605:5033	434605	5033	BB	AA	BB	BB	AA	BB	BB	AA	BB	AA	AA	AA	BB	BB	BB	BB	AA	BB	AA	BB	BB	AA	BB	AA	BB	BB	AA	AA	AA	AA	BB	AA	AA	AA	BB	AA	BB	BB	BB	AA	AA	BB	AA	BB	AA	AA	AA
BgChr11_38657270:133520:1815	133520	1815	BB	AA	BB	BB	AA	BB	BB	AA	BB	AA	AA	AA	BB	BB	BB	BB	AA	BB	AA	BB	BB	AA	BB	AA	BB	AA	AA	AA	AA	AA	BB	AA	AA	AA	BB	AA	BB	BB	BB	AA	AA	BB	AA	BB	AA	AA	AA
BgChr11_38790854:564033:11725	564033	11725	BB	AA	AA	BB	AA	BB	BB	AA	BB	AA	AA	BB	BB	BB	BB	BB	AA	BB	AA	BB	BB	AA	BB	AA	BB	AA	AA	AA	AA	AA	BB	AA	AA	AA	BB	AA	BB	BB	BB	AA	AA	BB	AA	BB	AA	AA	AA
BgChr11_39355650:382547:6692	382547	6692	BB	AA	AA	BB	AA	BB	BB	AA	BB	AA	AA	BB	BB	BB	BB	BB	AA	BB	AA	BB	BB	AA	BB	AA	BB	AA	AA	AA	AA	AA	BB	AA	AA	AA	BB	AA	BB	BB	BB	AA	AA	BB	AA	BB	AA	BB	AA
BgChr11_39738267:1142245:20094	1142245	20094	BB	AA	AA	BB	AA	BB	BB	AA	BB	AA	AA	BB	BB	BB	BB	BB	AA	BB	AA	BB	BB	AA	AA	AA	BB	AA	AA	AA	AA	AA	BB	AA	AA	AA	BB	AA	BB	BB	BB	AA	AA	BB	AA	BB	AA	BB	BB
BgChr11_40882175:252748:2926	252748	2926	BB	AA	AA	BB	AA	BB	AA	AA	BB	AA	AA	BB	BB	BB	BB	BB	AA	BB	AA	BB	BB	BB	AA	AA	BB	AA	AA	AA	AA	AA	BB	AA	AA	AA	BB	AA	BB	BB	BB	AA	AA	BB	AA	BB	AA	BB	BB
BgChr11_41135110:305437:5387	305437	5387	BB	AA	AA	BB	AA	BB	AA	AA	BB	BB	AA	BB	BB	AA	BB	BB	AA	BB	AA	BB	BB	BB	AA	AA	BB	AA	AA	AA	AA	AA	BB	AA	AA	AA	BB	AA	BB	BB	BB	AA	AA	BB	AA	BB	AA	BB	BB
BgChr11_41442849:1304918:23698	1304918	23698	BB	AA	AA	BB	AA	BB	AA	AA	BB	BB	AA	BB	BB	AA	BB	BB	AA	BB	AA	BB	BB	BB	AA	AA	BB	AA	AA	AA	AA	AA	BB	AA	AA	AA	BB	AA	BB	BB	BB	AA	AA	AA	AA	BB	AA	BB	BB
BgChr11_42788477:6234:2	6234	2	BB	AA	AA	BB	AA	BB	AA	AA	BB	BB	AA	BB	BB	AA	BB	BB	AA	BB	AA	BB	BB	BB	AA	AA	BB	AA	AA	AA	AA	AA	BB	AA	AA	AA	BB	AA	BB	BB	BB	AA	AA	AA	AA	BB	AA	BB	BB
BgChr11_42803491:1362:3	1362	3	BB	AA	AA	BB	AA	BB	AA	AA	BB	BB	AA	BB	BB	AA	BB	BB	AA	BB	AA	BB	BB	BB	AA	AA	BB	AA	AA	AA	AA	AA	BB	AA	AA	AA	BB	AA	BB	BB	BB	AA	AA	AA	AA	BB	AA	BB	BB
BgChr11_42814410:29:3	29	3	BB	AA	AA	BB	AA	BB	AA	AA	BB	BB	AA	BB	BB	AA	BB	BB	AA	BB	AA	BB	BB	BB	AA	AA	BB	AA	AA	AA	AA	AA	BB	AA	AA	AA	BB	AA	BB	BB	BB	AA	AA	AA	AA	BB	AA	BB	BB
BgChr11_42834432:6788:4	6788	4	BB	AA	AA	BB	AA	BB	AA	AA	BB	BB	AA	BB	BB	AA	BB	BB	AA	BB	AA	BB	BB	BB	AA	AA	BB	AA	AA	AA	AA	AA	BB	AA	AA	AA	BB	AA	BB	BB	BB	AA	AA	AA	AA	BB	AA	BB	BB
BgChr11_42845846:8930:2	8930	2	BB	AA	AA	BB	AA	BB	AA	AA	BB	BB	AA	BB	BB	AA	BB	BB	AA	BB	AA	BB	BB	BB	AA	AA	BB	AA	AA	AA	AA	AA	BB	AA	AA	AA	BB	AA	BB	BB	BB	AA	AA	AA	AA	BB	AA	BB	BB
BgChr11_42856917:1:1	1	1	BB	AA	AA	BB	AA	BB	AA	AA	BB	BB	AA	BB	BB	AA	BB	BB	AA	BB	AA	BB	BB	BB	AA	AA	BB	AA	AA	AA	AA	AA	BB	AA	AA	AA	BB	AA	BB	BB	BB	AA	AA	AA	AA	BB	AA	BB	BB
BgChr11_42867701:7939:9	7939	9	BB	AA	AA	BB	AA	BB	AA	AA	BB	BB	AA	BB	BB	AA	BB	BB	AA	BB	AA	BB	BB	BB	AA	AA	BB	AA	AA	AA	AA	AA	BB	AA	AA	AA	BB	AA	BB	BB	BB	AA	AA	AA	AA	BB	AA	BB	BB
BgChr11_42879033:7968:7	7968	7	BB	AA	AA	BB	AA	BB	AA	AA	BB	BB	AA	BB	BB	AA	BB	BB	AA	BB	AA	BB	BB	BB	AA	AA	BB	AA	AA	AA	AA	AA	BB	AA	AA	AA	BB	AA	BB	BB	BB	AA	AA	AA	AA	BB	AA	BB	BB
BgChr11_42898563:2428:2	2428	2	BB	AA	AA	BB	AA	BB	AA	AA	BB	BB	AA	BB	BB	AA	BB	BB	AA	BB	AA	BB	BB	BB	AA	AA	BB	AA	AA	AA	AA	AA	BB	AA	AA	AA	BB	AA	BB	BB	BB	AA	AA	AA	AA	BB	AA	BB	BB
BgChr11_42913400:8916:2	8916	2	BB	AA	AA	BB	AA	BB	AA	AA	BB	BB	AA	BB	BB	AA	BB	BB	AA	BB	AA	BB	BB	BB	AA	AA	BB	AA	AA	AA	AA	AA	BB	AA	AA	AA	BB	AA	BB	BB	BB	AA	AA	AA	AA	BB	AA	BB	BB
BgChr11_42942526:8:3	8	3	BB	AA	AA	BB	AA	BB	AA	AA	BB	BB	AA	BB	BB	AA	BB	BB	AA	BB	AA	BB	BB	BB	AA	AA	BB	AA	AA	AA	AA	AA	BB	AA	AA	AA	BB	AA	BB	BB	BB	AA	AA	AA	AA	BB	AA	BB	BB
BgChr11_42962325:7085:9	7085	9	BB	AA	AA	BB	AA	BB	AA	AA	BB	BB	AA	BB	BB	AA	BB	BB	AA	BB	AA	BB	BB	BB	AA	AA	BB	AA	AA	AA	AA	AA	BB	AA	AA	AA	BB	AA	BB	BB	BB	AA	AA	AA	AA	BB	AA	BB	BB
BgChr11_42974681:5103:9	5103	9	BB	AA	AA	BB	AA	BB	AA	AA	BB	BB	AA	BB	BB	AA	BB	BB	AA	BB	AA	BB	BB	BB	AA	AA	BB	AA	AA	AA	AA	AA	BB	AA	AA	AA	BB	AA	BB	BB	BB	AA	AA	AA	AA	BB	AA	BB	BB
BgChr11_42987291:6210:4	6210	4	BB	AA	AA	BB	AA	BB	AA	AA	BB	BB	AA	BB	BB	AA	BB	BB	AA	BB	AA	BB	BB	BB	AA	AA	BB	AA	AA	AA	AA	AA	BB	AA	AA	AA	BB	AA	BB	BB	BB	AA	AA	AA	AA	BB	AA	BB	BB
BgChr11_42997827:460:3	460	3	BB	AA	AA	BB	AA	BB	AA	AA	BB	BB	AA	BB	BB	AA	BB	BB	AA	BB	AA	BB	BB	BB	AA	AA	BB	AA	AA	AA	AA	AA	BB	AA	AA	AA	BB	AA	BB	BB	BB	AA	AA	AA	AA	BB	AA	BB	BB
BgChr11_43010304:10000:5	10000	5	BB	AA	AA	BB	AA	BB	AA	AA	BB	BB	AA	BB	BB	AA	BB	BB	AA	BB	AA	BB	BB	BB	AA	AA	BB	AA	AA	AA	AA	AA	BB	AA	AA	AA	BB	AA	BB	BB	BB	AA	AA	AA	AA	BB	AA	BB	BB
BgChr11_43021587:335:3	335	3	BB	AA	AA	BB	AA	BB	AA	AA	BB	BB	AA	BB	BB	AA	BB	BB	AA	BB	AA	BB	BB	BB	AA	AA	BB	AA	AA	AA	AA	AA	BB	AA	AA	AA	BB	AA	BB	BB	BB	AA	AA	AA	AA	BB	AA	BB	BB
BgChr11_43033959:5995:5	5995	5	BB	AA	AA	BB	AA	BB	AA	AA	BB	BB	AA	BB	BB	AA	BB	BB	AA	BB	AA	BB	BB	BB	AA	AA	BB	AA	AA	AA	AA	AA	BB	AA	AA	AA	BB	AA	BB	BB	BB	AA	AA	AA	AA	BB	AA	BB	BB
BgChr11_43045102:6368:2	6368	2	BB	AA	AA	BB	AA	BB	AA	AA	BB	BB	AA	BB	BB	AA	BB	BB	AA	BB	AA	BB	BB	BB	AA	AA	BB	AA	AA	AA	AA	AA	BB	AA	AA	AA	BB	AA	BB	BB	BB	AA	AA	AA	AA	BB	AA	BB	BB
BgChr11_43058125:8482:9	8482	9	BB	AA	AA	BB	AA	BB	AA	AA	BB	BB	AA	BB	BB	AA	BB	BB	AA	BB	AA	BB	BB	BB	AA	AA	BB	AA	AA	AA	AA	AA	BB	AA	AA	AA	BB	AA	BB	BB	BB	AA	AA	AA	AA	BB	AA	BB	BB
BgChr11_43069564:1142:6	1142	6	BB	AA	AA	BB	AA	BB	AA	AA	BB	BB	AA	BB	BB	AA	BB	BB	AA	BB	AA	BB	BB	BB	AA	AA	BB	AA	AA	AA	AA	AA	BB	AA	AA	AA	BB	AA	BB	BB	BB	AA	AA	AA	AA	BB	AA	BB	BB
BgChr11_43092295:6417:3	6417	3	BB	AA	AA	BB	AA	BB	AA	AA	BB	BB	AA	BB	BB	AA	BB	BB	AA	BB	AA	BB	BB	BB	AA	AA	BB	AA	AA	AA	AA	AA	BB	AA	AA	AA	BB	AA	BB	BB	BB	AA	AA	AA	AA	BB	AA	BB	BB
BgChr11_43161612:6222:11	6222	11	BB	AA	AA	BB	AA	BB	AA	AA	BB	BB	AA	BB	BB	AA	BB	BB	AA	BB	AA	BB	BB	BB	AA	AA	BB	AA	AA	AA	AA	AA	BB	AA	AA	AA	BB	AA	BB	BB	BB	AA	AA	AA	AA	BB	AA	BB	BB
BgChr11_43173777:2618:6	2618	6	BB	AA	AA	BB	AA	BB	AA	AA	BB	BB	AA	BB	BB	AA	BB	BB	AA	BB	AA	BB	BB	BB	AA	AA	BB	AA	AA	AA	AA	AA	BB	AA	AA	AA	BB	AA	BB	BB	BB	AA	AA	AA	AA	BB	AA	BB	BB
BgChr11_43190273:7540:11	7540	11	BB	AA	AA	BB	AA	BB	AA	AA	BB	BB	AA	BB	BB	AA	BB	BB	AA	BB	AA	BB	BB	BB	AA	AA	BB	AA	AA	AA	AA	AA	BB	AA	AA	AA	BB	AA	BB	BB	BB	AA	AA	AA	AA	BB	AA	BB	BB
BgChr11_43203934:1:1	1	1	BB	AA	AA	BB	AA	BB	AA	AA	BB	BB	AA	BB	BB	AA	BB	BB	AA	BB	AA	BB	BB	BB	AA	AA	BB	AA	AA	AA	AA	AA	BB	AA	AA	AA	BB	AA	BB	BB	BB	AA	AA	AA	AA	BB	AA	BB	BB
BgChr11_43225841:2463:3	2463	3	BB	AA	AA	BB	AA	BB	AA	AA	BB	BB	AA	BB	BB	AA	BB	BB	AA	BB	AA	BB	BB	BB	AA	AA	BB	AA	AA	AA	AA	AA	BB	AA	AA	AA	BB	AA	BB	BB	BB	AA	AA	AA	AA	BB	AA	BB	BB
BgChr11_43244811:791:4	791	4	BB	AA	AA	BB	AA	BB	AA	AA	BB	BB	AA	BB	BB	AA	BB	BB	AA	BB	AA	BB	BB	BB	AA	AA	BB	AA	AA	AA	AA	AA	BB	AA	AA	AA	BB	AA	BB	BB	BB	AA	AA	AA	AA	BB	AA	BB	BB
BgChr11_43257514:2217:3	2217	3	BB	AA	AA	BB	AA	BB	AA	AA	BB	BB	AA	BB	BB	AA	BB	BB	AA	BB	AA	BB	BB	BB	AA	AA	BB	AA	AA	AA	AA	AA	BB	AA	AA	AA	BB	AA	BB	BB	BB	AA	AA	AA	AA	BB	AA	BB	BB
BgChr11_43321323:7423:2	7423	2	BB	AA	AA	BB	AA	BB	AA	AA	BB	BB	AA	BB	BB	AA	BB	BB	AA	BB	AA	BB	BB	BB	AA	AA	BB	AA	AA	AA	AA	AA	BB	AA	AA	AA	BB	AA	BB	BB	BB	AA	AA	AA	AA	BB	AA	BB	BB
BgChr11_43332880:1:1	1	1	BB	AA	AA	BB	AA	BB	AA	AA	BB	BB	AA	BB	BB	AA	BB	BB	AA	BB	AA	BB	BB	BB	AA	AA	BB	AA	AA	AA	AA	AA	BB	AA	AA	AA	BB	AA	BB	BB	BB	AA	AA	AA	AA	BB	AA	BB	BB
BgChr11_43343324:7831:2	7831	2	BB	AA	AA	BB	AA	BB	AA	AA	BB	BB	AA	BB	BB	AA	BB	BB	AA	BB	AA	BB	BB	BB	AA	AA	BB	AA	AA	AA	AA	AA	BB	AA	AA	AA	BB	AA	BB	BB	BB	AA	AA	AA	AA	BB	AA	BB	BB
BgChr11_43380210:4541:6	4541	6	BB	AA	AA	BB	AA	BB	AA	AA	BB	BB	AA	BB	BB	AA	BB	BB	AA	BB	AA	BB	BB	BB	AA	AA	BB	AA	AA	AA	AA	AA	BB	AA	AA	AA	BB	AA	BB	BB	BB	AA	AA	AA	AA	BB	AA	BB	BB
BgChr11_43390391:111:3	111	3	BB	AA	AA	BB	AA	BB	AA	AA	BB	BB	AA	BB	BB	AA	BB	BB	AA	BB	AA	BB	BB	BB	AA	AA	BB	AA	AA	AA	AA	AA	BB	AA	AA	AA	BB	AA	BB	BB	BB	AA	AA	AA	AA	BB	AA	BB	BB
BgChr11_43404151:4662:4	4662	4	BB	AA	AA	BB	AA	BB	AA	AA	BB	BB	AA	BB	BB	AA	BB	BB	AA	BB	AA	BB	BB	BB	AA	AA	BB	AA	AA	AA	AA	AA	BB	AA	AA	AA	BB	AA	BB	BB	BB	AA	AA	AA	AA	BB	AA	BB	BB
BgChr11_43414985:3607:8	3607	8	BB	AA	AA	BB	AA	BB	AA	AA	BB	BB	AA	BB	BB	AA	BB	BB	AA	BB	AA	BB	BB	BB	AA	AA	BB	AA	AA	AA	AA	AA	BB	AA	AA	AA	BB	AA	BB	BB	BB	AA	AA	AA	AA	BB	AA	BB	BB
BgChr11_43428434:1:1	1	1	BB	AA	AA	BB	AA	BB	AA	AA	BB	BB	AA	BB	BB	AA	BB	BB	AA	BB	AA	BB	BB	BB	AA	AA	BB	AA	AA	AA	AA	AA	BB	AA	AA	AA	BB	AA	BB	BB	BB	AA	AA	AA	AA	BB	AA	BB	BB
BgChr11_43440785:1:1	1	1	BB	AA	AA	BB	AA	BB	AA	AA	BB	BB	AA	BB	BB	AA	BB	BB	AA	BB	AA	BB	BB	BB	AA	AA	BB	AA	AA	AA	AA	AA	BB	AA	AA	AA	BB	AA	BB	BB	BB	AA	AA	AA	AA	BB	AA	BB	BB
BgChr11_43510745:1:1	1	1	BB	AA	AA	BB	AA	BB	AA	AA	BB	BB	AA	BB	BB	AA	BB	BB	AA	BB	AA	BB	BB	BB	AA	AA	BB	AA	AA	AA	AA	-	BB	AA	AA	AA	BB	AA	BB	BB	BB	AA	AA	AA	AA	BB	AA	BB	BB
BgChr11_43541172:60:2	60	2	BB	AA	AA	BB	AA	BB	AA	AA	BB	BB	AA	BB	BB	AA	BB	BB	AA	BB	AA	BB	BB	BB	AA	AA	BB	AA	AA	AA	AA	-	BB	AA	AA	AA	BB	AA	BB	BB	BB	AA	AA	AA	AA	BB	AA	BB	BB
BgChr11_43690024:1:1	1	1	BB	AA	AA	BB	AA	BB	AA	AA	BB	BB	AA	BB	BB	AA	BB	BB	AA	BB	AA	BB	BB	BB	AA	AA	BB	AA	AA	AA	-	-	BB	AA	AA	AA	BB	AA	BB	BB	BB	AA	AA	AA	AA	BB	AA	BB	BB
BgChr11_43770901:12:2	12	2	BB	AA	AA	BB	AA	BB	AA	AA	BB	BB	AA	BB	BB	AA	BB	BB	AA	BB	AA	BB	BB	BB	AA	AA	BB	AA	AA	AA	-	-	BB	-	AA	AA	BB	AA	BB	BB	BB	AA	AA	AA	AA	BB	AA	BB	BB
BgChr12_62377:1:1	1	1	BB	AA	AA	AA	AA	AA	BB	BB	BB	AA	BB	AA	BB	BB	AA	AA	AA	AA	BB	AA	AA	BB	AA	AA	BB	BB	AA	AA	AA	AA	AA	AA	BB	BB	AA	BB	BB	BB	BB	AA	AA	AA	BB	BB	BB	AA	BB
BgChr12_153667:1:1	1	1	BB	AA	AA	AA	AA	AA	BB	BB	BB	AA	BB	AA	BB	BB	AA	AA	AA	AA	BB	AA	AA	BB	AA	AA	BB	BB	AA	AA	AA	AA	AA	AA	BB	BB	AA	BB	BB	BB	BB	AA	AA	AA	BB	BB	BB	AA	BB
BgChr12_166571:651:2	651	2	BB	AA	AA	AA	AA	AA	BB	BB	BB	AA	BB	AA	BB	BB	AA	AA	AA	AA	BB	AA	AA	BB	AA	AA	BB	BB	AA	AA	AA	AA	AA	AA	BB	BB	AA	BB	BB	BB	BB	AA	AA	AA	BB	BB	BB	AA	BB
BgChr12_211558:4936:2	4936	2	BB	AA	AA	AA	AA	AA	BB	BB	BB	AA	BB	AA	BB	BB	AA	AA	AA	AA	BB	AA	AA	BB	AA	AA	BB	BB	AA	AA	AA	AA	AA	AA	BB	BB	AA	BB	BB	BB	BB	AA	AA	AA	BB	BB	BB	AA	BB
BgChr12_250697:1:1	1	1	BB	AA	AA	AA	AA	AA	BB	BB	BB	AA	BB	AA	BB	BB	AA	AA	AA	AA	BB	AA	AA	BB	AA	AA	BB	BB	AA	AA	AA	AA	AA	AA	BB	BB	AA	BB	BB	BB	BB	AA	AA	AA	BB	BB	BB	AA	BB
BgChr12_275936:26:3	26	3	BB	AA	AA	AA	AA	AA	BB	BB	BB	AA	BB	AA	BB	BB	AA	AA	AA	AA	BB	AA	AA	BB	AA	AA	BB	BB	AA	AA	AA	AA	AA	AA	BB	BB	AA	BB	BB	BB	BB	AA	AA	AA	BB	BB	BB	AA	BB
BgChr12_303039:6369:2	6369	2	BB	AA	AA	AA	AA	AA	BB	BB	BB	AA	BB	AA	BB	BB	AA	AA	AA	AA	BB	AA	AA	BB	AA	AA	BB	BB	AA	AA	AA	AA	AA	AA	BB	BB	AA	BB	BB	BB	BB	AA	AA	AA	BB	BB	BB	AA	BB
BgChr12_314965:8728:4	8728	4	BB	AA	AA	AA	AA	AA	BB	BB	BB	AA	BB	AA	BB	BB	AA	AA	AA	AA	BB	AA	AA	BB	AA	AA	BB	BB	AA	AA	AA	AA	AA	AA	BB	BB	AA	BB	BB	BB	BB	AA	AA	AA	BB	BB	BB	AA	BB
BgChr12_325041:675:3	675	3	BB	AA	AA	AA	AA	AA	BB	BB	BB	AA	BB	AA	BB	BB	AA	AA	AA	AA	BB	AA	AA	BB	AA	AA	BB	BB	AA	AA	AA	AA	AA	AA	BB	BB	AA	BB	BB	BB	BB	AA	AA	AA	BB	BB	BB	AA	BB
BgChr12_355091:9746:3	9746	3	BB	AA	AA	AA	AA	AA	BB	BB	BB	AA	BB	AA	BB	BB	AA	AA	AA	AA	BB	AA	AA	BB	AA	AA	BB	BB	AA	AA	AA	AA	AA	AA	BB	BB	AA	BB	BB	BB	BB	AA	AA	AA	BB	BB	BB	AA	BB
BgChr12_374801:5875:6	5875	6	BB	AA	AA	AA	AA	AA	BB	BB	BB	AA	BB	AA	BB	BB	AA	AA	AA	AA	BB	AA	AA	BB	AA	AA	BB	BB	AA	AA	AA	AA	AA	AA	BB	BB	AA	BB	BB	BB	BB	AA	AA	AA	BB	BB	BB	AA	BB
BgChr12_397938:1:1	1	1	BB	AA	AA	AA	AA	AA	BB	BB	BB	AA	BB	AA	BB	BB	AA	AA	AA	AA	BB	AA	AA	BB	AA	AA	BB	BB	AA	AA	AA	AA	AA	AA	BB	BB	AA	BB	BB	BB	BB	AA	AA	AA	BB	BB	BB	AA	BB
BgChr12_419009:743:2	743	2	BB	AA	AA	AA	AA	AA	BB	BB	BB	AA	BB	AA	BB	BB	AA	AA	AA	AA	BB	AA	AA	BB	AA	AA	BB	BB	AA	AA	AA	AA	AA	AA	BB	BB	AA	BB	BB	BB	BB	AA	AA	AA	BB	BB	BB	AA	BB
BgChr12_513407:1:1	1	1	BB	AA	AA	AA	AA	AA	BB	BB	BB	AA	BB	AA	BB	BB	AA	AA	AA	AA	BB	AA	AA	BB	AA	AA	BB	BB	AA	AA	AA	AA	AA	AA	BB	BB	AA	BB	BB	BB	BB	AA	AA	AA	BB	BB	BB	AA	BB
BgChr12_574833:1785:3	1785	3	BB	AA	AA	AA	AA	AA	BB	BB	BB	AA	BB	AA	BB	BB	AA	AA	AA	AA	BB	AA	AA	BB	AA	AA	BB	BB	AA	AA	AA	AA	AA	AA	BB	BB	AA	BB	BB	BB	BB	AA	AA	AA	BB	BB	BB	AA	BB
BgChr12_624356:1:1	1	1	BB	AA	AA	AA	AA	AA	BB	BB	BB	AA	BB	AA	BB	BB	AA	AA	AA	AA	BB	AA	AA	BB	AA	AA	BB	BB	AA	AA	AA	AA	AA	AA	BB	BB	AA	BB	BB	BB	BB	AA	AA	AA	BB	BB	BB	AA	BB
BgChr12_664567:1489:2	1489	2	BB	AA	AA	AA	AA	AA	BB	BB	BB	AA	BB	AA	BB	BB	AA	AA	AA	AA	BB	AA	AA	BB	AA	AA	BB	BB	AA	AA	AA	AA	AA	AA	BB	BB	AA	BB	BB	BB	BB	AA	AA	AA	BB	BB	BB	AA	BB
BgChr12_683988:8990:9	8990	9	BB	AA	AA	AA	AA	AA	BB	BB	BB	AA	BB	AA	BB	BB	AA	AA	AA	AA	BB	AA	AA	BB	AA	AA	BB	BB	AA	AA	AA	AA	AA	AA	BB	BB	AA	BB	BB	BB	BB	AA	AA	AA	BB	BB	BB	AA	BB
BgChr12_732010:2470:4	2470	4	BB	AA	AA	AA	AA	AA	BB	BB	BB	AA	BB	AA	BB	BB	AA	AA	AA	AA	BB	AA	AA	BB	AA	AA	BB	BB	AA	AA	AA	AA	AA	AA	BB	BB	AA	BB	BB	BB	BB	AA	AA	AA	BB	BB	BB	AA	BB
BgChr12_762773:417:2	417	2	BB	AA	AA	AA	AA	AA	BB	BB	BB	AA	BB	AA	BB	BB	AA	AA	AA	AA	BB	AA	AA	BB	AA	AA	BB	BB	AA	AA	AA	AA	AA	AA	BB	BB	AA	BB	BB	BB	BB	AA	AA	AA	BB	BB	BB	AA	BB
BgChr12_785380:7234:3	7234	3	BB	AA	AA	AA	AA	AA	BB	BB	BB	AA	BB	AA	BB	BB	AA	AA	AA	AA	BB	AA	AA	BB	AA	AA	BB	BB	AA	AA	AA	AA	AA	AA	BB	BB	AA	BB	BB	BB	BB	AA	AA	AA	BB	BB	BB	AA	BB
BgChr12_852367:1:1	1	1	BB	AA	AA	AA	AA	AA	BB	BB	BB	AA	BB	AA	BB	BB	AA	AA	AA	AA	BB	AA	AA	BB	AA	AA	BB	BB	AA	AA	AA	AA	AA	AA	BB	BB	AA	BB	BB	BB	BB	AA	AA	AA	BB	BB	BB	AA	BB
BgChr12_864136:4716:2	4716	2	BB	AA	AA	AA	AA	AA	BB	BB	BB	AA	BB	AA	BB	BB	AA	AA	AA	AA	BB	AA	AA	BB	AA	AA	BB	BB	AA	AA	AA	AA	AA	AA	BB	BB	AA	BB	BB	BB	BB	AA	AA	AA	BB	BB	BB	AA	BB
BgChr12_874526:9616:3	9616	3	BB	AA	AA	AA	AA	AA	BB	BB	BB	AA	BB	AA	BB	BB	AA	AA	AA	AA	BB	AA	AA	BB	AA	AA	BB	BB	AA	AA	AA	AA	AA	AA	BB	BB	AA	BB	BB	BB	BB	AA	AA	AA	BB	BB	BB	AA	BB
BgChr12_895320:9063:9	9063	9	BB	AA	AA	AA	AA	AA	BB	BB	BB	AA	BB	AA	BB	BB	AA	AA	AA	AA	BB	AA	AA	BB	AA	AA	BB	BB	AA	AA	AA	AA	AA	AA	BB	BB	AA	BB	BB	BB	BB	AA	AA	AA	BB	BB	BB	AA	BB
BgChr12_912459:3043:7	3043	7	BB	AA	AA	AA	AA	AA	BB	BB	BB	AA	BB	AA	BB	BB	AA	AA	AA	AA	BB	AA	AA	BB	AA	AA	BB	BB	AA	AA	AA	AA	AA	AA	BB	BB	AA	BB	BB	BB	BB	AA	AA	AA	BB	BB	BB	AA	BB
BgChr12_924110:9399:2	9399	2	BB	AA	AA	AA	AA	AA	BB	BB	BB	AA	BB	AA	BB	BB	AA	AA	AA	AA	BB	AA	AA	BB	AA	AA	BB	BB	AA	AA	AA	AA	AA	AA	BB	BB	AA	BB	BB	BB	BB	AA	AA	AA	BB	BB	BB	AA	BB
BgChr12_936190:7241:8	7241	8	BB	AA	AA	AA	AA	AA	BB	BB	BB	AA	BB	AA	BB	BB	AA	AA	AA	AA	BB	AA	AA	BB	AA	AA	BB	BB	AA	AA	AA	AA	AA	AA	BB	BB	AA	BB	BB	BB	BB	AA	AA	AA	BB	BB	BB	AA	BB
BgChr12_954951:5827:5	5827	5	BB	AA	AA	AA	AA	AA	BB	BB	BB	AA	BB	AA	BB	BB	AA	AA	AA	AA	BB	AA	AA	BB	AA	AA	BB	BB	AA	AA	AA	AA	AA	AA	BB	BB	AA	BB	BB	BB	BB	AA	AA	AA	BB	BB	BB	AA	BB
BgChr12_965814:1637:3	1637	3	BB	AA	AA	AA	AA	AA	BB	BB	BB	AA	BB	AA	BB	BB	AA	AA	AA	AA	BB	AA	AA	BB	AA	AA	BB	BB	AA	AA	AA	AA	AA	AA	BB	BB	AA	BB	BB	BB	BB	AA	AA	AA	BB	BB	BB	AA	BB
BgChr12_976374:1:1	1	1	BB	AA	AA	AA	AA	AA	BB	BB	BB	AA	BB	AA	BB	BB	AA	AA	AA	AA	BB	AA	AA	BB	AA	AA	BB	BB	AA	AA	AA	AA	AA	AA	BB	BB	AA	BB	BB	BB	BB	AA	AA	AA	BB	BB	BB	AA	BB
BgChr12_992180:345578:4548	345578	4548	BB	AA	AA	AA	AA	AA	BB	BB	BB	AA	BB	AA	BB	BB	AA	AA	AA	AA	BB	AA	AA	BB	AA	AA	BB	BB	AA	AA	AA	AA	AA	AA	BB	BB	AA	BB	BB	BB	BB	AA	AA	AA	BB	BB	BB	AA	BB
BgChr12_1338411:737897:10857	737897	10857	BB	AA	AA	AA	AA	AA	BB	BB	BB	AA	BB	AA	BB	BB	AA	AA	AA	AA	BB	AA	AA	BB	AA	AA	BB	BB	AA	AA	AA	BB	AA	AA	BB	BB	AA	BB	BB	BB	BB	AA	AA	AA	BB	BB	BB	AA	BB
BgChr12_2077107:387377:4425	387377	4425	BB	AA	AA	AA	AA	AA	BB	BB	BB	AA	BB	AA	BB	BB	AA	AA	AA	AA	BB	AA	AA	BB	AA	AA	BB	BB	AA	AA	AA	BB	AA	AA	BB	BB	AA	BB	BB	BB	BB	BB	BB	AA	BB	BB	BB	AA	BB
BgChr12_2464872:211148:3439	211148	3439	BB	AA	AA	AA	AA	AA	BB	BB	BB	AA	BB	AA	BB	BB	AA	AA	AA	AA	BB	AA	AA	BB	AA	AA	BB	BB	BB	BB	BB	BB	AA	AA	BB	BB	BB	BB	BB	BB	BB	BB	BB	AA	BB	BB	BB	AA	BB
BgChr12_2676035:122162:2167	122162	2167	BB	AA	AA	AA	AA	AA	BB	BB	BB	AA	BB	AA	BB	BB	AA	BB	AA	AA	BB	AA	AA	BB	AA	AA	BB	AA	BB	BB	BB	BB	AA	AA	BB	BB	BB	BB	BB	BB	BB	BB	BB	AA	BB	BB	BB	AA	BB
BgChr12_2798487:30111:581	30111	581	BB	AA	AA	AA	AA	AA	BB	BB	BB	AA	BB	AA	BB	BB	AA	BB	AA	AA	AA	AA	AA	BB	AA	AA	BB	AA	BB	BB	BB	BB	AA	AA	BB	BB	BB	BB	BB	BB	BB	BB	BB	AA	BB	BB	BB	AA	BB
BgChr12_2828773:422520:3753	422520	3753	BB	AA	AA	AA	AA	AA	BB	BB	BB	AA	BB	AA	BB	BB	AA	BB	AA	AA	AA	AA	AA	BB	AA	AA	BB	AA	BB	BB	BB	BB	AA	AA	BB	BB	BB	BB	BB	BB	BB	BB	BB	BB	BB	BB	BB	AA	BB
BgChr12_3257477:446117:5751	446117	5751	BB	AA	AA	AA	AA	AA	BB	BB	BB	AA	BB	AA	BB	BB	AA	BB	AA	AA	AA	AA	AA	BB	AA	AA	BB	AA	BB	BB	BB	BB	AA	AA	BB	BB	BB	BB	BB	BB	BB	BB	BB	BB	BB	BB	BB	AA	BB
BgChr12_3704007:9964:132	9964	132	BB	AA	AA	AA	AA	AA	BB	BB	BB	AA	BB	AA	BB	BB	AA	-	AA	AA	AA	AA	AA	BB	AA	AA	BB	AA	BB	BB	BB	BB	AA	AA	BB	AA	BB	BB	BB	BB	BB	BB	BB	BB	BB	BB	BB	AA	BB
BgChr12_3714017:257313:3611	257313	3611	BB	AA	AA	AA	AA	AA	BB	BB	BB	AA	BB	AA	BB	BB	AA	AA	AA	AA	AA	AA	AA	BB	AA	AA	BB	AA	BB	BB	BB	BB	AA	AA	BB	AA	BB	BB	BB	BB	BB	BB	BB	BB	BB	BB	BB	AA	BB
BgChr12_3971434:382176:6123	382176	6123	BB	AA	AA	-	AA	AA	BB	BB	BB	AA	BB	AA	BB	BB	AA	AA	AA	AA	AA	AA	AA	BB	AA	AA	BB	AA	BB	BB	BB	BB	AA	AA	BB	AA	BB	BB	BB	AA	BB	BB	BB	BB	BB	BB	BB	AA	BB
BgChr12_4353652:20096:142	20096	142	BB	AA	AA	-	AA	BB	BB	BB	BB	AA	BB	AA	BB	BB	BB	AA	AA	AA	BB	BB	AA	BB	AA	AA	BB	AA	BB	BB	BB	BB	BB	AA	BB	AA	BB	BB	BB	AA	BB	BB	BB	BB	BB	BB	BB	AA	BB
BgChr12_4374696:20555:92	20555	92	BB	AA	AA	-	AA	BB	BB	BB	BB	AA	BB	AA	BB	BB	BB	AA	AA	AA	BB	BB	AA	BB	AA	AA	BB	AA	BB	BB	BB	BB	BB	AA	BB	AA	BB	BB	BB	AA	BB	BB	BB	BB	BB	BB	BB	AA	BB
BgChr12_4395559:1769726:28551	1769726	28551	BB	AA	AA	-	AA	BB	BB	BB	BB	AA	BB	AA	BB	BB	BB	AA	AA	AA	BB	BB	AA	BB	AA	AA	BB	AA	BB	BB	BB	BB	BB	AA	BB	AA	BB	BB	BB	AA	BB	BB	BB	BB	BB	BB	BB	AA	BB
BgChr12_6165402:731265:12907	731265	12907	BB	AA	AA	-	AA	BB	BB	BB	BB	AA	BB	AA	BB	BB	BB	BB	AA	AA	BB	BB	AA	BB	AA	AA	BB	AA	BB	BB	BB	BB	BB	AA	BB	AA	BB	BB	BB	AA	BB	BB	BB	BB	BB	BB	BB	AA	BB
BgChr12_6905207:1:1	1	1	BB	AA	AA	-	AA	BB	BB	BB	BB	AA	BB	AA	BB	BB	BB	BB	AA	AA	BB	BB	AA	BB	-	AA	BB	AA	BB	BB	BB	BB	BB	AA	BB	AA	BB	BB	BB	AA	BB	BB	BB	BB	BB	BB	BB	AA	BB
BgChr12_6926495:9887:130	9887	130	BB	AA	AA	-	AA	BB	BB	BB	BB	AA	BB	AA	BB	BB	BB	BB	AA	AA	BB	BB	AA	BB	-	AA	BB	AA	BB	BB	BB	BB	BB	AA	BB	AA	BB	BB	BB	AA	BB	BB	BB	BB	BB	BB	BB	AA	BB
BgChr12_6936567:110549:2411	110549	2411	BB	AA	AA	-	AA	BB	BB	BB	BB	AA	BB	AA	BB	BB	BB	BB	AA	AA	BB	BB	AA	BB	BB	AA	BB	AA	BB	BB	BB	BB	BB	AA	BB	AA	BB	BB	BB	AA	AA	BB	BB	BB	BB	BB	AA	AA	BB
BgChr12_7047134:281178:4593	281178	4593	BB	AA	AA	-	AA	BB	BB	BB	BB	AA	BB	AA	BB	BB	BB	BB	AA	AA	BB	BB	AA	BB	BB	AA	BB	AA	BB	BB	BB	BB	BB	AA	BB	AA	BB	AA	BB	AA	AA	BB	BB	BB	BB	BB	AA	AA	BB
BgChr12_7331585:366069:5966	366069	5966	BB	AA	AA	BB	AA	BB	BB	BB	BB	AA	BB	AA	BB	BB	BB	BB	AA	AA	BB	BB	AA	BB	BB	AA	BB	AA	BB	BB	BB	BB	BB	AA	BB	AA	BB	AA	BB	AA	AA	BB	BB	BB	BB	BB	AA	AA	BB
BgChr12_7697790:30092:261	30092	261	BB	AA	AA	BB	AA	BB	BB	BB	BB	AA	BB	AA	BB	BB	BB	BB	AA	AA	BB	BB	AA	BB	BB	AA	BB	AA	BB	BB	BB	BB	BB	AA	BB	AA	BB	AA	BB	AA	AA	BB	BB	BB	BB	BB	AA	BB	BB
BgChr12_7728340:411123:6727	411123	6727	BB	AA	AA	BB	AA	BB	BB	BB	BB	AA	BB	AA	BB	BB	BB	BB	AA	AA	BB	BB	AA	BB	BB	AA	BB	AA	BB	BB	BB	BB	BB	AA	BB	AA	BB	AA	BB	AA	AA	BB	BB	BB	BB	BB	AA	BB	AA
BgChr12_8139500:351005:6786	351005	6786	BB	AA	AA	BB	AA	BB	BB	BB	BB	AA	BB	AA	BB	BB	BB	BB	AA	AA	BB	BB	AA	BB	BB	AA	BB	AA	BB	BB	BB	BB	BB	AA	BB	AA	BB	AA	BB	AA	AA	BB	BB	BB	AA	BB	AA	BB	AA
BgChr12_8490607:2035295:29253	2035295	29253	BB	AA	AA	BB	BB	BB	BB	BB	BB	AA	BB	AA	BB	BB	BB	BB	AA	AA	BB	BB	AA	BB	BB	AA	BB	AA	BB	BB	BB	BB	BB	AA	BB	AA	BB	AA	BB	AA	AA	BB	BB	BB	AA	BB	AA	BB	AA
BgChr12_10526670:194726:3006	194726	3006	BB	AA	AA	BB	BB	BB	BB	BB	BB	AA	BB	AA	BB	BB	BB	BB	BB	AA	BB	BB	AA	BB	BB	BB	BB	AA	BB	BB	BB	BB	BB	AA	BB	AA	BB	AA	BB	AA	AA	BB	BB	BB	AA	BB	AA	BB	AA
BgChr12_10721439:615677:8454	615677	8454	BB	AA	AA	BB	BB	BB	BB	BB	BB	AA	BB	AA	BB	BB	BB	BB	BB	AA	BB	BB	AA	BB	BB	BB	BB	AA	BB	BB	BB	BB	BB	AA	BB	AA	BB	AA	BB	AA	AA	BB	BB	BB	BB	BB	AA	BB	AA
BgChr12_11337304:394346:5322	394346	5322	BB	AA	AA	BB	BB	BB	AA	BB	BB	AA	BB	AA	BB	BB	BB	BB	BB	AA	BB	BB	AA	BB	BB	BB	BB	AA	BB	BB	BB	BB	BB	AA	BB	AA	BB	AA	BB	AA	AA	BB	BB	BB	BB	BB	AA	BB	AA
BgChr12_11732757:30358:468	30358	468	BB	AA	AA	BB	BB	BB	AA	BB	BB	AA	BB	AA	BB	BB	BB	BB	BB	AA	BB	BB	AA	BB	BB	BB	BB	AA	BB	BB	AA	BB	BB	AA	BB	AA	BB	AA	BB	AA	AA	BB	BB	BB	BB	BB	AA	BB	AA
BgChr12_11763228:916437:12703	916437	12703	BB	AA	AA	BB	BB	BB	AA	BB	BB	AA	BB	AA	BB	BB	BB	BB	BB	AA	BB	BB	AA	BB	BB	BB	BB	AA	BB	BB	AA	BB	BB	AA	BB	AA	BB	AA	BB	AA	AA	BB	BB	BB	BB	BB	AA	BB	AA
BgChr12_12685660:1867831:18604	1867831	18604	BB	AA	AA	BB	BB	BB	AA	BB	AA	AA	BB	AA	AA	BB	BB	BB	BB	AA	BB	BB	AA	BB	BB	BB	BB	AA	BB	BB	AA	BB	BB	AA	-	AA	BB	AA	BB	AA	AA	BB	BB	BB	BB	BB	AA	BB	AA
BgChr12_14553508:1834037:18810	1834037	18810	BB	AA	AA	BB	BB	BB	AA	BB	AA	AA	BB	AA	AA	BB	BB	BB	BB	AA	BB	BB	AA	AA	BB	BB	BB	AA	BB	BB	AA	BB	BB	AA	-	AA	BB	AA	BB	AA	AA	BB	BB	BB	BB	BB	AA	BB	AA
BgChr12_16391592:12254211:89205	12254211	89205	BB	AA	AA	BB	BB	BB	AA	BB	AA	AA	BB	AA	AA	BB	BB	BB	BB	AA	BB	BB	AA	AA	BB	BB	BB	AA	BB	BB	AA	BB	BB	AA	-	AA	BB	AA	AA	AA	AA	BB	BB	BB	BB	BB	AA	BB	AA
BgChr12_28646102:1532555:18453	1532555	18453	BB	AA	AA	BB	BB	BB	AA	BB	AA	AA	BB	AA	AA	AA	BB	BB	BB	AA	BB	BB	AA	AA	BB	BB	BB	AA	BB	BB	AA	BB	BB	AA	-	AA	BB	AA	AA	AA	AA	BB	BB	BB	BB	BB	AA	BB	AA
BgChr12_30178715:1601483:20517	1601483	20517	BB	AA	BB	BB	BB	BB	AA	BB	AA	AA	BB	AA	AA	AA	BB	BB	BB	AA	BB	BB	AA	AA	BB	BB	BB	AA	BB	BB	AA	BB	BB	AA	-	AA	BB	AA	AA	AA	AA	BB	BB	BB	BB	BB	AA	BB	AA
BgChr12_31780261:326086:1557	326086	1557	BB	AA	BB	BB	BB	BB	AA	BB	AA	AA	BB	AA	AA	AA	BB	BB	BB	AA	BB	BB	AA	AA	BB	BB	BB	AA	BB	BB	AA	BB	BB	AA	AA	AA	BB	AA	AA	AA	AA	BB	BB	BB	BB	AA	AA	BB	AA
BgChr12_33452300:1:1	1	1	BB	AA	BB	BB	BB	AA	AA	AA	AA	AA	BB	AA	AA	AA	AA	BB	BB	AA	BB	AA	AA	AA	BB	BB	AA	BB	BB	BB	BB	BB	BB	AA	AA	AA	BB	AA	BB	AA	AA	BB	BB	BB	BB	AA	BB	AA	AA
BgChr12_33723546:507974:758	507974	758	BB	AA	BB	BB	BB	AA	BB	AA	AA	BB	BB	AA	AA	AA	AA	BB	BB	AA	BB	AA	AA	AA	BB	BB	AA	BB	AA	AA	BB	AA	BB	AA	AA	AA	BB	BB	BB	AA	AA	BB	BB	BB	BB	AA	BB	AA	AA
BgChr12_34233499:245361:3104	245361	3104	BB	AA	BB	BB	BB	AA	BB	AA	AA	BB	BB	AA	AA	AA	AA	BB	BB	AA	BB	AA	AA	AA	BB	BB	AA	BB	AA	AA	BB	AA	BB	AA	AA	AA	BB	BB	BB	AA	AA	BB	BB	-	BB	AA	BB	AA	AA
BgChr12_34484718:64318:758	64318	758	BB	AA	BB	BB	BB	AA	BB	AA	AA	BB	BB	AA	AA	AA	AA	BB	BB	AA	BB	AA	AA	AA	BB	BB	AA	BB	AA	AA	BB	AA	BB	AA	AA	AA	BB	BB	BB	AA	AA	BB	AA	-	BB	AA	BB	AA	AA
BgChr12_34549122:1895269:26366	1895269	26366	BB	AA	BB	BB	BB	AA	BB	AA	AA	BB	BB	AA	AA	AA	AA	BB	BB	AA	BB	AA	AA	AA	BB	BB	AA	BB	AA	AA	BB	AA	BB	AA	AA	AA	BB	BB	BB	AA	AA	BB	AA	-	BB	AA	BB	BB	AA
BgChr12_36450320:51470:559	51470	559	BB	AA	BB	BB	BB	AA	BB	AA	AA	BB	BB	AA	AA	-	AA	BB	BB	AA	BB	AA	AA	AA	BB	BB	AA	BB	AA	AA	BB	AA	-	AA	AA	BB	BB	BB	BB	AA	AA	BB	AA	-	BB	AA	BB	BB	AA
BgChr12_36501910:1692809:19781	1692809	19781	BB	AA	BB	BB	BB	AA	BB	AA	AA	BB	BB	AA	AA	-	AA	BB	BB	AA	BB	AA	AA	AA	BB	BB	AA	BB	AA	AA	BB	AA	-	AA	AA	BB	BB	BB	BB	AA	AA	BB	AA	-	BB	AA	BB	BB	AA
BgChr12_38243806:1:1	1	1	BB	AA	BB	BB	BB	AA	BB	AA	AA	BB	BB	AA	AA	BB	AA	BB	BB	AA	BB	AA	AA	AA	BB	BB	AA	BB	AA	AA	BB	AA	-	AA	AA	BB	BB	BB	BB	AA	AA	BB	AA	-	BB	AA	BB	BB	AA
BgChr12_38280206:59616:421	59616	421	BB	AA	BB	BB	BB	AA	BB	AA	AA	BB	BB	AA	AA	BB	AA	BB	BB	AA	BB	AA	AA	AA	BB	BB	AA	BB	AA	AA	BB	AA	-	AA	AA	BB	BB	BB	BB	AA	AA	BB	AA	-	BB	AA	BB	BB	AA
BgChr12_38368995:48064:61	48064	61	BB	AA	BB	AA	BB	AA	BB	AA	AA	BB	BB	AA	AA	BB	AA	BB	BB	AA	BB	AA	AA	AA	BB	BB	AA	BB	AA	AA	BB	AA	-	AA	AA	BB	BB	BB	BB	AA	AA	BB	AA	-	BB	AA	BB	BB	AA
BgChr12_38448191:1:1	1	1	BB	AA	BB	AA	BB	AA	BB	AA	AA	BB	BB	AA	AA	BB	AA	BB	BB	AA	BB	AA	AA	AA	BB	BB	AA	BB	AA	AA	BB	AA	-	AA	AA	BB	BB	BB	BB	AA	AA	BB	AA	BB	BB	AA	BB	BB	AA
BgChr12_38495172:859216:9114	859216	9114	BB	AA	BB	AA	BB	AA	BB	AA	AA	BB	BB	AA	AA	BB	AA	BB	BB	AA	BB	AA	AA	AA	BB	BB	AA	BB	AA	AA	AA	AA	-	AA	AA	BB	BB	BB	BB	AA	AA	BB	AA	BB	BB	AA	BB	BB	AA
BgChr12_39362818:7042:3	7042	3	BB	AA	BB	AA	BB	AA	BB	AA	AA	BB	BB	AA	AA	BB	AA	BB	BB	AA	BB	AA	AA	-	BB	BB	AA	BB	AA	AA	AA	AA	-	AA	AA	BB	BB	BB	BB	AA	AA	BB	AA	BB	BB	AA	BB	BB	AA
BgChr12_39377100:1:1	1	1	BB	AA	BB	AA	BB	AA	BB	AA	AA	BB	BB	AA	AA	BB	AA	BB	BB	AA	BB	AA	AA	-	BB	BB	AA	BB	AA	AA	AA	AA	-	AA	AA	BB	BB	BB	BB	AA	AA	BB	AA	BB	BB	AA	BB	BB	AA
BgChr12_39406757:656:2	656	2	BB	AA	BB	AA	BB	AA	BB	AA	AA	BB	BB	AA	AA	BB	AA	BB	BB	AA	BB	AA	AA	-	BB	BB	AA	BB	AA	AA	AA	AA	-	AA	AA	BB	BB	BB	BB	AA	AA	BB	AA	BB	BB	AA	BB	-	AA
BgChr12_39683471:3553:3	3553	3	BB	AA	BB	AA	BB	AA	BB	AA	AA	BB	BB	AA	AA	-	AA	BB	BB	AA	BB	AA	AA	BB	BB	AA	AA	BB	-	AA	AA	AA	AA	AA	AA	BB	AA	BB	BB	AA	AA	BB	AA	BB	BB	AA	-	-	AA
BgChr12_39856943:1:1	1	1	BB	AA	BB	AA	BB	AA	BB	AA	AA	BB	BB	-	AA	-	AA	BB	BB	AA	BB	AA	AA	BB	BB	AA	AA	BB	-	AA	AA	AA	AA	AA	AA	BB	AA	BB	BB	AA	AA	BB	-	BB	BB	AA	-	-	AA
BgChr12_39942735:1:1	1	1	BB	AA	BB	AA	BB	AA	BB	AA	AA	BB	BB	-	AA	-	AA	BB	BB	AA	BB	AA	AA	BB	BB	AA	AA	BB	-	AA	AA	AA	AA	AA	AA	BB	AA	BB	BB	AA	AA	BB	-	BB	BB	AA	-	AA	AA
BgChr12_40698661:1:1	1	1	BB	AA	BB	AA	BB	AA	BB	BB	BB	BB	AA	-	BB	-	AA	AA	AA	BB	BB	AA	BB	BB	AA	AA	AA	AA	-	AA	BB	BB	BB	AA	AA	AA	AA	BB	BB	AA	AA	BB	BB	BB	AA	AA	-	AA	BB
BgChr12_40713457:2047:3	2047	3	BB	AA	BB	AA	BB	AA	BB	BB	BB	BB	AA	-	BB	-	AA	AA	AA	BB	BB	AA	BB	BB	AA	AA	AA	AA	-	AA	BB	BB	BB	AA	AA	AA	AA	BB	BB	AA	AA	BB	BB	BB	AA	AA	-	AA	BB
BgChr12_40725384:1:1	1	1	BB	AA	BB	AA	BB	AA	BB	BB	BB	BB	AA	-	BB	-	AA	AA	AA	BB	BB	AA	BB	BB	AA	AA	AA	AA	-	AA	BB	BB	BB	AA	AA	AA	AA	BB	BB	AA	AA	BB	BB	BB	AA	AA	-	AA	BB
BgChr12_40763531:7421:10	7421	10	BB	AA	BB	AA	BB	AA	BB	BB	BB	BB	AA	-	BB	-	AA	AA	AA	BB	BB	AA	BB	BB	AA	AA	AA	AA	-	AA	BB	BB	BB	AA	AA	AA	AA	BB	BB	AA	AA	BB	BB	BB	AA	AA	-	AA	BB
BgChr12_40786836:7798:2	7798	2	BB	AA	BB	AA	BB	AA	BB	BB	BB	BB	AA	-	BB	-	AA	AA	AA	BB	BB	AA	BB	BB	AA	AA	AA	AA	-	AA	BB	BB	BB	AA	AA	AA	AA	BB	BB	AA	AA	BB	BB	BB	AA	AA	-	AA	BB
BgChr12_40798004:1:1	1	1	BB	AA	BB	AA	BB	AA	BB	BB	BB	BB	AA	-	BB	-	AA	AA	AA	BB	BB	AA	BB	BB	AA	AA	AA	AA	-	AA	BB	BB	BB	AA	AA	AA	AA	BB	BB	AA	AA	BB	BB	BB	AA	AA	-	AA	BB
BgChr13_28173:8615:2	8615	2	BB	AA	BB	BB	BB	BB	AA	AA	BB	BB	BB	BB	BB	BB	BB	BB	BB	AA	BB	BB	AA	BB	AA	BB	AA	BB	BB	BB	AA	-	AA	BB	BB	BB	AA	BB	AA	BB	BB	BB	BB	BB	AA	AA	BB	BB	BB
BgChr13_267565:1:1	1	1	BB	AA	BB	BB	BB	BB	AA	AA	BB	BB	BB	BB	BB	BB	BB	BB	BB	AA	BB	BB	AA	BB	AA	BB	AA	BB	BB	BB	AA	-	AA	BB	BB	BB	AA	BB	AA	BB	BB	BB	BB	BB	AA	AA	BB	BB	BB
BgChr13_408655:2641:8	2641	8	BB	AA	BB	BB	BB	BB	AA	AA	BB	BB	BB	BB	BB	BB	BB	BB	BB	AA	BB	BB	AA	BB	AA	BB	AA	BB	BB	BB	AA	-	AA	BB	BB	BB	AA	BB	AA	BB	BB	BB	BB	BB	AA	AA	BB	BB	BB
BgChr13_433482:9746:2	9746	2	BB	AA	BB	BB	BB	BB	AA	AA	BB	BB	BB	BB	BB	BB	BB	BB	BB	AA	BB	BB	AA	BB	AA	BB	AA	BB	BB	BB	AA	-	AA	BB	BB	BB	AA	BB	AA	BB	BB	BB	BB	BB	AA	AA	BB	BB	BB
BgChr13_474420:338:2	338	2	BB	AA	BB	BB	BB	BB	AA	AA	BB	BB	BB	BB	BB	BB	BB	BB	BB	AA	BB	BB	AA	BB	AA	BB	AA	BB	BB	BB	AA	-	AA	BB	BB	BB	AA	BB	AA	BB	BB	BB	BB	BB	AA	AA	BB	BB	BB
BgChr13_575837:1:1	1	1	BB	AA	BB	BB	BB	BB	AA	AA	BB	BB	BB	BB	BB	BB	BB	BB	BB	AA	BB	BB	AA	BB	AA	BB	AA	BB	BB	BB	AA	-	AA	BB	BB	BB	AA	BB	AA	BB	BB	BB	BB	BB	AA	AA	BB	BB	BB
BgChr13_593798:1:1	1	1	BB	AA	BB	BB	BB	BB	AA	AA	BB	BB	BB	BB	BB	BB	BB	BB	BB	AA	BB	BB	AA	BB	AA	BB	AA	BB	BB	BB	AA	-	AA	BB	BB	BB	AA	BB	AA	BB	BB	BB	BB	BB	AA	AA	BB	BB	BB
BgChr13_644058:3351:4	3351	4	BB	AA	BB	BB	BB	BB	AA	AA	BB	BB	BB	BB	BB	BB	BB	BB	BB	AA	BB	BB	AA	BB	AA	BB	AA	BB	BB	BB	AA	-	AA	BB	BB	BB	AA	BB	AA	BB	BB	BB	BB	BB	AA	-	BB	BB	BB
BgChr13_656655:1:1	1	1	BB	AA	BB	BB	BB	BB	AA	AA	BB	BB	BB	BB	BB	BB	BB	BB	BB	AA	BB	BB	AA	BB	AA	BB	AA	BB	BB	BB	AA	-	AA	BB	BB	BB	AA	BB	AA	BB	BB	BB	BB	BB	AA	-	BB	BB	BB
BgChr13_695057:6097:2	6097	2	BB	AA	BB	BB	BB	BB	AA	AA	BB	BB	BB	BB	BB	BB	BB	BB	BB	AA	BB	BB	AA	BB	AA	BB	AA	BB	BB	BB	AA	-	AA	BB	BB	BB	AA	BB	AA	BB	BB	BB	BB	BB	AA	-	BB	BB	BB
BgChr13_714827:620347:9502	620347	9502	BB	AA	BB	BB	BB	BB	AA	AA	BB	BB	BB	BB	BB	BB	BB	BB	BB	AA	BB	BB	AA	BB	AA	BB	AA	BB	BB	BB	AA	-	AA	BB	BB	BB	AA	BB	AA	BB	BB	BB	BB	BB	AA	-	BB	BB	BB
BgChr13_1335287:245239:4572	245239	4572	BB	AA	BB	BB	BB	BB	AA	AA	BB	BB	BB	BB	BB	BB	BB	BB	BB	AA	BB	BB	AA	BB	AA	BB	BB	BB	BB	BB	AA	-	AA	BB	BB	BB	AA	BB	AA	BB	BB	BB	BB	BB	BB	-	BB	BB	BB
BgChr13_1580721:1050111:19181	1050111	19181	BB	AA	BB	BB	BB	BB	AA	AA	BB	BB	BB	BB	BB	BB	BB	BB	BB	AA	BB	BB	AA	BB	AA	BB	BB	BB	BB	BB	AA	BB	AA	BB	BB	BB	AA	BB	AA	BB	BB	BB	BB	BB	BB	BB	BB	BB	BB
BgChr13_2632559:1123562:14556	1123562	14556	BB	AA	BB	BB	BB	BB	AA	AA	BB	BB	BB	BB	BB	BB	BB	BB	BB	AA	BB	BB	AA	BB	AA	BB	BB	BB	BB	BB	AA	BB	AA	-	BB	BB	AA	BB	AA	BB	BB	BB	BB	BB	BB	BB	BB	BB	BB
BgChr13_3756250:210677:3535	210677	3535	BB	AA	BB	BB	BB	BB	AA	AA	BB	BB	BB	BB	BB	BB	BB	BB	AA	AA	BB	BB	AA	BB	AA	AA	BB	BB	BB	BB	AA	BB	AA	-	BB	BB	AA	BB	AA	BB	BB	BB	BB	BB	BB	BB	BB	BB	BB
BgChr13_3967653:290829:3026	290829	3026	BB	AA	BB	BB	BB	BB	BB	AA	BB	BB	BB	AA	BB	BB	BB	BB	AA	AA	BB	BB	AA	AA	AA	AA	BB	BB	BB	BB	AA	BB	AA	-	BB	BB	AA	BB	AA	BB	BB	BB	BB	BB	BB	BB	BB	BB	BB
BgChr13_4258569:517353:4670	517353	4670	BB	AA	BB	BB	BB	BB	BB	AA	BB	BB	BB	AA	BB	BB	BB	BB	AA	AA	BB	BB	AA	AA	AA	AA	BB	BB	BB	BB	AA	BB	AA	-	BB	BB	AA	BB	AA	AA	BB	BB	BB	BB	BB	BB	BB	BB	BB
BgChr13_4776020:581441:10148	581441	10148	BB	AA	BB	BB	BB	BB	BB	AA	BB	BB	BB	AA	BB	AA	BB	BB	AA	AA	BB	BB	AA	AA	AA	AA	BB	BB	BB	BB	AA	BB	AA	-	BB	AA	AA	BB	AA	AA	BB	-	BB	BB	BB	BB	BB	BB	BB
BgChr13_5357473:9996:127	9996	127	BB	AA	BB	BB	BB	BB	BB	AA	AA	BB	BB	AA	AA	AA	BB	BB	AA	AA	BB	BB	AA	AA	AA	AA	AA	BB	BB	BB	AA	BB	AA	-	BB	AA	AA	BB	AA	AA	BB	-	BB	BB	BB	BB	BB	BB	BB
BgChr13_5367601:9967:19	9967	19	BB	AA	BB	BB	BB	BB	BB	AA	AA	BB	BB	AA	AA	AA	BB	BB	AA	AA	BB	BB	AA	AA	AA	AA	AA	BB	BB	BB	AA	BB	AA	-	BB	AA	AA	BB	AA	AA	BB	-	BB	BB	BB	BB	BB	BB	BB
BgChr13_5377658:484051:8478	484051	8478	BB	AA	BB	BB	BB	BB	BB	AA	AA	BB	BB	AA	AA	AA	BB	BB	AA	AA	BB	BB	AA	AA	AA	AA	AA	BB	BB	BB	AA	BB	AA	-	BB	AA	AA	BB	AA	AA	BB	-	BB	BB	BB	BB	BB	BB	BB
BgChr13_5861835:9902:108	9902	108	BB	AA	BB	BB	BB	BB	BB	AA	AA	BB	BB	AA	AA	AA	BB	BB	AA	AA	BB	BB	AA	AA	AA	AA	AA	BB	BB	BB	AA	-	-	-	BB	AA	-	BB	AA	AA	BB	-	BB	BB	BB	BB	BB	BB	BB
BgChr13_5871985:748823:9874	748823	9874	BB	AA	BB	BB	BB	BB	BB	AA	AA	BB	BB	AA	AA	AA	BB	BB	AA	AA	BB	BB	AA	AA	AA	AA	AA	BB	BB	BB	AA	-	-	-	BB	AA	-	BB	AA	AA	BB	-	BB	BB	BB	BB	BB	BB	BB
BgChr13_6621281:9950:189	9950	189	BB	AA	BB	BB	AA	BB	BB	-	AA	BB	BB	AA	AA	AA	BB	BB	AA	AA	BB	BB	AA	AA	AA	AA	AA	BB	AA	AA	AA	BB	BB	-	BB	AA	BB	BB	AA	AA	BB	-	BB	BB	BB	BB	BB	BB	BB
BgChr13_6631304:92989:1106	92989	1106	BB	AA	BB	BB	AA	BB	BB	BB	AA	BB	BB	AA	AA	AA	BB	BB	AA	AA	BB	BB	AA	AA	AA	AA	AA	BB	AA	AA	AA	BB	BB	-	BB	AA	BB	BB	AA	AA	BB	-	BB	BB	BB	BB	BB	BB	BB
BgChr13_6724471:88217:901	88217	901	BB	AA	BB	BB	AA	BB	BB	BB	AA	BB	BB	AA	AA	AA	BB	BB	AA	AA	BB	BB	AA	AA	AA	AA	AA	BB	AA	AA	AA	BB	BB	-	BB	AA	BB	BB	AA	AA	BB	-	BB	BB	BB	BB	BB	BB	BB
BgChr13_6813067:141884:2374	141884	2374	BB	AA	BB	BB	AA	BB	BB	BB	AA	BB	BB	AA	AA	AA	BB	BB	AA	AA	BB	BB	AA	AA	AA	AA	AA	AA	AA	AA	AA	BB	BB	-	BB	AA	BB	BB	AA	AA	BB	-	BB	BB	BB	BB	BB	BB	BB
BgChr13_6958131:334661:5290	334661	5290	BB	AA	BB	BB	AA	BB	BB	BB	AA	BB	BB	BB	AA	AA	BB	BB	AA	AA	BB	BB	AA	AA	AA	AA	AA	AA	AA	AA	AA	BB	BB	-	BB	AA	BB	BB	AA	AA	BB	-	BB	BB	BB	BB	BB	BB	BB
BgChr13_7293069:737355:8329	737355	8329	BB	AA	BB	BB	AA	BB	BB	BB	AA	BB	BB	BB	AA	AA	BB	BB	AA	AA	BB	BB	AA	AA	AA	AA	AA	AA	AA	AA	AA	BB	BB	-	BB	AA	BB	BB	AA	AA	AA	-	BB	BB	BB	BB	BB	BB	BB
BgChr13_8030602:345247:5647	345247	5647	BB	AA	BB	BB	AA	BB	BB	BB	AA	BB	BB	BB	AA	AA	BB	BB	AA	AA	BB	BB	AA	AA	AA	AA	AA	AA	AA	AA	AA	AA	BB	-	BB	AA	BB	BB	AA	AA	AA	-	BB	BB	AA	BB	BB	BB	BB
BgChr13_8376076:1329142:20450	1329142	20450	BB	AA	BB	BB	AA	BB	BB	BB	AA	BB	BB	BB	AA	AA	BB	BB	AA	AA	BB	BB	AA	AA	AA	AA	AA	AA	AA	AA	AA	AA	AA	-	BB	AA	AA	BB	AA	AA	AA	-	BB	BB	AA	BB	BB	BB	BB
BgChr13_9705264:1331959:14661	1331959	14661	BB	AA	BB	BB	AA	BB	BB	BB	AA	BB	BB	BB	AA	AA	BB	BB	AA	AA	BB	BB	AA	AA	AA	AA	AA	AA	AA	AA	AA	AA	AA	-	AA	AA	AA	BB	AA	AA	AA	-	BB	BB	AA	-	BB	BB	BB
BgChr13_11037586:3117235:29447	3117235	29447	BB	AA	AA	BB	AA	BB	BB	BB	AA	BB	BB	BB	AA	AA	BB	BB	AA	AA	BB	BB	AA	AA	AA	AA	AA	AA	AA	AA	AA	AA	AA	-	AA	AA	AA	BB	AA	AA	AA	-	BB	BB	AA	-	BB	BB	BB
BgChr13_14155005:4911522:51920	4911522	51920	BB	AA	AA	BB	AA	BB	BB	BB	AA	BB	BB	BB	AA	AA	BB	BB	AA	AA	BB	BB	AA	AA	AA	AA	AA	AA	BB	BB	AA	AA	AA	-	AA	AA	AA	BB	AA	AA	AA	-	BB	BB	AA	-	BB	BB	BB
BgChr13_19066926:1104666:10859	1104666	10859	BB	AA	AA	BB	AA	BB	BB	BB	AA	BB	BB	BB	AA	AA	BB	BB	AA	AA	BB	BB	AA	BB	AA	AA	AA	AA	BB	BB	AA	AA	AA	-	AA	AA	AA	BB	AA	AA	AA	-	BB	BB	AA	-	BB	BB	BB
BgChr13_20172150:1987803:20130	1987803	20130	BB	AA	AA	AA	AA	BB	BB	BB	AA	BB	BB	BB	AA	AA	BB	BB	BB	AA	BB	BB	AA	BB	AA	BB	AA	AA	BB	BB	AA	AA	AA	-	AA	AA	AA	BB	AA	AA	AA	-	BB	BB	AA	-	BB	BB	BB
BgChr13_22160030:9898:9	9898	9	BB	AA	AA	AA	AA	BB	BB	BB	AA	BB	BB	BB	AA	AA	BB	BB	BB	AA	BB	BB	AA	BB	AA	BB	AA	AA	BB	BB	AA	AA	AA	-	AA	AA	AA	BB	AA	AA	AA	AA	BB	BB	AA	-	BB	BB	BB
BgChr13_22170949:30532:168	30532	168	BB	AA	AA	AA	AA	BB	BB	BB	AA	BB	BB	BB	AA	AA	BB	BB	BB	AA	BB	BB	AA	BB	AA	BB	AA	AA	BB	BB	AA	AA	AA	-	AA	AA	AA	BB	AA	AA	AA	AA	BB	BB	AA	-	BB	BB	BB
BgChr13_22220924:1:1	1	1	BB	AA	AA	AA	AA	BB	BB	BB	AA	BB	BB	BB	AA	AA	BB	BB	BB	AA	BB	BB	AA	BB	AA	BB	AA	AA	BB	BB	AA	AA	AA	-	AA	AA	AA	BB	AA	AA	AA	AA	BB	BB	AA	-	BB	BB	BB
BgChr13_22235604:1:1	1	1	BB	AA	AA	AA	AA	BB	BB	BB	AA	BB	BB	BB	AA	AA	BB	BB	BB	AA	BB	BB	AA	BB	AA	BB	AA	AA	BB	BB	AA	AA	AA	-	AA	AA	AA	BB	AA	AA	AA	AA	BB	BB	AA	-	BB	BB	BB
BgChr13_22260838:4322:19	4322	19	BB	AA	AA	AA	AA	BB	BB	BB	AA	BB	BB	BB	AA	AA	BB	BB	BB	AA	BB	BB	AA	BB	AA	BB	AA	AA	BB	BB	AA	AA	AA	-	AA	AA	AA	BB	AA	AA	AA	AA	BB	BB	AA	-	BB	BB	BB
BgChr13_22292756:1376:3	1376	3	BB	AA	AA	AA	AA	BB	BB	BB	AA	BB	BB	BB	AA	AA	BB	BB	BB	AA	BB	BB	AA	BB	AA	BB	AA	AA	BB	BB	AA	AA	AA	-	AA	AA	AA	BB	AA	AA	AA	AA	BB	BB	AA	-	BB	BB	BB
BgChr13_22339221:1672705:13852	1672705	13852	BB	AA	AA	AA	AA	BB	BB	BB	AA	BB	BB	BB	AA	AA	BB	BB	BB	AA	BB	BB	AA	BB	AA	BB	AA	AA	BB	BB	AA	AA	AA	-	AA	AA	AA	BB	AA	AA	AA	AA	BB	BB	AA	-	BB	BB	BB
BgChr13_24022428:1:1	1	1	BB	AA	AA	AA	AA	BB	BB	BB	AA	BB	BB	BB	AA	AA	BB	BB	BB	AA	BB	BB	AA	BB	AA	BB	AA	AA	BB	BB	AA	AA	AA	-	AA	AA	AA	BB	AA	AA	AA	-	BB	BB	AA	-	BB	BB	BB
BgChr13_24059792:4038:4	4038	4	BB	AA	AA	AA	AA	BB	BB	BB	AA	BB	BB	BB	AA	AA	BB	BB	BB	AA	BB	BB	AA	BB	AA	BB	AA	AA	BB	BB	AA	AA	AA	-	AA	AA	AA	BB	AA	AA	AA	-	BB	BB	AA	-	BB	BB	BB
BgChr13_24114657:3036821:15873	3036821	15873	BB	AA	AA	AA	AA	BB	BB	BB	AA	BB	BB	BB	AA	AA	BB	BB	BB	AA	BB	BB	AA	BB	AA	BB	AA	AA	BB	BB	AA	AA	AA	-	AA	AA	AA	BB	AA	AA	AA	-	BB	BB	AA	-	BB	BB	BB
BgChr13_27151883:507174:4576	507174	4576	BB	AA	AA	AA	AA	BB	BB	BB	AA	BB	BB	BB	AA	AA	BB	BB	BB	BB	BB	BB	BB	BB	AA	BB	AA	AA	BB	BB	AA	AA	AA	-	AA	AA	AA	BB	AA	AA	AA	-	BB	BB	AA	-	BB	BB	BB
BgChr13_27662609:93292:453	93292	453	BB	AA	AA	AA	AA	BB	BB	BB	AA	BB	BB	BB	AA	AA	BB	BB	BB	BB	BB	BB	BB	BB	AA	BB	AA	AA	BB	BB	AA	AA	BB	-	AA	BB	BB	BB	AA	AA	AA	-	BB	BB	AA	-	BB	BB	BB
BgChr13_27756526:1573591:14332	1573591	14332	BB	AA	AA	AA	AA	AA	BB	BB	AA	BB	BB	BB	AA	AA	AA	BB	BB	BB	BB	AA	BB	BB	AA	BB	AA	AA	BB	BB	BB	AA	BB	-	AA	BB	BB	BB	AA	AA	AA	-	BB	BB	AA	-	BB	BB	BB
BgChr13_29330358:743807:9496	743807	9496	BB	AA	AA	AA	AA	AA	BB	BB	AA	BB	BB	BB	AA	AA	AA	BB	BB	AA	BB	AA	AA	BB	AA	BB	AA	AA	BB	BB	BB	AA	BB	-	AA	BB	BB	BB	AA	AA	AA	-	BB	BB	AA	-	BB	BB	BB
BgChr13_30074237:354096:5065	354096	5065	BB	AA	AA	AA	AA	AA	BB	BB	AA	BB	BB	AA	AA	AA	AA	BB	BB	AA	BB	AA	AA	BB	AA	BB	AA	AA	BB	BB	BB	AA	BB	AA	AA	BB	BB	BB	AA	AA	AA	-	BB	BB	AA	-	BB	BB	BB
BgChr13_30431012:166478:2398	166478	2398	BB	AA	AA	AA	AA	AA	BB	BB	AA	BB	BB	AA	AA	AA	AA	BB	BB	AA	BB	AA	AA	BB	AA	BB	AA	AA	BB	BB	BB	AA	BB	AA	AA	BB	BB	BB	AA	AA	AA	-	AA	BB	AA	-	BB	BB	BB
BgChr13_30651761:9261:10	9261	10	BB	AA	AA	AA	AA	AA	BB	BB	AA	BB	BB	AA	AA	AA	AA	BB	BB	AA	BB	AA	AA	BB	AA	BB	AA	AA	BB	BB	BB	AA	BB	AA	AA	BB	BB	BB	AA	AA	AA	-	AA	BB	AA	-	BB	BB	BB
BgChr13_30662703:9974:71	9974	71	BB	AA	AA	AA	AA	AA	BB	BB	AA	BB	BB	AA	AA	AA	AA	BB	BB	AA	BB	AA	AA	BB	AA	BB	AA	AA	BB	BB	BB	AA	BB	AA	AA	BB	BB	BB	AA	AA	AA	-	AA	BB	AA	-	BB	BB	BB
BgChr13_30672725:20081:216	20081	216	BB	AA	AA	AA	AA	AA	BB	BB	AA	BB	BB	AA	AA	AA	AA	BB	BB	AA	BB	AA	AA	BB	AA	BB	AA	AA	BB	BB	BB	AA	BB	AA	AA	BB	BB	BB	AA	AA	AA	-	AA	BB	AA	-	BB	BB	BB
BgChr13_30693008:19311:122	19311	122	BB	AA	AA	AA	AA	AA	BB	BB	AA	BB	BB	AA	AA	AA	AA	BB	BB	AA	BB	AA	AA	BB	AA	BB	AA	AA	BB	BB	BB	AA	BB	AA	AA	BB	BB	BB	AA	AA	AA	-	AA	BB	AA	-	BB	BB	BB
BgChr13_30714579:4392:18	4392	18	BB	AA	AA	AA	AA	AA	BB	BB	AA	BB	BB	AA	AA	AA	AA	BB	BB	AA	BB	AA	AA	BB	AA	BB	AA	AA	BB	BB	BB	AA	BB	AA	AA	BB	BB	BB	AA	AA	AA	-	AA	BB	AA	-	BB	BB	BB
BgChr13_30730459:23743:105	23743	105	BB	AA	AA	AA	AA	AA	BB	BB	AA	BB	BB	AA	AA	AA	AA	BB	BB	AA	BB	AA	AA	BB	AA	BB	AA	AA	BB	BB	BB	AA	BB	AA	AA	BB	BB	BB	AA	AA	AA	-	AA	BB	AA	-	BB	BB	BB
BgChr13_30756608:9867:16	9867	16	BB	AA	AA	AA	AA	AA	BB	BB	AA	BB	BB	AA	AA	AA	AA	BB	BB	AA	BB	AA	AA	BB	AA	BB	AA	AA	BB	BB	BB	AA	BB	AA	AA	BB	BB	BB	AA	AA	AA	-	AA	BB	AA	-	BB	BB	BB
BgChr13_30769563:982475:13346	982475	13346	BB	AA	AA	AA	AA	AA	BB	BB	AA	BB	BB	AA	AA	AA	AA	BB	BB	AA	BB	AA	AA	BB	AA	BB	AA	AA	BB	BB	BB	AA	BB	AA	AA	BB	BB	BB	AA	AA	AA	-	AA	BB	AA	-	BB	BB	BB
BgChr13_31752088:452238:6335	452238	6335	BB	AA	AA	AA	AA	AA	BB	BB	AA	BB	BB	AA	AA	AA	AA	BB	BB	AA	BB	AA	AA	BB	AA	BB	AA	AA	BB	BB	BB	AA	BB	AA	AA	BB	BB	BB	AA	AA	AA	BB	AA	BB	AA	-	BB	BB	BB
BgChr13_32204353:110833:1208	110833	1208	BB	AA	AA	AA	AA	AA	BB	BB	AA	BB	BB	AA	AA	AA	AA	BB	BB	AA	BB	AA	AA	BB	AA	BB	AA	AA	BB	BB	BB	AA	BB	AA	AA	BB	BB	BB	AA	AA	AA	BB	AA	BB	AA	-	AA	BB	BB
BgChr13_32322456:366480:3752	366480	3752	BB	AA	AA	AA	AA	AA	BB	BB	AA	BB	BB	AA	AA	AA	AA	BB	BB	AA	BB	AA	AA	BB	AA	BB	AA	AA	BB	BB	BB	AA	BB	AA	AA	BB	BB	BB	AA	AA	AA	BB	AA	BB	AA	-	AA	BB	BB
BgChr13_32695108:277601:4139	277601	4139	BB	AA	AA	AA	AA	AA	BB	BB	AA	BB	BB	AA	AA	AA	AA	BB	BB	AA	BB	AA	AA	BB	AA	BB	AA	AA	BB	BB	BB	AA	AA	AA	AA	BB	AA	BB	AA	AA	AA	BB	AA	BB	AA	-	AA	BB	BB
BgChr13_32995750:61546:213	61546	213	BB	AA	AA	AA	AA	AA	BB	BB	AA	BB	BB	AA	AA	AA	AA	BB	BB	AA	BB	AA	AA	BB	AA	BB	AA	AA	BB	BB	BB	AA	AA	AA	AA	BB	AA	BB	AA	AA	AA	BB	AA	BB	AA	AA	AA	BB	BB
BgChr13_33066987:335393:5498	335393	5498	BB	AA	AA	AA	AA	AA	BB	BB	AA	BB	BB	AA	AA	AA	AA	BB	BB	AA	BB	AA	AA	BB	AA	BB	AA	AA	BB	BB	BB	AA	AA	-	AA	BB	AA	BB	AA	AA	AA	BB	AA	BB	AA	AA	AA	BB	BB
BgChr13_33402491:144325:1958	144325	1958	BB	AA	AA	AA	AA	AA	BB	AA	AA	BB	BB	AA	AA	AA	AA	BB	BB	AA	BB	AA	AA	BB	AA	BB	AA	AA	BB	BB	BB	AA	AA	-	AA	BB	AA	BB	AA	AA	AA	BB	AA	BB	AA	AA	AA	BB	BB
BgChr13_33548608:28364:344	28364	344	BB	AA	AA	AA	AA	AA	BB	AA	AA	AA	BB	AA	AA	AA	AA	BB	BB	AA	BB	AA	AA	BB	AA	BB	AA	AA	BB	BB	BB	AA	AA	-	AA	BB	AA	BB	AA	AA	AA	BB	AA	BB	AA	AA	AA	BB	BB
BgChr13_33578880:358347:4488	358347	4488	BB	AA	AA	AA	AA	AA	BB	AA	AA	AA	BB	AA	AA	AA	AA	BB	BB	AA	BB	AA	AA	BB	AA	BB	AA	AA	BB	BB	BB	AA	AA	BB	AA	BB	AA	BB	AA	AA	BB	BB	AA	BB	AA	AA	AA	BB	BB
BgChr13_34009827:4:2	4	2	BB	AA	AA	AA	AA	AA	BB	AA	AA	AA	BB	AA	AA	AA	AA	BB	BB	AA	BB	AA	AA	BB	AA	BB	AA	AA	BB	BB	BB	AA	AA	BB	AA	BB	AA	BB	AA	AA	BB	BB	AA	BB	AA	AA	AA	BB	BB
BgChr13_34029976:1:1	1	1	BB	AA	AA	AA	AA	AA	BB	AA	AA	AA	BB	AA	AA	AA	AA	BB	BB	AA	BB	AA	AA	BB	AA	BB	AA	AA	BB	BB	BB	AA	AA	BB	AA	BB	AA	BB	AA	AA	BB	BB	AA	BB	AA	AA	AA	BB	BB
BgChr13_34077270:9942:82	9942	82	BB	AA	AA	AA	AA	AA	BB	AA	AA	AA	BB	AA	AA	AA	AA	BB	BB	AA	BB	AA	AA	BB	AA	BB	AA	AA	BB	BB	BB	AA	AA	BB	AA	BB	AA	BB	AA	AA	BB	BB	AA	BB	AA	AA	AA	BB	BB
BgChr13_34087299:9680:82	9680	82	BB	AA	AA	AA	AA	AA	BB	AA	AA	AA	BB	AA	AA	AA	AA	BB	BB	AA	BB	AA	AA	BB	AA	BB	AA	AA	BB	BB	BB	AA	AA	BB	AA	BB	AA	BB	AA	AA	BB	BB	AA	BB	AA	AA	AA	BB	BB
BgChr13_34097323:20367:121	20367	121	BB	AA	AA	AA	AA	AA	BB	AA	AA	AA	BB	AA	AA	AA	AA	BB	BB	AA	BB	AA	AA	BB	AA	BB	AA	AA	BB	BB	BB	AA	AA	BB	AA	BB	AA	BB	AA	AA	BB	BB	AA	BB	AA	AA	AA	BB	BB
BgChr13_34118044:32139:152	32139	152	BB	AA	AA	AA	AA	AA	BB	AA	AA	AA	BB	AA	AA	AA	AA	BB	BB	AA	BB	AA	AA	BB	AA	BB	AA	AA	BB	BB	BB	AA	AA	BB	AA	BB	AA	BB	AA	AA	BB	BB	AA	BB	AA	AA	AA	BB	BB
BgChr13_34150897:9877:56	9877	56	BB	AA	AA	AA	AA	AA	BB	AA	AA	AA	BB	AA	AA	AA	AA	BB	BB	AA	BB	AA	AA	BB	AA	BB	AA	AA	BB	BB	BB	AA	AA	BB	AA	BB	AA	BB	AA	AA	BB	BB	AA	BB	AA	AA	AA	BB	BB
BgChr13_34160957:9954:55	9954	55	BB	AA	AA	AA	AA	AA	BB	AA	AA	AA	BB	AA	AA	AA	AA	BB	BB	AA	BB	AA	AA	BB	AA	BB	AA	AA	BB	BB	BB	AA	AA	BB	AA	BB	AA	BB	AA	AA	BB	BB	AA	BB	AA	AA	AA	BB	BB
BgChr13_34173052:36409:218	36409	218	BB	AA	AA	AA	AA	AA	BB	AA	AA	AA	BB	AA	AA	AA	AA	BB	BB	AA	BB	AA	AA	BB	AA	BB	AA	AA	BB	BB	BB	AA	AA	BB	AA	BB	AA	BB	AA	AA	BB	BB	AA	BB	AA	AA	AA	BB	BB
BgChr13_34209596:9830:96	9830	96	BB	AA	BB	AA	AA	AA	BB	AA	AA	AA	BB	AA	AA	AA	AA	BB	BB	AA	BB	AA	AA	BB	AA	BB	AA	AA	BB	BB	BB	AA	AA	BB	AA	BB	AA	BB	AA	AA	BB	BB	BB	BB	AA	AA	AA	BB	BB
BgChr13_34219860:26871:441	26871	441	BB	AA	BB	AA	AA	AA	BB	AA	AA	AA	BB	AA	AA	AA	AA	BB	BB	AA	BB	AA	AA	BB	AA	BB	AA	AA	BB	BB	BB	AA	AA	BB	AA	BB	AA	BB	AA	AA	BB	BB	BB	BB	AA	AA	AA	BB	BB
BgChr13_34274907:1:1	1	1	BB	AA	BB	AA	AA	AA	BB	AA	AA	AA	BB	AA	AA	AA	AA	BB	BB	AA	BB	AA	AA	BB	AA	BB	AA	AA	BB	BB	BB	AA	AA	BB	AA	BB	AA	BB	AA	AA	BB	BB	BB	BB	AA	AA	AA	BB	BB
BgChr13_34292247:9031:138	9031	138	BB	AA	BB	AA	AA	AA	BB	AA	AA	AA	BB	AA	AA	AA	AA	BB	BB	AA	BB	AA	AA	BB	AA	BB	AA	AA	BB	BB	BB	AA	AA	BB	AA	BB	AA	BB	AA	AA	BB	BB	BB	BB	AA	AA	AA	BB	BB
BgChr13_34303501:6827:5	6827	5	BB	AA	BB	AA	AA	AA	BB	AA	AA	AA	BB	AA	AA	AA	AA	BB	BB	AA	BB	AA	AA	BB	AA	BB	AA	AA	BB	BB	BB	AA	AA	BB	AA	BB	AA	BB	AA	AA	BB	BB	BB	BB	AA	AA	AA	BB	BB
BgChr13_34313816:562935:7669	562935	7669	BB	AA	BB	AA	AA	AA	BB	AA	AA	AA	BB	AA	AA	AA	AA	BB	BB	AA	BB	AA	AA	BB	AA	BB	AA	AA	BB	BB	BB	AA	AA	BB	AA	BB	AA	BB	AA	AA	BB	BB	BB	BB	AA	AA	AA	BB	BB
BgChr13_34876858:336954:4230	336954	4230	BB	AA	BB	AA	AA	AA	BB	AA	AA	AA	BB	AA	AA	AA	AA	BB	BB	AA	BB	AA	AA	BB	AA	BB	AA	AA	BB	BB	BB	AA	AA	BB	AA	BB	AA	BB	AA	AA	BB	BB	BB	BB	AA	AA	AA	BB	AA
BgChr13_35213856:183754:3885	183754	3885	BB	AA	BB	AA	AA	AA	BB	AA	AA	AA	BB	AA	AA	AA	AA	BB	BB	AA	BB	AA	AA	BB	AA	BB	AA	AA	BB	BB	BB	AA	AA	BB	AA	BB	AA	BB	AA	AA	BB	BB	BB	BB	AA	AA	AA	BB	AA
BgChr13_35397792:52115:926	52115	926	BB	AA	BB	AA	AA	AA	BB	AA	BB	AA	AA	AA	BB	AA	AA	BB	BB	AA	BB	AA	AA	BB	AA	BB	AA	AA	BB	BB	BB	AA	AA	BB	AA	BB	AA	BB	AA	AA	BB	BB	AA	BB	AA	AA	AA	BB	AA
BgChr13_35449921:18428:324	18428	324	BB	AA	BB	AA	AA	AA	BB	AA	BB	AA	AA	AA	BB	AA	AA	BB	BB	AA	BB	AA	AA	BB	AA	BB	BB	AA	BB	BB	BB	AA	AA	BB	AA	BB	AA	BB	AA	AA	BB	BB	AA	BB	AA	AA	AA	BB	AA
BgChr13_35471556:1335913:23755	1335913	23755	BB	AA	BB	-	AA	AA	BB	AA	BB	AA	AA	AA	BB	AA	AA	BB	BB	AA	BB	AA	AA	BB	AA	BB	BB	AA	BB	BB	BB	AA	AA	BB	AA	BB	AA	BB	AA	AA	BB	BB	AA	BB	AA	AA	AA	BB	AA
BgChr13_36807555:114578:1215	114578	1215	BB	AA	BB	BB	AA	AA	BB	AA	BB	AA	AA	AA	BB	AA	AA	BB	BB	AA	BB	AA	AA	BB	AA	BB	BB	AA	BB	BB	BB	AA	AA	BB	AA	BB	AA	AA	AA	AA	BB	BB	AA	BB	AA	AA	AA	BB	AA
BgChr13_36922247:11:2	11	2	BB	AA	BB	BB	AA	AA	BB	AA	BB	AA	AA	AA	BB	AA	AA	BB	BB	AA	BB	AA	AA	BB	AA	BB	BB	AA	BB	BB	BB	AA	AA	BB	AA	BB	AA	AA	AA	AA	BB	BB	AA	BB	AA	AA	AA	BB	AA
BgChr13_36965817:6659:5	6659	5	BB	AA	BB	BB	AA	AA	BB	AA	BB	AA	AA	AA	BB	AA	AA	BB	BB	AA	BB	AA	AA	BB	AA	BB	BB	AA	BB	BB	BB	AA	AA	BB	AA	BB	AA	AA	AA	AA	BB	BB	AA	BB	AA	AA	AA	BB	AA
BgChr13_36980805:8074:4	8074	4	BB	AA	BB	BB	AA	AA	BB	AA	BB	AA	AA	AA	BB	AA	AA	BB	BB	AA	BB	AA	AA	BB	AA	BB	BB	AA	BB	BB	BB	AA	AA	BB	AA	BB	AA	AA	AA	AA	BB	BB	AA	BB	AA	AA	AA	BB	AA
BgChr13_36991862:9871:10	9871	10	BB	AA	BB	BB	AA	AA	BB	AA	BB	AA	AA	AA	BB	AA	AA	BB	BB	AA	BB	AA	AA	BB	AA	BB	BB	AA	BB	BB	BB	AA	AA	BB	AA	BB	AA	AA	AA	AA	BB	BB	AA	BB	AA	AA	AA	BB	AA
BgChr13_37002796:9002:2	9002	2	BB	AA	BB	BB	AA	AA	BB	AA	BB	AA	AA	AA	BB	AA	AA	BB	BB	AA	BB	AA	AA	BB	AA	BB	BB	AA	BB	BB	BB	AA	AA	BB	AA	BB	AA	AA	AA	AA	BB	BB	AA	BB	AA	AA	AA	BB	AA
BgChr13_37014370:1:1	1	1	BB	AA	BB	BB	AA	AA	BB	AA	BB	AA	AA	AA	BB	AA	AA	BB	BB	AA	BB	AA	AA	BB	AA	BB	BB	AA	BB	BB	BB	AA	AA	BB	AA	BB	AA	AA	AA	AA	BB	BB	AA	BB	AA	AA	AA	BB	AA
BgChr13_37031113:9539:9	9539	9	BB	AA	BB	BB	AA	AA	BB	AA	BB	AA	AA	AA	BB	AA	AA	BB	BB	AA	BB	AA	AA	BB	AA	BB	BB	AA	BB	BB	BB	AA	AA	BB	AA	BB	AA	AA	AA	AA	BB	BB	AA	BB	AA	AA	AA	BB	AA
BgChr13_37041580:7921:3	7921	3	BB	AA	BB	BB	AA	AA	BB	AA	BB	AA	AA	AA	BB	AA	AA	BB	BB	AA	BB	AA	AA	BB	AA	BB	BB	AA	BB	BB	BB	AA	AA	BB	AA	BB	AA	AA	AA	AA	BB	BB	AA	BB	AA	AA	AA	BB	AA
BgChr13_37056541:1:1	1	1	BB	AA	BB	BB	AA	AA	BB	AA	BB	AA	AA	AA	BB	AA	AA	BB	BB	AA	BB	AA	AA	BB	AA	BB	BB	AA	BB	BB	BB	AA	AA	BB	AA	BB	AA	AA	AA	AA	BB	BB	AA	BB	AA	AA	AA	BB	AA
BgChr13_37068759:5730:5	5730	5	BB	AA	BB	BB	AA	AA	BB	AA	BB	AA	AA	AA	BB	AA	AA	BB	BB	AA	BB	AA	AA	BB	AA	BB	BB	AA	BB	BB	BB	AA	AA	BB	AA	BB	AA	AA	AA	AA	BB	BB	AA	BB	AA	AA	AA	BB	AA
BgChr13_37082320:3528:6	3528	6	BB	AA	BB	BB	AA	AA	BB	AA	BB	AA	AA	AA	BB	AA	AA	BB	BB	AA	BB	AA	AA	BB	AA	BB	BB	AA	BB	BB	BB	AA	AA	BB	AA	BB	AA	AA	AA	AA	BB	BB	AA	BB	AA	AA	AA	BB	AA
BgChr13_37092739:1:1	1	1	BB	AA	BB	BB	AA	AA	BB	AA	BB	AA	AA	AA	BB	AA	AA	BB	BB	AA	BB	AA	AA	BB	AA	BB	BB	AA	BB	BB	BB	AA	AA	BB	AA	BB	AA	AA	AA	AA	BB	BB	AA	BB	AA	AA	AA	BB	AA
BgChr14_51385:1:1	1	1	BB	AA	BB	BB	BB	BB	AA	BB	BB	AA	AA	BB	BB	AA	BB	BB	AA	BB	BB	BB	BB	AA	BB	AA	AA	AA	AA	AA	BB	BB	BB	BB	BB	BB	BB	BB	BB	AA	AA	AA	BB	-	BB	BB	BB	AA	BB
BgChr14_79443:8887:2	8887	2	BB	AA	BB	BB	BB	BB	AA	BB	BB	AA	AA	BB	BB	AA	BB	BB	AA	BB	BB	BB	BB	AA	BB	AA	AA	AA	AA	AA	BB	BB	BB	BB	BB	BB	BB	BB	BB	AA	AA	AA	BB	-	BB	BB	BB	AA	BB
BgChr14_94716:8034:4	8034	4	BB	AA	BB	BB	BB	BB	AA	BB	BB	AA	AA	BB	BB	AA	BB	BB	AA	BB	BB	BB	BB	AA	BB	AA	AA	AA	AA	AA	BB	BB	BB	BB	BB	BB	BB	BB	BB	AA	AA	AA	BB	-	BB	BB	BB	AA	BB
BgChr14_105424:8008:4	8008	4	BB	AA	BB	BB	BB	BB	AA	BB	BB	AA	AA	BB	BB	AA	BB	BB	AA	BB	BB	BB	BB	AA	BB	AA	AA	AA	AA	AA	BB	BB	BB	BB	BB	BB	BB	BB	BB	AA	AA	AA	BB	-	BB	BB	BB	AA	BB
BgChr14_116653:1:1	1	1	BB	AA	BB	BB	BB	BB	AA	BB	BB	AA	AA	BB	BB	AA	BB	BB	AA	BB	BB	BB	BB	AA	BB	AA	AA	AA	AA	AA	BB	BB	BB	BB	BB	BB	BB	BB	BB	AA	AA	AA	BB	-	BB	BB	BB	AA	BB
BgChr14_134056:7493:3	7493	3	BB	AA	BB	BB	BB	BB	AA	BB	BB	AA	AA	BB	BB	AA	BB	BB	AA	BB	BB	BB	BB	AA	BB	AA	AA	AA	AA	AA	BB	BB	BB	BB	BB	BB	BB	BB	BB	AA	AA	AA	BB	-	BB	BB	BB	AA	BB
BgChr14_145770:5772:3	5772	3	BB	AA	BB	BB	BB	BB	AA	BB	BB	AA	AA	BB	BB	AA	BB	BB	AA	BB	BB	BB	BB	AA	BB	AA	AA	AA	AA	AA	BB	BB	BB	BB	BB	BB	BB	BB	BB	AA	AA	AA	BB	-	BB	BB	BB	AA	BB
BgChr14_179854:1:1	1	1	BB	AA	BB	BB	BB	BB	AA	BB	BB	AA	AA	BB	BB	AA	BB	BB	AA	BB	BB	BB	BB	AA	BB	AA	AA	AA	AA	AA	BB	BB	BB	BB	BB	BB	BB	BB	BB	AA	AA	AA	BB	-	BB	BB	BB	AA	BB
BgChr14_211081:418811:7378	418811	7378	BB	AA	BB	BB	BB	BB	AA	BB	BB	AA	AA	BB	BB	AA	BB	BB	AA	BB	BB	BB	BB	AA	BB	AA	AA	AA	AA	AA	BB	BB	BB	BB	BB	BB	BB	BB	BB	AA	AA	AA	BB	-	BB	BB	BB	AA	BB
BgChr14_629943:130944:2319	130944	2319	BB	AA	BB	BB	BB	BB	AA	BB	BB	AA	AA	BB	BB	AA	BB	BB	AA	BB	BB	BB	BB	AA	BB	-	AA	AA	BB	BB	BB	BB	BB	BB	BB	BB	BB	BB	BB	AA	AA	AA	BB	-	BB	BB	BB	AA	BB
BgChr14_762939:156522:2121	156522	2121	BB	AA	BB	BB	BB	BB	AA	BB	BB	AA	AA	BB	BB	AA	BB	BB	AA	BB	BB	BB	BB	AA	BB	BB	AA	BB	BB	BB	BB	BB	BB	BB	AA	BB	BB	BB	BB	AA	AA	AA	BB	-	BB	BB	BB	AA	BB
BgChr14_919496:726768:9906	726768	9906	BB	AA	BB	BB	BB	BB	AA	BB	BB	AA	AA	BB	BB	BB	BB	BB	AA	BB	BB	BB	BB	AA	BB	BB	AA	BB	BB	BB	BB	BB	BB	BB	AA	BB	BB	BB	BB	AA	AA	AA	BB	-	BB	BB	BB	AA	BB
BgChr14_1647415:35183:482	35183	482	BB	AA	BB	BB	BB	BB	AA	BB	BB	AA	AA	BB	BB	BB	BB	BB	AA	BB	BB	BB	BB	AA	BB	BB	AA	BB	BB	BB	BB	BB	BB	BB	AA	BB	BB	BB	BB	AA	AA	AA	BB	-	BB	BB	-	AA	BB
BgChr14_1684612:91363:1395	91363	1395	BB	AA	BB	BB	BB	BB	AA	BB	BB	AA	AA	BB	BB	BB	BB	BB	AA	BB	BB	BB	BB	AA	BB	BB	AA	BB	BB	BB	BB	BB	BB	BB	AA	BB	BB	BB	BB	AA	AA	AA	BB	-	BB	BB	AA	AA	BB
BgChr14_1776370:201384:2625	201384	2625	BB	AA	BB	BB	BB	BB	AA	BB	BB	AA	AA	BB	BB	BB	BB	BB	AA	BB	BB	BB	BB	AA	BB	BB	AA	BB	BB	BB	BB	BB	BB	BB	BB	BB	BB	BB	BB	AA	AA	AA	BB	-	BB	BB	AA	AA	BB
BgChr14_1977772:1230329:20937	1230329	20937	BB	AA	BB	BB	BB	BB	AA	BB	BB	AA	AA	BB	BB	BB	BB	BB	AA	BB	BB	BB	BB	AA	BB	BB	AA	BB	BB	BB	AA	BB	BB	BB	BB	BB	BB	BB	BB	AA	AA	AA	BB	-	BB	BB	AA	AA	BB
BgChr14_3209267:740460:12196	740460	12196	BB	AA	BB	BB	AA	BB	AA	BB	BB	AA	AA	BB	BB	BB	BB	BB	AA	BB	AA	BB	-	AA	BB	BB	AA	BB	BB	BB	AA	BB	BB	BB	BB	BB	BB	BB	BB	AA	AA	AA	BB	AA	BB	BB	AA	AA	BB
BgChr14_3954231:835138:12882	835138	12882	BB	AA	BB	BB	AA	BB	AA	BB	BB	AA	AA	AA	BB	BB	BB	BB	AA	BB	AA	BB	-	AA	BB	BB	AA	AA	BB	BB	AA	BB	BB	BB	BB	BB	BB	BB	BB	AA	AA	AA	BB	AA	BB	BB	AA	AA	BB
BgChr14_4789929:166174:2341	166174	2341	BB	AA	BB	BB	AA	BB	AA	BB	BB	AA	AA	AA	BB	BB	BB	BB	AA	BB	AA	BB	-	AA	BB	BB	AA	AA	BB	BB	AA	BB	BB	BB	BB	BB	BB	BB	BB	AA	AA	AA	BB	AA	BB	BB	AA	AA	BB
BgChr14_4956138:90524:671	90524	671	BB	AA	BB	BB	AA	BB	AA	BB	BB	AA	AA	AA	BB	BB	BB	BB	AA	BB	AA	BB	-	AA	BB	BB	AA	AA	BB	BB	AA	BB	BB	BB	BB	BB	BB	BB	BB	AA	AA	AA	BB	AA	BB	BB	AA	AA	BB
BgChr14_5054205:6990:2	6990	2	BB	AA	BB	BB	AA	BB	AA	BB	BB	AA	AA	AA	BB	BB	BB	BB	AA	BB	AA	BB	AA	AA	BB	BB	AA	AA	BB	BB	AA	BB	BB	BB	BB	BB	BB	-	BB	AA	AA	AA	BB	AA	BB	BB	AA	AA	BB
BgChr14_5065733:279475:3429	279475	3429	BB	AA	AA	BB	BB	BB	AA	BB	BB	BB	AA	AA	BB	BB	BB	BB	AA	AA	AA	BB	AA	BB	BB	BB	AA	BB	BB	BB	AA	BB	BB	BB	BB	BB	BB	AA	BB	AA	AA	AA	BB	AA	BB	BB	AA	AA	BB
BgChr14_5345308:437962:6627	437962	6627	BB	AA	AA	BB	BB	BB	AA	BB	BB	BB	AA	AA	BB	BB	BB	BB	AA	AA	AA	BB	AA	BB	BB	BB	AA	BB	BB	BB	AA	BB	BB	BB	BB	BB	BB	AA	BB	AA	AA	AA	BB	AA	BB	BB	AA	AA	BB
BgChr14_5783281:1166320:17002	1166320	17002	BB	AA	AA	BB	BB	BB	AA	BB	BB	BB	AA	AA	BB	BB	BB	BB	AA	AA	AA	BB	AA	BB	BB	BB	AA	BB	BB	BB	AA	BB	BB	BB	BB	BB	BB	AA	BB	AA	AA	AA	BB	AA	BB	BB	AA	AA	BB
BgChr14_6949635:534265:8252	534265	8252	BB	AA	AA	BB	BB	BB	AA	BB	BB	BB	AA	AA	BB	BB	BB	BB	AA	AA	AA	BB	AA	BB	AA	BB	AA	BB	BB	BB	AA	BB	BB	BB	BB	BB	BB	AA	BB	AA	AA	AA	BB	AA	BB	BB	BB	AA	BB
BgChr14_7485246:94022:1021	94022	1021	BB	AA	AA	BB	BB	BB	AA	BB	BB	BB	AA	AA	BB	BB	BB	BB	AA	AA	AA	BB	AA	BB	AA	AA	AA	BB	BB	BB	AA	BB	BB	AA	BB	BB	BB	AA	BB	AA	AA	AA	AA	AA	BB	BB	BB	AA	BB
BgChr14_7580601:5601:14	5601	14	BB	AA	AA	BB	BB	BB	AA	BB	BB	BB	AA	AA	BB	BB	BB	BB	AA	AA	AA	BB	AA	BB	AA	AA	AA	BB	BB	BB	AA	BB	BB	AA	BB	BB	BB	AA	BB	AA	AA	AA	AA	AA	BB	BB	BB	AA	BB
BgChr14_7626577:67722:149	67722	149	BB	AA	AA	BB	BB	BB	AA	BB	BB	BB	AA	AA	BB	BB	BB	BB	AA	AA	AA	BB	AA	BB	AA	AA	AA	BB	BB	BB	AA	BB	BB	AA	BB	BB	BB	AA	BB	AA	AA	AA	AA	AA	BB	BB	BB	AA	BB
BgChr14_7697697:9579:9	9579	9	BB	AA	AA	BB	BB	BB	AA	BB	BB	BB	AA	AA	BB	BB	BB	BB	AA	AA	AA	BB	AA	BB	AA	AA	AA	BB	BB	BB	AA	BB	BB	AA	BB	BB	BB	AA	BB	AA	AA	AA	AA	AA	BB	BB	BB	AA	BB
BgChr14_7709190:1406991:16155	1406991	16155	BB	AA	AA	BB	BB	BB	AA	BB	BB	BB	AA	AA	BB	BB	BB	BB	AA	AA	AA	BB	AA	BB	AA	AA	AA	BB	BB	BB	AA	BB	BB	AA	BB	BB	BB	AA	BB	AA	AA	AA	AA	AA	BB	BB	BB	AA	BB
BgChr14_9117703:1077161:12445	1077161	12445	BB	AA	AA	BB	BB	BB	AA	BB	BB	BB	AA	AA	BB	BB	BB	BB	AA	AA	AA	BB	AA	BB	AA	AA	AA	BB	BB	BB	AA	BB	BB	AA	BB	BB	BB	AA	AA	AA	AA	AA	AA	AA	BB	BB	BB	AA	BB
BgChr14_10211072:1:1	1	1	BB	AA	AA	BB	BB	BB	AA	BB	BB	BB	AA	AA	BB	BB	BB	BB	AA	AA	AA	BB	AA	BB	AA	AA	AA	BB	BB	BB	AA	BB	BB	AA	BB	BB	BB	AA	AA	AA	AA	AA	AA	AA	BB	BB	BB	AA	BB
BgChr14_10232975:63:8	63	8	BB	AA	AA	BB	BB	BB	AA	BB	BB	BB	AA	AA	BB	BB	BB	BB	AA	AA	AA	BB	AA	BB	AA	AA	AA	BB	BB	BB	AA	BB	BB	AA	BB	BB	BB	AA	AA	AA	AA	AA	AA	AA	BB	BB	BB	AA	BB
BgChr14_10259370:9083:16	9083	16	BB	AA	AA	BB	BB	BB	AA	BB	BB	BB	AA	AA	BB	BB	BB	BB	AA	AA	AA	BB	AA	BB	AA	AA	AA	BB	BB	BB	AA	BB	BB	AA	BB	BB	BB	AA	AA	AA	AA	AA	AA	AA	BB	BB	BB	AA	BB
BgChr14_10270847:34:2	34	2	BB	AA	AA	BB	BB	BB	AA	BB	BB	BB	AA	AA	BB	BB	BB	BB	AA	AA	AA	BB	AA	BB	AA	AA	AA	BB	BB	BB	AA	BB	BB	AA	BB	BB	BB	AA	AA	AA	AA	AA	AA	AA	BB	BB	BB	AA	BB
BgChr14_10295588:19:2	19	2	BB	AA	AA	BB	BB	BB	AA	BB	BB	BB	AA	AA	BB	BB	BB	BB	AA	AA	AA	BB	AA	BB	AA	AA	AA	BB	BB	BB	AA	BB	BB	AA	BB	BB	BB	AA	AA	AA	AA	AA	AA	AA	BB	BB	BB	AA	BB
BgChr14_10319646:101622:1185	101622	1185	BB	AA	AA	BB	BB	BB	AA	BB	BB	BB	AA	AA	BB	BB	BB	BB	AA	AA	AA	BB	AA	BB	AA	AA	AA	BB	BB	BB	AA	BB	BB	AA	BB	BB	BB	AA	AA	AA	AA	AA	AA	AA	BB	BB	BB	AA	BB
BgChr14_10422601:1030287:10238	1030287	10238	BB	AA	AA	BB	BB	BB	AA	BB	BB	BB	AA	AA	BB	BB	BB	BB	AA	AA	AA	BB	AA	BB	AA	AA	AA	BB	BB	BB	AA	BB	BB	AA	BB	BB	BB	AA	AA	AA	AA	AA	AA	AA	BB	BB	AA	AA	BB
BgChr14_11453326:425030:3792	425030	3792	BB	AA	AA	BB	BB	BB	AA	BB	BB	BB	AA	AA	BB	BB	BB	BB	AA	AA	AA	BB	AA	BB	AA	AA	AA	BB	BB	BB	AA	BB	BB	AA	BB	BB	BB	AA	AA	AA	AA	AA	AA	AA	AA	BB	AA	AA	BB
BgChr14_11879523:657738:4443	657738	4443	BB	AA	AA	BB	BB	BB	AA	BB	BB	BB	AA	AA	BB	BB	AA	BB	AA	AA	AA	AA	AA	BB	AA	AA	AA	BB	BB	BB	AA	BB	BB	AA	BB	BB	BB	AA	AA	AA	AA	AA	AA	AA	AA	BB	AA	AA	BB
BgChr14_12543159:357537:3900	357537	3900	BB	AA	AA	BB	BB	BB	AA	BB	BB	BB	AA	AA	BB	BB	AA	BB	AA	AA	AA	AA	AA	BB	AA	AA	AA	BB	BB	BB	AA	BB	BB	AA	BB	BB	BB	AA	AA	AA	AA	AA	AA	AA	AA	BB	AA	AA	BB
BgChr14_12900812:1548037:13418	1548037	13418	BB	AA	AA	BB	BB	BB	AA	BB	BB	BB	AA	AA	BB	BB	AA	BB	AA	AA	AA	AA	AA	BB	AA	AA	AA	BB	BB	BB	AA	BB	BB	AA	BB	BB	BB	AA	AA	AA	AA	AA	AA	AA	AA	BB	AA	AA	BB
BgChr14_14449126:4274808:24350	4274808	24350	BB	AA	AA	BB	BB	BB	AA	BB	BB	BB	AA	AA	BB	BB	AA	BB	AA	AA	AA	AA	AA	BB	AA	AA	AA	BB	BB	BB	AA	BB	BB	AA	BB	BB	BB	AA	AA	AA	AA	BB	AA	AA	AA	BB	AA	AA	BB
BgChr14_18830099:1:1	1	1	BB	AA	AA	BB	BB	BB	AA	BB	BB	BB	AA	AA	BB	BB	AA	BB	AA	AA	AA	AA	AA	BB	AA	AA	AA	BB	BB	BB	AA	BB	BB	AA	BB	BB	BB	AA	AA	AA	AA	BB	AA	AA	AA	BB	AA	AA	BB
BgChr14_18855574:1:1	1	1	BB	AA	AA	BB	BB	BB	AA	BB	BB	BB	AA	AA	BB	BB	AA	BB	AA	AA	AA	AA	AA	BB	AA	AA	AA	BB	BB	BB	AA	BB	BB	AA	BB	BB	BB	AA	AA	AA	AA	BB	AA	AA	AA	BB	AA	AA	BB
BgChr14_18867983:1:1	1	1	BB	AA	AA	BB	BB	BB	AA	BB	BB	BB	AA	AA	BB	BB	AA	BB	AA	AA	AA	AA	AA	BB	AA	AA	AA	BB	BB	BB	AA	BB	BB	AA	BB	BB	BB	AA	AA	AA	AA	BB	AA	AA	AA	BB	AA	AA	BB
BgChr14_18977062:8800:20	8800	20	BB	AA	AA	BB	BB	BB	AA	BB	BB	BB	AA	AA	BB	BB	AA	BB	AA	AA	AA	AA	AA	BB	AA	AA	AA	BB	BB	BB	AA	BB	BB	AA	BB	BB	BB	AA	AA	AA	AA	BB	AA	AA	AA	BB	AA	AA	BB
BgChr14_19026320:1:1	1	1	BB	AA	AA	BB	BB	BB	AA	BB	BB	BB	AA	AA	BB	BB	AA	BB	AA	AA	AA	AA	AA	BB	AA	AA	AA	BB	BB	BB	AA	BB	BB	AA	BB	BB	BB	AA	AA	AA	AA	BB	AA	AA	AA	BB	AA	AA	BB
BgChr14_19052287:1:1	1	1	BB	AA	AA	BB	BB	BB	AA	BB	BB	BB	AA	AA	BB	BB	AA	BB	AA	AA	AA	AA	AA	BB	AA	AA	AA	BB	BB	BB	AA	BB	BB	AA	BB	BB	BB	AA	AA	AA	AA	BB	AA	AA	AA	BB	AA	AA	BB
BgChr14_19151892:2556:5	2556	5	BB	AA	AA	BB	BB	BB	AA	BB	BB	BB	AA	AA	BB	BB	AA	BB	AA	AA	AA	AA	AA	BB	AA	AA	AA	BB	BB	BB	AA	BB	BB	AA	BB	BB	BB	AA	AA	AA	AA	BB	AA	AA	AA	BB	AA	AA	BB
BgChr14_19162977:1:1	1	1	BB	AA	AA	BB	BB	BB	AA	BB	BB	BB	AA	AA	BB	BB	AA	BB	AA	AA	AA	AA	AA	BB	AA	AA	AA	BB	BB	BB	AA	BB	BB	AA	BB	BB	BB	AA	AA	AA	AA	BB	AA	AA	AA	BB	AA	AA	BB
BgChr14_19209244:9724:4	9724	4	BB	AA	AA	BB	BB	BB	AA	BB	BB	BB	AA	AA	BB	BB	AA	BB	AA	AA	AA	AA	AA	BB	AA	AA	AA	BB	BB	BB	AA	BB	BB	AA	BB	BB	BB	AA	AA	AA	AA	BB	AA	AA	AA	BB	AA	AA	BB
BgChr14_19237806:2457862:21151	2457862	21151	BB	AA	AA	BB	BB	BB	AA	BB	BB	BB	AA	AA	BB	BB	AA	BB	AA	AA	AA	AA	AA	BB	AA	AA	AA	BB	BB	BB	AA	BB	BB	AA	BB	BB	BB	AA	AA	AA	AA	BB	AA	AA	AA	BB	AA	AA	BB
BgChr14_21696545:51051:312	51051	312	BB	AA	AA	-	BB	BB	AA	BB	BB	BB	AA	AA	BB	BB	AA	BB	AA	AA	BB	AA	AA	BB	AA	AA	AA	BB	BB	BB	AA	BB	BB	AA	BB	BB	BB	AA	AA	AA	AA	BB	AA	AA	AA	BB	AA	AA	BB
BgChr14_21748304:539066:2897	539066	2897	BB	AA	AA	AA	BB	BB	AA	BB	BB	BB	AA	AA	BB	BB	AA	BB	AA	AA	BB	AA	AA	BB	AA	AA	AA	BB	BB	BB	AA	BB	BB	AA	BB	BB	BB	AA	AA	AA	AA	BB	AA	AA	AA	BB	AA	AA	BB
BgChr14_22287486:44823:135	44823	135	BB	AA	AA	AA	BB	BB	AA	BB	BB	BB	AA	AA	BB	BB	AA	BB	AA	AA	BB	AA	AA	BB	AA	AA	AA	BB	BB	BB	AA	BB	BB	AA	BB	BB	BB	AA	AA	AA	AA	BB	AA	AA	AA	BB	AA	AA	BB
BgChr14_22333277:282934:471	282934	471	BB	AA	AA	AA	BB	BB	AA	BB	BB	BB	AA	AA	BB	BB	AA	BB	AA	AA	BB	AA	AA	BB	AA	AA	AA	BB	BB	BB	AA	BB	BB	AA	BB	BB	BB	AA	AA	AA	AA	BB	AA	AA	AA	BB	AA	AA	BB
BgChr14_22621075:737418:8312	737418	8312	BB	AA	AA	AA	BB	BB	AA	BB	BB	BB	AA	AA	BB	BB	AA	BB	AA	AA	BB	AA	AA	BB	AA	AA	AA	BB	BB	BB	AA	BB	BB	AA	BB	BB	BB	AA	AA	AA	AA	BB	AA	AA	AA	BB	AA	AA	BB
BgChr14_23358669:15236:203	15236	203	BB	AA	AA	AA	BB	BB	AA	BB	BB	BB	AA	AA	BB	BB	AA	BB	AA	AA	BB	AA	AA	BB	AA	AA	AA	BB	BB	BB	AA	BB	BB	AA	BB	BB	BB	AA	AA	AA	AA	BB	AA	AA	AA	BB	AA	AA	BB
BgChr14_23431821:2061:2	2061	2	BB	AA	AA	AA	BB	BB	AA	BB	BB	BB	AA	AA	BB	BB	AA	BB	AA	AA	BB	AA	AA	BB	AA	AA	AA	BB	BB	BB	AA	BB	BB	AA	BB	BB	BB	AA	AA	AA	AA	BB	AA	AA	AA	BB	AA	AA	BB
BgChr14_23460687:2539008:24847	2539008	24847	BB	AA	AA	AA	BB	BB	AA	BB	BB	BB	AA	AA	BB	BB	AA	BB	AA	AA	BB	AA	AA	BB	AA	AA	AA	BB	BB	BB	AA	BB	BB	AA	BB	BB	BB	AA	AA	AA	AA	BB	AA	AA	AA	BB	AA	AA	BB
BgChr14_25999822:25690:155	25690	155	BB	AA	AA	AA	BB	AA	AA	BB	BB	BB	AA	AA	BB	BB	AA	BB	AA	AA	BB	AA	AA	BB	AA	AA	AA	BB	BB	BB	AA	BB	BB	AA	BB	BB	BB	AA	AA	AA	AA	BB	AA	AA	AA	BB	AA	AA	BB
BgChr14_26032159:1090779:12475	1090779	12475	BB	AA	AA	AA	BB	AA	AA	BB	BB	BB	AA	AA	BB	BB	AA	BB	AA	AA	BB	AA	AA	BB	AA	AA	AA	BB	BB	BB	AA	BB	BB	AA	BB	BB	BB	AA	AA	AA	AA	BB	AA	AA	AA	BB	AA	AA	BB
BgChr14_27278396:1:1	1	1	BB	AA	AA	AA	BB	AA	AA	BB	BB	BB	AA	AA	BB	BB	AA	BB	AA	AA	BB	AA	AA	BB	AA	AA	AA	BB	BB	BB	AA	BB	BB	AA	BB	BB	BB	AA	AA	AA	AA	BB	AA	AA	AA	BB	AA	AA	BB
BgChr14_27299117:1:1	1	1	BB	AA	AA	AA	BB	AA	AA	BB	BB	BB	AA	AA	BB	BB	AA	BB	AA	AA	BB	AA	AA	BB	AA	AA	AA	BB	BB	BB	AA	BB	BB	AA	BB	BB	BB	AA	AA	AA	AA	BB	AA	AA	AA	BB	AA	AA	BB
BgChr14_27321884:1:1	1	1	BB	AA	AA	AA	BB	AA	AA	BB	BB	BB	AA	AA	BB	BB	AA	BB	AA	AA	BB	AA	AA	BB	AA	AA	AA	BB	BB	BB	AA	BB	BB	AA	BB	BB	BB	AA	AA	AA	AA	BB	AA	AA	AA	BB	AA	AA	BB
BgChr14_27335695:278:3	278	3	BB	AA	AA	AA	BB	AA	AA	BB	BB	BB	AA	AA	BB	BB	AA	BB	AA	AA	BB	AA	AA	BB	AA	AA	AA	BB	BB	BB	AA	BB	BB	AA	BB	BB	BB	AA	AA	AA	AA	BB	AA	AA	AA	BB	AA	AA	BB
BgChr14_27364041:181408:2246	181408	2246	BB	AA	AA	AA	BB	AA	AA	BB	BB	BB	AA	AA	BB	BB	AA	BB	AA	AA	BB	AA	AA	BB	AA	AA	AA	BB	BB	BB	AA	BB	BB	AA	BB	BB	BB	AA	AA	AA	AA	BB	AA	AA	AA	BB	AA	AA	BB
BgChr14_27545499:9978:173	9978	173	BB	AA	AA	AA	BB	AA	AA	BB	BB	AA	AA	BB	BB	BB	AA	BB	AA	AA	BB	AA	AA	BB	AA	AA	AA	BB	BB	BB	AA	BB	BB	AA	BB	BB	BB	AA	AA	AA	AA	BB	AA	AA	AA	BB	AA	AA	BB
BgChr14_27555505:11669:6	11669	6	BB	AA	AA	AA	BB	AA	AA	BB	BB	AA	AA	BB	BB	BB	AA	BB	AA	AA	BB	AA	AA	BB	AA	AA	AA	BB	BB	BB	AA	BB	BB	AA	BB	BB	BB	AA	AA	AA	AA	BB	AA	AA	AA	BB	AA	AA	BB
BgChr14_27578619:69921:802	69921	802	BB	AA	AA	AA	BB	AA	AA	BB	BB	AA	AA	BB	BB	BB	AA	BB	AA	AA	BB	AA	AA	BB	AA	AA	AA	BB	BB	BB	AA	BB	BB	AA	BB	BB	BB	AA	AA	AA	AA	BB	AA	AA	AA	BB	AA	AA	AA
BgChr14_27665230:177169:2383	177169	2383	BB	AA	AA	AA	BB	AA	AA	BB	BB	AA	AA	BB	BB	BB	AA	BB	AA	AA	BB	AA	AA	BB	AA	AA	AA	BB	BB	BB	AA	BB	BB	AA	BB	BB	BB	AA	AA	AA	AA	BB	AA	AA	AA	BB	AA	AA	AA
BgChr14_27843771:196881:2058	196881	2058	BB	AA	AA	AA	BB	AA	AA	BB	BB	AA	AA	BB	BB	BB	AA	BB	AA	AA	BB	AA	AA	BB	AA	AA	AA	BB	BB	BB	AA	BB	BB	AA	BB	BB	BB	AA	AA	AA	AA	BB	AA	AA	AA	BB	AA	AA	AA
BgChr14_28040673:722756:10485	722756	10485	BB	AA	AA	AA	BB	AA	BB	BB	BB	AA	AA	BB	BB	AA	AA	BB	AA	AA	BB	AA	AA	BB	AA	AA	AA	BB	BB	BB	AA	BB	BB	AA	BB	BB	BB	AA	AA	AA	AA	BB	AA	AA	AA	BB	AA	AA	AA
BgChr14_28763517:430555:3448	430555	3448	BB	AA	AA	AA	BB	AA	BB	BB	AA	AA	AA	BB	AA	AA	AA	BB	AA	AA	BB	AA	AA	BB	AA	AA	AA	BB	BB	BB	AA	BB	BB	AA	BB	BB	BB	AA	AA	AA	AA	BB	AA	AA	AA	BB	AA	AA	AA
BgChr14_29194190:80319:19	80319	19	BB	AA	AA	AA	BB	AA	BB	BB	AA	AA	AA	BB	AA	AA	AA	BB	AA	AA	BB	AA	AA	BB	AA	AA	AA	BB	BB	BB	AA	BB	BB	AA	BB	BB	BB	AA	AA	AA	AA	BB	AA	AA	AA	BB	AA	AA	AA
BgChr14_29291995:380051:2696	380051	2696	BB	AA	AA	AA	BB	AA	BB	BB	AA	AA	AA	BB	AA	AA	AA	BB	AA	AA	BB	AA	AA	BB	AA	AA	AA	BB	BB	BB	AA	BB	BB	AA	BB	BB	BB	AA	AA	AA	AA	BB	AA	AA	AA	BB	AA	AA	AA
BgChr14_29811726:1:1	1	1	BB	AA	AA	AA	BB	AA	BB	BB	AA	AA	AA	BB	AA	AA	AA	BB	AA	AA	BB	AA	AA	BB	AA	AA	AA	BB	BB	BB	AA	BB	BB	AA	BB	BB	BB	AA	AA	AA	AA	BB	AA	AA	AA	BB	AA	AA	AA
BgChr14_29823022:1:1	1	1	BB	AA	AA	AA	BB	AA	BB	BB	AA	AA	AA	BB	AA	AA	AA	BB	AA	AA	BB	AA	AA	BB	AA	AA	AA	BB	BB	BB	AA	BB	BB	AA	BB	BB	BB	AA	AA	AA	AA	BB	AA	AA	AA	BB	AA	AA	AA
BgChr14_29847385:1614:13	1614	13	BB	AA	AA	AA	BB	AA	BB	BB	AA	AA	AA	BB	AA	AA	AA	BB	AA	AA	BB	AA	AA	BB	AA	AA	AA	BB	BB	BB	AA	BB	BB	AA	BB	BB	BB	AA	AA	AA	AA	BB	AA	AA	AA	BB	AA	AA	AA
BgChr14_29892185:8028:4	8028	4	BB	AA	AA	AA	BB	AA	BB	BB	AA	AA	AA	BB	AA	AA	AA	BB	AA	AA	BB	AA	AA	BB	AA	AA	AA	BB	BB	BB	AA	BB	BB	AA	BB	BB	BB	AA	AA	AA	AA	BB	AA	AA	AA	BB	AA	AA	AA
BgChr14_29922621:2126:75	2126	75	BB	AA	AA	AA	BB	AA	BB	BB	AA	AA	AA	BB	AA	AA	AA	BB	AA	AA	BB	AA	AA	BB	AA	AA	AA	BB	BB	BB	AA	BB	BB	AA	BB	BB	BB	AA	AA	AA	AA	BB	AA	AA	AA	BB	AA	AA	AA
BgChr14_30001906:1:1	1	1	BB	AA	AA	AA	BB	AA	BB	BB	AA	AA	AA	BB	AA	AA	AA	BB	AA	AA	BB	AA	AA	BB	AA	AA	AA	BB	BB	BB	AA	BB	BB	AA	BB	BB	BB	AA	AA	AA	AA	BB	AA	AA	AA	BB	AA	AA	AA
BgChr14_30072199:74:12	74	12	BB	AA	AA	AA	BB	AA	BB	BB	AA	AA	AA	BB	AA	AA	AA	BB	AA	AA	BB	AA	AA	BB	AA	AA	AA	BB	BB	BB	AA	BB	BB	AA	BB	BB	BB	AA	AA	AA	AA	BB	AA	AA	AA	BB	AA	AA	AA
BgChr14_30117935:1:1	1	1	BB	AA	AA	AA	BB	AA	BB	BB	AA	AA	AA	BB	AA	AA	AA	BB	AA	AA	BB	AA	AA	BB	AA	AA	AA	BB	BB	BB	AA	BB	BB	AA	BB	BB	BB	AA	AA	AA	AA	BB	AA	AA	AA	BB	AA	AA	AA
BgChr14_30157980:303:4	303	4	BB	AA	AA	AA	BB	AA	BB	BB	AA	AA	AA	BB	AA	AA	AA	BB	AA	AA	BB	AA	AA	BB	AA	AA	AA	BB	BB	BB	AA	BB	BB	AA	BB	BB	BB	AA	AA	AA	AA	BB	AA	AA	AA	BB	AA	AA	AA
BgChr14_30184456:473:5	473	5	BB	AA	AA	AA	BB	AA	BB	BB	AA	AA	AA	BB	AA	AA	AA	BB	AA	AA	BB	AA	AA	BB	AA	AA	AA	BB	BB	BB	AA	BB	BB	AA	BB	BB	BB	AA	AA	AA	AA	BB	AA	AA	AA	BB	AA	AA	AA
BgChr14_30229178:21:3	21	3	BB	AA	AA	AA	BB	AA	BB	BB	AA	AA	AA	BB	AA	AA	AA	BB	AA	AA	BB	AA	AA	BB	AA	AA	AA	BB	BB	BB	AA	BB	BB	AA	BB	BB	BB	AA	AA	AA	AA	BB	AA	AA	AA	BB	AA	AA	AA
BgChr14_30248052:933795:11901	933795	11901	BB	AA	AA	AA	BB	AA	BB	BB	AA	AA	AA	BB	AA	AA	AA	BB	AA	AA	BB	AA	AA	BB	AA	AA	AA	BB	BB	BB	AA	BB	BB	AA	BB	BB	BB	AA	AA	AA	AA	BB	AA	AA	AA	BB	AA	AA	AA
BgChr14_31213614:304:6	304	6	BB	AA	AA	AA	BB	AA	BB	BB	AA	AA	AA	BB	AA	AA	AA	BB	AA	AA	BB	AA	-	BB	AA	AA	AA	BB	BB	BB	AA	BB	BB	AA	BB	BB	BB	AA	AA	AA	AA	BB	AA	AA	AA	BB	AA	AA	AA
BgChr14_31257604:1266:3	1266	3	BB	AA	AA	AA	BB	AA	BB	BB	AA	AA	AA	BB	AA	AA	AA	BB	AA	AA	BB	AA	-	BB	AA	AA	AA	BB	BB	BB	AA	BB	BB	AA	BB	BB	BB	AA	AA	AA	AA	BB	AA	AA	AA	BB	AA	AA	AA
BgChr14_31307132:209893:2506	209893	2506	BB	AA	AA	AA	BB	AA	BB	BB	AA	AA	AA	BB	AA	AA	AA	BB	AA	AA	BB	AA	-	BB	AA	AA	AA	BB	BB	BB	AA	BB	BB	AA	BB	BB	BB	AA	AA	AA	AA	BB	AA	AA	AA	BB	AA	AA	AA
BgChr14_31547049:115250:198	115250	198	BB	AA	AA	AA	BB	AA	BB	BB	AA	AA	AA	BB	AA	AA	AA	BB	AA	AA	BB	AA	-	BB	AA	AA	AA	BB	AA	AA	AA	BB	BB	AA	BB	BB	BB	AA	AA	AA	AA	BB	AA	AA	AA	BB	AA	AA	AA
BgChr14_31709731:84998:6	84998	6	BB	AA	AA	AA	BB	AA	BB	BB	AA	AA	AA	BB	AA	AA	AA	BB	AA	AA	BB	AA	-	BB	AA	AA	AA	AA	AA	AA	AA	BB	BB	AA	BB	BB	BB	AA	AA	AA	AA	BB	AA	AA	AA	BB	AA	AA	AA
BgChr14_31839862:691024:11	691024	11	BB	AA	AA	AA	BB	AA	BB	BB	AA	AA	AA	BB	AA	AA	AA	BB	AA	AA	BB	AA	-	BB	AA	AA	AA	AA	AA	AA	AA	BB	BB	AA	BB	BB	BB	AA	BB	AA	AA	BB	AA	AA	AA	BB	AA	AA	AA
BgChr14_32608660:1:1	1	1	BB	AA	BB	AA	BB	AA	BB	BB	AA	BB	AA	BB	AA	AA	AA	AA	AA	AA	BB	AA	-	BB	AA	AA	AA	AA	AA	AA	AA	BB	BB	-	BB	BB	BB	AA	BB	AA	AA	BB	AA	AA	AA	BB	AA	AA	AA
BgChr14_32731503:1:1	1	1	BB	AA	BB	AA	BB	AA	BB	BB	AA	BB	AA	BB	AA	AA	AA	AA	AA	AA	BB	AA	-	BB	AA	AA	AA	AA	AA	AA	AA	BB	BB	-	BB	BB	BB	AA	BB	AA	AA	BB	AA	AA	AA	BB	AA	AA	AA
BgChr14_32747014:1:1	1	1	BB	AA	BB	AA	BB	AA	BB	BB	AA	BB	AA	BB	AA	AA	AA	AA	AA	AA	BB	AA	-	BB	AA	AA	AA	AA	AA	AA	AA	BB	BB	-	BB	BB	BB	AA	BB	AA	AA	BB	AA	AA	AA	BB	AA	AA	AA
BgChr14_32766983:1:1	1	1	BB	AA	BB	AA	BB	AA	BB	BB	AA	BB	AA	AA	AA	AA	AA	AA	AA	AA	BB	AA	-	BB	AA	AA	AA	AA	AA	AA	AA	BB	BB	-	BB	BB	BB	AA	BB	AA	BB	BB	AA	-	AA	BB	BB	AA	AA
BgChr14_32791887:288681:1928	288681	1928	BB	AA	BB	AA	BB	AA	BB	BB	AA	BB	AA	AA	AA	AA	AA	AA	AA	AA	BB	AA	-	BB	AA	AA	AA	AA	AA	AA	AA	BB	BB	-	BB	BB	BB	AA	BB	AA	BB	BB	AA	-	AA	BB	BB	AA	AA
BgChr14_33120516:118171:1045	118171	1045	BB	AA	BB	AA	BB	AA	BB	BB	AA	BB	AA	AA	AA	AA	AA	AA	AA	AA	AA	AA	-	BB	AA	AA	AA	AA	AA	AA	AA	BB	BB	-	BB	BB	BB	AA	BB	AA	BB	BB	AA	-	AA	BB	BB	AA	AA
BgChr14_33270567:1:1	1	1	BB	AA	BB	AA	BB	AA	BB	BB	AA	AA	AA	AA	AA	AA	AA	AA	AA	AA	AA	AA	-	BB	AA	AA	AA	AA	AA	AA	AA	BB	BB	-	BB	BB	BB	BB	BB	AA	BB	BB	AA	-	AA	BB	BB	AA	AA
BgChr14_33374971:1819067:23439	1819067	23439	BB	AA	AA	AA	AA	AA	BB	BB	AA	AA	AA	BB	AA	BB	AA	AA	AA	BB	AA	AA	BB	BB	AA	AA	BB	AA	AA	AA	AA	BB	BB	BB	AA	BB	BB	BB	BB	AA	BB	BB	AA	BB	AA	BB	BB	BB	AA
BgChr14_35197322:3115:3	3115	3	BB	AA	AA	AA	AA	AA	BB	BB	AA	AA	AA	BB	AA	BB	AA	AA	AA	BB	AA	AA	BB	BB	AA	AA	BB	AA	AA	AA	AA	BB	BB	BB	AA	BB	BB	BB	BB	AA	BB	BB	AA	BB	AA	BB	BB	BB	AA
BgChr14_35208786:7739:3	7739	3	BB	AA	AA	AA	AA	AA	BB	BB	AA	AA	AA	BB	AA	BB	AA	AA	AA	BB	AA	AA	BB	BB	AA	AA	BB	AA	AA	AA	AA	BB	BB	BB	AA	BB	BB	BB	BB	AA	BB	BB	AA	BB	AA	BB	BB	BB	AA
BgChr14_35228840:6783:6	6783	6	BB	AA	AA	AA	AA	AA	BB	BB	AA	AA	AA	BB	AA	BB	AA	AA	AA	BB	AA	AA	BB	BB	AA	AA	BB	AA	AA	AA	AA	BB	BB	BB	AA	BB	BB	BB	BB	AA	BB	BB	AA	BB	AA	BB	BB	BB	AA
BgChr14_35243635:46:2	46	2	BB	AA	AA	AA	AA	AA	BB	BB	AA	AA	AA	BB	AA	BB	AA	AA	AA	BB	AA	AA	BB	BB	AA	AA	BB	AA	AA	AA	AA	BB	BB	BB	AA	BB	BB	BB	BB	AA	BB	BB	AA	BB	AA	BB	BB	BB	AA
BgChr14_35278876:9885:3	9885	3	BB	AA	AA	AA	AA	AA	BB	BB	AA	AA	AA	BB	AA	BB	AA	AA	AA	BB	AA	AA	BB	BB	AA	AA	BB	AA	AA	AA	AA	BB	BB	BB	AA	BB	BB	BB	BB	AA	BB	BB	AA	BB	AA	BB	BB	BB	AA
BgChr14_35305480:4831:6	4831	6	BB	AA	AA	AA	AA	AA	BB	BB	AA	AA	AA	BB	AA	BB	AA	AA	AA	BB	AA	AA	BB	BB	AA	AA	BB	AA	AA	AA	AA	BB	BB	BB	AA	BB	BB	BB	BB	AA	BB	BB	AA	BB	AA	BB	BB	BB	AA
BgChr14_35365666:9833:4	9833	4	BB	AA	AA	AA	AA	AA	BB	BB	AA	AA	AA	BB	AA	BB	AA	AA	AA	BB	AA	AA	BB	BB	AA	AA	BB	AA	AA	AA	AA	BB	BB	BB	AA	BB	BB	BB	BB	AA	BB	BB	AA	BB	AA	BB	BB	BB	AA
BgChr14_35391030:5891:4	5891	4	BB	AA	AA	AA	AA	AA	BB	BB	AA	AA	AA	BB	AA	BB	AA	AA	AA	BB	AA	AA	BB	BB	AA	AA	BB	AA	AA	AA	AA	BB	BB	BB	AA	BB	BB	BB	BB	AA	BB	BB	AA	BB	AA	BB	BB	BB	AA
BgChr14_35402263:2816:2	2816	2	BB	AA	AA	AA	AA	AA	BB	BB	AA	AA	AA	BB	AA	BB	AA	AA	AA	BB	AA	AA	BB	BB	AA	AA	BB	AA	AA	AA	AA	BB	BB	BB	AA	BB	BB	BB	BB	AA	BB	BB	AA	BB	AA	BB	BB	BB	AA
BgChr14_35448197:1:1	1	1	BB	AA	AA	AA	AA	AA	BB	BB	AA	AA	AA	BB	AA	BB	AA	AA	AA	BB	AA	AA	BB	BB	AA	AA	BB	AA	AA	AA	AA	BB	BB	BB	AA	BB	BB	BB	BB	AA	BB	BB	AA	BB	AA	BB	BB	BB	AA
BgChr14_35495706:4002:11	4002	11	BB	AA	AA	AA	AA	AA	BB	BB	AA	AA	AA	BB	AA	BB	AA	AA	AA	BB	AA	AA	BB	BB	AA	AA	BB	AA	AA	AA	AA	BB	BB	BB	AA	BB	BB	BB	BB	AA	BB	BB	AA	BB	AA	BB	BB	BB	AA
BgChr14_35506068:5392:4	5392	4	BB	AA	AA	AA	AA	AA	BB	BB	AA	AA	AA	BB	AA	BB	AA	AA	AA	BB	AA	AA	BB	BB	AA	AA	BB	AA	AA	AA	AA	BB	BB	BB	AA	BB	BB	BB	BB	AA	BB	BB	AA	BB	AA	BB	BB	BB	AA
BgChr14_35516704:1822:7	1822	7	BB	AA	AA	AA	AA	AA	BB	BB	AA	AA	AA	BB	AA	BB	AA	AA	AA	BB	AA	AA	BB	BB	AA	AA	BB	AA	AA	AA	AA	BB	BB	BB	AA	BB	BB	BB	BB	AA	BB	BB	AA	BB	AA	BB	BB	BB	AA
BgChr14_35552220:6315:5	6315	5	BB	AA	AA	AA	AA	AA	BB	BB	AA	AA	AA	BB	AA	BB	AA	AA	AA	BB	AA	AA	BB	BB	AA	AA	BB	AA	AA	AA	AA	BB	BB	BB	AA	BB	BB	BB	BB	AA	BB	BB	AA	BB	AA	BB	BB	BB	AA
BgChr14_35563455:9929:17	9929	17	BB	AA	AA	AA	AA	AA	BB	BB	AA	AA	AA	BB	AA	BB	AA	AA	AA	BB	AA	AA	BB	BB	AA	AA	BB	AA	AA	AA	AA	BB	BB	BB	AA	BB	BB	BB	BB	AA	BB	BB	AA	BB	AA	BB	BB	BB	AA
BgChr14_35575401:7535:4	7535	4	BB	AA	AA	AA	AA	AA	BB	BB	AA	AA	AA	BB	AA	BB	AA	AA	AA	BB	AA	AA	BB	BB	AA	AA	BB	AA	AA	AA	AA	BB	BB	BB	AA	BB	BB	BB	BB	AA	BB	BB	AA	BB	AA	BB	BB	BB	AA
BgChr14_35591538:9705:5	9705	5	BB	AA	AA	AA	AA	AA	BB	BB	AA	AA	AA	BB	AA	BB	AA	AA	AA	BB	AA	AA	BB	BB	AA	AA	BB	AA	AA	AA	AA	BB	BB	BB	AA	BB	BB	BB	BB	AA	BB	BB	AA	BB	AA	BB	BB	BB	AA
BgChr14_35602086:7274:8	7274	8	BB	AA	AA	AA	AA	AA	BB	BB	AA	AA	AA	BB	AA	BB	AA	AA	AA	BB	AA	AA	BB	BB	AA	AA	BB	AA	AA	AA	AA	BB	BB	BB	AA	BB	BB	BB	BB	AA	BB	BB	AA	BB	AA	BB	BB	BB	AA
BgChr14_35616826:4421:4	4421	4	BB	AA	AA	AA	AA	AA	BB	BB	AA	AA	AA	BB	AA	BB	AA	AA	AA	BB	AA	AA	BB	BB	AA	AA	BB	AA	AA	AA	AA	BB	BB	BB	AA	BB	BB	BB	BB	AA	BB	BB	AA	BB	AA	BB	BB	BB	AA
BgChr14_35627898:9390:3	9390	3	BB	AA	AA	AA	AA	AA	BB	BB	AA	AA	AA	BB	AA	BB	AA	AA	AA	BB	AA	AA	BB	BB	AA	AA	BB	AA	AA	AA	AA	BB	BB	BB	AA	BB	BB	BB	BB	AA	BB	BB	AA	BB	AA	BB	BB	BB	AA
BgChr14_35639494:2690:2	2690	2	BB	AA	AA	AA	AA	AA	BB	BB	AA	AA	AA	BB	AA	BB	AA	AA	AA	BB	AA	AA	BB	BB	AA	AA	BB	AA	AA	AA	AA	BB	BB	BB	AA	BB	BB	BB	BB	AA	BB	BB	AA	BB	AA	BB	BB	BB	AA
BgChr14_35676679:9197:3	9197	3	BB	AA	AA	AA	AA	AA	BB	BB	AA	AA	AA	BB	AA	BB	AA	AA	AA	BB	AA	AA	BB	BB	AA	AA	BB	AA	AA	AA	AA	BB	BB	BB	AA	BB	BB	BB	BB	AA	BB	BB	AA	BB	AA	BB	BB	BB	AA
BgChr14_35686747:1840:3	1840	3	BB	AA	AA	AA	AA	AA	BB	BB	AA	AA	AA	BB	AA	BB	AA	AA	AA	BB	AA	AA	BB	BB	AA	AA	BB	AA	AA	AA	AA	BB	BB	BB	AA	BB	BB	BB	BB	AA	BB	BB	AA	BB	AA	BB	BB	BB	AA
BgChr14_35718159:7201:5	7201	5	BB	AA	AA	AA	AA	AA	BB	BB	AA	AA	AA	BB	AA	BB	AA	AA	AA	BB	AA	AA	BB	BB	AA	AA	BB	AA	AA	AA	AA	BB	BB	BB	AA	BB	BB	BB	BB	AA	BB	BB	AA	BB	AA	BB	BB	BB	AA
BgChr14_35732357:6447:3	6447	3	BB	AA	AA	AA	AA	AA	BB	BB	AA	AA	AA	BB	AA	BB	AA	AA	AA	BB	AA	AA	BB	BB	AA	AA	BB	AA	AA	AA	AA	BB	BB	BB	AA	BB	BB	BB	BB	AA	BB	BB	AA	BB	AA	BB	BB	BB	AA
BgChr14_35755387:1:1	1	1	BB	AA	AA	AA	AA	AA	BB	BB	AA	AA	AA	BB	AA	BB	AA	AA	AA	BB	AA	AA	BB	BB	AA	AA	BB	AA	AA	AA	AA	BB	BB	BB	AA	BB	BB	BB	BB	AA	BB	BB	AA	BB	AA	BB	BB	BB	AA
BgChr14_35771745:1259:4	1259	4	BB	AA	AA	AA	AA	AA	BB	BB	AA	AA	AA	BB	AA	BB	AA	AA	AA	BB	AA	AA	BB	BB	AA	AA	BB	AA	AA	AA	AA	BB	BB	BB	AA	BB	BB	BB	BB	AA	BB	BB	AA	BB	AA	BB	BB	BB	AA
BgChr14_35787465:1:1	1	1	BB	AA	AA	AA	AA	AA	BB	-	AA	AA	AA	BB	AA	BB	AA	AA	AA	BB	AA	AA	BB	BB	AA	AA	BB	AA	AA	AA	AA	BB	BB	BB	AA	BB	BB	BB	BB	AA	BB	BB	AA	BB	AA	BB	BB	BB	AA
BgChr14_35809454:1:1	1	1	BB	AA	AA	AA	AA	AA	BB	-	AA	AA	AA	BB	AA	BB	AA	AA	AA	BB	AA	AA	BB	BB	AA	AA	BB	AA	AA	AA	AA	BB	BB	BB	AA	BB	BB	BB	BB	AA	BB	BB	AA	BB	AA	BB	BB	BB	AA
BgChr14_35820302:8953:3	8953	3	BB	AA	AA	AA	AA	AA	BB	-	AA	AA	AA	BB	AA	BB	AA	AA	AA	BB	AA	AA	BB	BB	AA	AA	BB	AA	AA	AA	AA	BB	BB	BB	AA	BB	BB	BB	BB	AA	BB	BB	AA	BB	AA	BB	BB	BB	AA
BgChr14_35859132:1:1	1	1	BB	AA	AA	AA	AA	AA	BB	AA	AA	AA	AA	BB	AA	BB	AA	AA	AA	BB	AA	AA	BB	BB	AA	AA	BB	AA	AA	AA	AA	BB	BB	BB	AA	BB	BB	BB	BB	AA	BB	BB	AA	BB	AA	BB	BB	BB	AA
BgChr14_35876631:8783:4	8783	4	BB	AA	AA	AA	AA	AA	BB	AA	AA	AA	AA	BB	AA	BB	AA	AA	AA	BB	AA	AA	BB	BB	AA	AA	BB	AA	AA	AA	AA	BB	BB	BB	AA	BB	BB	BB	BB	AA	BB	BB	AA	BB	AA	BB	BB	BB	AA
BgChr14_35891458:1:1	1	1	BB	AA	AA	AA	AA	AA	BB	AA	AA	AA	AA	BB	AA	BB	AA	AA	AA	BB	AA	AA	BB	BB	AA	AA	BB	AA	AA	AA	AA	BB	BB	BB	AA	BB	BB	BB	BB	AA	BB	BB	AA	BB	AA	BB	BB	BB	AA
BgChr15_80243:1:1	1	1	BB	AA	AA	-	AA	AA	AA	BB	AA	AA	BB	BB	AA	AA	AA	BB	AA	BB	BB	AA	BB	BB	AA	AA	BB	AA	AA	AA	BB	AA	BB	-	BB	BB	AA	AA	AA	BB	BB	AA	BB	AA	AA	AA	BB	AA	AA
BgChr15_158983:1:1	1	1	BB	AA	AA	-	AA	AA	AA	BB	AA	AA	BB	BB	AA	AA	AA	BB	AA	BB	BB	AA	BB	BB	AA	AA	BB	AA	AA	AA	BB	AA	BB	-	BB	BB	AA	AA	AA	BB	BB	AA	BB	AA	AA	AA	BB	AA	AA
BgChr15_193000:1:1	1	1	BB	AA	AA	-	AA	AA	AA	BB	AA	AA	BB	BB	AA	AA	AA	BB	AA	BB	BB	AA	BB	BB	AA	AA	BB	AA	AA	AA	BB	AA	BB	-	BB	BB	AA	AA	AA	BB	BB	AA	BB	AA	AA	AA	BB	AA	AA
BgChr15_208018:5515:2	5515	2	BB	AA	AA	-	AA	AA	AA	BB	AA	AA	BB	BB	AA	AA	AA	BB	AA	BB	BB	AA	BB	BB	AA	AA	BB	AA	AA	AA	BB	AA	BB	-	BB	BB	AA	AA	AA	BB	BB	AA	BB	AA	AA	AA	BB	AA	AA
BgChr15_228998:1:1	1	1	BB	AA	AA	-	AA	AA	AA	BB	AA	AA	BB	BB	AA	AA	AA	BB	AA	BB	BB	AA	BB	BB	AA	AA	BB	AA	AA	AA	BB	AA	BB	-	BB	BB	AA	AA	AA	BB	BB	AA	BB	AA	AA	AA	BB	AA	AA
BgChr15_242422:7512:4	7512	4	BB	AA	AA	BB	AA	AA	AA	BB	AA	AA	BB	BB	AA	AA	AA	BB	AA	BB	BB	AA	BB	BB	AA	AA	BB	AA	AA	AA	BB	AA	BB	-	BB	BB	AA	AA	AA	BB	BB	AA	BB	AA	AA	AA	BB	AA	AA
BgChr15_260918:178:3	178	3	BB	AA	AA	BB	AA	AA	AA	BB	AA	AA	BB	BB	AA	AA	AA	BB	AA	BB	BB	AA	BB	BB	AA	AA	BB	-	AA	AA	BB	AA	BB	-	BB	BB	AA	AA	AA	BB	BB	AA	BB	AA	AA	AA	BB	AA	AA
BgChr15_376678:8421:4	8421	4	BB	AA	AA	BB	AA	AA	AA	BB	AA	AA	BB	BB	AA	AA	AA	BB	AA	BB	BB	AA	BB	BB	AA	AA	BB	BB	AA	AA	BB	AA	BB	-	BB	BB	AA	AA	AA	BB	BB	AA	BB	AA	AA	-	BB	AA	AA
BgChr15_397225:8586:9	8586	9	BB	AA	AA	BB	AA	AA	AA	BB	AA	AA	BB	BB	AA	AA	AA	BB	AA	BB	BB	AA	BB	BB	AA	AA	BB	BB	AA	AA	BB	AA	BB	-	BB	BB	AA	AA	AA	BB	BB	AA	BB	AA	AA	-	BB	AA	AA
BgChr15_433202:1144:2	1144	2	BB	AA	AA	BB	AA	AA	AA	BB	AA	AA	BB	BB	AA	AA	AA	BB	AA	BB	BB	AA	BB	BB	AA	AA	BB	BB	AA	AA	BB	AA	BB	-	BB	BB	AA	AA	AA	BB	BB	AA	BB	-	AA	-	BB	AA	AA
BgChr15_476616:5069:2	5069	2	BB	AA	AA	BB	AA	AA	AA	BB	AA	AA	BB	BB	AA	AA	AA	BB	AA	BB	BB	AA	BB	BB	AA	AA	BB	BB	AA	AA	BB	AA	BB	-	BB	BB	AA	AA	AA	BB	BB	AA	BB	-	AA	-	BB	AA	AA
BgChr15_498205:1:1	1	1	BB	AA	AA	BB	AA	AA	AA	BB	AA	AA	BB	BB	AA	AA	AA	BB	AA	BB	BB	AA	BB	BB	AA	AA	BB	BB	AA	AA	BB	AA	BB	-	BB	BB	AA	AA	AA	BB	BB	AA	BB	-	AA	-	BB	AA	AA
BgChr15_523021:8699:4	8699	4	BB	AA	AA	BB	AA	AA	AA	BB	AA	AA	BB	BB	AA	AA	AA	AA	AA	BB	BB	AA	BB	BB	AA	AA	BB	BB	AA	AA	BB	AA	BB	-	BB	BB	AA	AA	AA	BB	BB	AA	BB	-	AA	-	BB	AA	AA
BgChr15_539728:1:1	1	1	BB	AA	AA	BB	AA	AA	AA	BB	AA	AA	BB	BB	AA	AA	AA	AA	AA	BB	BB	AA	BB	BB	AA	AA	BB	BB	AA	AA	BB	AA	BB	-	BB	BB	AA	AA	AA	BB	BB	AA	BB	-	AA	-	BB	AA	AA
BgChr15_602222:1:1	1	1	BB	AA	AA	BB	AA	AA	AA	BB	AA	AA	BB	BB	AA	AA	AA	AA	AA	BB	BB	AA	BB	BB	AA	AA	BB	BB	AA	AA	BB	AA	BB	-	BB	BB	AA	AA	AA	BB	BB	AA	BB	-	AA	-	BB	AA	AA
BgChr15_614892:3862:2	3862	2	BB	AA	AA	BB	AA	AA	AA	BB	AA	AA	BB	BB	AA	AA	AA	AA	AA	BB	BB	AA	BB	BB	AA	AA	BB	BB	AA	AA	BB	AA	BB	-	BB	BB	AA	AA	AA	BB	BB	AA	BB	-	AA	-	BB	AA	AA
BgChr15_625160:6545:3	6545	3	BB	AA	AA	BB	AA	AA	AA	BB	AA	AA	BB	BB	AA	AA	AA	BB	AA	BB	BB	AA	BB	BB	AA	AA	BB	BB	AA	AA	BB	AA	BB	-	BB	BB	AA	AA	AA	BB	BB	AA	BB	-	AA	-	BB	AA	AA
BgChr15_640459:3257:3	3257	3	BB	AA	AA	BB	AA	AA	AA	BB	AA	AA	BB	BB	AA	AA	AA	BB	AA	BB	BB	AA	BB	BB	AA	AA	BB	BB	AA	AA	BB	AA	BB	-	BB	BB	AA	AA	AA	BB	BB	AA	BB	-	AA	-	BB	AA	AA
BgChr15_651836:8672:19	8672	19	BB	AA	AA	BB	AA	AA	AA	BB	AA	AA	BB	BB	AA	AA	AA	BB	AA	BB	BB	AA	BB	BB	AA	AA	BB	BB	AA	AA	BB	AA	BB	-	BB	BB	AA	AA	AA	BB	BB	AA	BB	-	AA	-	BB	AA	AA
BgChr15_661930:9292:2	9292	2	BB	AA	AA	BB	AA	AA	AA	BB	AA	AA	BB	BB	AA	AA	AA	BB	AA	BB	BB	AA	BB	BB	AA	AA	BB	BB	AA	AA	BB	AA	BB	-	BB	BB	AA	AA	AA	BB	BB	AA	BB	-	AA	-	BB	AA	AA
BgChr15_686718:18:2	18	2	BB	AA	AA	BB	AA	AA	AA	BB	AA	AA	BB	BB	AA	AA	AA	BB	AA	BB	BB	AA	BB	BB	AA	AA	BB	BB	AA	AA	BB	AA	BB	-	BB	BB	AA	AA	AA	BB	BB	AA	BB	-	AA	-	BB	AA	AA
BgChr15_787835:611:2	611	2	BB	AA	AA	BB	AA	AA	AA	BB	AA	AA	BB	BB	AA	AA	AA	BB	AA	BB	BB	AA	BB	BB	AA	AA	BB	BB	AA	AA	BB	AA	BB	-	BB	BB	AA	AA	AA	BB	BB	AA	BB	-	AA	-	BB	AA	AA
BgChr15_807946:6712:3	6712	3	BB	AA	AA	BB	AA	AA	AA	BB	AA	AA	BB	BB	AA	AA	AA	BB	AA	BB	BB	AA	BB	BB	AA	AA	BB	BB	AA	AA	BB	AA	BB	-	BB	BB	AA	AA	AA	BB	BB	AA	BB	-	AA	-	BB	AA	AA
BgChr15_820323:9769:3	9769	3	BB	AA	AA	BB	-	AA	AA	BB	AA	AA	BB	BB	AA	AA	AA	BB	AA	BB	BB	AA	BB	BB	AA	AA	BB	BB	AA	AA	BB	AA	BB	-	BB	BB	AA	AA	AA	BB	BB	AA	BB	-	AA	-	BB	AA	AA
BgChr15_833424:5949:3	5949	3	BB	AA	AA	BB	-	AA	AA	BB	AA	AA	BB	BB	AA	AA	AA	BB	AA	BB	BB	AA	BB	BB	AA	AA	BB	BB	AA	AA	BB	AA	BB	-	BB	BB	AA	AA	AA	BB	BB	AA	BB	-	AA	-	BB	AA	AA
BgChr15_869546:6419:13	6419	13	BB	AA	AA	BB	-	AA	AA	BB	AA	AA	BB	BB	AA	AA	AA	BB	AA	BB	BB	AA	BB	BB	AA	AA	BB	BB	AA	AA	BB	AA	BB	-	BB	BB	AA	AA	AA	BB	BB	AA	BB	-	AA	-	BB	AA	AA
BgChr15_883703:9122:5	9122	5	BB	AA	AA	BB	BB	AA	AA	BB	AA	AA	BB	BB	AA	AA	AA	BB	AA	BB	BB	AA	BB	BB	AA	AA	BB	BB	AA	AA	BB	AA	BB	-	BB	BB	AA	AA	AA	BB	BB	AA	BB	BB	AA	-	BB	AA	AA
BgChr15_904911:363:3	363	3	BB	AA	AA	BB	BB	AA	AA	BB	AA	AA	BB	BB	AA	AA	AA	BB	AA	BB	BB	AA	BB	BB	AA	AA	BB	BB	AA	AA	BB	AA	BB	-	BB	BB	AA	AA	AA	BB	BB	AA	BB	BB	AA	-	BB	AA	AA
BgChr15_982037:9452:7	9452	7	BB	AA	AA	BB	BB	AA	AA	BB	AA	AA	BB	BB	AA	AA	AA	BB	AA	BB	BB	AA	BB	BB	AA	AA	BB	BB	AA	AA	BB	AA	BB	-	BB	BB	AA	AA	AA	BB	BB	AA	BB	BB	AA	-	BB	AA	AA
BgChr15_993859:9511:22	9511	22	BB	AA	AA	BB	BB	AA	AA	BB	AA	AA	BB	BB	AA	AA	AA	BB	AA	BB	BB	AA	BB	BB	AA	AA	BB	BB	AA	AA	BB	AA	BB	-	BB	BB	AA	AA	AA	BB	BB	AA	BB	BB	AA	-	BB	AA	AA
BgChr15_1007946:7143:5	7143	5	BB	AA	AA	BB	BB	AA	AA	BB	AA	AA	BB	BB	AA	AA	AA	BB	AA	BB	BB	AA	BB	BB	AA	AA	BB	BB	AA	AA	BB	AA	BB	-	BB	BB	AA	AA	AA	BB	BB	AA	BB	BB	AA	-	BB	AA	AA
BgChr15_1024665:8776:8	8776	8	BB	AA	AA	BB	BB	AA	AA	BB	AA	AA	BB	BB	AA	AA	AA	BB	AA	BB	BB	AA	BB	BB	AA	AA	BB	BB	AA	AA	BB	AA	BB	-	BB	BB	AA	AA	AA	BB	BB	AA	BB	BB	AA	-	BB	AA	AA
BgChr15_1035122:3321:4	3321	4	BB	AA	AA	BB	BB	AA	AA	BB	AA	AA	BB	BB	AA	AA	AA	BB	AA	BB	BB	AA	BB	BB	AA	AA	BB	BB	AA	AA	BB	AA	BB	-	BB	BB	AA	AA	AA	BB	BB	AA	BB	BB	AA	-	BB	AA	AA
BgChr15_1047234:9513:7	9513	7	BB	AA	AA	BB	BB	AA	AA	BB	AA	AA	BB	BB	AA	AA	AA	BB	AA	BB	BB	AA	BB	BB	AA	AA	BB	BB	AA	AA	BB	AA	BB	-	BB	BB	AA	AA	AA	BB	BB	AA	BB	BB	AA	-	BB	AA	AA
BgChr15_1058608:8443:21	8443	21	BB	AA	AA	BB	BB	AA	AA	BB	AA	AA	BB	BB	AA	AA	AA	BB	AA	BB	BB	AA	BB	BB	AA	AA	BB	BB	AA	AA	BB	AA	BB	-	BB	BB	AA	AA	AA	BB	BB	AA	BB	BB	AA	-	BB	AA	AA
BgChr15_1127410:9325:3	9325	3	BB	AA	AA	BB	BB	AA	AA	BB	AA	AA	BB	BB	AA	AA	AA	BB	AA	BB	BB	AA	BB	BB	AA	AA	BB	BB	AA	AA	BB	AA	BB	-	BB	BB	AA	AA	AA	BB	BB	AA	BB	BB	AA	-	BB	AA	AA
BgChr15_1138420:5386:3	5386	3	BB	AA	AA	BB	BB	AA	AA	BB	AA	AA	BB	BB	AA	AA	AA	BB	AA	BB	BB	AA	BB	BB	AA	AA	BB	BB	AA	AA	BB	AA	BB	-	BB	BB	AA	AA	AA	BB	BB	AA	BB	BB	AA	-	BB	AA	AA
BgChr15_1158336:7482:3	7482	3	BB	AA	AA	BB	BB	AA	AA	BB	AA	AA	BB	BB	AA	AA	AA	BB	AA	BB	BB	AA	BB	BB	AA	AA	BB	BB	AA	AA	BB	AA	BB	-	BB	BB	AA	AA	AA	BB	BB	AA	BB	BB	AA	-	BB	AA	AA
BgChr15_1178984:7027:7	7027	7	BB	AA	AA	BB	BB	AA	AA	BB	AA	AA	BB	BB	AA	AA	AA	BB	AA	BB	BB	AA	BB	BB	AA	AA	BB	BB	AA	AA	BB	AA	BB	-	BB	BB	AA	AA	AA	BB	BB	AA	BB	BB	AA	-	BB	AA	AA
BgChr15_1190469:3038:4	3038	4	BB	AA	AA	BB	BB	AA	AA	BB	AA	AA	BB	BB	AA	AA	AA	BB	AA	BB	BB	AA	BB	BB	AA	AA	BB	BB	AA	AA	BB	AA	BB	-	BB	BB	AA	AA	AA	BB	BB	AA	BB	BB	AA	-	BB	AA	AA
BgChr15_1248014:105:2	105	2	BB	AA	AA	BB	BB	AA	AA	BB	AA	AA	BB	BB	AA	AA	AA	BB	AA	BB	BB	AA	BB	BB	AA	AA	BB	BB	AA	AA	BB	AA	BB	-	BB	BB	AA	AA	AA	BB	BB	AA	BB	BB	AA	-	BB	AA	AA
BgChr15_1261589:5385:3	5385	3	BB	AA	AA	BB	BB	AA	AA	BB	AA	AA	BB	BB	AA	AA	AA	BB	AA	BB	BB	AA	BB	BB	AA	AA	BB	BB	AA	AA	BB	AA	BB	-	BB	BB	AA	AA	AA	BB	BB	AA	BB	BB	AA	-	BB	AA	AA
BgChr15_1274061:9806:7	9806	7	BB	AA	AA	BB	BB	AA	AA	BB	AA	AA	BB	BB	AA	AA	AA	BB	AA	BB	BB	AA	BB	BB	AA	AA	BB	BB	AA	AA	BB	AA	BB	-	BB	BB	-	AA	AA	BB	BB	AA	BB	BB	AA	-	BB	AA	AA
BgChr15_1284208:9380:6	9380	6	BB	AA	AA	BB	BB	AA	AA	BB	AA	AA	BB	BB	AA	AA	AA	BB	AA	BB	BB	AA	BB	BB	AA	AA	BB	BB	AA	AA	BB	AA	BB	-	BB	BB	-	AA	AA	BB	BB	AA	BB	BB	AA	-	BB	AA	AA
BgChr15_1301171:163600:1877	163600	1877	BB	AA	AA	BB	BB	AA	AA	BB	AA	AA	BB	BB	AA	AA	AA	BB	AA	BB	BB	AA	BB	BB	AA	AA	BB	BB	AA	AA	BB	AA	BB	-	BB	BB	-	AA	AA	-	BB	AA	BB	BB	AA	-	BB	AA	AA
BgChr15_1465628:70538:994	70538	994	BB	AA	AA	BB	BB	AA	AA	BB	AA	AA	BB	BB	AA	AA	AA	BB	AA	BB	BB	AA	BB	BB	AA	AA	BB	BB	AA	AA	BB	AA	BB	-	BB	BB	-	AA	AA	AA	BB	AA	BB	BB	AA	-	BB	AA	AA
BgChr15_1536179:217437:2868	217437	2868	BB	AA	AA	BB	BB	AA	AA	BB	AA	AA	BB	BB	AA	AA	AA	BB	AA	BB	BB	AA	BB	BB	AA	AA	BB	BB	AA	AA	BB	AA	BB	-	BB	BB	-	AA	AA	AA	BB	AA	BB	BB	AA	-	BB	AA	AA
BgChr15_1753834:9558:100	9558	100	BB	AA	AA	BB	BB	AA	AA	BB	AA	AA	BB	BB	AA	AA	AA	BB	AA	BB	BB	AA	BB	BB	AA	AA	BB	BB	AA	AA	BB	AA	BB	-	BB	BB	-	AA	AA	AA	BB	AA	BB	BB	AA	-	BB	AA	AA
BgChr15_1764041:73697:1282	73697	1282	BB	AA	AA	BB	BB	AA	AA	BB	AA	AA	BB	BB	AA	AA	AA	BB	AA	BB	BB	AA	BB	BB	AA	AA	BB	BB	AA	AA	BB	AA	BB	-	BB	BB	-	AA	AA	AA	BB	AA	BB	BB	AA	-	BB	AA	AA
BgChr15_1837740:1306530:23261	1306530	23261	BB	AA	AA	BB	BB	AA	AA	BB	AA	AA	BB	BB	AA	AA	AA	BB	AA	BB	BB	AA	BB	BB	AA	AA	BB	BB	-	AA	BB	AA	BB	-	BB	BB	-	AA	AA	AA	BB	AA	BB	BB	AA	-	BB	AA	AA
BgChr15_3144286:341943:5880	341943	5880	BB	AA	AA	BB	BB	AA	AA	BB	AA	AA	BB	BB	AA	AA	AA	BB	BB	BB	BB	AA	BB	BB	AA	BB	BB	BB	-	AA	BB	AA	BB	-	BB	BB	-	AA	AA	AA	BB	AA	BB	BB	AA	-	BB	AA	AA
BgChr15_3486248:29858:615	29858	615	BB	AA	AA	BB	BB	AA	AA	BB	AA	AA	BB	BB	AA	AA	AA	BB	BB	BB	BB	AA	BB	BB	AA	BB	BB	AA	-	AA	BB	AA	BB	AA	BB	AA	-	AA	AA	AA	BB	AA	BB	BB	AA	-	BB	AA	AA
BgChr15_3516308:437845:8162	437845	8162	BB	AA	AA	BB	BB	AA	AA	BB	BB	AA	BB	BB	BB	AA	AA	BB	BB	BB	BB	AA	BB	BB	AA	BB	BB	AA	-	AA	BB	AA	BB	AA	BB	AA	-	AA	AA	AA	BB	AA	BB	BB	AA	-	BB	AA	AA
BgChr15_3954292:533779:10359	533779	10359	BB	AA	AA	BB	BB	AA	AA	BB	BB	AA	BB	BB	BB	AA	AA	BB	BB	BB	BB	AA	BB	AA	AA	BB	BB	AA	-	AA	BB	AA	BB	AA	BB	AA	-	AA	AA	BB	BB	AA	BB	BB	AA	-	BB	AA	AA
BgChr15_4488179:39965:688	39965	688	BB	AA	AA	BB	BB	AA	AA	BB	BB	AA	BB	BB	BB	AA	AA	BB	BB	BB	BB	AA	BB	AA	AA	BB	BB	AA	BB	AA	BB	AA	BB	AA	BB	AA	BB	AA	AA	BB	AA	AA	BB	BB	AA	BB	AA	AA	AA
BgChr15_4528441:693057:11251	693057	11251	BB	AA	AA	BB	BB	AA	AA	BB	BB	AA	BB	BB	BB	AA	AA	BB	BB	BB	BB	AA	BB	AA	AA	BB	BB	AA	BB	BB	AA	BB	BB	AA	AA	BB	BB	AA	AA	BB	AA	AA	BB	BB	AA	BB	AA	AA	BB
BgChr15_5221537:101939:1828	101939	1828	BB	AA	AA	BB	BB	AA	AA	BB	BB	AA	BB	BB	BB	AA	AA	BB	BB	BB	BB	AA	BB	AA	AA	BB	BB	AA	BB	BB	AA	BB	BB	AA	AA	BB	BB	AA	AA	BB	AA	AA	BB	BB	BB	BB	AA	AA	BB
BgChr15_5323562:616174:9508	616174	9508	BB	AA	AA	BB	BB	AA	AA	AA	BB	AA	BB	BB	BB	AA	AA	BB	BB	BB	BB	AA	BB	AA	AA	BB	BB	AA	BB	BB	AA	BB	BB	AA	AA	BB	BB	AA	AA	BB	AA	AA	BB	BB	BB	BB	AA	AA	BB
BgChr15_5939820:644519:9762	644519	9762	BB	AA	AA	BB	AA	AA	AA	AA	BB	AA	BB	BB	BB	AA	AA	BB	BB	BB	BB	AA	BB	AA	AA	BB	BB	AA	BB	BB	BB	BB	BB	AA	AA	BB	BB	AA	AA	BB	AA	AA	AA	-	BB	BB	BB	AA	BB
BgChr15_6584415:157912:2794	157912	2794	BB	AA	AA	BB	AA	AA	AA	AA	BB	AA	BB	BB	BB	AA	AA	BB	BB	BB	BB	AA	BB	AA	AA	BB	BB	AA	BB	BB	BB	BB	AA	AA	AA	BB	AA	AA	AA	BB	AA	AA	AA	-	BB	BB	BB	AA	BB
BgChr15_6742624:3588234:38476	3588234	38476	BB	AA	AA	BB	AA	AA	AA	AA	BB	AA	BB	BB	BB	AA	AA	BB	BB	BB	BB	AA	BB	AA	AA	BB	BB	BB	BB	BB	BB	BB	AA	AA	AA	BB	AA	AA	AA	BB	AA	AA	AA	-	BB	BB	BB	AA	BB
BgChr15_10336330:1:1	1	1	BB	AA	AA	BB	AA	AA	AA	AA	BB	AA	BB	BB	BB	AA	AA	BB	BB	BB	BB	AA	BB	AA	AA	BB	BB	BB	BB	BB	BB	BB	AA	AA	AA	BB	AA	AA	AA	BB	AA	AA	AA	-	BB	BB	BB	AA	BB
BgChr15_10363812:22134:125	22134	125	BB	AA	AA	BB	AA	AA	AA	AA	BB	AA	BB	BB	BB	AA	AA	BB	BB	BB	BB	AA	BB	AA	AA	BB	BB	BB	BB	BB	BB	BB	AA	AA	AA	BB	AA	AA	AA	BB	AA	AA	AA	-	BB	BB	BB	AA	BB
BgChr15_10396136:1:1	1	1	BB	AA	AA	BB	AA	AA	AA	AA	BB	AA	BB	BB	BB	AA	AA	BB	BB	BB	BB	AA	BB	AA	AA	BB	BB	BB	BB	BB	BB	BB	AA	AA	AA	BB	AA	AA	AA	BB	AA	AA	AA	-	BB	BB	BB	AA	BB
BgChr15_10471724:425280:3507	425280	3507	BB	AA	AA	BB	AA	AA	AA	AA	BB	AA	BB	BB	BB	AA	AA	BB	BB	BB	BB	AA	BB	AA	AA	BB	BB	BB	BB	BB	BB	BB	AA	AA	AA	BB	AA	AA	AA	BB	AA	AA	AA	-	BB	BB	BB	AA	BB
BgChr15_10898535:1635194:18553	1635194	18553	BB	AA	AA	BB	AA	AA	AA	AA	BB	AA	BB	BB	BB	AA	AA	BB	BB	BB	BB	AA	BB	AA	AA	BB	BB	BB	BB	BB	BB	BB	AA	AA	AA	BB	AA	AA	BB	BB	AA	AA	AA	-	BB	BB	BB	AA	BB
BgChr15_12536020:1314904:16971	1314904	16971	BB	AA	AA	BB	AA	AA	AA	AA	BB	AA	BB	BB	BB	AA	AA	BB	BB	BB	BB	AA	BB	AA	AA	BB	BB	BB	BB	BB	BB	BB	AA	AA	AA	BB	AA	AA	BB	BB	AA	AA	AA	-	BB	BB	BB	AA	BB
BgChr15_13862635:107065:12	107065	12	BB	AA	AA	BB	AA	AA	AA	AA	BB	BB	BB	BB	BB	AA	AA	BB	BB	BB	BB	AA	BB	AA	AA	BB	BB	BB	BB	BB	BB	BB	AA	AA	AA	BB	AA	AA	BB	BB	AA	AA	AA	-	BB	BB	BB	AA	BB
BgChr15_13983503:258:3	258	3	BB	AA	AA	BB	AA	AA	AA	AA	BB	BB	BB	BB	BB	BB	AA	BB	BB	BB	BB	AA	BB	AA	AA	BB	BB	BB	BB	BB	BB	BB	AA	AA	AA	BB	AA	AA	BB	BB	AA	AA	AA	AA	BB	BB	BB	AA	BB
BgChr15_14009376:147018:818	147018	818	BB	AA	AA	BB	AA	AA	AA	AA	BB	BB	BB	BB	BB	BB	AA	BB	AA	BB	BB	AA	BB	AA	AA	AA	BB	BB	BB	BB	BB	BB	AA	AA	AA	BB	AA	AA	BB	BB	AA	AA	AA	AA	BB	BB	BB	AA	BB
BgChr15_14157211:3600771:33921	3600771	33921	BB	AA	AA	BB	AA	AA	AA	AA	BB	BB	BB	BB	BB	BB	AA	BB	AA	BB	BB	AA	BB	AA	AA	AA	BB	BB	BB	BB	BB	BB	AA	AA	BB	BB	AA	AA	BB	BB	AA	AA	AA	AA	BB	BB	BB	AA	BB
BgChr15_17762399:3088218:27930	3088218	27930	BB	AA	AA	BB	AA	AA	AA	AA	BB	BB	BB	BB	BB	BB	AA	BB	AA	BB	BB	AA	BB	AA	AA	AA	BB	BB	BB	BB	BB	BB	AA	AA	BB	BB	AA	BB	BB	BB	AA	AA	AA	AA	BB	BB	BB	AA	BB
BgChr15_20850704:1288216:13175	1288216	13175	BB	AA	AA	BB	AA	AA	AA	AA	BB	BB	BB	BB	BB	BB	AA	BB	AA	BB	BB	AA	BB	AA	AA	AA	BB	BB	BB	BB	BB	BB	AA	AA	BB	BB	AA	BB	BB	BB	AA	AA	AA	AA	BB	BB	BB	AA	BB
BgChr15_22141454:433080:4945	433080	4945	BB	AA	AA	BB	AA	AA	AA	AA	BB	BB	BB	BB	BB	BB	AA	BB	AA	BB	BB	AA	BB	AA	AA	AA	BB	BB	BB	BB	BB	BB	AA	AA	BB	BB	AA	BB	BB	BB	AA	AA	AA	AA	BB	BB	BB	AA	BB
BgChr15_22574912:1361052:15469	1361052	15469	BB	AA	AA	BB	AA	AA	AA	BB	BB	BB	BB	BB	BB	BB	AA	BB	AA	BB	BB	AA	BB	AA	AA	AA	BB	BB	BB	BB	BB	BB	AA	AA	BB	BB	AA	BB	BB	BB	AA	AA	AA	AA	BB	BB	BB	AA	BB
BgChr15_23936169:846572:11130	846572	11130	BB	AA	AA	BB	AA	AA	AA	BB	BB	BB	BB	BB	BB	BB	AA	BB	AA	BB	BB	AA	BB	AA	AA	AA	BB	BB	BB	BB	BB	BB	AA	AA	BB	BB	AA	BB	BB	AA	AA	AA	AA	AA	BB	BB	BB	AA	BB
BgChr15_24784359:80703:1497	80703	1497	BB	AA	AA	AA	AA	AA	AA	BB	BB	BB	BB	BB	BB	BB	AA	BB	AA	BB	BB	AA	BB	AA	AA	AA	BB	AA	BB	BB	BB	BB	AA	AA	BB	BB	AA	BB	BB	AA	AA	AA	AA	AA	BB	BB	BB	AA	BB
BgChr15_24865159:1208208:12261	1208208	12261	BB	AA	AA	AA	AA	AA	AA	BB	BB	BB	AA	BB	BB	BB	AA	BB	AA	BB	BB	AA	BB	AA	AA	AA	BB	AA	BB	BB	BB	BB	AA	AA	BB	BB	AA	BB	BB	AA	AA	AA	AA	AA	BB	BB	BB	AA	BB
BgChr15_26074194:1055627:13735	1055627	13735	BB	AA	AA	AA	AA	AA	AA	BB	BB	AA	AA	BB	BB	BB	AA	BB	AA	BB	BB	AA	BB	AA	AA	AA	BB	AA	BB	BB	BB	BB	AA	AA	BB	BB	AA	BB	BB	AA	AA	AA	AA	AA	BB	BB	BB	AA	BB
BgChr15_27130425:1189055:14975	1189055	14975	BB	AA	AA	AA	AA	AA	AA	BB	BB	AA	AA	BB	BB	BB	AA	BB	AA	BB	BB	AA	BB	AA	AA	AA	BB	AA	BB	BB	BB	BB	AA	AA	BB	BB	AA	AA	BB	AA	AA	AA	AA	AA	BB	BB	BB	AA	BB
BgChr15_28319898:141334:2153	141334	2153	BB	AA	AA	AA	AA	AA	AA	BB	BB	AA	AA	BB	BB	BB	AA	AA	AA	BB	BB	AA	BB	AA	AA	AA	BB	AA	BB	BB	BB	BB	AA	AA	BB	BB	AA	AA	BB	AA	AA	AA	AA	AA	BB	BB	BB	AA	BB
BgChr15_28461799:393278:5503	393278	5503	BB	AA	AA	AA	AA	AA	AA	BB	BB	AA	AA	BB	BB	BB	AA	AA	AA	BB	BB	AA	BB	AA	AA	AA	BB	AA	BB	BB	BB	BB	AA	AA	BB	BB	AA	AA	BB	AA	AA	AA	AA	AA	AA	BB	BB	AA	BB
BgChr15_28856862:70107:1198	70107	1198	BB	AA	AA	AA	AA	AA	AA	BB	BB	BB	AA	BB	BB	BB	AA	AA	AA	BB	BB	AA	BB	AA	AA	AA	BB	AA	BB	BB	BB	BB	AA	AA	BB	BB	AA	AA	BB	AA	AA	AA	AA	AA	AA	BB	BB	AA	BB
BgChr15_28929282:80579:1544	80579	1544	BB	AA	AA	AA	AA	AA	AA	BB	BB	BB	AA	BB	BB	BB	AA	AA	AA	BB	BB	AA	BB	AA	AA	AA	BB	AA	BB	BB	BB	BB	AA	AA	BB	BB	AA	AA	BB	AA	AA	AA	AA	AA	AA	BB	BB	AA	BB
BgChr15_29010751:9903:277	9903	277	BB	AA	AA	AA	BB	AA	AA	BB	BB	BB	AA	BB	BB	BB	AA	AA	AA	BB	BB	AA	BB	AA	AA	AA	BB	AA	BB	BB	BB	BB	AA	AA	BB	BB	AA	AA	BB	AA	AA	AA	AA	AA	AA	BB	BB	AA	BB
BgChr15_29020755:291557:5173	291557	5173	BB	AA	AA	AA	BB	AA	AA	BB	BB	BB	AA	BB	BB	BB	AA	AA	AA	BB	BB	AA	BB	AA	AA	AA	BB	AA	BB	BB	BB	BB	AA	AA	BB	BB	AA	AA	BB	AA	AA	AA	AA	AA	AA	BB	BB	AA	BB
BgChr15_29319237:30601:376	30601	376	BB	AA	AA	AA	BB	AA	BB	BB	BB	BB	AA	BB	BB	BB	AA	AA	AA	BB	BB	AA	BB	AA	AA	AA	BB	AA	BB	BB	BB	BB	AA	AA	BB	BB	AA	AA	BB	AA	AA	AA	AA	AA	AA	BB	BB	AA	BB
BgChr15_29350057:263142:3768	263142	3768	BB	AA	AA	AA	BB	AA	BB	BB	BB	BB	AA	BB	BB	BB	BB	AA	AA	BB	BB	BB	BB	AA	AA	AA	BB	AA	BB	BB	BB	BB	AA	AA	BB	BB	AA	AA	BB	AA	AA	AA	AA	AA	AA	BB	BB	AA	BB
BgChr15_29613328:269604:2907	269604	2907	BB	AA	AA	AA	BB	AA	BB	BB	BB	BB	AA	BB	BB	BB	BB	AA	AA	BB	BB	BB	BB	AA	AA	AA	BB	AA	BB	BB	BB	BB	AA	AA	BB	BB	AA	AA	BB	AA	AA	AA	AA	AA	AA	BB	BB	AA	BB
BgChr15_29882944:259767:3758	259767	3758	BB	AA	AA	AA	BB	AA	BB	BB	BB	BB	AA	BB	BB	BB	BB	AA	AA	BB	BB	BB	BB	AA	AA	AA	BB	AA	BB	BB	BB	BB	BB	AA	BB	BB	BB	AA	BB	AA	AA	AA	AA	BB	AA	BB	BB	AA	BB
BgChr15_30145745:678768:8463	678768	8463	BB	AA	AA	AA	BB	AA	BB	BB	BB	BB	AA	BB	BB	BB	BB	AA	AA	BB	BB	BB	BB	AA	AA	AA	AA	AA	BB	BB	BB	BB	BB	AA	BB	BB	BB	AA	BB	AA	AA	AA	AA	BB	AA	BB	BB	AA	BB
BgChr15_30828391:293305:5480	293305	5480	BB	AA	AA	AA	BB	AA	BB	BB	BB	BB	AA	BB	BB	BB	BB	AA	AA	BB	BB	BB	BB	AA	AA	AA	AA	AA	BB	BB	BB	BB	BB	AA	BB	BB	BB	AA	BB	AA	AA	BB	AA	BB	AA	BB	BB	AA	BB
BgChr15_31121779:489062:7527	489062	7527	BB	AA	AA	AA	AA	AA	BB	BB	BB	BB	AA	BB	BB	BB	BB	AA	AA	BB	BB	BB	BB	AA	AA	AA	AA	AA	BB	BB	BB	BB	BB	AA	BB	BB	BB	AA	BB	AA	AA	BB	AA	BB	AA	BB	BB	AA	BB
BgChr15_31610857:364849:6214	364849	6214	BB	AA	AA	AA	AA	AA	BB	BB	BB	BB	AA	AA	BB	BB	BB	AA	AA	BB	BB	BB	BB	AA	AA	-	AA	AA	BB	BB	BB	BB	BB	AA	BB	BB	BB	AA	BB	AA	AA	BB	AA	BB	AA	BB	BB	AA	BB
BgChr15_31977364:103716:1849	103716	1849	BB	AA	BB	AA	AA	AA	BB	BB	BB	BB	AA	AA	BB	BB	BB	AA	AA	BB	BB	BB	BB	AA	AA	-	AA	AA	BB	BB	BB	BB	BB	-	BB	BB	BB	AA	BB	AA	BB	BB	AA	AA	AA	BB	BB	AA	BB
BgChr15_32081120:489249:6532	489249	6532	BB	AA	BB	AA	AA	AA	BB	BB	BB	BB	AA	AA	BB	BB	BB	AA	AA	BB	BB	BB	BB	AA	AA	-	BB	AA	BB	BB	BB	BB	BB	-	BB	BB	BB	AA	BB	AA	BB	BB	AA	AA	AA	BB	BB	AA	BB
BgChr15_32570493:464654:6634	464654	6634	BB	AA	BB	AA	AA	AA	BB	BB	BB	BB	AA	AA	BB	BB	BB	AA	AA	BB	BB	BB	BB	AA	AA	-	BB	AA	BB	-	BB	BB	BB	-	BB	BB	BB	AA	BB	AA	BB	BB	AA	AA	AA	BB	BB	AA	BB
BgChr15_33035245:471186:9119	471186	9119	BB	AA	BB	AA	AA	AA	BB	BB	BB	BB	AA	AA	BB	BB	BB	AA	AA	BB	BB	BB	BB	AA	AA	-	BB	AA	BB	-	BB	BB	BB	-	BB	AA	BB	AA	BB	AA	BB	BB	AA	AA	AA	BB	BB	AA	BB
BgChr15_33506433:219585:2332	219585	2332	BB	AA	BB	AA	AA	AA	BB	BB	BB	BB	AA	BB	BB	BB	AA	AA	AA	BB	BB	AA	BB	AA	AA	-	BB	AA	BB	-	BB	BB	BB	-	BB	AA	BB	AA	BB	AA	BB	BB	AA	AA	AA	BB	BB	AA	BB
BgChr15_33734933:4993:3	4993	3	BB	AA	BB	AA	AA	AA	BB	BB	BB	BB	AA	BB	BB	BB	AA	AA	AA	BB	BB	AA	BB	AA	AA	-	BB	AA	BB	-	BB	BB	BB	-	BB	AA	BB	AA	BB	AA	BB	BB	AA	AA	AA	BB	BB	AA	BB
BgChr15_33755735:1:1	1	1	BB	AA	BB	AA	AA	AA	BB	BB	BB	BB	AA	BB	BB	BB	AA	AA	AA	BB	BB	AA	BB	AA	AA	-	BB	AA	BB	AA	BB	BB	BB	-	BB	AA	BB	AA	BB	AA	BB	BB	AA	AA	AA	BB	BB	AA	BB
BgChr15_33791581:5102:4	5102	4	BB	AA	BB	AA	AA	AA	BB	BB	BB	BB	AA	BB	BB	BB	AA	AA	AA	BB	BB	AA	BB	AA	AA	-	BB	AA	AA	AA	BB	BB	BB	-	BB	AA	BB	AA	BB	AA	BB	BB	AA	AA	AA	BB	BB	AA	BB
BgChr15_33815652:9068:7	9068	7	BB	AA	BB	AA	AA	AA	BB	BB	BB	BB	AA	BB	BB	BB	AA	AA	AA	BB	BB	AA	BB	AA	AA	-	BB	AA	AA	AA	BB	BB	BB	-	BB	AA	BB	AA	BB	AA	BB	BB	AA	AA	AA	BB	BB	AA	BB
BgChr15_33834769:1:1	1	1	BB	AA	BB	AA	AA	AA	BB	BB	BB	BB	AA	BB	BB	BB	AA	AA	AA	BB	BB	AA	BB	AA	AA	-	BB	AA	AA	AA	BB	BB	BB	-	BB	AA	BB	AA	BB	AA	BB	BB	AA	AA	AA	BB	BB	AA	BB
BgChr15_33899255:6648:3	6648	3	BB	AA	BB	AA	AA	AA	BB	BB	BB	BB	AA	BB	BB	BB	AA	AA	AA	BB	BB	AA	BB	AA	AA	-	BB	AA	AA	AA	BB	BB	BB	-	BB	AA	BB	AA	BB	AA	BB	BB	AA	AA	AA	BB	BB	AA	BB
BgChr15_33937823:9352:7	9352	7	BB	AA	BB	AA	AA	AA	BB	BB	BB	BB	AA	BB	BB	BB	AA	AA	AA	BB	BB	AA	BB	AA	AA	-	BB	AA	AA	AA	BB	BB	BB	-	BB	AA	BB	AA	BB	AA	BB	BB	AA	AA	AA	BB	BB	AA	BB
BgChr15_33948177:7071:7	7071	7	BB	AA	BB	AA	AA	AA	BB	BB	BB	BB	AA	BB	BB	BB	AA	AA	AA	BB	BB	AA	BB	AA	AA	-	BB	AA	AA	AA	BB	BB	BB	-	BB	AA	BB	AA	BB	AA	BB	BB	AA	AA	AA	BB	BB	AA	BB
BgChr15_33962295:8342:6	8342	6	BB	AA	BB	AA	AA	AA	BB	BB	BB	BB	AA	BB	BB	BB	AA	AA	AA	BB	BB	AA	BB	AA	AA	-	BB	AA	AA	AA	BB	BB	BB	-	BB	AA	BB	AA	BB	AA	BB	BB	AA	AA	AA	BB	BB	AA	BB
BgChr15_33998618:1:1	1	1	BB	AA	BB	AA	AA	AA	BB	BB	BB	BB	AA	BB	BB	BB	AA	AA	AA	BB	BB	AA	BB	AA	AA	-	BB	AA	AA	AA	BB	BB	BB	-	BB	AA	BB	AA	BB	AA	BB	BB	AA	AA	AA	BB	BB	AA	BB
BgChr15_34062995:18598:25	18598	25	BB	AA	BB	AA	AA	AA	BB	BB	BB	BB	AA	BB	BB	BB	AA	AA	AA	BB	BB	AA	BB	AA	AA	-	BB	AA	AA	AA	BB	BB	BB	-	BB	AA	BB	AA	BB	AA	BB	BB	AA	AA	AA	BB	BB	AA	BB
BgChr15_34084998:4215:3	4215	3	BB	AA	BB	AA	AA	AA	BB	BB	BB	BB	AA	BB	BB	BB	AA	AA	AA	BB	BB	AA	BB	AA	AA	-	BB	AA	AA	AA	BB	BB	BB	-	BB	AA	BB	AA	BB	AA	BB	BB	AA	AA	AA	BB	BB	AA	BB
BgChr15_34099559:8440:7	8440	7	BB	AA	BB	AA	AA	AA	BB	BB	BB	BB	AA	BB	BB	BB	AA	AA	AA	BB	BB	AA	BB	AA	AA	-	BB	AA	AA	AA	BB	BB	BB	-	BB	AA	BB	AA	BB	AA	BB	BB	AA	AA	AA	BB	BB	AA	BB
BgChr15_34114628:7749:4	7749	4	BB	AA	BB	AA	AA	AA	BB	BB	BB	BB	AA	BB	BB	BB	AA	AA	AA	BB	BB	AA	BB	AA	AA	-	BB	AA	AA	AA	BB	BB	BB	-	BB	AA	BB	AA	BB	AA	BB	BB	AA	AA	AA	BB	BB	AA	BB
BgChr15_34126161:9296:2	9296	2	BB	AA	BB	AA	AA	AA	BB	BB	BB	BB	AA	BB	BB	BB	AA	AA	AA	BB	BB	AA	BB	AA	AA	-	BB	AA	AA	AA	BB	BB	BB	-	BB	AA	BB	AA	BB	AA	BB	BB	AA	AA	AA	BB	BB	AA	BB
BgChr15_34136378:1:1	1	1	BB	AA	BB	AA	AA	AA	BB	BB	BB	BB	AA	BB	BB	BB	AA	AA	AA	BB	BB	AA	BB	AA	AA	-	BB	AA	AA	AA	BB	BB	BB	-	BB	AA	BB	AA	BB	AA	BB	BB	AA	AA	AA	BB	BB	AA	BB
BgChr15_34166994:1:1	1	1	BB	AA	BB	AA	AA	AA	BB	BB	BB	BB	AA	BB	BB	BB	AA	AA	AA	BB	BB	AA	BB	AA	AA	-	BB	AA	AA	AA	BB	BB	BB	-	BB	AA	BB	AA	BB	AA	BB	BB	AA	AA	AA	BB	BB	AA	BB
BgChr15_34218021:1:1	1	1	BB	AA	BB	AA	AA	AA	BB	BB	BB	BB	AA	BB	BB	BB	AA	AA	AA	BB	BB	AA	BB	AA	AA	-	BB	AA	AA	AA	BB	BB	BB	-	BB	AA	BB	AA	BB	AA	BB	BB	AA	AA	AA	BB	BB	AA	BB
BgChr16_68489:281:3	281	3	BB	AA	AA	AA	BB	AA	BB	BB	BB	BB	BB	BB	BB	BB	AA	BB	BB	AA	BB	AA	AA	BB	AA	BB	AA	BB	AA	AA	BB	-	BB	AA	AA	AA	BB	AA	AA	AA	BB	BB	BB	AA	BB	BB	AA	BB	AA
BgChr16_90259:9454:5	9454	5	BB	AA	AA	AA	BB	AA	BB	BB	BB	BB	BB	BB	BB	BB	AA	BB	BB	AA	BB	AA	AA	BB	AA	BB	AA	BB	AA	AA	BB	-	BB	AA	AA	AA	BB	AA	AA	AA	BB	BB	BB	AA	BB	BB	AA	BB	AA
BgChr16_111283:4561:3	4561	3	BB	AA	AA	AA	BB	AA	BB	BB	BB	BB	BB	BB	BB	BB	AA	BB	BB	AA	BB	AA	AA	BB	AA	BB	AA	BB	AA	AA	BB	-	BB	AA	AA	AA	BB	AA	AA	AA	BB	BB	BB	AA	BB	BB	AA	BB	AA
BgChr16_146093:2846:2	2846	2	BB	AA	AA	AA	BB	AA	BB	BB	BB	BB	BB	BB	BB	BB	AA	BB	BB	AA	BB	AA	AA	BB	AA	BB	AA	BB	AA	AA	BB	-	BB	AA	AA	AA	BB	AA	AA	AA	BB	BB	BB	AA	BB	BB	AA	BB	AA
BgChr16_180610:6917:2	6917	2	BB	AA	AA	AA	BB	AA	BB	BB	BB	BB	BB	BB	BB	BB	AA	BB	BB	AA	BB	AA	AA	BB	AA	BB	AA	BB	AA	AA	BB	-	BB	AA	AA	AA	BB	AA	AA	AA	BB	BB	BB	AA	BB	BB	AA	BB	AA
BgChr16_243007:8209:6	8209	6	BB	AA	AA	AA	BB	AA	BB	BB	BB	BB	BB	BB	BB	BB	AA	BB	BB	AA	BB	AA	AA	BB	AA	BB	AA	BB	AA	AA	BB	-	BB	AA	AA	AA	BB	AA	AA	AA	BB	BB	BB	AA	BB	BB	AA	BB	AA
BgChr16_255342:4220:2	4220	2	BB	AA	AA	AA	BB	AA	BB	BB	BB	BB	BB	BB	BB	BB	AA	BB	BB	AA	BB	AA	AA	BB	AA	BB	AA	BB	AA	AA	BB	-	BB	AA	AA	AA	BB	AA	AA	AA	BB	BB	BB	AA	BB	BB	AA	BB	AA
BgChr16_272165:32:3	32	3	BB	AA	AA	AA	BB	AA	BB	BB	BB	BB	BB	BB	BB	BB	AA	BB	BB	AA	BB	AA	AA	BB	AA	BB	AA	BB	AA	AA	BB	-	BB	AA	AA	AA	BB	AA	AA	AA	BB	BB	BB	AA	BB	BB	AA	BB	AA
BgChr16_302762:9241:6	9241	6	BB	AA	AA	AA	BB	AA	BB	BB	BB	BB	BB	BB	BB	BB	AA	BB	BB	AA	BB	AA	AA	BB	AA	BB	AA	BB	AA	AA	BB	-	BB	AA	AA	AA	BB	AA	AA	AA	BB	BB	BB	AA	BB	BB	AA	BB	AA
BgChr16_323128:3856:5	3856	5	BB	AA	AA	AA	BB	AA	BB	BB	BB	BB	BB	BB	BB	BB	AA	BB	BB	AA	BB	AA	AA	BB	AA	BB	AA	BB	AA	AA	BB	-	BB	AA	AA	AA	BB	AA	AA	AA	BB	BB	BB	AA	BB	BB	AA	BB	AA
BgChr16_333472:6890:4	6890	4	BB	AA	AA	AA	BB	AA	BB	BB	BB	BB	BB	BB	BB	BB	AA	BB	BB	AA	BB	AA	AA	BB	AA	BB	AA	BB	AA	AA	BB	-	BB	AA	AA	AA	BB	AA	AA	AA	BB	BB	BB	AA	BB	BB	AA	BB	AA
BgChr16_345235:8017:8	8017	8	BB	AA	AA	AA	BB	AA	BB	BB	BB	BB	BB	BB	BB	BB	AA	BB	BB	AA	BB	AA	AA	BB	AA	BB	AA	BB	AA	AA	BB	-	BB	AA	AA	AA	BB	AA	AA	AA	BB	BB	BB	AA	BB	BB	AA	BB	AA
BgChr16_358133:7304:16	7304	16	BB	AA	AA	AA	BB	AA	BB	BB	BB	BB	BB	BB	BB	BB	AA	BB	BB	AA	BB	AA	AA	BB	AA	BB	AA	BB	AA	AA	BB	-	BB	AA	AA	AA	BB	AA	AA	AA	BB	BB	BB	AA	BB	BB	AA	BB	AA
BgChr16_371370:7645:4	7645	4	BB	AA	AA	AA	BB	AA	BB	BB	BB	BB	BB	BB	BB	BB	AA	BB	BB	AA	BB	AA	AA	BB	AA	BB	AA	BB	AA	AA	BB	-	BB	AA	AA	AA	BB	AA	AA	AA	BB	BB	BB	AA	BB	BB	AA	BB	AA
BgChr16_383070:1842:3	1842	3	BB	AA	AA	AA	BB	AA	BB	BB	BB	BB	BB	BB	BB	BB	AA	BB	BB	AA	BB	AA	AA	BB	AA	BB	AA	BB	AA	AA	BB	-	BB	AA	AA	AA	BB	AA	AA	AA	BB	BB	BB	AA	BB	BB	AA	BB	AA
BgChr16_393186:583:4	583	4	BB	AA	AA	AA	BB	AA	BB	BB	BB	BB	BB	BB	BB	BB	AA	BB	BB	AA	BB	AA	AA	BB	AA	BB	AA	BB	AA	AA	BB	-	BB	AA	AA	AA	BB	AA	AA	AA	BB	BB	BB	AA	BB	BB	AA	BB	AA
BgChr16_408925:1:1	1	1	BB	AA	AA	AA	BB	AA	BB	BB	BB	BB	BB	BB	BB	BB	AA	BB	BB	AA	BB	AA	AA	BB	AA	BB	AA	BB	AA	AA	BB	-	BB	AA	AA	AA	BB	AA	AA	AA	BB	BB	BB	AA	BB	BB	AA	BB	AA
BgChr16_427251:1:1	1	1	BB	AA	AA	AA	BB	AA	BB	BB	BB	BB	BB	BB	BB	BB	AA	BB	BB	AA	BB	AA	AA	BB	AA	BB	AA	BB	AA	AA	BB	-	BB	AA	AA	AA	BB	AA	AA	AA	BB	BB	BB	AA	BB	BB	AA	BB	AA
BgChr16_490018:1836:3	1836	3	BB	AA	AA	AA	BB	AA	BB	BB	BB	BB	BB	BB	BB	BB	AA	BB	BB	AA	BB	AA	AA	BB	AA	BB	AA	BB	AA	AA	BB	-	BB	AA	AA	AA	BB	AA	AA	AA	BB	BB	BB	AA	BB	BB	AA	BB	AA
BgChr16_506617:1:1	1	1	BB	AA	AA	AA	BB	AA	BB	BB	BB	BB	BB	BB	BB	BB	AA	BB	BB	AA	BB	AA	AA	BB	AA	BB	AA	BB	AA	AA	BB	-	BB	AA	AA	AA	BB	AA	AA	AA	BB	BB	BB	AA	BB	BB	AA	BB	AA
BgChr16_520923:2941:4	2941	4	BB	AA	AA	AA	BB	AA	BB	BB	BB	BB	BB	BB	BB	BB	AA	BB	BB	AA	BB	AA	AA	BB	AA	BB	AA	BB	AA	AA	BB	-	BB	AA	AA	AA	BB	AA	AA	AA	BB	BB	BB	AA	BB	BB	AA	BB	AA
BgChr16_578528:1:1	1	1	BB	AA	AA	AA	BB	AA	BB	BB	BB	BB	BB	BB	BB	BB	AA	BB	BB	AA	BB	AA	AA	BB	AA	BB	AA	BB	AA	AA	BB	-	BB	AA	AA	AA	BB	AA	AA	AA	BB	BB	BB	AA	BB	BB	AA	BB	AA
BgChr16_607793:204037:2427	204037	2427	BB	AA	AA	AA	BB	AA	BB	BB	BB	BB	BB	BB	BB	BB	AA	BB	BB	AA	BB	AA	AA	BB	AA	BB	AA	BB	AA	AA	BB	-	BB	AA	AA	AA	BB	AA	AA	AA	BB	BB	BB	AA	BB	BB	AA	BB	AA
BgChr16_811908:1733358:26537	1733358	26537	BB	AA	AA	BB	BB	BB	BB	BB	BB	BB	BB	BB	BB	BB	BB	AA	BB	AA	BB	BB	AA	BB	AA	BB	AA	BB	BB	BB	BB	-	BB	AA	AA	AA	BB	AA	BB	AA	BB	BB	BB	AA	BB	BB	AA	BB	AA
BgChr16_2548255:973699:15350	973699	15350	BB	AA	AA	BB	BB	BB	BB	BB	BB	BB	BB	BB	BB	BB	BB	AA	BB	AA	BB	BB	AA	BB	AA	BB	AA	BB	BB	BB	BB	-	BB	AA	AA	AA	BB	AA	BB	AA	BB	BB	BB	AA	BB	-	AA	BB	AA
BgChr16_3521969:1018842:10503	1018842	10503	BB	AA	AA	BB	BB	BB	BB	BB	BB	BB	BB	BB	BB	BB	BB	AA	BB	AA	BB	BB	AA	BB	AA	BB	AA	BB	BB	BB	BB	-	BB	AA	AA	AA	BB	AA	BB	-	BB	BB	BB	AA	BB	-	AA	BB	AA
BgChr16_4541195:100944:1781	100944	1781	BB	AA	AA	BB	BB	BB	BB	BB	BB	BB	BB	BB	BB	BB	BB	AA	BB	AA	BB	BB	AA	BB	AA	BB	AA	BB	BB	BB	BB	-	BB	AA	AA	AA	BB	AA	BB	-	BB	BB	BB	BB	BB	-	AA	BB	BB
BgChr16_4642275:297609:5566	297609	5566	BB	AA	AA	BB	BB	BB	BB	BB	BB	BB	BB	BB	BB	BB	BB	AA	BB	AA	BB	BB	AA	BB	AA	BB	AA	BB	BB	BB	BB	-	BB	AA	AA	AA	BB	AA	BB	-	BB	BB	BB	BB	BB	-	AA	BB	BB
BgChr16_4940048:144178:2370	144178	2370	BB	AA	AA	BB	BB	BB	BB	BB	BB	BB	BB	BB	BB	BB	BB	AA	BB	AA	BB	BB	AA	BB	AA	BB	AA	BB	BB	BB	BB	-	BB	AA	AA	AA	BB	AA	BB	-	BB	BB	BB	BB	BB	-	AA	BB	BB
BgChr16_5084243:1063934:19791	1063934	19791	BB	AA	AA	BB	BB	BB	BB	BB	BB	BB	AA	BB	BB	BB	BB	AA	BB	AA	AA	BB	AA	BB	AA	BB	AA	BB	BB	BB	BB	-	BB	BB	AA	AA	BB	AA	BB	BB	BB	BB	BB	BB	BB	-	AA	BB	BB
BgChr16_6150885:409342:5108	409342	5108	BB	AA	AA	BB	BB	BB	BB	BB	BB	BB	AA	BB	BB	BB	BB	AA	BB	AA	AA	BB	AA	BB	AA	BB	AA	BB	BB	BB	BB	-	BB	BB	AA	AA	BB	AA	BB	BB	BB	BB	BB	BB	BB	AA	AA	BB	BB
BgChr16_6560460:292959:4814	292959	4814	BB	AA	AA	BB	BB	BB	BB	BB	BB	BB	AA	BB	BB	BB	BB	AA	BB	AA	AA	BB	AA	BB	AA	BB	AA	BB	BB	BB	BB	BB	BB	BB	AA	AA	BB	AA	BB	BB	BB	BB	BB	AA	BB	AA	AA	BB	BB
BgChr16_6853445:1439051:19566	1439051	19566	BB	AA	AA	BB	BB	BB	BB	BB	BB	BB	AA	BB	BB	BB	AA	AA	BB	AA	AA	AA	AA	BB	AA	BB	AA	BB	BB	BB	BB	BB	BB	BB	AA	AA	BB	AA	BB	BB	BB	BB	BB	AA	BB	AA	AA	BB	BB
BgChr16_8292836:841268:13289	841268	13289	BB	AA	AA	BB	BB	-	BB	BB	BB	BB	AA	BB	BB	BB	AA	AA	BB	AA	AA	AA	AA	BB	AA	BB	AA	BB	BB	BB	BB	BB	BB	BB	AA	AA	BB	AA	BB	BB	BB	BB	BB	AA	BB	AA	AA	AA	BB
BgChr16_9134281:243596:2882	243596	2882	BB	AA	AA	AA	BB	-	BB	AA	BB	BB	AA	BB	BB	BB	AA	AA	AA	AA	AA	AA	AA	BB	AA	AA	AA	BB	BB	BB	BB	BB	BB	BB	AA	AA	BB	AA	BB	BB	BB	BB	BB	AA	AA	AA	BB	AA	BB
BgChr16_9393646:1:1	1	1	BB	AA	AA	AA	BB	-	BB	AA	BB	BB	AA	BB	BB	BB	AA	AA	AA	AA	AA	AA	AA	BB	AA	AA	AA	BB	BB	BB	BB	BB	BB	BB	AA	AA	BB	AA	BB	BB	BB	BB	BB	AA	AA	AA	BB	AA	BB
BgChr16_9418450:13826:186	13826	186	BB	AA	AA	AA	BB	-	BB	AA	BB	BB	AA	BB	BB	BB	AA	AA	AA	AA	AA	AA	AA	BB	AA	AA	AA	BB	BB	BB	BB	BB	BB	BB	AA	AA	BB	AA	BB	BB	BB	BB	BB	AA	AA	AA	BB	AA	BB
BgChr16_9472482:95:2	95	2	BB	AA	AA	AA	BB	-	BB	AA	BB	BB	AA	BB	BB	BB	AA	AA	AA	AA	AA	AA	AA	BB	AA	AA	AA	BB	BB	BB	BB	BB	BB	BB	AA	AA	BB	AA	BB	BB	BB	BB	BB	AA	AA	AA	BB	AA	BB
BgChr16_9485163:1:1	1	1	BB	AA	AA	AA	BB	-	BB	AA	BB	BB	AA	BB	BB	BB	AA	AA	AA	AA	AA	AA	AA	BB	AA	AA	AA	BB	BB	BB	BB	BB	BB	BB	AA	AA	BB	AA	BB	BB	BB	BB	BB	AA	AA	AA	BB	AA	BB
BgChr16_9538606:165513:1081	165513	1081	BB	AA	AA	AA	BB	-	BB	AA	BB	BB	AA	BB	BB	BB	AA	AA	AA	AA	AA	AA	AA	BB	AA	AA	AA	BB	BB	BB	BB	BB	BB	BB	AA	AA	BB	AA	BB	BB	BB	BB	BB	AA	AA	AA	BB	AA	BB
BgChr16_9708680:24187:4	24187	4	BB	AA	AA	AA	BB	-	BB	AA	BB	BB	AA	BB	BB	BB	AA	AA	AA	AA	AA	AA	AA	BB	AA	AA	AA	BB	BB	BB	BB	BB	BB	BB	AA	AA	BB	AA	BB	BB	BB	BB	BB	AA	AA	AA	BB	AA	BB
BgChr16_9756753:490905:6729	490905	6729	BB	AA	AA	AA	BB	-	BB	AA	BB	BB	AA	BB	BB	BB	AA	AA	AA	AA	AA	AA	AA	BB	AA	AA	AA	BB	BB	BB	BB	BB	BB	BB	AA	AA	BB	AA	BB	BB	BB	BB	BB	AA	AA	AA	BB	AA	BB
BgChr16_10247751:11922179:112590	11922179	112590	BB	AA	AA	AA	BB	-	BB	AA	BB	AA	AA	BB	BB	BB	AA	AA	AA	AA	AA	AA	AA	BB	AA	AA	AA	BB	BB	BB	BB	BB	BB	BB	AA	AA	BB	AA	BB	BB	BB	AA	BB	AA	AA	AA	BB	AA	BB
BgChr16_22170548:224174:3305	224174	3305	BB	AA	AA	AA	BB	-	BB	AA	BB	AA	AA	BB	BB	BB	AA	AA	AA	AA	AA	AA	AA	BB	AA	AA	AA	BB	BB	BB	BB	BB	BB	BB	AA	AA	BB	AA	BB	BB	BB	AA	BB	AA	BB	AA	BB	AA	-
BgChr16_22394808:193827:3217	193827	3217	BB	AA	AA	AA	BB	-	BB	AA	BB	AA	AA	BB	BB	BB	AA	AA	AA	AA	AA	AA	AA	BB	AA	AA	AA	BB	BB	BB	BB	BB	BB	BB	AA	AA	BB	AA	BB	BB	BB	AA	BB	AA	BB	AA	BB	AA	AA
BgChr16_22589594:2345274:37738	2345274	37738	BB	AA	AA	AA	BB	-	BB	AA	BB	AA	AA	BB	BB	BB	AA	AA	AA	AA	AA	AA	AA	BB	AA	AA	AA	BB	BB	BB	BB	BB	BB	BB	AA	BB	BB	AA	BB	BB	BB	AA	BB	AA	BB	AA	BB	AA	AA
BgChr16_24934990:354171:5369	354171	5369	BB	AA	AA	AA	BB	-	BB	AA	BB	AA	AA	BB	BB	BB	AA	AA	AA	AA	AA	AA	AA	BB	AA	AA	AA	BB	BB	BB	BB	BB	BB	BB	AA	BB	BB	AA	BB	BB	BB	AA	BB	AA	BB	AA	BB	BB	AA
BgChr16_25289239:293:8	293	8	BB	AA	AA	AA	BB	-	BB	AA	BB	AA	AA	BB	BB	BB	AA	AA	AA	AA	AA	AA	AA	BB	AA	AA	AA	BB	BB	BB	BB	BB	-	BB	AA	BB	BB	AA	BB	BB	BB	AA	BB	AA	BB	AA	BB	BB	AA
BgChr16_25309032:322088:430	322088	430	BB	AA	AA	AA	BB	-	BB	AA	BB	AA	AA	BB	BB	BB	AA	AA	AA	AA	AA	AA	AA	BB	AA	AA	AA	BB	BB	BB	BB	BB	AA	BB	AA	BB	BB	AA	BB	BB	BB	AA	BB	AA	AA	AA	BB	BB	AA
BgChr16_25658515:129083:29	129083	29	BB	AA	AA	AA	BB	AA	BB	AA	BB	AA	AA	BB	BB	BB	AA	AA	AA	AA	AA	AA	AA	BB	AA	AA	AA	BB	AA	AA	BB	BB	AA	BB	AA	BB	-	AA	BB	BB	BB	AA	BB	AA	AA	AA	BB	BB	AA
BgChr16_25838703:213656:1669	213656	1669	BB	AA	AA	AA	BB	AA	BB	AA	BB	AA	AA	BB	BB	BB	AA	AA	AA	AA	AA	AA	AA	BB	AA	AA	AA	BB	AA	AA	BB	BB	AA	BB	AA	BB	-	AA	BB	BB	BB	AA	BB	AA	AA	AA	BB	BB	AA
BgChr16_26081531:1:1	1	1	BB	AA	AA	AA	BB	AA	BB	AA	BB	AA	AA	BB	BB	BB	AA	AA	AA	AA	AA	AA	AA	BB	AA	AA	AA	BB	AA	AA	BB	BB	AA	BB	AA	BB	-	AA	BB	BB	BB	AA	BB	AA	AA	AA	BB	BB	AA
BgChr16_26115529:13592:18	13592	18	BB	AA	AA	AA	BB	AA	BB	AA	BB	AA	AA	BB	BB	BB	AA	AA	AA	AA	AA	AA	AA	BB	AA	AA	AA	BB	AA	AA	BB	BB	AA	BB	AA	BB	-	AA	BB	BB	BB	AA	BB	AA	AA	AA	BB	AA	AA
BgChr16_26139492:379:3	379	3	BB	AA	AA	AA	BB	AA	BB	AA	BB	AA	AA	BB	BB	BB	AA	AA	AA	AA	AA	AA	AA	BB	AA	AA	AA	BB	AA	AA	BB	BB	AA	BB	AA	BB	-	AA	BB	BB	BB	AA	BB	AA	AA	AA	BB	AA	AA
BgChr16_26151113:42927:694	42927	694	BB	AA	BB	AA	BB	AA	BB	AA	BB	AA	AA	BB	BB	BB	AA	AA	AA	AA	AA	AA	AA	BB	AA	AA	AA	AA	AA	AA	BB	BB	AA	BB	BB	BB	-	AA	BB	BB	BB	AA	BB	AA	BB	AA	BB	AA	AA
BgChr16_26194122:480054:7358	480054	7358	BB	AA	BB	AA	BB	AA	BB	AA	BB	AA	AA	BB	BB	BB	AA	AA	AA	AA	AA	AA	AA	BB	AA	AA	AA	AA	AA	AA	BB	BB	AA	BB	BB	BB	AA	AA	BB	BB	BB	AA	BB	AA	BB	AA	BB	AA	AA
BgChr16_26674397:447269:4330	447269	4330	BB	AA	BB	AA	BB	AA	BB	AA	BB	AA	AA	BB	BB	AA	AA	AA	AA	AA	AA	AA	AA	BB	AA	AA	AA	AA	AA	AA	BB	BB	AA	BB	BB	BB	AA	AA	BB	BB	BB	AA	BB	AA	BB	AA	BB	AA	AA
BgChr16_27180236:26753:4	26753	4	BB	AA	BB	AA	AA	AA	BB	AA	BB	BB	AA	BB	BB	AA	AA	AA	AA	AA	AA	AA	AA	BB	AA	AA	AA	AA	AA	AA	BB	BB	AA	BB	BB	BB	AA	AA	BB	BB	BB	AA	BB	AA	BB	AA	BB	AA	AA
BgChr16_27282216:1:1	1	1	BB	AA	BB	AA	AA	AA	BB	AA	BB	BB	AA	BB	BB	AA	AA	AA	AA	AA	AA	AA	AA	BB	AA	AA	AA	AA	AA	AA	BB	BB	AA	BB	BB	BB	AA	AA	BB	BB	BB	AA	BB	AA	BB	AA	BB	AA	AA
BgChr16_27310427:2305662:27257	2305662	27257	BB	AA	BB	AA	AA	AA	BB	AA	BB	BB	AA	BB	BB	AA	AA	AA	AA	AA	AA	AA	AA	BB	AA	AA	AA	AA	AA	AA	BB	BB	AA	BB	BB	BB	AA	AA	BB	BB	BB	AA	BB	AA	BB	AA	BB	AA	AA
BgChr16_29616145:432963:4420	432963	4420	BB	AA	BB	AA	AA	AA	BB	AA	BB	BB	AA	BB	BB	AA	AA	AA	AA	AA	AA	AA	AA	BB	AA	AA	AA	AA	AA	AA	BB	BB	AA	BB	BB	BB	AA	AA	BB	BB	BB	AA	BB	AA	BB	AA	BB	AA	AA
BgChr16_30095071:166658:3044	166658	3044	BB	AA	BB	AA	AA	BB	BB	AA	BB	BB	AA	BB	BB	AA	BB	AA	AA	AA	AA	BB	AA	BB	AA	AA	-	AA	AA	AA	BB	BB	BB	BB	BB	BB	BB	AA	BB	BB	BB	AA	BB	AA	BB	AA	BB	AA	AA
BgChr16_30261815:118075:2235	118075	2235	BB	AA	BB	AA	AA	BB	BB	AA	BB	BB	AA	BB	BB	AA	BB	AA	AA	AA	AA	BB	AA	BB	AA	AA	-	AA	AA	AA	BB	BB	BB	BB	BB	BB	BB	AA	BB	BB	BB	BB	BB	AA	BB	AA	BB	AA	AA
BgChr16_30386469:22347:4	22347	4	BB	AA	BB	AA	AA	BB	BB	AA	BB	BB	AA	BB	BB	AA	BB	AA	AA	AA	AA	BB	AA	BB	AA	AA	-	AA	AA	AA	BB	BB	BB	BB	BB	BB	BB	AA	BB	BB	BB	BB	BB	AA	BB	AA	BB	AA	AA
BgChr16_30414899:80677:1492	80677	1492	BB	AA	BB	AA	AA	BB	BB	AA	BB	BB	AA	BB	BB	AA	BB	AA	AA	AA	AA	BB	AA	BB	AA	AA	-	AA	AA	AA	BB	BB	BB	BB	BB	BB	BB	AA	BB	BB	BB	BB	BB	AA	BB	AA	BB	AA	AA
BgChr16_30496009:333852:5221	333852	5221	BB	AA	BB	AA	AA	BB	BB	AA	BB	BB	AA	BB	BB	AA	BB	AA	AA	BB	AA	BB	BB	BB	AA	AA	-	AA	AA	AA	BB	BB	BB	BB	BB	BB	BB	AA	BB	BB	BB	BB	BB	AA	BB	AA	BB	AA	AA
BgChr16_30837713:9491:28	9491	28	BB	AA	BB	AA	AA	BB	BB	AA	BB	BB	AA	BB	BB	AA	BB	AA	AA	BB	AA	BB	BB	BB	AA	AA	-	AA	AA	AA	BB	BB	BB	BB	BB	BB	BB	AA	BB	BB	BB	BB	BB	AA	BB	AA	BB	AA	AA
BgChr16_30849065:9767:14	9767	14	BB	AA	BB	AA	AA	BB	BB	AA	BB	BB	AA	BB	BB	AA	BB	AA	AA	BB	AA	BB	BB	BB	AA	AA	-	AA	AA	AA	BB	BB	BB	BB	BB	BB	BB	AA	BB	BB	BB	BB	BB	AA	BB	AA	BB	AA	AA
BgChr16_30870141:4766:3	4766	3	BB	AA	BB	AA	AA	BB	BB	AA	BB	BB	AA	BB	BB	AA	BB	AA	AA	BB	AA	BB	BB	BB	AA	AA	-	AA	AA	AA	BB	BB	BB	BB	BB	BB	BB	AA	BB	BB	BB	BB	BB	AA	BB	AA	BB	AA	AA
BgChr16_30882641:4169:4	4169	4	BB	AA	BB	AA	AA	BB	BB	AA	BB	BB	AA	BB	BB	AA	BB	AA	AA	BB	AA	BB	BB	BB	AA	AA	-	AA	AA	AA	BB	BB	BB	BB	BB	BB	BB	AA	BB	BB	BB	BB	BB	AA	BB	AA	BB	AA	AA
BgChr16_30896618:3220:3	3220	3	BB	AA	BB	AA	AA	BB	BB	AA	BB	BB	AA	BB	BB	AA	BB	AA	AA	BB	AA	BB	BB	BB	AA	AA	-	AA	AA	AA	BB	BB	BB	BB	BB	BB	BB	AA	BB	BB	BB	BB	BB	AA	BB	AA	BB	AA	AA
BgChr16_30915998:1:1	1	1	BB	AA	BB	AA	AA	BB	BB	AA	BB	BB	AA	BB	BB	AA	BB	AA	AA	BB	AA	BB	BB	BB	AA	AA	-	AA	AA	AA	BB	BB	BB	BB	BB	BB	BB	AA	BB	BB	BB	BB	BB	AA	BB	AA	BB	AA	AA
BgChr16_30937135:1:1	1	1	BB	AA	BB	AA	AA	BB	BB	AA	BB	BB	AA	BB	BB	AA	BB	AA	AA	BB	AA	BB	BB	BB	AA	AA	-	AA	AA	AA	BB	BB	BB	BB	BB	BB	BB	AA	BB	BB	BB	BB	BB	AA	BB	AA	BB	AA	AA
BgChr16_30965494:1:1	1	1	BB	AA	BB	AA	AA	BB	BB	AA	BB	BB	AA	BB	BB	AA	BB	AA	AA	BB	AA	BB	BB	BB	AA	AA	-	AA	AA	AA	BB	BB	BB	BB	BB	BB	BB	AA	BB	BB	BB	BB	BB	AA	BB	AA	BB	AA	AA
BgChr16_30980152:1:1	1	1	BB	AA	BB	AA	AA	BB	BB	AA	BB	BB	AA	BB	BB	AA	BB	AA	AA	BB	AA	BB	BB	BB	AA	AA	-	AA	AA	AA	BB	BB	BB	BB	BB	BB	BB	AA	BB	BB	BB	BB	BB	AA	BB	AA	BB	AA	AA
BgChr16_31000855:6887:2	6887	2	BB	AA	BB	AA	AA	BB	BB	AA	BB	BB	AA	BB	BB	AA	BB	AA	AA	BB	AA	BB	BB	BB	AA	AA	-	AA	AA	AA	BB	BB	BB	BB	BB	BB	BB	AA	BB	BB	BB	BB	BB	AA	BB	AA	BB	AA	AA
BgChr16_31035845:2443:5	2443	5	BB	AA	BB	AA	AA	BB	BB	AA	BB	BB	AA	BB	BB	AA	BB	AA	AA	BB	AA	BB	BB	BB	AA	AA	-	AA	AA	AA	BB	BB	BB	BB	BB	BB	BB	AA	BB	BB	BB	BB	BB	AA	BB	AA	BB	AA	AA
BgChr16_31048988:1:1	1	1	BB	AA	BB	AA	AA	BB	BB	AA	BB	BB	AA	BB	BB	AA	BB	AA	AA	BB	AA	BB	BB	BB	AA	AA	-	AA	AA	AA	BB	BB	BB	BB	BB	BB	BB	AA	BB	BB	BB	BB	BB	AA	BB	AA	BB	AA	AA
BgChr16_31086938:1:1	1	1	BB	AA	BB	AA	AA	BB	BB	AA	BB	BB	AA	BB	BB	AA	BB	AA	AA	BB	AA	BB	BB	BB	AA	AA	-	AA	AA	AA	BB	BB	BB	BB	BB	BB	BB	AA	BB	BB	BB	BB	BB	AA	BB	AA	BB	AA	AA
BgChr16_31131804:9442:6	9442	6	BB	AA	BB	AA	AA	BB	BB	AA	BB	BB	AA	BB	BB	AA	BB	AA	AA	BB	AA	BB	BB	BB	AA	AA	-	AA	AA	AA	BB	BB	BB	BB	BB	BB	BB	AA	BB	BB	BB	BB	BB	AA	BB	AA	BB	AA	AA
BgChr16_31144408:3208:6	3208	6	BB	AA	BB	AA	AA	BB	BB	AA	BB	BB	AA	BB	BB	AA	BB	AA	AA	BB	AA	BB	BB	BB	AA	AA	-	AA	AA	AA	BB	BB	BB	BB	BB	BB	BB	AA	BB	BB	BB	BB	BB	AA	BB	AA	BB	AA	AA
BgChr16_31162177:7188:11	7188	11	BB	AA	BB	AA	AA	BB	BB	AA	BB	BB	AA	BB	BB	AA	BB	AA	AA	BB	AA	BB	BB	BB	AA	AA	-	AA	AA	AA	BB	BB	BB	BB	BB	BB	BB	AA	BB	BB	BB	BB	BB	AA	BB	AA	BB	AA	AA
BgChr16_31173848:3015:7	3015	7	BB	AA	BB	AA	AA	BB	BB	AA	BB	BB	AA	BB	BB	AA	BB	AA	AA	BB	AA	BB	BB	BB	AA	AA	-	AA	AA	AA	BB	BB	BB	BB	BB	BB	BB	AA	BB	BB	BB	BB	BB	AA	BB	AA	BB	AA	AA
BgChr16_31188555:2421:2	2421	2	BB	AA	BB	AA	AA	BB	BB	AA	BB	BB	AA	BB	BB	AA	BB	AA	AA	BB	AA	BB	BB	BB	AA	AA	-	AA	AA	AA	BB	BB	BB	BB	BB	BB	BB	AA	BB	BB	BB	BB	BB	AA	BB	AA	BB	AA	AA
BgChr16_31202184:9390:4	9390	4	BB	AA	BB	AA	AA	BB	BB	AA	BB	BB	AA	BB	BB	AA	BB	AA	AA	BB	AA	BB	BB	BB	AA	AA	-	AA	AA	AA	BB	BB	BB	BB	BB	BB	BB	AA	BB	BB	BB	BB	BB	AA	BB	AA	BB	AA	AA
BgChr16_31237339:1:1	1	1	BB	AA	BB	AA	AA	BB	BB	AA	BB	BB	AA	BB	BB	AA	BB	AA	AA	BB	AA	BB	BB	BB	AA	AA	-	AA	AA	AA	BB	BB	BB	BB	BB	BB	BB	AA	BB	BB	BB	BB	BB	AA	BB	AA	BB	AA	AA
BgChr16_31266281:1:1	1	1	BB	AA	BB	AA	AA	BB	BB	AA	BB	BB	AA	BB	BB	AA	BB	AA	AA	BB	AA	BB	BB	BB	AA	AA	-	AA	AA	AA	BB	BB	BB	BB	BB	BB	BB	AA	BB	BB	BB	BB	BB	AA	BB	AA	BB	AA	AA
BgChr16_31286271:1:1	1	1	BB	AA	BB	AA	AA	BB	BB	AA	BB	BB	AA	BB	BB	AA	BB	AA	AA	BB	AA	BB	BB	BB	AA	AA	-	AA	AA	AA	BB	BB	BB	BB	BB	BB	BB	AA	BB	BB	BB	BB	BB	AA	BB	AA	BB	AA	AA
BgChr16_31313429:1:1	1	1	BB	AA	BB	AA	AA	BB	BB	AA	BB	BB	AA	BB	BB	AA	BB	AA	AA	BB	AA	BB	BB	BB	AA	AA	-	AA	AA	AA	BB	BB	BB	BB	BB	BB	BB	AA	BB	BB	BB	BB	BB	AA	BB	AA	BB	AA	AA
BgChr16_31395967:9318:7	9318	7	BB	AA	BB	AA	AA	BB	BB	AA	BB	BB	AA	BB	BB	AA	BB	AA	AA	BB	AA	BB	BB	BB	AA	AA	-	AA	AA	AA	BB	BB	BB	BB	BB	BB	BB	AA	BB	BB	BB	BB	BB	AA	BB	AA	BB	AA	AA
BgChr16_31419431:5714:4	5714	4	BB	AA	BB	AA	AA	BB	BB	AA	BB	BB	AA	BB	BB	AA	BB	AA	AA	BB	AA	BB	BB	BB	AA	AA	-	AA	AA	AA	BB	BB	BB	BB	BB	BB	BB	AA	BB	BB	BB	BB	BB	AA	BB	AA	BB	AA	AA
BgChr17_52897:3789933:14862	3789933	14862	BB	AA	AA	AA	BB	BB	AA	BB	BB	AA	BB	BB	BB	AA	BB	AA	BB	BB	AA	BB	BB	AA	AA	BB	AA	AA	BB	BB	AA	BB	AA	-	BB	BB	-	BB	BB	BB	AA	BB	BB	-	BB	BB	BB	BB	BB
BgChr17_3847953:1389657:11645	1389657	11645	BB	AA	AA	AA	BB	BB	AA	BB	BB	AA	BB	BB	BB	AA	BB	AA	BB	BB	AA	BB	BB	AA	AA	BB	AA	AA	AA	AA	AA	BB	AA	-	BB	BB	BB	BB	BB	BB	AA	BB	BB	-	BB	BB	BB	BB	BB
BgChr17_5237723:2596795:23067	2596795	23067	BB	AA	AA	AA	BB	BB	AA	BB	BB	AA	BB	BB	BB	AA	BB	AA	BB	BB	AA	BB	BB	AA	AA	BB	AA	AA	AA	AA	AA	BB	BB	-	BB	BB	BB	BB	BB	BB	AA	BB	BB	BB	BB	BB	BB	BB	BB
BgChr17_7835231:1448139:12230	1448139	12230	BB	AA	AA	AA	BB	BB	AA	BB	BB	AA	BB	BB	BB	AA	BB	AA	BB	BB	AA	BB	BB	AA	AA	BB	AA	AA	AA	AA	AA	BB	BB	-	BB	BB	BB	BB	BB	BB	AA	BB	BB	BB	BB	BB	BB	BB	BB
BgChr17_9285251:296784:2972	296784	2972	BB	AA	BB	AA	BB	BB	AA	BB	BB	AA	BB	BB	BB	AA	BB	AA	BB	BB	AA	BB	BB	AA	AA	BB	AA	AA	AA	AA	AA	BB	BB	-	BB	BB	BB	BB	BB	BB	AA	BB	BB	BB	BB	BB	BB	BB	BB
BgChr17_9586652:4835839:40502	4835839	40502	BB	AA	BB	AA	AA	BB	AA	BB	BB	AA	BB	BB	BB	AA	BB	AA	BB	BB	AA	BB	BB	AA	AA	BB	AA	AA	AA	AA	AA	BB	BB	-	BB	BB	BB	BB	BB	BB	AA	BB	BB	BB	BB	BB	BB	BB	BB
BgChr17_14422523:757304:7302	757304	7302	BB	AA	BB	AA	AA	BB	AA	BB	BB	AA	BB	BB	BB	AA	BB	AA	BB	BB	AA	BB	BB	AA	AA	BB	AA	AA	AA	AA	AA	BB	BB	-	BB	BB	BB	BB	BB	BB	AA	BB	BB	BB	BB	BB	BB	BB	BB
BgChr17_15179841:2530157:26017	2530157	26017	BB	AA	BB	AA	AA	BB	AA	BB	BB	AA	BB	BB	BB	AA	BB	AA	BB	BB	AA	BB	BB	AA	AA	BB	AA	AA	AA	AA	AA	BB	AA	-	BB	BB	-	BB	BB	BB	AA	BB	BB	BB	BB	BB	BB	BB	BB
BgChr17_17710059:726296:11040	726296	11040	BB	AA	BB	AA	AA	BB	AA	BB	BB	AA	BB	BB	BB	AA	BB	BB	BB	BB	AA	BB	BB	AA	AA	BB	AA	AA	AA	AA	AA	BB	AA	BB	BB	BB	-	BB	BB	BB	AA	BB	BB	BB	BB	BB	BB	BB	BB
BgChr17_18436608:735808:10594	735808	10594	BB	AA	BB	AA	AA	BB	AA	BB	BB	AA	BB	BB	BB	AA	BB	BB	BB	BB	AA	BB	BB	AA	AA	BB	AA	AA	AA	AA	AA	BB	AA	BB	BB	AA	-	BB	BB	BB	AA	BB	BB	BB	BB	BB	BB	BB	BB
BgChr17_19172853:459676:7399	459676	7399	BB	AA	BB	AA	AA	BB	AA	BB	BB	AA	BB	BB	BB	AA	BB	BB	BB	BB	AA	BB	BB	AA	BB	BB	AA	AA	AA	AA	AA	BB	AA	BB	BB	AA	-	BB	BB	BB	AA	BB	BB	BB	BB	BB	BB	BB	BB
BgChr17_19632717:1031813:16815	1031813	16815	BB	AA	BB	AA	AA	BB	AA	BB	BB	AA	BB	BB	BB	AA	BB	BB	BB	BB	AA	BB	BB	AA	BB	BB	AA	AA	AA	AA	AA	BB	AA	BB	BB	AA	-	BB	BB	BB	AA	BB	BB	BB	BB	BB	BB	BB	BB
BgChr17_20665333:694970:11672	694970	11672	BB	AA	BB	AA	AA	BB	AA	BB	BB	AA	BB	BB	BB	AA	BB	BB	BB	BB	AA	BB	BB	AA	BB	BB	AA	AA	AA	AA	AA	BB	AA	BB	BB	AA	-	BB	BB	BB	AA	BB	BB	BB	BB	BB	BB	AA	BB
BgChr17_21360413:478893:7157	478893	7157	BB	AA	BB	AA	AA	BB	AA	BB	BB	AA	BB	BB	BB	AA	BB	BB	BB	BB	AA	BB	BB	AA	BB	BB	AA	AA	AA	AA	AA	BB	AA	BB	AA	AA	-	BB	BB	BB	AA	BB	BB	BB	BB	BB	BB	AA	BB
BgChr17_21839937:90087:175	90087	175	BB	AA	BB	AA	AA	BB	AA	BB	BB	AA	BB	BB	BB	AA	BB	BB	BB	BB	AA	BB	BB	AA	BB	BB	AA	AA	AA	AA	AA	BB	AA	BB	AA	AA	-	BB	BB	BB	AA	AA	BB	BB	BB	BB	BB	AA	BB
BgChr17_21998092:1:1	1	1	BB	AA	BB	AA	AA	BB	AA	BB	BB	AA	BB	BB	BB	AA	BB	BB	BB	BB	BB	BB	BB	AA	BB	BB	AA	AA	AA	AA	AA	BB	AA	BB	AA	AA	-	BB	BB	BB	AA	AA	BB	BB	BB	BB	BB	AA	BB
BgChr17_22044223:1:1	1	1	BB	AA	BB	AA	AA	BB	AA	BB	BB	AA	BB	-	BB	AA	BB	BB	BB	BB	BB	BB	BB	AA	BB	BB	AA	AA	AA	AA	AA	BB	AA	BB	AA	AA	-	BB	BB	BB	AA	AA	BB	BB	BB	BB	BB	AA	BB
BgChr17_22152976:1:1	1	1	BB	AA	BB	AA	AA	BB	AA	BB	BB	AA	BB	AA	BB	AA	BB	BB	BB	BB	BB	BB	BB	AA	BB	BB	AA	AA	AA	AA	AA	BB	AA	BB	AA	AA	-	BB	BB	BB	AA	AA	BB	BB	BB	BB	BB	BB	BB
BgChr17_22201267:177364:2467	177364	2467	BB	AA	BB	AA	AA	BB	AA	BB	BB	AA	BB	AA	BB	AA	BB	BB	BB	AA	BB	BB	AA	AA	BB	BB	AA	AA	AA	AA	AA	BB	AA	BB	AA	AA	-	BB	BB	BB	AA	AA	BB	BB	BB	BB	BB	BB	BB
BgChr17_22573392:361541:4133	361541	4133	BB	AA	BB	AA	AA	BB	AA	BB	BB	AA	BB	AA	BB	AA	BB	BB	BB	AA	BB	BB	AA	AA	BB	BB	AA	AA	AA	AA	AA	BB	AA	BB	AA	AA	-	BB	BB	BB	AA	AA	BB	BB	BB	-	BB	BB	BB
BgChr17_22971319:62810:1226	62810	1226	BB	AA	BB	AA	AA	BB	AA	BB	BB	AA	BB	AA	BB	AA	BB	BB	BB	AA	BB	BB	AA	AA	BB	BB	AA	AA	AA	AA	AA	BB	AA	BB	AA	AA	-	BB	BB	BB	AA	AA	AA	BB	BB	-	BB	BB	BB
BgChr17_23034173:741229:12315	741229	12315	BB	AA	BB	AA	AA	BB	AA	BB	BB	AA	BB	AA	BB	AA	BB	BB	BB	AA	BB	BB	AA	AA	BB	BB	BB	AA	AA	AA	AA	BB	AA	BB	AA	AA	-	BB	BB	BB	AA	AA	AA	BB	BB	-	BB	BB	BB
BgChr17_23777413:436045:7487	436045	7487	BB	AA	BB	AA	AA	BB	AA	BB	BB	AA	BB	AA	BB	AA	BB	BB	BB	AA	BB	BB	AA	AA	BB	BB	BB	AA	AA	AA	AA	BB	AA	BB	AA	AA	-	BB	BB	AA	AA	AA	AA	BB	BB	-	BB	BB	BB
BgChr17_24213562:716344:12095	716344	12095	BB	AA	BB	AA	AA	BB	BB	BB	BB	AA	BB	AA	BB	AA	BB	BB	BB	AA	BB	BB	AA	AA	BB	BB	BB	AA	AA	AA	AA	BB	AA	BB	AA	AA	AA	BB	BB	AA	AA	AA	AA	BB	BB	AA	BB	BB	BB
BgChr17_24929949:60230:1156	60230	1156	BB	AA	BB	AA	BB	AA	BB	BB	BB	AA	BB	BB	BB	AA	AA	BB	BB	AA	BB	AA	AA	AA	BB	BB	BB	AA	AA	AA	AA	BB	AA	BB	AA	AA	AA	BB	BB	AA	AA	AA	AA	BB	BB	AA	BB	BB	BB
BgChr17_24990202:543863:9195	543863	9195	BB	AA	BB	AA	BB	AA	BB	BB	BB	AA	BB	BB	BB	AA	AA	BB	BB	AA	BB	AA	AA	AA	BB	BB	BB	AA	AA	AA	AA	BB	AA	BB	AA	AA	AA	BB	BB	AA	AA	AA	AA	BB	BB	AA	BB	BB	BB
BgChr17_25534181:154747:2559	154747	2559	BB	AA	AA	AA	BB	AA	BB	BB	AA	AA	BB	BB	BB	AA	AA	BB	BB	AA	BB	AA	AA	AA	BB	BB	BB	AA	AA	AA	AA	BB	AA	BB	AA	AA	AA	AA	BB	AA	AA	AA	BB	BB	BB	AA	AA	BB	BB
BgChr17_25692090:9004:2	9004	2	BB	AA	AA	AA	BB	AA	BB	BB	AA	AA	BB	BB	BB	AA	AA	BB	BB	AA	BB	AA	AA	AA	BB	BB	BB	AA	AA	AA	AA	BB	AA	BB	AA	AA	AA	AA	BB	AA	AA	AA	BB	BB	BB	AA	AA	BB	BB
BgChr17_25709868:1:1	1	1	BB	AA	AA	AA	BB	AA	BB	BB	AA	AA	BB	BB	BB	AA	AA	BB	BB	AA	BB	AA	AA	AA	BB	BB	BB	AA	AA	AA	AA	BB	AA	BB	AA	AA	AA	AA	BB	AA	AA	AA	BB	BB	BB	AA	AA	BB	BB
BgChr17_25721804:61253:1078	61253	1078	BB	AA	AA	AA	BB	AA	BB	BB	AA	AA	BB	BB	BB	AA	AA	BB	BB	AA	BB	AA	AA	AA	BB	BB	BB	AA	AA	AA	AA	BB	AA	BB	AA	AA	AA	AA	BB	AA	AA	AA	BB	BB	BB	AA	AA	BB	BB
BgChr17_25787816:489445:7525	489445	7525	BB	AA	AA	AA	BB	AA	AA	BB	AA	AA	BB	BB	-	AA	AA	BB	BB	AA	BB	AA	AA	AA	BB	BB	BB	AA	AA	AA	AA	BB	AA	BB	AA	AA	AA	AA	BB	AA	AA	AA	BB	BB	BB	AA	AA	BB	BB
BgChr17_26277262:29548:774	29548	774	BB	AA	AA	BB	BB	AA	AA	BB	AA	AA	BB	BB	-	AA	AA	BB	BB	AA	BB	AA	AA	AA	BB	BB	BB	AA	AA	AA	AA	BB	BB	BB	AA	AA	BB	AA	AA	AA	AA	AA	BB	BB	BB	AA	AA	BB	BB
BgChr17_26307552:21752:340	21752	340	BB	AA	AA	BB	BB	AA	AA	BB	AA	AA	BB	BB	-	AA	AA	BB	AA	AA	BB	AA	AA	AA	BB	AA	BB	AA	AA	AA	AA	BB	BB	BB	AA	AA	BB	AA	AA	AA	AA	AA	BB	BB	BB	AA	AA	BB	BB
[truncated: 194 more rows]
[truncated: 5 more columns]
