# Supplementary material for: Genomic basis of schistosome resistance in a molluscan vector of human schistosomiasis
Source: iScience. 2024 Dec 2;28(1):111520. doi: 10.1016/j.isci.2024.111520 (PMC11699755; doi:10.1016/j.isci.2024.111520)
Supplement: Table S8. Construction of the genetic linkage map using the RIL population, related to Figures 5 and 6 [file mmc9.xlsx]

## Sheet: Table S8
Table S8. Construction of the genetic linkage map using the RIL population, related to Figures 5 and 6.
No.	Bin_Marker	QTL map_marker	chr	Genetic distance (cM)	Gap (cM)
1	BgChr1_35046:1330:4	c1_35046x	1	0	0
2	BgChr1_46171:1:1	c1_46171x	1	0	0
3	BgChr1_83993:2905:3	c1_83993x	1	0	0
4	BgChr1_100299:2835:2	c1_100299x	1	0	0
5	BgChr1_112706:3490:2	c1_112706x	1	0	0
6	BgChr1_148468:1:1	c1_148468x	1	0	0
7	BgChr1_158639:1:1	c1_158639x	1	0	0
8	BgChr1_173513:1007:2	c1_173513x	1	0	0
9	BgChr1_197767:1:1	c1_197767x	1	0	0
10	BgChr1_285737:6250:2	c1_285737x	1	0	0
11	BgChr1_296509:1:1	c1_296509x	1	0	0
12	BgChr1_311914:1:1	c1_311914x	1	0	0
13	BgChr1_323688:672311:10600	c1_323688x	1	0	0
14	BgChr1_996081:166052:3013	c1_996081x	1	2.2743	2.2743
15	BgChr1_1162180:696038:13301	c1_1162180x	1	3.3856	1.1113
16	BgChr1_1858596:20009:306	c1_1858596x	1	7.0507	3.6651
17	BgChr1_1879032:743829:11730	c1_1879032x	1	7.0507	0
18	BgChr1_2623259:142179:3368	c1_2623259x	1	8.1872	1.1365
19	BgChr1_2765505:40188:1009	c1_2765505x	1	8.1872	0
20	BgChr1_2805826:551204:10548	c1_2805826x	1	10.5145	2.3273
21	BgChr1_3357070:19890:320	c1_3357070x	1	11.651	1.1365
22	BgChr1_3377976:883607:15243	c1_3377976x	1	11.651	0
23	BgChr1_4261873:302692:6223	c1_4261873x	1	11.651	0
24	BgChr1_4564609:112122:2748	c1_4564609x	1	12.8141	1.1631
25	BgChr1_4677012:91360:1476	c1_4677012x	1	22.3889	9.5748
26	BgChr1_4768425:41:6	c1_4768425x	1	22.3889	0
27	BgChr1_4780648:1:1	c1_4780648x	1	22.3889	0
28	BgChr1_4800842:46:2	c1_4800842x	1	22.3889	0
29	BgChr1_4828574:1756:10	c1_4828574x	1	22.3889	0
30	BgChr1_4853939:814:2	c1_4853939x	1	22.3889	0
31	BgChr1_4865900:1343328:24733	c1_4865900x	1	22.3889	0
32	BgChr1_6209254:219339:66	c1_6209254x	1	22.3889	0
33	BgChr1_6451003:461112:3195	c1_6451003x	1	22.3889	0
34	BgChr1_6912359:1089936:13065	c1_6912359x	1	23.5796	1.1907
35	BgChr1_8002666:30721:475	c1_8002666x	1	24.8619	1.2823
36	BgChr1_8033462:572729:6742	c1_8033462x	1	24.8619	0
37	BgChr1_8606196:64737:857	c1_8606196x	1	26.0526	1.1907
38	BgChr1_8670979:496447:6991	c1_8670979x	1	26.0526	0
39	BgChr1_9167445:162127:2747	c1_9167445x	1	26.0526	0
40	BgChr1_9329617:510406:4890	c1_9329617x	1	31.3353	5.2827
41	BgChr1_9840234:267608:2975	c1_9840234x	1	31.3353	0
42	BgChr1_10108060:217653:2808	c1_10108060x	1	31.3353	0
43	BgChr1_10326046:9986:225	c1_10326046x	1	31.3353	0
44	BgChr1_10336235:527344:7508	c1_10336235x	1	31.3353	0
45	BgChr1_10865577:234098:3049	c1_10865577x	1	32.6514	1.3161
46	BgChr1_11100684:443342:6292	c1_11100684x	1	33.9017	1.2503
47	BgChr1_11910827:20174:71	c1_11910827x	1	36.5357	2.634
48	BgChr1_11931307:62115:164	c1_11931307x	1	36.5357	0
49	BgChr1_12002767:43:3	c1_12002767x	1	36.5357	0
50	BgChr1_12028354:1438601:14879	c1_12028354x	1	36.5357	0
51	BgChr1_13467141:8044:4	c1_13467141x	1	36.5357	0
52	BgChr1_13477176:19661:185	c1_13477176x	1	36.5357	0
53	BgChr1_13497948:1256:5	c1_13497948x	1	36.5357	0
54	BgChr1_13508279:2452543:20980	c1_13508279x	1	36.5357	0
55	BgChr1_76287365:1:1	c1_76287365x	1	43.4765	6.9408
56	BgChr1_76337309:1:1	c1_76337309x	1	43.4765	0
57	BgChr1_76392988:1:1	c1_76392988x	1	43.4765	0
58	BgChr1_76556610:454808:4	c1_76556610x	1	43.4765	0
59	BgChr1_77136673:1:1	c1_77136673x	1	43.4765	0
60	BgChr1_77791053:2990041:29775	c1_77791053x	1	46.1818	2.7053
61	BgChr1_80787083:18943:5	c1_80787083x	1	46.1818	0
62	BgChr1_80822457:8267:2	c1_80822457x	1	46.1818	0
63	BgChr1_80834474:15268:5	c1_80834474x	1	46.1818	0
64	BgChr1_80861416:1:1	c1_80861416x	1	46.1818	0
65	BgChr1_80878784:307974:864	c1_80878784x	1	46.1818	0
66	BgChr1_81694623:1366:2	c1_81694623x	1	50.2448	4.063
67	BgChr1_82030103:1:1	c1_82030103x	1	52.7469	2.5021
68	BgChr1_82517986:59222:900	c1_82517986x	1	68.2229	15.476
69	BgChr1_82591076:55827:6	c1_82591076x	1	68.2229	0
70	BgChr1_82661947:1572211:20461	c1_82661947x	1	68.2229	0
71	BgChr1_84234259:426187:5604	c1_84234259x	1	70.7892	2.5663
72	BgChr1_84660573:9236:165	c1_84660573x	1	74.7448	3.9556
73	BgChr1_84670842:130820:2667	c1_84670842x	1	74.7448	0
74	BgChr1_84801741:211707:4129	c1_84801741x	1	74.7448	0
75	BgChr1_85013555:1577000:24975	c1_85013555x	1	75.9646	1.2198
76	BgChr1_86591028:307998:5639	c1_86591028x	1	75.9646	0
77	BgChr1_86901415:892367:13901	c1_86901415x	1	79.8183	3.8537
78	BgChr1_87793847:460192:7556	c1_87793847x	1	79.8183	0
79	BgChr1_88254094:183689:3054	c1_88254094x	1	81.009	1.1907
80	BgChr1_88439554:519806:7983	c1_88439554x	1	81.009	0
81	BgChr1_88960645:90536:1365	c1_88960645x	1	82.1997	1.1907
82	BgChr1_89051636:836759:11360	c1_89051636x	1	82.1997	0
83	BgChr1_89968483:4708:8	c1_89968483x	1	82.1997	0
84	BgChr1_89981607:1:1	c1_89981607x	1	82.1997	0
85	BgChr1_90027106:6200:2	c1_90027106x	1	82.1997	0
86	BgChr1_90037397:7420:3	c1_90037397x	1	82.1997	0
87	BgChr1_90050577:1:1	c1_90050577x	1	82.1997	0
88	BgChr1_90062473:3704:3	c1_90062473x	1	82.1997	0
89	BgChr1_90088645:6332:3	c1_90088645x	1	82.1997	0
90	BgChr1_90127503:1:1	c1_90127503x	1	82.1997	0
91	BgChr1_90166840:8374:7	c1_90166840x	1	82.1997	0
92	BgChr1_90190870:423:3	c1_90190870x	1	82.1997	0
93	BgChr1_90222464:1:1	c1_90222464x	1	82.1997	0
94	BgChr1_90251543:1:1	c1_90251543x	1	82.1997	0
95	BgChr1_90276145:6821:2	c1_90276145x	1	82.1997	0
96	BgChr1_90288318:9981:6	c1_90288318x	1	82.1997	0
97	BgChr1_90298578:4215:8	c1_90298578x	1	82.1997	0
98	BgChr1_90368305:1:1	c1_90368305x	1	82.1997	0
99	BgChr1_90411760:1:1	c1_90411760x	1	82.1997	0
100	BgChr2_140429:1:1	c2_140429x	2	0
101	BgChr2_170416:1:1	c2_170416x	2	0	0
102	BgChr2_195241:9908:14	c2_195241x	2	0	0
103	BgChr2_205362:6742:4	c2_205362x	2	0	0
104	BgChr2_221000:4969:5	c2_221000x	2	0	0
105	BgChr2_234923:1:1	c2_234923x	2	0	0
106	BgChr2_248765:9454:2	c2_248765x	2	0	0
107	BgChr2_310447:841:2	c2_310447x	2	0	0
108	BgChr2_335973:5734:5	c2_335973x	2	0	0
109	BgChr2_359964:567:2	c2_359964x	2	0	0
110	BgChr2_374446:7496:5	c2_374446x	2	0	0
111	BgChr2_390613:1:1	c2_390613x	2	0	0
112	BgChr2_429881:29:3	c2_429881x	2	0	0
113	BgChr2_573070:1:1	c2_573070x	2	0	0
114	BgChr2_600478:9442:4	c2_600478x	2	0	0
115	BgChr2_610728:870:3	c2_610728x	2	0	0
116	BgChr2_627751:1:1	c2_627751x	2	0	0
117	BgChr2_645873:355:2	c2_645873x	2	0	0
118	BgChr2_728947:6308:4	c2_728947x	2	0	0
119	BgChr2_758393:3112:3	c2_758393x	2	0	0
120	BgChr2_788315:1:1	c2_788315x	2	0	0
121	BgChr2_799795:6992:3	c2_799795x	2	0	0
122	BgChr2_813694:9545:4	c2_813694x	2	0	0
123	BgChr2_825058:6095:4	c2_825058x	2	0	0
124	BgChr2_856533:81:4	c2_856533x	2	0	0
125	BgChr2_873852:9423:3	c2_873852x	2	0	0
126	BgChr2_888738:9026:5	c2_888738x	2	0	0
127	BgChr2_951279:7250:4	c2_951279x	2	0	0
128	BgChr2_975099:8348:3	c2_975099x	2	0	0
129	BgChr2_989424:4559:5	c2_989424x	2	0	0
130	BgChr2_1003613:4540:4	c2_1003613x	2	0	0
131	BgChr2_1014426:7022:6	c2_1014426x	2	0	0
132	BgChr2_1025422:9116:5	c2_1025422x	2	0	0
133	BgChr2_1036086:3802:10	c2_1036086x	2	0	0
134	BgChr2_1046395:4646:3	c2_1046395x	2	0	0
135	BgChr2_1061920:1:1	c2_1061920x	2	0	0
136	BgChr2_1078444:147:2	c2_1078444x	2	0	0
137	BgChr2_1121911:1:1	c2_1121911x	2	0	0
138	BgChr2_1136648:1:1	c2_1136648x	2	0	0
139	BgChr2_1148773:9311:9	c2_1148773x	2	0	0
140	BgChr2_1161645:20099:5	c2_1161645x	2	0	0
141	BgChr2_1187423:3641:3	c2_1187423x	2	0	0
142	BgChr2_1198908:6547:6	c2_1198908x	2	0	0
143	BgChr2_1208932:77574:33	c2_1208932x	2	0	0
144	BgChr2_1297079:1:1	c2_1297079x	2	0	0
145	BgChr2_1307192:5685:2	c2_1307192x	2	0	0
146	BgChr2_1319564:9984:15	c2_1319564x	2	0	0
147	BgChr2_1333094:8667:5	c2_1333094x	2	0	0
148	BgChr2_1344481:356940:3608	c2_1344481x	2	0	0
149	BgChr2_1701555:216605:3162	c2_1701555x	2	0	0
150	BgChr2_1919324:529380:6988	c2_1919324x	2	1.1366	1.1366
151	BgChr2_2449530:187914:2476	c2_2449530x	2	2.2731	1.1365
152	BgChr2_2637518:394516:2271	c2_2637518x	2	3.4097	1.1366
153	BgChr2_3034091:253963:4419	c2_3034091x	2	6.9872	3.5775
154	BgChr2_3294562:100512:1466	c2_3294562x	2	6.9872	0
155	BgChr2_3397629:9972:173	c2_3397629x	2	8.1237	1.1365
156	BgChr2_3407652:230053:3152	c2_3407652x	2	8.1237	0
157	BgChr2_3651041:1:1	c2_3651041x	2	9.2868	1.1631
158	BgChr2_3692558:259157:2083	c2_3692558x	2	12.9518	3.665
159	BgChr2_3970723:450164:4978	c2_3970723x	2	14.0884	1.1366
160	BgChr2_4464314:4263:2	c2_4464314x	2	15.2249	1.1365
161	BgChr2_4524840:15514:357	c2_4524840x	2	18.719	3.4941
162	BgChr2_4556806:29877:9	c2_4556806x	2	24.8471	6.1281
163	BgChr2_4599448:188340:2857	c2_4599448x	2	27.1214	2.2743
164	BgChr2_4808538:1:1	c2_4808538x	2	29.3956	2.2742
165	BgChr2_4858947:55897:487	c2_4858947x	2	29.3956	0
166	BgChr2_4928939:19952:376	c2_4928939x	2	29.3956	0
167	BgChr2_4949283:2218471:33369	c2_4949283x	2	29.3956	0
168	BgChr2_7167824:926227:14057	c2_7167824x	2	30.5863	1.1907
169	BgChr2_8094129:123148:1379	c2_8094129x	2	35.7327	5.1464
170	BgChr2_8217347:555525:7962	c2_8217347x	2	35.7327	0
171	BgChr2_8773375:94473:797	c2_8773375x	2	35.7327	0
172	BgChr2_8868370:9999:124	c2_8868370x	2	35.7327	0
173	BgChr2_8878383:30456:280	c2_8878383x	2	35.7327	0
174	BgChr2_8909279:134673:2084	c2_8909279x	2	35.7327	0
175	BgChr2_9045526:1658018:19809	c2_9045526x	2	36.8957	1.163
176	BgChr2_10703859:1845250:21631	c2_10703859x	2	38.0587	1.163
177	BgChr2_12549121:186959:550	c2_12549121x	2	39.2217	1.163
178	BgChr2_12737328:214858:412	c2_12737328x	2	40.3847	1.163
179	BgChr2_12952640:82338:609	c2_12952640x	2	42.7674	2.3827
180	BgChr2_13035541:2319824:19066	c2_13035541x	2	43.9304	1.163
181	BgChr2_15355492:659225:5174	c2_15355492x	2	45.0934	1.163
182	BgChr2_16016240:150989:355	c2_16016240x	2	46.2564	1.163
183	BgChr2_16167563:89571:213	c2_16167563x	2	46.2564	0
184	BgChr2_16257777:3454179:27693	c2_16257777x	2	46.2564	0
185	BgChr2_19712126:18739329:115778	c2_19712126x	2	47.4194	1.163
186	BgChr2_38457385:9269:4	c2_38457385x	2	47.4194	0
187	BgChr2_38476094:5138:2	c2_38476094x	2	47.4194	0
188	BgChr2_38495198:4858:2	c2_38495198x	2	47.4194	0
189	BgChr2_38579316:222:8	c2_38579316x	2	47.4194	0
190	BgChr2_38615060:972520:6315	c2_38615060x	2	47.4194	0
191	BgChr2_39588147:12141:28	c2_39588147x	2	47.4194	0
192	BgChr2_39619036:7045927:33336	c2_39619036x	2	47.4194	0
193	BgChr2_46665635:6193:21	c2_46665635x	2	47.4194	0
194	BgChr2_46677959:35916:132	c2_46677959x	2	47.4194	0
195	BgChr2_46721105:7735:4	c2_46721105x	2	47.4194	0
196	BgChr2_46732183:742145:4696	c2_46732183x	2	47.4194	0
197	BgChr2_47483869:1:1	c2_47483869x	2	47.4194	0
198	BgChr2_47494853:17068:198	c2_47494853x	2	47.4194	0
199	BgChr2_47515558:7037:141	c2_47515558x	2	47.4194	0
200	BgChr2_47532094:75686:590	c2_47532094x	2	47.4194	0
201	BgChr2_47633408:10:2	c2_47633408x	2	47.4194	0
202	BgChr2_47644898:1:1	c2_47644898x	2	47.4194	0
203	BgChr2_47698421:1:1	c2_47698421x	2	47.4194	0
204	BgChr2_47718094:6597669:59153	c2_47718094x	2	47.4194	0
205	BgChr2_54315862:2160032:28654	c2_54315862x	2	48.5307	1.1113
206	BgChr2_56475918:4200118:55311	c2_56475918x	2	49.642	1.1113
207	BgChr2_60677235:856186:12045	c2_60677235x	2	53.1361	3.4941
208	BgChr2_61533537:239085:4218	c2_61533537x	2	55.4104	2.2743
209	BgChr2_61773926:438933:5628	c2_61773926x	2	55.4104	0
210	BgChr2_62213059:17863:396	c2_62213059x	2	55.4104	0
211	BgChr2_62234944:7663:133	c2_62234944x	2	55.4104	0
212	BgChr2_62262509:11657:300	c2_62262509x	2	56.5217	1.1113
213	BgChr2_62315489:101688:1222	c2_62315489x	2	62.6497	6.128
214	BgChr2_62427984:772755:5381	c2_62427984x	2	62.6497	0
215	BgChr2_63215162:5428:2	c2_63215162x	2	65.0907	2.441
216	BgChr2_63228374:700686:11544	c2_63228374x	2	65.0907	0
217	BgChr2_63951589:72424:4	c2_63951589x	2	65.0907	0
218	BgChr2_64052593:567629:6697	c2_64052593x	2	65.0907	0
219	BgChr2_64620250:268879:3849	c2_64620250x	2	66.202	1.1113
220	BgChr2_64933222:636665:3203	c2_64933222x	2	66.202	0
221	BgChr2_65580755:324:11	c2_65580755x	2	69.696	3.494
222	BgChr2_65609371:322396:562	c2_65609371x	2	70.8073	1.1113
223	BgChr2_65966178:12256:2	c2_65966178x	2	71.9186	1.1113
224	BgChr2_66011195:49717:107	c2_66011195x	2	74.1929	2.2743
225	BgChr2_66110702:821:2	c2_66110702x	2	74.1929	0
226	BgChr2_66149049:84843:542	c2_66149049x	2	75.3836	1.1907
227	BgChr2_66234330:65767:723	c2_66234330x	2	76.4949	1.1113
228	BgChr2_66300828:99635:1154	c2_66300828x	2	78.7692	2.2743
229	BgChr2_66410107:728:6	c2_66410107x	2	78.7692	0
230	BgChr2_66422226:4625:2	c2_66422226x	2	78.7692	0
231	BgChr2_66442387:5527:7	c2_66442387x	2	78.7692	0
232	BgChr2_66458181:1161:10	c2_66458181x	2	78.7692	0
233	BgChr2_66471096:164994:141	c2_66471096x	2	78.7692	0
234	BgChr2_66666105:1:1	c2_66666105x	2	78.7692	0
235	BgChr2_66687479:1:1	c2_66687479x	2	78.7692	0
236	BgChr3_43488:7326:4	c3_43488x	3	0
237	BgChr3_58205:9163:14	c3_58205x	3	0	0
238	BgChr3_69662:5292:9	c3_69662x	3	0	0
239	BgChr3_80150:8050:6	c3_80150x	3	0	0
240	BgChr3_90846:1446:4	c3_90846x	3	0	0
241	BgChr3_102771:6658:3	c3_102771x	3	0	0
242	BgChr3_113527:9630:6	c3_113527x	3	0	0
243	BgChr3_128370:4679:4	c3_128370x	3	0	0
244	BgChr3_147614:5500:4	c3_147614x	3	0	0
245	BgChr3_211655:3332:2	c3_211655x	3	0	0
246	BgChr3_224973:1:1	c3_224973x	3	0	0
247	BgChr3_240763:1:1	c3_240763x	3	0	0
248	BgChr3_265691:810:4	c3_265691x	3	0	0
249	BgChr3_300199:9935:3	c3_300199x	3	0	0
250	BgChr3_314886:28821:399	c3_314886x	3	0	0
251	BgChr3_345683:294776:4219	c3_345683x	3	3.494	3.494
252	BgChr3_641474:541081:8478	c3_641474x	3	3.494	0
253	BgChr3_1182858:424966:6995	c3_1182858x	3	4.6306	1.1366
254	BgChr3_1607829:9996:285	c3_1607829x	3	5.7936	1.163
255	BgChr3_1617860:1423452:24731	c3_1617860x	3	5.7936	0
256	BgChr3_3041440:50006:642	c3_3041440x	3	11.2202	5.4266
257	BgChr3_3092677:1003064:15789	c3_3092677x	3	13.7223	2.5021
258	BgChr3_4096087:472645:6734	c3_4096087x	3	13.7223	0
259	BgChr3_4568792:110332:2080	c3_4568792x	3	14.913	1.1907
260	BgChr3_4679165:430530:5988	c3_4679165x	3	17.354	2.441
261	BgChr3_5112975:255399:4378	c3_5112975x	3	19.7949	2.4409
262	BgChr3_5368593:77953:1152	c3_5368593x	3	20.9856	1.1907
263	BgChr3_5455759:100:6	c3_5455759x	3	20.9856	0
264	BgChr3_5489958:672:9	c3_5489958x	3	20.9856	0
265	BgChr3_5508180:1:1	c3_5508180x	3	20.9856	0
266	BgChr3_5518188:248347:4051	c3_5518188x	3	20.9856	0
267	BgChr3_5766892:229388:3097	c3_5766892x	3	23.4266	2.441
268	BgChr3_5996344:251532:4346	c3_5996344x	3	23.4266	0
269	BgChr3_6248044:1544438:22789	c3_6248044x	3	23.4266	0
270	BgChr3_7792557:2062479:18059	c3_7792557x	3	24.6769	1.2503
271	BgChr3_9857474:20380:148	c3_9857474x	3	25.8966	1.2197
272	BgChr3_9877883:722653:6241	c3_9877883x	3	25.8966	0
273	BgChr3_10603037:259772:1265	c3_10603037x	3	27.0332	1.1366
274	BgChr3_10863068:1325345:6618	c3_10863068x	3	27.0332	0
275	BgChr3_12190255:9908:54	c3_12190255x	3	29.3604	2.3272
276	BgChr3_12200290:1442557:6888	c3_12200290x	3	29.3604	0
277	BgChr3_13917639:1:1	c3_13917639x	3	29.3604	0
278	BgChr3_14145464:926409:3	c3_14145464x	3	30.497	1.1366
279	BgChr3_15248179:1:1	c3_15248179x	3	30.497	0
280	BgChr3_15598068:469311:2	c3_15598068x	3	30.497	0
281	BgChr3_16282621:1:1	c3_16282621x	3	31.6335	1.1365
282	BgChr3_16612860:1:1	c3_16612860x	3	31.6335	0
283	BgChr3_17209851:3:2	c3_17209851x	3	31.6335	0
284	BgChr3_17333357:1:1	c3_17333357x	3	31.6335	0
285	BgChr3_19263482:1:1	c3_19263482x	3	31.6335	0
286	BgChr3_19929980:1:1	c3_19929980x	3	35.1276	3.4941
287	BgChr3_20631647:1:1	c3_20631647x	3	35.1276	0
288	BgChr3_20819493:1:1	c3_20819493x	3	35.1276	0
289	BgChr3_21171469:1:1	c3_21171469x	3	35.1276	0
290	BgChr3_21223517:1:1	c3_21223517x	3	35.1276	0
291	BgChr3_21583841:590:4	c3_21583841x	3	35.1276	0
292	BgChr3_22047145:1:1	c3_22047145x	3	35.1276	0
293	BgChr3_22721600:70:2	c3_22721600x	3	35.1276	0
294	BgChr3_24520340:1:1	c3_24520340x	3	35.1276	0
295	BgChr3_24753149:1:1	c3_24753149x	3	38.0722	2.9446
296	BgChr3_25410319:1:1	c3_25410319x	3	38.0722	0
297	BgChr3_25821029:16724:13	c3_25821029x	3	38.0722	0
298	BgChr3_25842507:9725:6	c3_25842507x	3	38.0722	0
299	BgChr3_26134270:1:1	c3_26134270x	3	38.0722	0
300	BgChr3_27465976:1:1	c3_27465976x	3	45.5345	7.4623
301	BgChr3_27773529:1:1	c3_27773529x	3	45.5345	0
302	BgChr3_28011836:1:1	c3_28011836x	3	45.5345	0
303	BgChr3_28460623:1:1	c3_28460623x	3	45.5345	0
304	BgChr3_28552989:5206689:13024	c3_28552989x	3	45.5345	0
305	BgChr3_33760837:8739:7	c3_33760837x	3	45.5345	0
306	BgChr3_33771463:21929:16	c3_33771463x	3	45.5345	0
307	BgChr3_33797187:9918:7	c3_33797187x	3	45.5345	0
308	BgChr3_33807380:3175170:6676	c3_33807380x	3	45.5345	0
309	BgChr3_37068941:1:1	c3_37068941x	3	45.5345	0
310	BgChr3_37090468:652809:3	c3_37090468x	3	45.5345	0
311	BgChr3_37885985:1:1	c3_37885985x	3	45.5345	0
312	BgChr3_37945838:1:1	c3_37945838x	3	45.5345	0
313	BgChr3_39575629:1:1	c3_39575629x	3	45.5345	0
314	BgChr3_40926975:1:1	c3_40926975x	3	45.5345	0
315	BgChr3_41095356:1:1	c3_41095356x	3	45.5345	0
316	BgChr3_41159709:43232:3	c3_41159709x	3	45.5345	0
317	BgChr3_41230379:196:3	c3_41230379x	3	45.5345	0
318	BgChr3_41256643:2135324:3519	c3_41256643x	3	45.5345	0
319	BgChr3_43393270:1098:9	c3_43393270x	3	45.5345	0
320	BgChr3_43689807:1:1	c3_43689807x	3	45.5345	0
321	BgChr3_43772137:1:1	c3_43772137x	3	45.5345	0
322	BgChr3_45036582:1:1	c3_45036582x	3	50.3109	4.7764
323	BgChr3_45148415:1:1	c3_45148415x	3	50.3109	0
324	BgChr3_45236899:1:1	c3_45236899x	3	50.3109	0
325	BgChr3_45456161:28071:8	c3_45456161x	3	50.3109	0
326	BgChr3_45496358:1:1	c3_45496358x	3	50.3109	0
327	BgChr3_45507543:1:1	c3_45507543x	3	50.3109	0
328	BgChr3_45568053:1:1	c3_45568053x	3	50.3109	0
329	BgChr3_45629556:151820:928	c3_45629556x	3	50.3109	0
330	BgChr3_46071970:48206:273	c3_46071970x	3	52.6381	2.3272
331	BgChr3_47188049:1:1	c3_47188049x	3	60.8185	8.1804
332	BgChr3_47231072:217315:436	c3_47231072x	3	60.8185	0
333	BgChr3_47463473:130098:58	c3_47463473x	3	60.8185	0
334	BgChr3_47597909:155490:518	c3_47597909x	3	60.8185	0
335	BgChr3_47777818:1518634:13825	c3_47777818x	3	60.8185	0
336	BgChr3_49296487:61187:515	c3_49296487x	3	68.9988	8.1803
337	BgChr3_49358104:446395:6054	c3_49358104x	3	68.9988	0
338	BgChr3_49804556:873955:8523	c3_49804556x	3	70.1895	1.1907
339	BgChr3_50678807:862759:8936	c3_50678807x	3	72.6304	2.4409
340	BgChr3_51542372:403785:5970	c3_51542372x	3	73.8212	1.1908
341	BgChr3_51946221:2683646:40117	c3_51946221x	3	73.8212	0
342	BgChr3_54629876:325624:4964	c3_54629876x	3	73.8212	0
343	BgChr3_54956546:65010:841	c3_54956546x	3	75.0119	1.1907
344	BgChr3_55021690:40045:701	c3_55021690x	3	76.1749	1.163
345	BgChr3_55061827:123648:1931	c3_55061827x	3	77.3379	1.163
346	BgChr3_55186450:320773:5021	c3_55186450x	3	81.0029	3.665
347	BgChr3_55507335:61262:799	c3_55507335x	3	82.1659	1.163
348	BgChr3_55568635:276409:4005	c3_55568635x	3	89.9198	7.7539
349	BgChr3_55845862:285910:4138	c3_55845862x	3	91.0564	1.1366
350	BgChr3_56139753:4416:6	c3_56139753x	3	91.0564	0
351	BgChr3_56152762:7541:6	c3_56152762x	3	91.0564	0
352	BgChr3_56315440:13:2	c3_56315440x	3	91.0564	0
353	BgChr3_56382668:5:2	c3_56382668x	3	91.0564	0
354	BgChr3_56547570:54:3	c3_56547570x	3	91.0564	0
355	BgChr3_56561054:1:1	c3_56561054x	3	91.0564	0
356	BgChr3_56588153:7271:3	c3_56588153x	3	91.0564	0
357	BgChr3_56630964:1:1	c3_56630964x	3	91.0564	0
358	BgChr3_56646219:4127:2	c3_56646219x	3	91.0564	0
359	BgChr3_56658114:1895:3	c3_56658114x	3	91.0564	0
360	BgChr3_56725132:6403:3	c3_56725132x	3	91.0564	0
361	BgChr3_56751644:8895:2	c3_56751644x	3	91.0564	0
362	BgChr3_56834191:1:1	c3_56834191x	3	93.3307	2.2743
363	BgChr3_56846861:4552:2	c3_56846861x	3	93.3307	0
364	BgChr3_56890911:1:1	c3_56890911x	3	93.3307	0
365	BgChr3_56902374:5034:2	c3_56902374x	3	93.3307	0
366	BgChr3_56940984:114:2	c3_56940984x	3	93.3307	0
367	BgChr4_74600:3743:3	c4_74600x	4	0
368	BgChr4_88381:1:1	c4_88381x	4	0	0
369	BgChr4_126678:69620:3	c4_126678x	4	0	0
370	BgChr4_203464:1:1	c4_203464x	4	0	0
371	BgChr4_216966:1:1	c4_216966x	4	0	0
372	BgChr4_360179:1:1	c4_360179x	4	0	0
373	BgChr4_418648:5:2	c4_418648x	4	0	0
374	BgChr4_512016:7527:2	c4_512016x	4	0	0
375	BgChr4_539505:5210:2	c4_539505x	4	0	0
376	BgChr4_571414:1:1	c4_571414x	4	0	0
377	BgChr4_620422:9767:2	c4_620422x	4	0	0
378	BgChr4_634708:1:1	c4_634708x	4	0	0
379	BgChr4_684376:1:1	c4_684376x	4	0	0
380	BgChr4_711079:139:2	c4_711079x	4	0	0
381	BgChr4_723234:7088:4	c4_723234x	4	0	0
382	BgChr4_739267:32:2	c4_739267x	4	0	0
383	BgChr4_757687:9989:11	c4_757687x	4	0	0
384	BgChr4_787502:8531:4	c4_787502x	4	0	0
385	BgChr4_797582:5099:5	c4_797582x	4	0	0
386	BgChr4_808473:513:2	c4_808473x	4	0	0
387	BgChr4_843839:1:1	c4_843839x	4	0	0
388	BgChr4_885808:5221:6	c4_885808x	4	0	0
389	BgChr4_896840:7569:4	c4_896840x	4	0	0
390	BgChr4_911751:5159:3	c4_911751x	4	0	0
391	BgChr4_932327:34154:28	c4_932327x	4	0	0
392	BgChr4_974041:9814:7	c4_974041x	4	0	0
393	BgChr4_986750:9502:7	c4_986750x	4	0	0
394	BgChr4_999203:1:1	c4_999203x	4	0	0
395	BgChr4_1011786:4986:6	c4_1011786x	4	0	0
396	BgChr4_1028935:1:1	c4_1028935x	4	0	0
397	BgChr4_1041765:1:1	c4_1041765x	4	0	0
398	BgChr4_1141603:709526:10926	c4_1141603x	4	0	0
399	BgChr4_1851183:110297:1844	c4_1851183x	4	1.163	1.163
400	BgChr4_1961575:9878:234	c4_1961575x	4	2.326	1.163
401	BgChr4_1971639:399221:6848	c4_1971639x	4	2.326	0
402	BgChr4_2370913:243402:4733	c4_2370913x	4	2.326	0
403	BgChr4_2614703:227514:3014	c4_2614703x	4	4.6533	2.3273
404	BgChr4_2842389:268608:2744	c4_2842389x	4	4.6533	0
405	BgChr4_3113556:9895:180	c4_3113556x	4	7.036	2.3827
406	BgChr4_3123682:898422:15339	c4_3123682x	4	7.036	0
407	BgChr4_4042931:441653:6779	c4_4042931x	4	7.036	0
408	BgChr4_4484724:35713:336	c4_4484724x	4	8.2558	1.2198
409	BgChr4_4521019:137256:1436	c4_4521019x	4	9.4755	1.2197
410	BgChr4_4659349:653018:11408	c4_4659349x	4	10.6953	1.2198
411	BgChr4_5319943:101048:1826	c4_5319943x	4	11.886	1.1907
412	BgChr4_5421206:9857:164	c4_5421206x	4	14.3269	2.4409
413	BgChr4_5431254:2047255:31770	c4_5431254x	4	14.3269	0
414	BgChr4_7481105:749736:9043	c4_7481105x	4	28.3173	13.9904
415	BgChr4_8231262:675310:9933	c4_8231262x	4	28.3173	0
416	BgChr4_8928028:38691:16	c4_8928028x	4	28.3173	0
417	BgChr4_8990654:2451933:22099	c4_8990654x	4	28.3173	0
418	BgChr4_11442702:70679:1218	c4_11442702x	4	29.508	1.1907
419	BgChr4_11513466:1935522:24694	c4_11513466x	4	29.508	0
420	BgChr4_13449292:1666230:14966	c4_13449292x	4	31.8353	2.3273
421	BgChr4_15116009:476174:4063	c4_15116009x	4	32.9719	1.1366
422	BgChr4_15597436:221:2	c4_15597436x	4	32.9719	0
423	BgChr4_15616204:29588:359	c4_15616204x	4	32.9719	0
424	BgChr4_15646855:1054:14	c4_15646855x	4	32.9719	0
425	BgChr4_15679969:2371191:22986	c4_15679969x	4	32.9719	0
426	BgChr4_18055062:6220:4	c4_18055062x	4	32.9719	0
427	BgChr4_18079442:9789:10	c4_18079442x	4	32.9719	0
428	BgChr4_18113493:581560:3268	c4_18113493x	4	32.9719	0
429	BgChr4_18697593:1:1	c4_18697593x	4	32.9719	0
430	BgChr4_18707901:17879:46	c4_18707901x	4	32.9719	0
431	BgChr4_18728815:306:3	c4_18728815x	4	32.9719	0
432	BgChr4_18739998:1:1	c4_18739998x	4	32.9719	0
433	BgChr4_18757064:1:1	c4_18757064x	4	32.9719	0
434	BgChr4_18789706:28687:2	c4_18789706x	4	32.9719	0
435	BgChr4_18834272:6969762:45909	c4_18834272x	4	32.9719	0
436	BgChr4_25805283:9597:11	c4_25805283x	4	32.9719	0
437	BgChr4_25815436:28795:106	c4_25815436x	4	32.9719	0
438	BgChr4_25849190:8233:15	c4_25849190x	4	32.9719	0
439	BgChr4_25860075:15705554:91665	c4_25860075x	4	32.9719	0
440	BgChr4_41567578:816233:9280	c4_41567578x	4	35.2991	2.3272
441	BgChr4_42383894:363645:5344	c4_42383894x	4	36.4357	1.1366
442	BgChr4_42747750:1501472:20920	c4_42747750x	4	38.7629	2.3272
443	BgChr4_44249282:373522:4560	c4_44249282x	4	41.0902	2.3273
444	BgChr4_44622842:945345:10876	c4_44622842x	4	42.2268	1.1366
445	BgChr4_45568288:1033736:11484	c4_45568288x	4	43.3633	1.1365
446	BgChr4_46602445:624941:8962	c4_46602445x	4	43.3633	0
447	BgChr4_47227449:922298:13934	c4_47227449x	4	52.436	9.0727
448	BgChr4_48149874:569395:7952	c4_48149874x	4	52.436	0
449	BgChr4_48721083:638066:11207	c4_48721083x	4	53.5473	1.1113
450	BgChr4_49360362:1426158:20012	c4_49360362x	4	54.6586	1.1113
451	BgChr4_50792810:289641:4135	c4_50792810x	4	55.7699	1.1113
452	BgChr4_51082472:188409:3435	c4_51082472x	4	60.6635	4.8936
453	BgChr4_51271921:527098:7749	c4_51271921x	4	62.9907	2.3272
454	BgChr4_51799593:138160:2249	c4_51799593x	4	64.1273	1.1366
455	BgChr4_51939127:999078:17920	c4_51939127x	4	66.4546	2.3273
456	BgChr4_52983169:17363:3	c4_52983169x	4	66.4546	0
457	BgChr4_53010937:73264:1187	c4_53010937x	4	66.4546	0
458	BgChr4_53084343:90456:1927	c4_53084343x	4	67.5911	1.1365
459	BgChr4_53176216:19979:421	c4_53176216x	4	68.7277	1.1366
460	BgChr4_53196250:390095:7047	c4_53196250x	4	69.8642	1.1365
461	BgChr4_53586736:556856:8026	c4_53586736x	4	72.1915	2.3273
462	BgChr4_54245274:1:1	c4_54245274x	4	81.7663	9.5748
463	BgChr4_54259407:341762:3939	c4_54259407x	4	81.7663	0
464	BgChr4_54621945:255970:2141	c4_54621945x	4	82.9029	1.1366
465	BgChr4_54879050:8318:16	c4_54879050x	4	82.9029	0
466	BgChr4_54893505:8985:6	c4_54893505x	4	82.9029	0
467	BgChr4_54904610:1:1	c4_54904610x	4	82.9029	0
468	BgChr4_54926263:43:2	c4_54926263x	4	82.9029	0
469	BgChr4_54937210:7533:7	c4_54937210x	4	82.9029	0
470	BgChr4_54952842:3195:11	c4_54952842x	4	82.9029	0
471	BgChr4_54984691:6865:11	c4_54984691x	4	82.9029	0
472	BgChr4_55006516:8884:18	c4_55006516x	4	82.9029	0
473	BgChr4_55016798:9699:5	c4_55016798x	4	82.9029	0
474	BgChr4_55044431:321:2	c4_55044431x	4	82.9029	0
475	BgChr4_55056152:4194:3	c4_55056152x	4	82.9029	0
476	BgChr4_55067122:9458:2	c4_55067122x	4	82.9029	0
477	BgChr4_55078773:8657:3	c4_55078773x	4	82.9029	0
478	BgChr4_55089270:9333:13	c4_55089270x	4	82.9029	0
479	BgChr4_55099744:304:3	c4_55099744x	4	82.9029	0
480	BgChr4_55124571:5528:4	c4_55124571x	4	82.9029	0
481	BgChr4_55147460:6589:4	c4_55147460x	4	82.9029	0
482	BgChr4_55166978:1433:2	c4_55166978x	4	82.9029	0
483	BgChr4_55185001:1:1	c4_55185001x	4	82.9029	0
484	BgChr4_55217539:7973:6	c4_55217539x	4	82.9029	0
485	BgChr4_55232535:7235:6	c4_55232535x	4	82.9029	0
486	BgChr4_55244708:9189:5	c4_55244708x	4	82.9029	0
487	BgChr4_55259640:9866:4	c4_55259640x	4	82.9029	0
488	BgChr4_55269753:9528:7	c4_55269753x	4	82.9029	0
489	BgChr4_55280262:5851:3	c4_55280262x	4	82.9029	0
490	BgChr4_55292781:9052:9	c4_55292781x	4	82.9029	0
491	BgChr4_55302808:6922:4	c4_55302808x	4	82.9029	0
492	BgChr4_55312930:9564:14	c4_55312930x	4	82.9029	0
493	BgChr4_55333100:7367:3	c4_55333100x	4	82.9029	0
494	BgChr4_55344248:5967:2	c4_55344248x	4	82.9029	0
495	BgChr4_55357101:1:1	c4_55357101x	4	82.9029	0
496	BgChr5_131244:9067:6	c5_131244x	5	0
497	BgChr5_144877:1:1	c5_144877x	5	0	0
498	BgChr5_155240:5044:7	c5_155240x	5	0	0
499	BgChr5_165719:7421:5	c5_165719x	5	0	0
500	BgChr5_181106:9922:6	c5_181106x	5	0	0
501	BgChr5_193687:9811:10	c5_193687x	5	0	0
502	BgChr5_204911:2044:4	c5_204911x	5	0	0
503	BgChr5_218134:4462:3	c5_218134x	5	0	0
504	BgChr5_236421:4160:2	c5_236421x	5	0	0
505	BgChr5_247962:71053:456	c5_247962x	5	0	0
506	BgChr5_319054:40097:499	c5_319054x	5	1.1113	1.1113
507	BgChr5_359158:211379:2746	c5_359158x	5	1.1113	0
508	BgChr5_570738:19892:284	c5_570738x	5	2.2226	1.1113
509	BgChr5_590765:86344:1330	c5_590765x	5	2.2226	0
510	BgChr5_677129:460950:7762	c5_677129x	5	2.2226	0
511	BgChr5_1138374:614863:9048	c5_1138374x	5	3.3591	1.1365
512	BgChr5_1753512:581056:8645	c5_1753512x	5	3.3591	0
513	BgChr5_2334684:318192:4613	c5_2334684x	5	7.2129	3.8538
514	BgChr5_2665050:518:6	c5_2665050x	5	7.2129	0
515	BgChr5_2680670:9990:121	c5_2680670x	5	7.2129	0
516	BgChr5_2690672:9654:93	c5_2690672x	5	9.715	2.5021
517	BgChr5_2700676:885895:13049	c5_2700676x	5	9.715	0
518	BgChr5_3594046:1015186:18200	c5_3594046x	5	10.9348	1.2198
519	BgChr5_4609275:218848:3302	c5_4609275x	5	10.9348	0
520	BgChr5_4828304:501201:8402	c5_4828304x	5	13.3175	2.3827
521	BgChr5_5329667:702392:5052	c5_5329667x	5	15.6448	2.3273
522	BgChr5_6034409:348889:5519	c5_6034409x	5	16.8078	1.163
523	BgChr5_6392176:47392:7	c5_6392176x	5	16.8078	0
524	BgChr5_6766908:339702:104	c5_6766908x	5	17.9985	1.1907
525	BgChr5_7112695:40128:476	c5_7112695x	5	19.1892	1.1907
526	BgChr5_7153135:9000:14	c5_7153135x	5	22.9462	3.757
527	BgChr5_7163339:167868:1556	c5_7163339x	5	26.7033	3.7571
528	BgChr5_7331321:448080:6076	c5_7331321x	5	27.894	1.1907
529	BgChr5_7780114:582393:7813	c5_7780114x	5	30.335	2.441
530	BgChr5_8362572:380251:5804	c5_8362572x	5	34.092	3.757
531	BgChr5_8743260:1126071:13872	c5_8743260x	5	35.2827	1.1907
532	BgChr5_9869645:62835:623	c5_9869645x	5	36.4734	1.1907
533	BgChr5_9932491:4699238:46121	c5_9932491x	5	36.4734	0
534	BgChr5_14643276:14920:4	c5_14643276x	5	36.4734	0
535	BgChr5_14676040:23216886:121253	c5_14676040x	5	36.4734	0
536	BgChr5_37981989:1:1	c5_37981989x	5	36.4734	0
537	BgChr5_38131740:1:1	c5_38131740x	5	36.4734	0
538	BgChr5_38186822:1:1	c5_38186822x	5	36.4734	0
539	BgChr5_38264475:94557:371	c5_38264475x	5	36.4734	0
540	BgChr5_38493597:1:1	c5_38493597x	5	36.4734	0
541	BgChr5_38536920:125207:10	c5_38536920x	5	36.4734	0
542	BgChr5_38737263:3:2	c5_38737263x	5	36.4734	0
543	BgChr5_38820839:801719:17	c5_38820839x	5	36.4734	0
544	BgChr5_39634500:1:1	c5_39634500x	5	38.8562	2.3828
545	BgChr5_39675885:1157240:1117	c5_39675885x	5	40.0192	1.163
546	BgChr5_40848571:1:1	c5_40848571x	5	40.0192	0
547	BgChr5_40904932:1:1	c5_40904932x	5	40.0192	0
548	BgChr5_40923139:9370:2	c5_40923139x	5	40.0192	0
549	BgChr5_40952311:770322:7266	c5_40952311x	5	40.0192	0
550	BgChr5_41732013:1:1	c5_41732013x	5	40.0192	0
551	BgChr5_41924341:1:1	c5_41924341x	5	40.0192	0
552	BgChr5_42465985:161237:211	c5_42465985x	5	45.0359	5.0167
553	BgChr5_42635426:71495:181	c5_42635426x	5	47.4187	2.3828
554	BgChr5_42712195:168589:422	c5_42712195x	5	48.5817	1.163
555	BgChr5_43448746:1:1	c5_43448746x	5	49.8015	1.2198
556	BgChr5_43734781:1:1	c5_43734781x	5	49.8015	0
557	BgChr5_43789013:20:2	c5_43789013x	5	49.8015	0
558	BgChr5_43855029:1:1	c5_43855029x	5	49.8015	0
559	BgChr5_44292813:1:1	c5_44292813x	5	50.9645	1.163
560	BgChr5_44386260:1:1	c5_44386260x	5	52.101	1.1365
561	BgChr5_44464353:6278:4	c5_44464353x	5	52.101	0
562	BgChr5_44495007:7602:2	c5_44495007x	5	53.2376	1.1366
563	BgChr5_44510955:421573:3299	c5_44510955x	5	54.3741	1.1365
564	BgChr5_44932605:1769915:23175	c5_44932605x	5	54.3741	0
565	BgChr5_46960903:1:1	c5_46960903x	5	57.9517	3.5776
566	BgChr5_47194557:1:1	c5_47194557x	5	59.0882	1.1365
567	BgChr5_47261807:2191602:12156	c5_47261807x	5	59.0882	0
568	BgChr5_49529000:1:1	c5_49529000x	5	59.0882	0
569	BgChr5_49600095:458:2	c5_49600095x	5	59.0882	0
570	BgChr5_49625076:1698:25	c5_49625076x	5	59.0882	0
571	BgChr5_49643704:1:1	c5_49643704x	5	59.0882	0
572	BgChr5_49690611:11:2	c5_49690611x	5	59.0882	0
573	BgChr5_49730432:93381:1066	c5_49730432x	5	59.0882	0
574	BgChr5_49823915:5451:53	c5_49823915x	5	61.4155	2.3273
575	BgChr5_49851014:7618:54	c5_49851014x	5	61.4155	0
576	BgChr5_49885290:1:1	c5_49885290x	5	61.4155	0
577	BgChr5_49921856:259770:2440	c5_49921856x	5	61.4155	0
578	BgChr5_50197727:40962:534	c5_50197727x	5	64.993	3.5775
579	BgChr5_50239201:5762:66	c5_50239201x	5	66.156	1.163
580	BgChr5_50252345:313401:2856	c5_50252345x	5	66.156	0
581	BgChr5_50565754:802917:8887	c5_50565754x	5	66.156	0
582	BgChr5_51368689:1082768:13764	c5_51368689x	5	67.2926	1.1366
583	BgChr5_52451489:39208:587	c5_52451489x	5	70.8701	3.5775
584	BgChr5_52501064:1:1	c5_52501064x	5	70.8701	0
585	BgChr5_52518785:20364:228	c5_52518785x	5	70.8701	0
586	BgChr5_52561165:9523:6	c5_52561165x	5	70.8701	0
587	BgChr5_52593221:61998:947	c5_52593221x	5	70.8701	0
588	BgChr5_52656178:12244:153	c5_52656178x	5	72.0066	1.1365
589	BgChr5_52687910:4049:2	c5_52687910x	5	72.0066	0
590	BgChr5_52719187:233455:3193	c5_52719187x	5	72.0066	0
591	BgChr5_52952695:136524:1591	c5_52952695x	5	73.1432	1.1366
592	BgChr5_53090033:9964:8	c5_53090033x	5	73.1432	0
593	BgChr5_53100624:4587:7	c5_53100624x	5	73.1432	0
594	BgChr5_53116819:1:1	c5_53116819x	5	73.1432	0
595	BgChr5_53144504:6207:11	c5_53144504x	5	73.1432	0
596	BgChr5_53163779:1:1	c5_53163779x	5	73.1432	0
597	BgChr5_53182716:7808:4	c5_53182716x	5	73.1432	0
598	BgChr5_53195707:402:2	c5_53195707x	5	73.1432	0
599	BgChr5_53343001:1:1	c5_53343001x	5	73.1432	0
600	BgChr5_53396219:1:1	c5_53396219x	5	73.1432	0
601	BgChr5_53460329:1:1	c5_53460329x	5	73.1432	0
602	BgChr5_53481402:27951:31	c5_53481402x	5	73.1432	0
603	BgChr5_53512847:1:1	c5_53512847x	5	73.1432	0
604	BgChr5_53525523:962:3	c5_53525523x	5	73.1432	0
605	BgChr5_53539300:1350:2	c5_53539300x	5	73.1432	0
606	BgChr6_55675:9962:8	c6_55675x	6	0
607	BgChr6_66577:1:1	c6_66577x	6	0	0
608	BgChr6_127426:18498:12	c6_127426x	6	0	0
609	BgChr6_158401:6585:5	c6_158401x	6	0	0
610	BgChr6_184366:1:1	c6_184366x	6	0	0
611	BgChr6_209186:27332:11	c6_209186x	6	0	0
612	BgChr6_237589:8753:6	c6_237589x	6	0	0
613	BgChr6_248607:9119:6	c6_248607x	6	0	0
614	BgChr6_263112:3710:10	c6_263112x	6	0	0
615	BgChr6_275153:8583:4	c6_275153x	6	0	0
616	BgChr6_286329:5402:5	c6_286329x	6	0	0
617	BgChr6_299572:9801:8	c6_299572x	6	0	0
618	BgChr6_313677:5717:7	c6_313677x	6	0	0
619	BgChr6_328771:7320:4	c6_328771x	6	0	0
620	BgChr6_340526:1:1	c6_340526x	6	0	0
621	BgChr6_372720:5051:3	c6_372720x	6	0	0
622	BgChr6_386669:8024:5	c6_386669x	6	0	0
623	BgChr6_414212:2345:2	c6_414212x	6	0	0
624	BgChr6_457082:7496:6	c6_457082x	6	0	0
625	BgChr6_483791:3862:6	c6_483791x	6	0	0
626	BgChr6_507835:9640:6	c6_507835x	6	0	0
627	BgChr6_519185:1:1	c6_519185x	6	0	0
628	BgChr6_533493:8413:5	c6_533493x	6	0	0
629	BgChr6_550326:1:1	c6_550326x	6	0	0
630	BgChr6_563589:1:1	c6_563589x	6	0	0
631	BgChr6_584199:1:1	c6_584199x	6	0	0
632	BgChr6_618942:7512:3	c6_618942x	6	0	0
633	BgChr6_629643:9595:19	c6_629643x	6	0	0
634	BgChr6_640234:156216:583	c6_640234x	6	0	0
635	BgChr6_833988:143613:1489	c6_833988x	6	0	0
636	BgChr6_978139:35562:224	c6_978139x	6	1.1113	1.1113
637	BgChr6_1028315:710941:8036	c6_1028315x	6	2.2226	1.1113
638	BgChr6_1856631:1:1	c6_1856631x	6	3.3591	1.1365
639	BgChr6_1895938:1:1	c6_1895938x	6	3.3591	0
640	BgChr6_1913558:343670:6030	c6_1913558x	6	3.3591	0
641	BgChr6_2257419:61457:866	c6_2257419x	6	11.113	7.7539
642	BgChr6_2319719:150687:2173	c6_2319719x	6	12.2243	1.1113
643	BgChr6_2470589:117349:2176	c6_2470589x	6	12.2243	0
644	BgChr6_2596619:383:2	c6_2596619x	6	12.2243	0
645	BgChr6_2614148:1:1	c6_2614148x	6	12.2243	0
646	BgChr6_2636904:530823:8837	c6_2636904x	6	12.2243	0
647	BgChr6_3167880:2371405:29463	c6_3167880x	6	14.4986	2.2743
648	BgChr6_5569982:89147:866	c6_5569982x	6	15.6099	1.1113
649	BgChr6_5662091:775:8	c6_5662091x	6	15.6099	0
650	BgChr6_5679148:2025:3	c6_5679148x	6	16.7212	1.1113
651	BgChr6_5715363:1:1	c6_5715363x	6	17.8325	1.1113
652	BgChr6_6050097:53524:697	c6_6050097x	6	28.5186	10.6861
653	BgChr6_6104355:119044:1359	c6_6104355x	6	29.6299	1.1113
654	BgChr6_31448840:3236920:958	c6_31448840x	6	31.9572	2.3273
655	BgChr6_34830839:749:2	c6_34830839x	6	31.9572	0
656	BgChr6_34883195:1:1	c6_34883195x	6	31.9572	0
657	BgChr6_34913275:21:2	c6_34913275x	6	31.9572	0
658	BgChr6_35114737:1:1	c6_35114737x	6	31.9572	0
659	BgChr6_35411954:1:1	c6_35411954x	6	31.9572	0
660	BgChr6_35563838:68537:4	c6_35563838x	6	31.9572	0
661	BgChr6_35645786:1:1	c6_35645786x	6	31.9572	0
662	BgChr6_35676574:373504:13	c6_35676574x	6	31.9572	0
663	BgChr6_36087508:15492:6	c6_36087508x	6	31.9572	0
664	BgChr6_36148783:1409453:5709	c6_36148783x	6	31.9572	0
665	BgChr6_37569003:1:1	c6_37569003x	6	31.9572	0
666	BgChr6_37589397:2375:2	c6_37589397x	6	31.9572	0
667	BgChr6_37602484:9766:3	c6_37602484x	6	31.9572	0
668	BgChr6_37616564:2484670:6786	c6_37616564x	6	31.9572	0
669	BgChr6_40117800:21998:5	c6_40117800x	6	31.9572	0
670	BgChr6_40141448:951661:2653	c6_40141448x	6	31.9572	0
671	BgChr6_41242733:272132:323	c6_41242733x	6	31.9572	0
672	BgChr6_41577317:1:1	c6_41577317x	6	34.3399	2.3827
673	BgChr6_41829107:1:1	c6_41829107x	6	34.3399	0
674	BgChr6_41878003:7992:2	c6_41878003x	6	34.3399	0
675	BgChr6_41960386:1:1	c6_41960386x	6	34.3399	0
676	BgChr6_42051060:1:1	c6_42051060x	6	34.3399	0
677	BgChr6_42216166:2726:2	c6_42216166x	6	40.6228	6.2829
678	BgChr6_42270917:373813:1641	c6_42270917x	6	41.7593	1.1365
679	BgChr6_42658400:5296:2	c6_42658400x	6	41.7593	0
680	BgChr6_42669333:56037:7	c6_42669333x	6	41.7593	0
681	BgChr6_42752701:1:1	c6_42752701x	6	41.7593	0
682	BgChr6_42785908:191933:5	c6_42785908x	6	41.7593	0
683	BgChr6_42992148:3745:5	c6_42992148x	6	41.7593	0
684	BgChr6_43010904:549977:1083	c6_43010904x	6	41.7593	0
685	BgChr6_43572190:46307:9	c6_43572190x	6	41.7593	0
686	BgChr6_43626287:575283:461	c6_43626287x	6	41.7593	0
687	BgChr6_44269951:1:1	c6_44269951x	6	41.7593	0
688	BgChr6_44404969:1:1	c6_44404969x	6	44.0336	2.2743
689	BgChr6_44467365:202520:5	c6_44467365x	6	44.0336	0
690	BgChr6_44709293:1:1	c6_44709293x	6	44.0336	0
691	BgChr6_44731029:350465:2463	c6_44731029x	6	45.1449	1.1113
692	BgChr6_45082834:577015:3772	c6_45082834x	6	46.2562	1.1113
693	BgChr6_45660423:9864:134	c6_45660423x	6	46.2562	0
694	BgChr6_45670461:535337:4350	c6_45670461x	6	46.2562	0
695	BgChr6_46257197:1:1	c6_46257197x	6	51.1498	4.8936
696	BgChr6_46438023:1:1	c6_46438023x	6	51.1498	0
697	BgChr6_46549202:90:6	c6_46549202x	6	52.2611	1.1113
698	BgChr6_46636284:298209:1692	c6_46636284x	6	53.3724	1.1113
699	BgChr6_47042800:811084:3018	c6_47042800x	6	55.6467	2.2743
700	BgChr6_47854000:162974:2509	c6_47854000x	6	55.6467	0
701	BgChr6_48017040:60494:1270	c6_48017040x	6	59.2243	3.5776
702	BgChr6_48077577:307440:4660	c6_48077577x	6	59.2243	0
703	BgChr6_48386350:99265:1396	c6_48386350x	6	60.3873	1.163
704	BgChr6_48485831:592200:7924	c6_48485831x	6	60.3873	0
705	BgChr6_49078072:260822:5223	c6_49078072x	6	61.5238	1.1365
706	BgChr6_49340762:596948:6744	c6_49340762x	6	63.8511	2.3273
707	BgChr6_49941976:2283296:33263	c6_49941976x	6	64.9876	1.1365
708	BgChr6_52225323:327719:4662	c6_52225323x	6	64.9876	0
709	BgChr6_52553078:296953:2895	c6_52553078x	6	66.0989	1.1113
710	BgChr6_52850263:51444:143	c6_52850263x	6	68.3732	2.2743
711	BgChr6_52908159:9982:14	c6_52908159x	6	68.3732	0
712	BgChr6_52918493:5063:8	c6_52918493x	6	68.3732	0
713	BgChr6_52932974:26:3	c6_52932974x	6	68.3732	0
714	BgChr6_52965505:1:1	c6_52965505x	6	68.3732	0
715	BgChr6_52979249:1:1	c6_52979249x	6	68.3732	0
716	BgChr6_53002718:7163:3	c6_53002718x	6	68.3732	0
717	BgChr6_53015264:1:1	c6_53015264x	6	68.3732	0
718	BgChr6_53033243:7547:2	c6_53033243x	6	68.3732	0
719	BgChr6_53054913:1596:2	c6_53054913x	6	68.3732	0
720	BgChr6_53064930:9367:8	c6_53064930x	6	68.3732	0
721	BgChr6_53075965:4002:6	c6_53075965x	6	68.3732	0
722	BgChr6_53087263:8618:5	c6_53087263x	6	68.3732	0
723	BgChr6_53105099:7592:3	c6_53105099x	6	68.3732	0
724	BgChr6_53116770:6299:4	c6_53116770x	6	68.3732	0
725	BgChr6_53130313:9589:6	c6_53130313x	6	68.3732	0
726	BgChr6_53144249:7122:7	c6_53144249x	6	68.3732	0
727	BgChr6_53156158:1:1	c6_53156158x	6	68.3732	0
728	BgChr6_53168808:7587:3	c6_53168808x	6	68.3732	0
729	BgChr6_53180920:8280:3	c6_53180920x	6	68.3732	0
730	BgChr6_53201063:2114:2	c6_53201063x	6	68.3732	0
731	BgChr6_53269133:2235:3	c6_53269133x	6	68.3732	0
732	BgChr6_53280627:332:2	c6_53280627x	6	68.3732	0
733	BgChr6_53295833:4437:5	c6_53295833x	6	68.3732	0
734	BgChr6_53319663:1:1	c6_53319663x	6	68.3732	0
735	BgChr6_53329763:664:3	c6_53329763x	6	68.3732	0
736	BgChr6_53395469:6775:2	c6_53395469x	6	68.3732	0
737	BgChr6_53425778:9494:3	c6_53425778x	6	68.3732	0
738	BgChr6_53436027:8453:3	c6_53436027x	6	68.3732	0
739	BgChr6_53446358:8971:8	c6_53446358x	6	68.3732	0
740	BgChr6_53467384:3884:3	c6_53467384x	6	68.3732	0
741	BgChr6_53507339:1:1	c6_53507339x	6	68.3732	0
742	BgChr7_102121:1:1	c7_102121x	7	0
743	BgChr7_304113:2583:5	c7_304113x	7	0	0
744	BgChr7_314576:1:1	c7_314576x	7	0	0
745	BgChr7_353165:1:1	c7_353165x	7	0	0
746	BgChr7_420844:9724:6	c7_420844x	7	0	0
747	BgChr7_431546:1:1	c7_431546x	7	0	0
748	BgChr7_444315:1:1	c7_444315x	7	0	0
749	BgChr7_467263:1:1	c7_467263x	7	0	0
750	BgChr7_570033:1:1	c7_570033x	7	0	0
751	BgChr7_599699:2917:2	c7_599699x	7	0	0
752	BgChr7_1055324:1:1	c7_1055324x	7	0	0
753	BgChr7_1119577:1:1	c7_1119577x	7	0	0
754	BgChr7_1134626:1:1	c7_1134626x	7	0	0
755	BgChr7_1388449:47976:469	c7_1388449x	7	0	0
756	BgChr7_1452003:1:1	c7_1452003x	7	0	0
757	BgChr7_1550086:1:1	c7_1550086x	7	1.1113	1.1113
758	BgChr7_1740588:1:1	c7_1740588x	7	1.1113	0
759	BgChr7_1764457:209535:2321	c7_1764457x	7	1.1113	0
760	BgChr7_1975412:4832:36	c7_1975412x	7	4.6888	3.5775
761	BgChr7_1987538:211293:13	c7_1987538x	7	7.0161	2.3273
762	BgChr7_2236310:60037:2	c7_2236310x	7	9.2904	2.2743
763	BgChr7_2309053:405453:4336	c7_2309053x	7	14.0668	4.7764
764	BgChr7_2753192:227577:3479	c7_2753192x	7	16.341	2.2742
765	BgChr7_2981297:368681:5079	c7_2981297x	7	22.7868	6.4458
766	BgChr7_3350358:772723:10016	c7_3350358x	7	23.9498	1.163
767	BgChr7_4123179:40352:503	c7_4123179x	7	23.9498	0
768	BgChr7_4163635:9927:186	c7_4163635x	7	29.2325	5.2827
769	BgChr7_4173642:840456:12385	c7_4173642x	7	29.2325	0
770	BgChr7_5014875:619651:10782	c7_5014875x	7	30.3955	1.163
771	BgChr7_5634563:1224439:25386	c7_5634563x	7	34.1526	3.7571
772	BgChr7_6859012:819494:12215	c7_6859012x	7	35.3433	1.1907
773	BgChr7_7678604:122385:1977	c7_7678604x	7	35.3433	0
774	BgChr7_7801018:845687:10941	c7_7801018x	7	36.5063	1.163
775	BgChr7_8646743:2010619:27313	c7_8646743x	7	38.889	2.3827
776	BgChr7_10657605:1334424:18741	c7_10657605x	7	41.2718	2.3828
777	BgChr7_11992441:207466:2422	c7_11992441x	7	43.6545	2.3827
778	BgChr7_12199979:2033435:24515	c7_12199979x	7	44.8175	1.163
779	BgChr7_14233499:433:11	c7_14233499x	7	44.8175	0
780	BgChr7_14254612:9356:2	c7_14254612x	7	44.8175	0
781	BgChr7_14290197:180:3	c7_14290197x	7	44.8175	0
782	BgChr7_14304722:1:1	c7_14304722x	7	44.8175	0
783	BgChr7_14333465:99:2	c7_14333465x	7	44.8175	0
784	BgChr7_14390907:13786653:93627	c7_14390907x	7	44.8175	0
785	BgChr7_28177737:2481577:15862	c7_28177737x	7	44.8175	0
786	BgChr7_30662740:1244:3	c7_30662740x	7	44.8175	0
787	BgChr7_30713972:42636:20	c7_30713972x	7	44.8175	0
788	BgChr7_30787950:1909:3	c7_30787950x	7	44.8175	0
789	BgChr7_30813698:2795496:10066	c7_30813698x	7	44.8175	0
790	BgChr7_33610079:893250:6907	c7_33610079x	7	45.9805	1.163
791	BgChr7_34504127:1244562:11191	c7_34504127x	7	47.1435	1.163
792	BgChr7_35878585:1092282:7455	c7_35878585x	7	48.3065	1.163
793	BgChr7_36970930:1039496:7197	c7_36970930x	7	48.3065	0
794	BgChr7_38021020:1:1	c7_38021020x	7	48.3065	0
795	BgChr7_38092739:21551:8	c7_38092739x	7	48.3065	0
796	BgChr7_38221394:1:1	c7_38221394x	7	48.3065	0
797	BgChr7_38250347:636076:5387	c7_38250347x	7	48.3065	0
798	BgChr7_38945926:1:1	c7_38945926x	7	48.3065	0
799	BgChr7_38968538:179880:1067	c7_38968538x	7	49.4431	1.1366
800	BgChr7_39154087:2694837:28354	c7_39154087x	7	49.4431	0
801	BgChr7_41864675:5579:8	c7_41864675x	7	50.7254	1.2823
802	BgChr7_41880067:185513:1576	c7_41880067x	7	50.7254	0
803	BgChr7_42065758:441161:4872	c7_42065758x	7	54.2195	3.4941
804	BgChr7_42519348:19889:5	c7_42519348x	7	58.9959	4.7764
805	BgChr7_42556161:1:1	c7_42556161x	7	58.9959	0
806	BgChr7_42600868:1:1	c7_42600868x	7	58.9959	0
807	BgChr7_42612362:7664:3	c7_42612362x	7	58.9959	0
808	BgChr7_42625864:1:1	c7_42625864x	7	58.9959	0
809	BgChr7_42639758:136537:2143	c7_42639758x	7	58.9959	0
810	BgChr7_42780849:40053:697	c7_42780849x	7	60.1324	1.1365
811	BgChr7_42820970:356069:5236	c7_42820970x	7	62.4597	2.3273
812	BgChr7_43177045:710046:9514	c7_43177045x	7	62.4597	0
813	BgChr7_43887553:715224:12337	c7_43887553x	7	64.8424	2.3827
814	BgChr7_44602881:9982:175	c7_44602881x	7	66.0054	1.163
815	BgChr7_44612948:583635:7350	c7_44612948x	7	66.0054	0
816	BgChr7_45196676:201905:3534	c7_45196676x	7	66.0054	0
817	BgChr7_45398622:472862:7357	c7_45398622x	7	66.0054	0
818	BgChr7_45871695:1414750:21340	c7_45871695x	7	68.3327	2.3273
819	BgChr7_47286525:552688:8515	c7_47286525x	7	70.607	2.2743
820	BgChr7_47839261:244839:3943	c7_47839261x	7	70.607	0
821	BgChr7_48084723:9987:187	c7_48084723x	7	70.607	0
822	BgChr7_48094725:359316:5213	c7_48094725x	7	70.607	0
823	BgChr7_48513257:7634:6	c7_48513257x	7	71.8573	1.2503
824	BgChr7_48530467:2661:7	c7_48530467x	7	71.8573	0
825	BgChr7_48541254:9647:11	c7_48541254x	7	71.8573	0
826	BgChr7_48556228:9104:9	c7_48556228x	7	71.8573	0
827	BgChr7_48571913:9643:9	c7_48571913x	7	71.8573	0
828	BgChr7_48594015:19477:8	c7_48594015x	7	71.8573	0
829	BgChr7_48619594:5501:2	c7_48619594x	7	71.8573	0
830	BgChr7_48632276:6853:6	c7_48632276x	7	71.8573	0
831	BgChr7_48660669:6314:2	c7_48660669x	7	71.8573	0
832	BgChr7_48671051:161766:1551	c7_48671051x	7	71.8573	0
833	BgChr7_48876407:3720:3	c7_48876407x	7	71.8573	0
834	BgChr7_48911081:1:1	c7_48911081x	7	71.8573	0
835	BgChr7_48936887:1594:3	c7_48936887x	7	71.8573	0
836	BgChr7_48973688:7992:3	c7_48973688x	7	71.8573	0
837	BgChr7_48984002:1:1	c7_48984002x	7	71.8573	0
838	BgChr7_49002196:8594:7	c7_49002196x	7	71.8573	0
839	BgChr7_49012736:1:1	c7_49012736x	7	71.8573	0
840	BgChr7_49062689:1633:2	c7_49062689x	7	71.8573	0
841	BgChr7_49079634:1:1	c7_49079634x	7	71.8573	0
842	BgChr7_49106154:402:3	c7_49106154x	7	71.8573	0
843	BgChr7_49126480:25:2	c7_49126480x	7	71.8573	0
844	BgChr7_49198591:3:2	c7_49198591x	7	71.8573	0
845	BgChr7_49335956:1:1	c7_49335956x	7	71.8573	0
846	BgChr7_49355883:1:1	c7_49355883x	7	71.8573	0
847	BgChr7_49379075:94:3	c7_49379075x	7	71.8573	0
848	BgChr7_49399443:1:1	c7_49399443x	7	71.8573	0
849	BgChr8_82523:6749:6	c8_82523x	8	0
850	BgChr8_98953:272:2	c8_98953x	8	0	0
851	BgChr8_109983:6760:6	c8_109983x	8	0	0
852	BgChr8_120099:3331:3	c8_120099x	8	0	0
853	BgChr8_133022:27165:7	c8_133022x	8	0	0
854	BgChr8_161524:1:1	c8_161524x	8	0	0
855	BgChr8_172140:3527:3	c8_172140x	8	0	0
856	BgChr8_182186:5369:3	c8_182186x	8	0	0
857	BgChr8_195733:1:1	c8_195733x	8	0	0
858	BgChr8_209901:1:1	c8_209901x	8	0	0
859	BgChr8_221439:1:1	c8_221439x	8	0	0
860	BgChr8_235058:2260:3	c8_235058x	8	0	0
861	BgChr8_249141:1:1	c8_249141x	8	0	0
862	BgChr8_304986:1:1	c8_304986x	8	0	0
863	BgChr8_322419:9676:2	c8_322419x	8	0	0
864	BgChr8_352366:1714:3	c8_352366x	8	0	0
865	BgChr8_365179:4896:2	c8_365179x	8	0	0
866	BgChr8_411812:1284023:19030	c8_411812x	8	0	0
867	BgChr8_1696205:1997795:30309	c8_1696205x	8	1.1366	1.1366
868	BgChr8_3694168:335645:5395	c8_3694168x	8	3.4638	2.3272
869	BgChr8_4029910:602240:7253	c8_4029910x	8	3.4638	0
870	BgChr8_4642096:1:1	c8_4642096x	8	4.6545	1.1907
871	BgChr8_4655182:152643:2565	c8_4655182x	8	4.6545	0
872	BgChr8_4808603:1311162:11732	c8_4808603x	8	4.6545	0
873	BgChr8_6343112:36277:5	c8_6343112x	8	13.7272	9.0727
874	BgChr8_6450960:32300:3	c8_6450960x	8	16.0015	2.2743
875	BgChr8_6495214:4602:14	c8_6495214x	8	18.2757	2.2742
876	BgChr8_6532370:295783:2549	c8_6532370x	8	30.6867	12.411
877	BgChr8_7000744:1:1	c8_7000744x	8	30.6867	0
878	BgChr8_7022064:1:1	c8_7022064x	8	30.6867	0
879	BgChr8_7039285:7076:43	c8_7039285x	8	31.798	1.1113
880	BgChr8_7049950:46242:431	c8_7049950x	8	31.798	0
881	BgChr8_7159182:516505:738	c8_7159182x	8	34.1252	2.3272
882	BgChr8_7711999:21656:2	c8_7711999x	8	35.2618	1.1366
883	BgChr8_7782000:242962:16	c8_7782000x	8	37.589	2.3272
884	BgChr8_8043672:1541607:12609	c8_8043672x	8	38.7256	1.1366
885	BgChr8_9588470:646212:9355	c8_9588470x	8	39.8622	1.1366
886	BgChr8_10301402:1:1	c8_10301402x	8	42.3031	2.4409
887	BgChr8_10321451:723398:5168	c8_10321451x	8	42.3031	0
888	BgChr8_11104011:774911:6306	c8_11104011x	8	43.4661	1.163
889	BgChr8_11879041:78241:5	c8_11879041x	8	43.4661	0
890	BgChr8_11978439:9854780:41941	c8_11978439x	8	43.4661	0
891	BgChr8_21835045:2092:3	c8_21835045x	8	43.4661	0
892	BgChr8_21850219:1:1	c8_21850219x	8	43.4661	0
893	BgChr8_21873179:1:1	c8_21873179x	8	43.4661	0
894	BgChr8_21895575:1:1	c8_21895575x	8	43.4661	0
895	BgChr8_21912398:7946406:53941	c8_21912398x	8	43.4661	0
896	BgChr8_29889378:27544:11	c8_29889378x	8	43.4661	0
897	BgChr8_29935959:5576:2	c8_29935959x	8	43.4661	0
898	BgChr8_29953242:498706:4234	c8_29953242x	8	43.4661	0
899	BgChr8_30452091:1183874:9279	c8_30452091x	8	43.4661	0
900	BgChr8_31636129:321772:2611	c8_31636129x	8	43.4661	0
901	BgChr8_31958245:2368916:17955	c8_31958245x	8	44.5774	1.1113
902	BgChr8_34332460:4345682:53045	c8_34332460x	8	45.6887	1.1113
903	BgChr8_38678175:192617:3139	c8_38678175x	8	50.4651	4.7764
904	BgChr8_38874053:1343931:9012	c8_38874053x	8	50.4651	0
905	BgChr8_40219140:821728:8897	c8_40219140x	8	58.0221	7.557
906	BgChr8_41041052:153681:1777	c8_41041052x	8	59.1334	1.1113
907	BgChr8_41194937:938266:11317	c8_41194937x	8	61.4077	2.2743
908	BgChr8_42133928:568739:8339	c8_42133928x	8	63.682	2.2743
909	BgChr8_42743487:1:1	c8_42743487x	8	63.682	0
910	BgChr8_42826063:8721:14	c8_42826063x	8	63.682	0
911	BgChr8_42869168:281:5	c8_42869168x	8	63.682	0
912	BgChr8_42895859:167622:2140	c8_42895859x	8	63.682	0
913	BgChr8_43063706:538322:5156	c8_43063706x	8	64.7933	1.1113
914	BgChr8_43602047:16411:65	c8_43602047x	8	64.7933	0
915	BgChr8_43623553:175522:1297	c8_43623553x	8	64.7933	0
916	BgChr8_43799240:121242:1195	c8_43799240x	8	75.7775	10.9842
917	BgChr8_43922121:3006045:37082	c8_43922121x	8	79.355	3.5775
918	BgChr8_46928546:9984:174	c8_46928546x	8	80.4663	1.1113
919	BgChr8_46938791:135988:1495	c8_46938791x	8	80.4663	0
920	BgChr8_47082667:9364:2	c8_47082667x	8	80.4663	0
921	BgChr8_47100765:4108:3	c8_47100765x	8	80.4663	0
922	BgChr8_47113356:5792:7	c8_47113356x	8	80.4663	0
923	BgChr8_47132970:5940:3	c8_47132970x	8	80.4663	0
924	BgChr8_47155155:7426:8	c8_47155155x	8	80.4663	0
925	BgChr8_47179968:39:2	c8_47179968x	8	80.4663	0
926	BgChr8_47196654:9816:3	c8_47196654x	8	80.4663	0
927	BgChr8_47296645:1:1	c8_47296645x	8	80.4663	0
928	BgChr8_47331952:3339:2	c8_47331952x	8	80.4663	0
929	BgChr8_47346014:34:3	c8_47346014x	8	80.4663	0
930	BgChr9_35662:7353:2	c9_35662x	9	0
931	BgChr9_56062:6502:10	c9_56062x	9	0	0
932	BgChr9_69265:9940:6	c9_69265x	9	0	0
933	BgChr9_79503:6308:6	c9_79503x	9	0	0
934	BgChr9_91671:7189:9	c9_91671x	9	0	0
935	BgChr9_111024:787:4	c9_111024x	9	0	0
936	BgChr9_123494:6415:5	c9_123494x	9	0	0
937	BgChr9_133697:1852:2	c9_133697x	9	0	0
938	BgChr9_150370:5218:3	c9_150370x	9	0	0
939	BgChr9_169573:9931:11	c9_169573x	9	0	0
940	BgChr9_180290:894:5	c9_180290x	9	0	0
941	BgChr9_192135:6551:3	c9_192135x	9	0	0
942	BgChr9_203327:21906:25	c9_203327x	9	0	0
943	BgChr9_231429:8749:4	c9_231429x	9	0	0
944	BgChr9_243952:2903:6	c9_243952x	9	0	0
945	BgChr9_261206:9778:3	c9_261206x	9	0	0
946	BgChr9_275502:4887:4	c9_275502x	9	0	0
947	BgChr9_285791:8544:10	c9_285791x	9	0	0
948	BgChr9_297417:6971:2	c9_297417x	9	0	0
949	BgChr9_318748:9472:3	c9_318748x	9	0	0
950	BgChr9_329366:7013:4	c9_329366x	9	0	0
951	BgChr9_355079:6940:2	c9_355079x	9	0	0
952	BgChr9_366928:7787:3	c9_366928x	9	0	0
953	BgChr9_380938:9974:9	c9_380938x	9	0	0
954	BgChr9_391006:7242:6	c9_391006x	9	0	0
955	BgChr9_406562:7725:9	c9_406562x	9	0	0
956	BgChr9_417006:211:2	c9_417006x	9	0	0
957	BgChr9_428426:235:2	c9_428426x	9	0	0
958	BgChr9_449725:4475:2	c9_449725x	9	0	0
959	BgChr9_465936:9101:3	c9_465936x	9	0	0
960	BgChr9_490095:1:1	c9_490095x	9	0	0
961	BgChr9_503017:9262:6	c9_503017x	9	0	0
962	BgChr9_516319:7696:4	c9_516319x	9	0	0
963	BgChr9_529990:6616:6	c9_529990x	9	0	0
964	BgChr9_542199:1:1	c9_542199x	9	0	0
965	BgChr9_566742:921:3	c9_566742x	9	0	0
966	BgChr9_580540:16249:35	c9_580540x	9	0	0
967	BgChr9_604291:7111:12	c9_604291x	9	0	0
968	BgChr9_616744:26741:47	c9_616744x	9	0	0
969	BgChr9_656228:1:1	c9_656228x	9	0	0
970	BgChr9_667279:1:1	c9_667279x	9	0	0
971	BgChr9_700970:1:1	c9_700970x	9	0	0
972	BgChr9_714059:7862:6	c9_714059x	9	0	0
973	BgChr9_735234:8381:14	c9_735234x	9	0	0
974	BgChr9_747511:30863:48	c9_747511x	9	0	0
975	BgChr9_780970:7258:4	c9_780970x	9	0	0
976	BgChr9_792023:20533:13	c9_792023x	9	0	0
977	BgChr9_812617:8809:14	c9_812617x	9	0	0
978	BgChr9_834254:41185:275	c9_834254x	9	0	0
979	BgChr9_875453:76450:1093	c9_875453x	9	1.1113	1.1113
980	BgChr9_952169:311872:4620	c9_952169x	9	2.2226	1.1113
981	BgChr9_1264690:280475:3559	c9_1264690x	9	5.7166	3.494
982	BgChr9_1546047:9891:33	c9_1546047x	9	5.7166	0
983	BgChr9_1556263:8235:66	c9_1556263x	9	5.7166	0
984	BgChr9_1566643:6570:23	c9_1566643x	9	5.7166	0
985	BgChr9_1578671:1:1	c9_1578671x	9	5.7166	0
986	BgChr9_1589869:9656:19	c9_1589869x	9	5.7166	0
987	BgChr9_1600484:22812:157	c9_1600484x	9	5.7166	0
988	BgChr9_1623459:35498:191	c9_1623459x	9	5.7166	0
989	BgChr9_1662571:18306:246	c9_1662571x	9	5.7166	0
990	BgChr9_1685508:4615:13	c9_1685508x	9	5.7166	0
991	BgChr9_1697470:156529:1910	c9_1697470x	9	5.7166	0
992	BgChr9_1868153:891:3	c9_1868153x	9	5.7166	0
993	BgChr9_1884433:773:23	c9_1884433x	9	5.7166	0
994	BgChr9_1909194:9013:24	c9_1909194x	9	5.7166	0
995	BgChr9_1919425:245490:3584	c9_1919425x	9	5.7166	0
996	BgChr9_4870189:789138:10566	c9_4870189x	9	11.9995	6.2829
997	BgChr9_5669571:9817:214	c9_5669571x	9	15.577	3.5775
998	BgChr9_5679629:720781:9202	c9_5679629x	9	15.577	0
999	BgChr9_6528039:128094:2252	c9_6528039x	9	20.5938	5.0168
1000	BgChr9_6659517:965967:10308	c9_6659517x	9	22.8681	2.2743
1001	BgChr9_7625505:172973:2648	c9_7625505x	9	24.0046	1.1365
1002	BgChr9_7798603:29805:450	c9_7798603x	9	27.5822	3.5776
1003	BgChr9_7829251:216180:2758	c9_7829251x	9	27.5822	0
1004	BgChr9_8046135:1293731:19584	c9_8046135x	9	28.7452	1.163
1005	BgChr9_9383419:1185197:16056	c9_9383419x	9	29.9082	1.163
1006	BgChr9_10575959:1057432:11740	c9_10575959x	9	29.9082	0
1007	BgChr9_11636303:724088:10426	c9_11636303x	9	29.9082	0
1008	BgChr9_35072355:592646:7171	c9_35072355x	9	33.4857	3.5775
1009	BgChr9_35665688:800661:7427	c9_35665688x	9	34.597	1.1113
1010	BgChr9_36470146:164760:2329	c9_36470146x	9	35.7083	1.1113
1011	BgChr9_36635479:82840:1108	c9_36635479x	9	35.7083	0
1012	BgChr9_36718343:888065:13462	c9_36718343x	9	36.8196	1.1113
1013	BgChr9_37606678:103901:720	c9_37606678x	9	37.9309	1.1113
1014	BgChr9_37710756:612487:8439	c9_37710756x	9	37.9309	0
1015	BgChr9_38323319:330918:6408	c9_38323319x	9	40.2052	2.2743
1016	BgChr9_38654357:225265:5137	c9_38654357x	9	40.2052	0
1017	BgChr9_38880769:1416154:21477	c9_38880769x	9	40.2052	0
1018	BgChr9_40302055:546069:8047	c9_40302055x	9	41.3417	1.1365
1019	BgChr9_40848385:1627858:25599	c9_40848385x	9	43.616	2.2743
1020	BgChr9_42481154:212570:3810	c9_42481154x	9	45.9433	2.3273
1021	BgChr9_42693869:246726:4719	c9_42693869x	9	49.5208	3.5775
1022	BgChr9_42940836:652398:10742	c9_42940836x	9	50.6574	1.1366
1023	BgChr9_43593342:151311:2052	c9_43593342x	9	52.9846	2.3272
1024	BgChr9_43802394:728870:8055	c9_43802394x	9	54.1212	1.1366
1025	BgChr9_44531370:16811:283	c9_44531370x	9	55.3119	1.1907
1026	BgChr9_44552954:219132:2464	c9_44552954x	9	55.3119	0
1027	BgChr9_44796678:225511:924	c9_44796678x	9	55.3119	0
1028	BgChr9_45022574:149853:1621	c9_45022574x	9	55.3119	0
1029	BgChr9_45173204:9915:100	c9_45173204x	9	55.3119	0
1030	BgChr9_45183410:384745:5819	c9_45183410x	9	55.3119	0
1031	BgChr9_45570240:156520:1428	c9_45570240x	9	55.3119	0
1032	BgChr9_45736443:356:2	c9_45736443x	9	55.3119	0
1033	BgChr9_45749193:7474:2	c9_45749193x	9	55.3119	0
1034	BgChr9_45760616:5084:3	c9_45760616x	9	55.3119	0
1035	BgChr9_45775711:3188:2	c9_45775711x	9	55.3119	0
1036	BgChr9_45788929:971:3	c9_45788929x	9	55.3119	0
1037	BgChr9_45808914:5793:8	c9_45808914x	9	55.3119	0
1038	BgChr9_45819161:596:2	c9_45819161x	9	55.3119	0
1039	BgChr9_45864401:7493:5	c9_45864401x	9	55.3119	0
1040	BgChr9_45884633:9501:2	c9_45884633x	9	55.3119	0
1041	BgChr9_45903187:8526:3	c9_45903187x	9	55.3119	0
1042	BgChr9_45917643:9390:3	c9_45917643x	9	55.3119	0
1043	BgChr9_45940770:9695:2	c9_45940770x	9	55.3119	0
1044	BgChr9_45959729:1175:2	c9_45959729x	9	55.3119	0
1045	BgChr9_45974610:9920:3	c9_45974610x	9	55.3119	0
1046	BgChr9_45987072:6825:4	c9_45987072x	9	55.3119	0
1047	BgChr9_45997092:8639:5	c9_45997092x	9	55.3119	0
1048	BgChr9_46010650:1:1	c9_46010650x	9	55.3119	0
1049	BgChr9_46050780:1:1	c9_46050780x	9	55.3119	0
1050	BgChr9_46074559:9477:24	c9_46074559x	9	55.3119	0
1051	BgChr9_46092589:9105:7	c9_46092589x	9	55.3119	0
1052	BgChr9_46104245:1:1	c9_46104245x	9	55.3119	0
1053	BgChr9_46116001:7857:3	c9_46116001x	9	55.3119	0
1054	BgChr9_46129624:5751:2	c9_46129624x	9	55.3119	0
1055	BgChr9_46142022:9748:6	c9_46142022x	9	55.3119	0
1056	BgChr9_46153398:9593:17	c9_46153398x	9	55.3119	0
1057	BgChr9_46172622:7537:4	c9_46172622x	9	55.3119	0
1058	BgChr9_46188193:1:1	c9_46188193x	9	55.3119	0
1059	BgChr9_46229106:1:1	c9_46229106x	9	55.3119	0
1060	BgChr9_46265923:2022:2	c9_46265923x	9	55.3119	0
1061	BgChr9_46284597:7816:11	c9_46284597x	9	55.3119	0
1062	BgChr9_46310802:8824:6	c9_46310802x	9	55.3119	0
1063	BgChr9_46322926:158:2	c9_46322926x	9	55.3119	0
1064	BgChr9_46341978:8551:9	c9_46341978x	9	55.3119	0
1065	BgChr9_46365713:410:2	c9_46365713x	9	55.3119	0
1066	BgChr9_46419455:1:1	c9_46419455x	9	55.3119	0
1067	BgChr9_46442901:1:1	c9_46442901x	9	55.3119	0
1068	BgChr9_46472607:1:1	c9_46472607x	9	55.3119	0
1069	BgChr9_46482933:5382:4	c9_46482933x	9	55.3119	0
1070	BgChr9_46493386:3156:5	c9_46493386x	9	55.3119	0
1071	BgChr9_46525568:5018:2	c9_46525568x	9	55.3119	0
1072	BgChr9_46588726:8112:3	c9_46588726x	9	55.3119	0
1073	BgChr9_46611876:1:1	c9_46611876x	9	55.3119	0
1074	BgChr9_46627516:1:1	c9_46627516x	9	55.3119	0
1075	BgChr9_46655700:1:1	c9_46655700x	9	55.3119	0
1076	BgChr9_46684901:2267:2	c9_46684901x	9	55.3119	0
1077	BgChr9_46748545:1:1	c9_46748545x	9	55.3119	0
1078	BgChr9_46763741:307:2	c9_46763741x	9	55.3119	0
1079	BgChr9_46831566:6246:2	c9_46831566x	9	55.3119	0
1080	BgChr9_46842152:1:1	c9_46842152x	9	55.3119	0
1081	BgChr9_46887971:4282:12	c9_46887971x	9	55.3119	0
1082	BgChr9_46898364:7660:3	c9_46898364x	9	55.3119	0
1083	BgChr9_46922651:1:1	c9_46922651x	9	55.3119	0
1084	BgChr9_46956638:1:1	c9_46956638x	9	55.3119	0
1085	BgChr9_46998332:1:1	c9_46998332x	9	55.3119	0
1086	BgChr9_47097088:1:1	c9_47097088x	9	55.3119	0
1087	BgChr10_215623:5202:2	c10_215623x	10	0
1088	BgChr10_274455:1:1	c10_274455x	10	0	0
1089	BgChr10_312004:1:1	c10_312004x	10	1.163	1.163
1090	BgChr10_364293:1:1	c10_364293x	10	2.3537	1.1907
1091	BgChr10_380020:2308:3	c10_380020x	10	2.3537	0
1092	BgChr10_413622:7299:2	c10_413622x	10	2.3537	0
1093	BgChr10_438749:1:1	c10_438749x	10	2.3537	0
1094	BgChr10_448983:1:1	c10_448983x	10	2.3537	0
1095	BgChr10_466825:1:1	c10_466825x	10	2.3537	0
1096	BgChr10_606803:1:1	c10_606803x	10	2.3537	0
1097	BgChr10_701633:43:4	c10_701633x	10	3.604	1.2503
1098	BgChr10_794159:417:3	c10_794159x	10	6.1703	2.5663
1099	BgChr10_960664:1:1	c10_960664x	10	6.1703	0
1100	BgChr10_972167:1:1	c10_972167x	10	6.1703	0
1101	BgChr10_990098:3597:2	c10_990098x	10	6.1703	0
1102	BgChr10_1019664:7883:4	c10_1019664x	10	6.1703	0
1103	BgChr10_1048081:1:1	c10_1048081x	10	6.1703	0
1104	BgChr10_1086744:5602:3	c10_1086744x	10	6.1703	0
1105	BgChr10_1101157:9:2	c10_1101157x	10	6.1703	0
1106	BgChr10_1120957:1:1	c10_1120957x	10	6.1703	0
1107	BgChr10_1143526:9132:9	c10_1143526x	10	7.3069	1.1366
1108	BgChr10_1154695:5289:9	c10_1154695x	10	7.3069	0
1109	BgChr10_1164705:6830:7	c10_1164705x	10	7.3069	0
1110	BgChr10_1175081:9861:6	c10_1175081x	10	7.3069	0
1111	BgChr10_1202701:3793:2	c10_1202701x	10	8.4434	1.1365
1112	BgChr10_1213439:8501:5	c10_1213439x	10	8.4434	0
1113	BgChr10_1224890:22133:11	c10_1224890x	10	8.4434	0
1114	BgChr10_1247535:9865:4	c10_1247535x	10	8.4434	0
1115	BgChr10_1259523:3458:10	c10_1259523x	10	8.4434	0
1116	BgChr10_1271610:8773:7	c10_1271610x	10	8.4434	0
1117	BgChr10_1284073:9070:3	c10_1284073x	10	8.4434	0
1118	BgChr10_1298046:237:2	c10_1298046x	10	8.4434	0
1119	BgChr10_1317241:1:1	c10_1317241x	10	8.4434	0
1120	BgChr10_1328335:9178:3	c10_1328335x	10	8.4434	0
1121	BgChr10_1339664:4869:2	c10_1339664x	10	8.4434	0
1122	BgChr10_1424495:543146:9636	c10_1424495x	10	8.4434	0
1123	BgChr10_1967855:9933:129	c10_1967855x	10	9.6064	1.163
1124	BgChr10_1977986:406133:6154	c10_1977986x	10	9.6064	0
1125	BgChr10_2384184:599027:12359	c10_2384184x	10	10.7694	1.163
1126	BgChr10_2983319:358977:5465	c10_2983319x	10	11.906	1.1366
1127	BgChr10_3342307:643260:9396	c10_3342307x	10	14.2333	2.3273
1128	BgChr10_3985582:788202:14668	c10_3985582x	10	15.3698	1.1365
1129	BgChr10_4773956:133336:2017	c10_4773956x	10	17.7526	2.3828
1130	BgChr10_4907456:9934:116	c10_4907456x	10	25.9329	8.1803
1131	BgChr10_4917831:376836:7677	c10_4917831x	10	25.9329	0
1132	BgChr10_5294935:247078:4874	c10_5294935x	10	27.1832	1.2503
1133	BgChr10_5542881:1025679:19198	c10_5542881x	10	27.1832	0
1134	BgChr10_6568603:629925:8797	c10_6568603x	10	28.3462	1.163
1135	BgChr10_7198539:2368703:39003	c10_7198539x	10	29.5092	1.163
1136	BgChr10_9567286:568993:10943	c10_9567286x	10	31.8919	2.3827
1137	BgChr10_10136311:755786:12050	c10_10136311x	10	34.2747	2.3828
1138	BgChr10_10892319:2363318:27200	c10_10892319x	10	34.2747	0
1139	BgChr10_13255754:156732:2042	c10_13255754x	10	35.4654	1.1907
1140	BgChr10_13415660:4100807:29538	c10_13415660x	10	35.4654	0
1141	BgChr10_17516529:4830403:22562	c10_17516529x	10	37.9063	2.4409
1142	BgChr10_22365470:1:1	c10_22365470x	10	37.9063	0
1143	BgChr10_22381067:15047:18	c10_22381067x	10	37.9063	0
1144	BgChr10_22402559:1:1	c10_22402559x	10	37.9063	0
1145	BgChr10_22434872:1147576:4905	c10_22434872x	10	37.9063	0
1146	BgChr10_23586347:1:1	c10_23586347x	10	37.9063	0
1147	BgChr10_23619622:18037:156	c10_23619622x	10	37.9063	0
1148	BgChr10_23640330:9634:6	c10_23640330x	10	37.9063	0
1149	BgChr10_23652543:7949448:51358	c10_23652543x	10	37.9063	0
1150	BgChr10_31603183:1765447:18600	c10_31603183x	10	39.0693	1.163
1151	BgChr10_33389770:28288:22	c10_33389770x	10	39.0693	0
1152	BgChr10_33456789:55031:697	c10_33456789x	10	39.0693	0
1153	BgChr10_33511835:1679554:19655	c10_33511835x	10	40.2059	1.1366
1154	BgChr10_35191437:22676:415	c10_35191437x	10	42.5886	2.3827
1155	BgChr10_35215609:41783:296	c10_35215609x	10	42.5886	0
1156	BgChr10_35301338:21:5	c10_35301338x	10	42.5886	0
1157	BgChr10_35336951:8623:27	c10_35336951x	10	42.5886	0
1158	BgChr10_35365127:1:1	c10_35365127x	10	42.5886	0
1159	BgChr10_35384020:615646:8431	c10_35384020x	10	42.5886	0
1160	BgChr10_35999696:366855:4845	c10_35999696x	10	42.5886	0
1161	BgChr10_36367335:1414831:20931	c10_36367335x	10	43.7794	1.1908
1162	BgChr10_37782523:991136:14452	c10_37782523x	10	44.9701	1.1907
1163	BgChr10_38774109:204520:2725	c10_38774109x	10	48.6351	3.665
1164	BgChr10_38978802:2030453:31366	c10_38978802x	10	48.6351	0
1165	BgChr10_41010399:167101:2324	c10_41010399x	10	51.1372	2.5021
1166	BgChr10_41177568:82001:322	c10_41177568x	10	52.3279	1.1907
1167	BgChr10_41292209:228297:5	c10_41292209x	10	52.3279	0
1168	BgChr10_41581440:1:1	c10_41581440x	10	52.3279	0
1169	BgChr10_41683636:57480:2	c10_41683636x	10	54.7107	2.3828
1170	BgChr10_41815856:435988:4073	c10_41815856x	10	59.857	5.1463
1171	BgChr10_42293117:145137:1924	c10_42293117x	10	59.857	0
1172	BgChr10_42439869:1:1	c10_42439869x	10	60.9935	1.1365
1173	BgChr10_42504150:69575:25	c10_42504150x	10	62.1301	1.1366
1174	BgChr10_42630697:80003:886	c10_42630697x	10	67.0237	4.8936
1175	BgChr10_42711274:27999:447	c10_42711274x	10	70.6012	3.5775
1176	BgChr10_42764916:570234:124	c10_42764916x	10	72.9285	2.3273
1177	BgChr10_43382225:536108:5431	c10_43382225x	10	75.2558	2.3273
1178	BgChr10_43922935:145274:967	c10_43922935x	10	75.2558	0
1179	BgChr10_44100467:26233:2	c10_44100467x	10	76.3923	1.1365
1180	BgChr10_44257136:1:1	c10_44257136x	10	76.3923	0
1181	BgChr10_44273351:9801:138	c10_44273351x	10	76.3923	0
1182	BgChr10_44283357:9984:208	c10_44283357x	10	78.7196	2.3273
1183	BgChr10_44293359:30597:281	c10_44293359x	10	88.0365	9.3169
1184	BgChr10_44324778:8886:38	c10_44324778x	10	88.0365	0
1185	BgChr10_44335861:21399:54	c10_44335861x	10	88.0365	0
1186	BgChr10_44390143:3341:2	c10_44390143x	10	88.0365	0
1187	BgChr10_44406659:3797:4	c10_44406659x	10	88.0365	0
1188	BgChr10_44418230:5993:23	c10_44418230x	10	88.0365	0
1189	BgChr10_44436847:2464:2	c10_44436847x	10	88.0365	0
1190	BgChr10_44460493:3337:2	c10_44460493x	10	88.0365	0
1191	BgChr10_44475616:464:3	c10_44475616x	10	88.0365	0
1192	BgChr10_44489239:9513:8	c10_44489239x	10	88.0365	0
1193	BgChr10_44507390:1:1	c10_44507390x	10	88.0365	0
1194	BgChr10_44534158:1494:2	c10_44534158x	10	88.0365	0
1195	BgChr11_61043:7:2	c11_61043x	11	0
1196	BgChr11_174444:1490:5	c11_174444x	11	0	0
1197	BgChr11_201401:9688:6	c11_201401x	11	0	0
1198	BgChr11_213475:8482:5	c11_213475x	11	0	0
1199	BgChr11_229029:2043:3	c11_229029x	11	0	0
1200	BgChr11_252929:2742:4	c11_252929x	11	0	0
1201	BgChr11_291996:1:1	c11_291996x	11	0	0
1202	BgChr11_401671:2177:4	c11_401671x	11	0	0
1203	BgChr11_430935:5347:3	c11_430935x	11	0	0
1204	BgChr11_481520:1950:4	c11_481520x	11	0	0
1205	BgChr11_507033:1:1	c11_507033x	11	0	0
1206	BgChr11_573332:1:1	c11_573332x	11	0	0
1207	BgChr11_612729:6888:2	c11_612729x	11	0	0
1208	BgChr11_641133:5995:3	c11_641133x	11	0	0
1209	BgChr11_652947:1:1	c11_652947x	11	1.1113	1.1113
1210	BgChr11_689640:559:3	c11_689640x	11	1.1113	0
1211	BgChr11_759368:7447:2	c11_759368x	11	1.1113	0
1212	BgChr11_772886:7202:5	c11_772886x	11	1.1113	0
1213	BgChr11_788204:9625:5	c11_788204x	11	1.1113	0
1214	BgChr11_799203:9576:5	c11_799203x	11	1.1113	0
1215	BgChr11_810427:9203:8	c11_810427x	11	1.1113	0
1216	BgChr11_822948:1:1	c11_822948x	11	1.1113	0
1217	BgChr11_833961:3684:4	c11_833961x	11	1.1113	0
1218	BgChr11_847699:9317:3	c11_847699x	11	1.1113	0
1219	BgChr11_862035:1:1	c11_862035x	11	1.1113	0
1220	BgChr11_906702:4541:9	c11_906702x	11	1.1113	0
1221	BgChr11_926919:1:1	c11_926919x	11	1.1113	0
1222	BgChr11_938887:8955:5	c11_938887x	11	1.1113	0
1223	BgChr11_951140:9612:12	c11_951140x	11	1.1113	0
1224	BgChr11_961167:3633:4	c11_961167x	11	1.1113	0
1225	BgChr11_972537:9087:4	c11_972537x	11	1.1113	0
1226	BgChr11_987854:9727:7	c11_987854x	11	1.1113	0
1227	BgChr11_998687:9992:4	c11_998687x	11	1.1113	0
1228	BgChr11_1009048:9887:12	c11_1009048x	11	1.1113	0
1229	BgChr11_1019140:9942:27	c11_1019140x	11	1.1113	0
1230	BgChr11_1031632:7957:11	c11_1031632x	11	1.1113	0
1231	BgChr11_1043109:2738:3	c11_1043109x	11	1.1113	0
1232	BgChr11_1063206:9093:3	c11_1063206x	11	1.1113	0
1233	BgChr11_1074141:7292:3	c11_1074141x	11	1.1113	0
1234	BgChr11_1101062:9093:11	c11_1101062x	11	1.1113	0
1235	BgChr11_1113028:9685:12	c11_1113028x	11	1.1113	0
1236	BgChr11_1123143:6095:11	c11_1123143x	11	1.1113	0
1237	BgChr11_1133366:5968:3	c11_1133366x	11	1.1113	0
1238	BgChr11_1156529:9457:4	c11_1156529x	11	1.1113	0
1239	BgChr11_1166830:8287:8	c11_1166830x	11	1.1113	0
1240	BgChr11_1177651:2631:4	c11_1177651x	11	1.1113	0
1241	BgChr11_1237940:7763:2	c11_1237940x	11	1.1113	0
1242	BgChr11_1255772:653:2	c11_1255772x	11	1.1113	0
1243	BgChr11_1277509:5723:2	c11_1277509x	11	1.1113	0
1244	BgChr11_1329895:1:1	c11_1329895x	11	1.1113	0
1245	BgChr11_1347638:6856:9	c11_1347638x	11	1.1113	0
1246	BgChr11_1357927:9634:5	c11_1357927x	11	1.1113	0
1247	BgChr11_1368010:7594:5	c11_1368010x	11	1.1113	0
1248	BgChr11_1379777:8132:3	c11_1379777x	11	1.1113	0
1249	BgChr11_1407368:9058:5	c11_1407368x	11	1.1113	0
1250	BgChr11_1427248:31284:4	c11_1427248x	11	1.1113	0
1251	BgChr11_1487992:7130:5	c11_1487992x	11	1.1113	0
1252	BgChr11_1522036:1:1	c11_1522036x	11	1.1113	0
1253	BgChr11_1535066:1263418:21170	c11_1535066x	11	1.1113	0
1254	BgChr11_2799310:271925:3661	c11_2799310x	11	4.7764	3.6651
1255	BgChr11_3071301:110396:1826	c11_3071301x	11	5.9394	1.163
1256	BgChr11_3182634:89891:1322	c11_3182634x	11	5.9394	0
1257	BgChr11_3276127:200:2	c11_3276127x	11	5.9394	0
1258	BgChr11_3310001:6893:22	c11_3310001x	11	5.9394	0
1259	BgChr11_3320349:7722:12	c11_3320349x	11	5.9394	0
1260	BgChr11_3332206:148359:1698	c11_3332206x	11	5.9394	0
1261	BgChr11_3480698:669004:12140	c11_3480698x	11	5.9394	0
1262	BgChr11_4149929:413579:6085	c11_4149929x	11	7.0759	1.1365
1263	BgChr11_4565648:64593:1073	c11_4565648x	11	8.2125	1.1366
1264	BgChr11_4630311:988783:16460	c11_4630311x	11	8.2125	0
1265	BgChr11_5628525:228936:3016	c11_5628525x	11	17.5294	9.3169
1266	BgChr11_5858061:98417:1225	c11_5858061x	11	18.6659	1.1365
1267	BgChr11_5956529:167778:2547	c11_5956529x	11	19.8025	1.1366
1268	BgChr11_6124322:111231:2322	c11_6124322x	11	20.939	1.1365
1269	BgChr11_6235785:178091:3376	c11_6235785x	11	22.0756	1.1366
1270	BgChr11_6413973:146619:2534	c11_6413973x	11	22.0756	0
1271	BgChr11_6570948:1770:4	c11_6570948x	11	22.0756	0
1272	BgChr11_6609587:8266:5	c11_6609587x	11	22.0756	0
1273	BgChr11_6632504:9171:6	c11_6632504x	11	22.0756	0
1274	BgChr11_6654058:420785:5282	c11_6654058x	11	22.0756	0
1275	BgChr11_7075548:189519:2096	c11_7075548x	11	25.6531	3.5775
1276	BgChr11_7271905:67193:134	c11_7271905x	11	25.6531	0
1277	BgChr11_7363463:122077:1247	c11_7363463x	11	25.6531	0
1278	BgChr11_7485669:3370541:44802	c11_7485669x	11	27.9804	2.3273
1279	BgChr11_10856463:304660:2615	c11_10856463x	11	29.0917	1.1113
1280	BgChr11_11194760:9132:11	c11_11194760x	11	29.0917	0
1281	BgChr11_11242493:1419:23	c11_11242493x	11	29.0917	0
1282	BgChr11_11264928:114560:404	c11_11264928x	11	29.0917	0
1283	BgChr11_11394105:2033183:19947	c11_11394105x	11	32.6692	3.5775
1284	BgChr11_13427789:2623322:16158	c11_13427789x	11	36.2467	3.5775
1285	BgChr11_16068805:2924:8	c11_16068805x	11	36.2467	0
1286	BgChr11_16079886:2260:6	c11_16079886x	11	36.2467	0
1287	BgChr11_16165770:1:1	c11_16165770x	11	36.2467	0
1288	BgChr11_16188176:361:8	c11_16188176x	11	36.2467	0
1289	BgChr11_16216283:9770:109	c11_16216283x	11	36.2467	0
1290	BgChr11_16264393:1:1	c11_16264393x	11	36.2467	0
1291	BgChr11_16367532:5200629:20387	c11_16367532x	11	36.2467	0
1292	BgChr11_21630536:21616:12	c11_21630536x	11	36.2467	0
1293	BgChr11_21676607:1640596:3776	c11_21676607x	11	36.2467	0
1294	BgChr11_23338959:1:1	c11_23338959x	11	36.2467	0
1295	BgChr11_23349856:34788:5	c11_23349856x	11	36.2467	0
1296	BgChr11_23406705:1:1	c11_23406705x	11	36.2467	0
1297	BgChr11_23418621:5:2	c11_23418621x	11	36.2467	0
1298	BgChr11_23435882:1:1	c11_23435882x	11	36.2467	0
1299	BgChr11_23549724:48147:5	c11_23549724x	11	36.2467	0
1300	BgChr11_23602987:3116:3	c11_23602987x	11	36.2467	0
1301	BgChr11_23619246:4161935:20002	c11_23619246x	11	36.2467	0
1302	BgChr11_27781657:4575:4	c11_27781657x	11	37.3833	1.1366
1303	BgChr11_27794236:118791:707	c11_27794236x	11	37.3833	0
1304	BgChr11_27919492:268894:1510	c11_27919492x	11	38.5198	1.1365
1305	BgChr11_28188679:197052:1560	c11_28188679x	11	38.5198	0
1306	BgChr11_28386062:254775:1553	c11_28386062x	11	39.6311	1.1113
1307	BgChr11_28641140:931308:5980	c11_28641140x	11	40.7424	1.1113
1308	BgChr11_29586779:18768:6	c11_29586779x	11	41.879	1.1366
1309	BgChr11_29610113:749463:7066	c11_29610113x	11	41.879	0
1310	BgChr11_30364185:1544902:14214	c11_30364185x	11	42.9903	1.1113
1311	BgChr11_31909563:356601:3413	c11_31909563x	11	44.1016	1.1113
1312	BgChr11_32266345:595558:5384	c11_32266345x	11	45.2129	1.1113
1313	BgChr11_32862362:29864:558	c11_32862362x	11	46.3242	1.1113
1314	BgChr11_32892504:1467937:13556	c11_32892504x	11	46.3242	0
1315	BgChr11_34360461:8766:94	c11_34360461x	11	47.6065	1.2823
1316	BgChr11_34371926:245460:3054	c11_34371926x	11	47.6065	0
1317	BgChr11_34617911:50160:884	c11_34617911x	11	47.6065	0
1318	BgChr11_34669164:20158:283	c11_34669164x	11	48.7178	1.1113
1319	BgChr11_34689365:1473192:16641	c11_34689365x	11	48.7178	0
1320	BgChr11_36162579:197472:3274	c11_36162579x	11	49.8808	1.163
1321	BgChr11_36360162:208002:3852	c11_36360162x	11	50.9921	1.1113
1322	BgChr11_36568405:475412:7660	c11_36568405x	11	53.2664	2.2743
1323	BgChr11_37043875:820087:12650	c11_37043875x	11	54.3777	1.1113
1324	BgChr11_37863977:193233:2417	c11_37863977x	11	55.489	1.1113
1325	BgChr11_38057279:9926:97	c11_38057279x	11	57.7633	2.2743
1326	BgChr11_38067338:154974:2101	c11_38067338x	11	58.8746	1.1113
1327	BgChr11_38222384:434605:5033	c11_38222384x	11	62.3686	3.494
1328	BgChr11_38657270:133520:1815	c11_38657270x	11	63.4799	1.1113
1329	BgChr11_38790854:564033:11725	c11_38790854x	11	65.7542	2.2743
1330	BgChr11_39355650:382547:6692	c11_39355650x	11	66.8655	1.1113
1331	BgChr11_39738267:1142245:20094	c11_39738267x	11	69.1398	2.2743
1332	BgChr11_40882175:252748:2926	c11_40882175x	11	71.4141	2.2743
1333	BgChr11_41135110:305437:5387	c11_41135110x	11	73.6884	2.2743
1334	BgChr11_41442849:1304918:23698	c11_41442849x	11	74.7997	1.1113
1335	BgChr11_42788477:6234:2	c11_42788477x	11	74.7997	0
1336	BgChr11_42803491:1362:3	c11_42803491x	11	74.7997	0
1337	BgChr11_42814410:29:3	c11_42814410x	11	74.7997	0
1338	BgChr11_42834432:6788:4	c11_42834432x	11	74.7997	0
1339	BgChr11_42845846:8930:2	c11_42845846x	11	74.7997	0
1340	BgChr11_42856917:1:1	c11_42856917x	11	74.7997	0
1341	BgChr11_42867701:7939:9	c11_42867701x	11	74.7997	0
1342	BgChr11_42879033:7968:7	c11_42879033x	11	74.7997	0
1343	BgChr11_42898563:2428:2	c11_42898563x	11	74.7997	0
1344	BgChr11_42913400:8916:2	c11_42913400x	11	74.7997	0
1345	BgChr11_42942526:8:3	c11_42942526x	11	74.7997	0
1346	BgChr11_42962325:7085:9	c11_42962325x	11	74.7997	0
1347	BgChr11_42974681:5103:9	c11_42974681x	11	74.7997	0
1348	BgChr11_42987291:6210:4	c11_42987291x	11	74.7997	0
1349	BgChr11_42997827:460:3	c11_42997827x	11	74.7997	0
1350	BgChr11_43010304:10000:5	c11_43010304x	11	74.7997	0
1351	BgChr11_43021587:335:3	c11_43021587x	11	74.7997	0
1352	BgChr11_43033959:5995:5	c11_43033959x	11	74.7997	0
1353	BgChr11_43045102:6368:2	c11_43045102x	11	74.7997	0
1354	BgChr11_43058125:8482:9	c11_43058125x	11	74.7997	0
1355	BgChr11_43069564:1142:6	c11_43069564x	11	74.7997	0
1356	BgChr11_43092295:6417:3	c11_43092295x	11	74.7997	0
1357	BgChr11_43161612:6222:11	c11_43161612x	11	74.7997	0
1358	BgChr11_43173777:2618:6	c11_43173777x	11	74.7997	0
1359	BgChr11_43190273:7540:11	c11_43190273x	11	74.7997	0
1360	BgChr11_43203934:1:1	c11_43203934x	11	74.7997	0
1361	BgChr11_43225841:2463:3	c11_43225841x	11	74.7997	0
1362	BgChr11_43244811:791:4	c11_43244811x	11	74.7997	0
1363	BgChr11_43257514:2217:3	c11_43257514x	11	74.7997	0
1364	BgChr11_43321323:7423:2	c11_43321323x	11	74.7997	0
1365	BgChr11_43332880:1:1	c11_43332880x	11	74.7997	0
1366	BgChr11_43343324:7831:2	c11_43343324x	11	74.7997	0
1367	BgChr11_43380210:4541:6	c11_43380210x	11	74.7997	0
1368	BgChr11_43390391:111:3	c11_43390391x	11	74.7997	0
1369	BgChr11_43404151:4662:4	c11_43404151x	11	74.7997	0
1370	BgChr11_43414985:3607:8	c11_43414985x	11	74.7997	0
1371	BgChr11_43428434:1:1	c11_43428434x	11	74.7997	0
1372	BgChr11_43440785:1:1	c11_43440785x	11	74.7997	0
1373	BgChr11_43510745:1:1	c11_43510745x	11	74.7997	0
1374	BgChr11_43541172:60:2	c11_43541172x	11	74.7997	0
1375	BgChr11_43690024:1:1	c11_43690024x	11	74.7997	0
1376	BgChr11_43770901:12:2	c11_43770901x	11	74.7997	0
1377	BgChr12_62377:1:1	c12_62377x	12	0
1378	BgChr12_153667:1:1	c12_153667x	12	0	0
1379	BgChr12_166571:651:2	c12_166571x	12	0	0
1380	BgChr12_211558:4936:2	c12_211558x	12	0	0
1381	BgChr12_250697:1:1	c12_250697x	12	0	0
1382	BgChr12_275936:26:3	c12_275936x	12	0	0
1383	BgChr12_303039:6369:2	c12_303039x	12	0	0
1384	BgChr12_314965:8728:4	c12_314965x	12	0	0
1385	BgChr12_325041:675:3	c12_325041x	12	0	0
1386	BgChr12_355091:9746:3	c12_355091x	12	0	0
1387	BgChr12_374801:5875:6	c12_374801x	12	0	0
1388	BgChr12_397938:1:1	c12_397938x	12	0	0
1389	BgChr12_419009:743:2	c12_419009x	12	0	0
1390	BgChr12_513407:1:1	c12_513407x	12	0	0
1391	BgChr12_574833:1785:3	c12_574833x	12	0	0
1392	BgChr12_624356:1:1	c12_624356x	12	0	0
1393	BgChr12_664567:1489:2	c12_664567x	12	0	0
1394	BgChr12_683988:8990:9	c12_683988x	12	0	0
1395	BgChr12_732010:2470:4	c12_732010x	12	0	0
1396	BgChr12_762773:417:2	c12_762773x	12	0	0
1397	BgChr12_785380:7234:3	c12_785380x	12	0	0
1398	BgChr12_852367:1:1	c12_852367x	12	0	0
1399	BgChr12_864136:4716:2	c12_864136x	12	0	0
1400	BgChr12_874526:9616:3	c12_874526x	12	0	0
1401	BgChr12_895320:9063:9	c12_895320x	12	0	0
1402	BgChr12_912459:3043:7	c12_912459x	12	0	0
1403	BgChr12_924110:9399:2	c12_924110x	12	0	0
1404	BgChr12_936190:7241:8	c12_936190x	12	0	0
1405	BgChr12_954951:5827:5	c12_954951x	12	0	0
1406	BgChr12_965814:1637:3	c12_965814x	12	0	0
1407	BgChr12_976374:1:1	c12_976374x	12	0	0
1408	BgChr12_992180:345578:4548	c12_992180x	12	0	0
1409	BgChr12_1338411:737897:10857	c12_1338411x	12	1.1113	1.1113
1410	BgChr12_2077107:387377:4425	c12_2077107x	12	3.3856	2.2743
1411	BgChr12_2464872:211148:3439	c12_2464872x	12	8.162	4.7764
1412	BgChr12_2676035:122162:2167	c12_2676035x	12	10.4363	2.2743
1413	BgChr12_2798487:30111:581	c12_2798487x	12	11.5476	1.1113
1414	BgChr12_2828773:422520:3753	c12_2828773x	12	12.6589	1.1113
1415	BgChr12_3257477:446117:5751	c12_3257477x	12	12.6589	0
1416	BgChr12_3704007:9964:132	c12_3704007x	12	13.7954	1.1365
1417	BgChr12_3714017:257313:3611	c12_3714017x	12	13.7954	0
1418	BgChr12_3971434:382176:6123	c12_3971434x	12	14.932	1.1366
1419	BgChr12_4353652:20096:142	c12_4353652x	12	21.2148	6.2828
1420	BgChr12_4374696:20555:92	c12_4374696x	12	21.2148	0
1421	BgChr12_4395559:1769726:28551	c12_4395559x	12	21.2148	0
1422	BgChr12_6165402:731265:12907	c12_6165402x	12	22.3514	1.1366
1423	BgChr12_6905207:1:1	c12_6905207x	12	22.3514	0
1424	BgChr12_6926495:9887:130	c12_6926495x	12	22.3514	0
1425	BgChr12_6936567:110549:2411	c12_6936567x	12	24.7341	2.3827
1426	BgChr12_7047134:281178:4593	c12_7047134x	12	25.8707	1.1366
1427	BgChr12_7331585:366069:5966	c12_7331585x	12	25.8707	0
1428	BgChr12_7697790:30092:261	c12_7697790x	12	26.982	1.1113
1429	BgChr12_7728340:411123:6727	c12_7728340x	12	28.0933	1.1113
1430	BgChr12_8139500:351005:6786	c12_8139500x	12	29.2046	1.1113
1431	BgChr12_8490607:2035295:29253	c12_8490607x	12	30.3159	1.1113
1432	BgChr12_10526670:194726:3006	c12_10526670x	12	32.5902	2.2743
1433	BgChr12_10721439:615677:8454	c12_10721439x	12	33.7015	1.1113
1434	BgChr12_11337304:394346:5322	c12_11337304x	12	34.8128	1.1113
1435	BgChr12_11732757:30358:468	c12_11732757x	12	35.9241	1.1113
1436	BgChr12_11763228:916437:12703	c12_11763228x	12	35.9241	0
1437	BgChr12_12685660:1867831:18604	c12_12685660x	12	38.2513	2.3272
1438	BgChr12_14553508:1834037:18810	c12_14553508x	12	39.3879	1.1366
1439	BgChr12_16391592:12254211:89205	c12_16391592x	12	40.5244	1.1365
1440	BgChr12_28646102:1532555:18453	c12_28646102x	12	41.661	1.1366
1441	BgChr12_30178715:1601483:20517	c12_30178715x	12	42.7976	1.1366
1442	BgChr12_31780261:326086:1557	c12_31780261x	12	43.9341	1.1365
1443	BgChr12_33452300:1:1	c12_33452300x	12	58.1977	14.2636
1444	BgChr12_33723546:507974:758	c12_33723546x	12	65.7548	7.5571
1445	BgChr12_34233499:245361:3104	c12_34233499x	12	65.7548	0
1446	BgChr12_34484718:64318:758	c12_34484718x	12	66.8913	1.1365
1447	BgChr12_34549122:1895269:26366	c12_34549122x	12	68.0279	1.1366
1448	BgChr12_36450320:51470:559	c12_36450320x	12	69.2186	1.1907
1449	BgChr12_36501910:1692809:19781	c12_36501910x	12	69.2186	0
1450	BgChr12_38243806:1:1	c12_38243806x	12	69.2186	0
1451	BgChr12_38280206:59616:421	c12_38280206x	12	69.2186	0
1452	BgChr12_38368995:48064:61	c12_38368995x	12	70.3816	1.163
1453	BgChr12_38448191:1:1	c12_38448191x	12	70.3816	0
1454	BgChr12_38495172:859216:9114	c12_38495172x	12	71.5182	1.1366
1455	BgChr12_39362818:7042:3	c12_39362818x	12	71.5182	0
1456	BgChr12_39377100:1:1	c12_39377100x	12	71.5182	0
1457	BgChr12_39406757:656:2	c12_39406757x	12	71.5182	0
1458	BgChr12_39683471:3553:3	c12_39683471x	12	74.1522	2.634
1459	BgChr12_39856943:1:1	c12_39856943x	12	74.1522	0
1460	BgChr12_39942735:1:1	c12_39942735x	12	74.1522	0
1461	BgChr13_28173:8615:2	c13_28173x	13	0
1462	BgChr13_267565:1:1	c13_267565x	13	0	0
1463	BgChr13_408655:2641:8	c13_408655x	13	0	0
1464	BgChr13_433482:9746:2	c13_433482x	13	0	0
1465	BgChr13_474420:338:2	c13_474420x	13	0	0
1466	BgChr13_575837:1:1	c13_575837x	13	0	0
1467	BgChr13_593798:1:1	c13_593798x	13	0	0
1468	BgChr13_644058:3351:4	c13_644058x	13	0	0
1469	BgChr13_656655:1:1	c13_656655x	13	0	0
1470	BgChr13_695057:6097:2	c13_695057x	13	0	0
1471	BgChr13_714827:620347:9502	c13_714827x	13	0	0
1472	BgChr13_3756250:210677:3535	c13_3756250x	13	5.1463	5.1463
1473	BgChr13_3967653:290829:3026	c13_3967653x	13	8.7238	3.5775
1474	BgChr13_4258569:517353:4670	c13_4258569x	13	9.8604	1.1366
1475	BgChr13_4776020:581441:10148	c13_4776020x	13	12.2431	2.3827
1476	BgChr13_5357473:9996:127	c13_5357473x	13	15.9082	3.6651
1477	BgChr13_5367601:9967:19	c13_5367601x	13	15.9082	0
1478	BgChr13_5377658:484051:8478	c13_5377658x	13	15.9082	0
1479	BgChr13_5861835:9902:108	c13_5861835x	13	15.9082	0
1480	BgChr13_5871985:748823:9874	c13_5871985x	13	15.9082	0
1481	BgChr13_6621281:9950:189	c13_6621281x	13	19.9712	4.063
1482	BgChr13_6631304:92989:1106	c13_6631304x	13	19.9712	0
1483	BgChr13_6724471:88217:901	c13_6724471x	13	21.1342	1.163
1484	BgChr13_6813067:141884:2374	c13_6813067x	13	22.2972	1.163
1485	BgChr13_6958131:334661:5290	c13_6958131x	13	23.4602	1.163
1486	BgChr13_7293069:737355:8329	c13_7293069x	13	24.6232	1.163
1487	BgChr13_8030602:345247:5647	c13_8030602x	13	27.006	2.3828
1488	BgChr13_8376076:1329142:20450	c13_8376076x	13	29.3887	2.3827
1489	BgChr13_9705264:1331959:14661	c13_9705264x	13	30.5794	1.1907
1490	BgChr13_11037586:3117235:29447	c13_11037586x	13	31.7701	1.1907
1491	BgChr13_14155005:4911522:51920	c13_14155005x	13	34.2111	2.441
1492	BgChr13_19066926:1104666:10859	c13_19066926x	13	35.4018	1.1907
1493	BgChr13_20172150:1987803:20130	c13_20172150x	13	39.1588	3.757
1494	BgChr13_22160030:9898:9	c13_22160030x	13	39.1588	0
1495	BgChr13_22170949:30532:168	c13_22170949x	13	39.1588	0
1496	BgChr13_22220924:1:1	c13_22220924x	13	39.1588	0
1497	BgChr13_22235604:1:1	c13_22235604x	13	39.1588	0
1498	BgChr13_22260838:4322:19	c13_22260838x	13	39.1588	0
1499	BgChr13_22292756:1376:3	c13_22292756x	13	39.1588	0
1500	BgChr13_22339221:1672705:13852	c13_22339221x	13	39.1588	0
1501	BgChr13_24022428:1:1	c13_24022428x	13	39.1588	0
1502	BgChr13_24059792:4038:4	c13_24059792x	13	39.1588	0
1503	BgChr13_24114657:3036821:15873	c13_24114657x	13	39.1588	0
1504	BgChr13_27151883:507174:4576	c13_27151883x	13	41.5998	2.441
1505	BgChr13_27662609:93292:453	c13_27662609x	13	45.3569	3.7571
1506	BgChr13_27756526:1573591:14332	c13_27756526x	13	50.5032	5.1463
1507	BgChr13_29330358:743807:9496	c13_29330358x	13	52.9441	2.4409
1508	BgChr13_30074237:354096:5065	c13_30074237x	13	54.1348	1.1907
1509	BgChr13_30431012:166478:2398	c13_30431012x	13	55.2978	1.163
1510	BgChr13_30651761:9261:10	c13_30651761x	13	55.2978	0
1511	BgChr13_30662703:9974:71	c13_30662703x	13	55.2978	0
1512	BgChr13_30672725:20081:216	c13_30672725x	13	55.2978	0
1513	BgChr13_30693008:19311:122	c13_30693008x	13	55.2978	0
1514	BgChr13_30714579:4392:18	c13_30714579x	13	55.2978	0
1515	BgChr13_30730459:23743:105	c13_30730459x	13	55.2978	0
1516	BgChr13_30756608:9867:16	c13_30756608x	13	55.2978	0
1517	BgChr13_30769563:982475:13346	c13_30769563x	13	55.2978	0
1518	BgChr13_31752088:452238:6335	c13_31752088x	13	55.2978	0
1519	BgChr13_32204353:110833:1208	c13_32204353x	13	56.4344	1.1366
1520	BgChr13_32322456:366480:3752	c13_32322456x	13	56.4344	0
1521	BgChr13_32695108:277601:4139	c13_32695108x	13	58.7616	2.3272
1522	BgChr13_32995750:61546:213	c13_32995750x	13	58.7616	0
1523	BgChr13_33066987:335393:5498	c13_33066987x	13	58.7616	0
1524	BgChr13_33402491:144325:1958	c13_33402491x	13	59.8982	1.1366
1525	BgChr13_33548608:28364:344	c13_33548608x	13	61.0348	1.1366
1526	BgChr13_33578880:358347:4488	c13_33578880x	13	62.1713	1.1365
1527	BgChr13_34009827:4:2	c13_34009827x	13	62.1713	0
1528	BgChr13_34029976:1:1	c13_34029976x	13	62.1713	0
1529	BgChr13_34077270:9942:82	c13_34077270x	13	62.1713	0
1530	BgChr13_34087299:9680:82	c13_34087299x	13	62.1713	0
1531	BgChr13_34097323:20367:121	c13_34097323x	13	62.1713	0
1532	BgChr13_34118044:32139:152	c13_34118044x	13	62.1713	0
1533	BgChr13_34150897:9877:56	c13_34150897x	13	62.1713	0
1534	BgChr13_34160957:9954:55	c13_34160957x	13	62.1713	0
1535	BgChr13_34173052:36409:218	c13_34173052x	13	62.1713	0
1536	BgChr13_34209596:9830:96	c13_34209596x	13	64.4456	2.2743
1537	BgChr13_34219860:26871:441	c13_34219860x	13	64.4456	0
1538	BgChr13_34274907:1:1	c13_34274907x	13	64.4456	0
1539	BgChr13_34292247:9031:138	c13_34292247x	13	64.4456	0
1540	BgChr13_34303501:6827:5	c13_34303501x	13	64.4456	0
1541	BgChr13_34313816:562935:7669	c13_34313816x	13	64.4456	0
1542	BgChr13_34876858:336954:4230	c13_34876858x	13	65.5569	1.1113
1543	BgChr13_35213856:183754:3885	c13_35213856x	13	65.5569	0
1544	BgChr13_35397792:52115:926	c13_35397792x	13	70.3333	4.7764
1545	BgChr13_35449921:18428:324	c13_35449921x	13	71.4446	1.1113
1546	BgChr13_35471556:1335913:23755	c13_35471556x	13	71.4446	0
1547	BgChr13_36807555:114578:1215	c13_36807555x	13	72.5812	1.1366
1548	BgChr13_36922247:11:2	c13_36922247x	13	72.5812	0
1549	BgChr13_36965817:6659:5	c13_36965817x	13	72.5812	0
1550	BgChr13_36980805:8074:4	c13_36980805x	13	72.5812	0
1551	BgChr13_36991862:9871:10	c13_36991862x	13	72.5812	0
1552	BgChr13_37002796:9002:2	c13_37002796x	13	72.5812	0
1553	BgChr13_37014370:1:1	c13_37014370x	13	72.5812	0
1554	BgChr13_37031113:9539:9	c13_37031113x	13	72.5812	0
1555	BgChr13_37041580:7921:3	c13_37041580x	13	72.5812	0
1556	BgChr13_37056541:1:1	c13_37056541x	13	72.5812	0
1557	BgChr13_37068759:5730:5	c13_37068759x	13	72.5812	0
1558	BgChr13_37082320:3528:6	c13_37082320x	13	72.5812	0
1559	BgChr13_37092739:1:1	c13_37092739x	13	72.5812	0
1560	BgChr14_51385:1:1	c14_51385x	14	0
1561	BgChr14_79443:8887:2	c14_79443x	14	0	0
1562	BgChr14_94716:8034:4	c14_94716x	14	0	0
1563	BgChr14_105424:8008:4	c14_105424x	14	0	0
1564	BgChr14_116653:1:1	c14_116653x	14	0	0
1565	BgChr14_134056:7493:3	c14_134056x	14	0	0
1566	BgChr14_145770:5772:3	c14_145770x	14	0	0
1567	BgChr14_179854:1:1	c14_179854x	14	0	0
1568	BgChr14_211081:418811:7378	c14_211081x	14	0	0
1569	BgChr14_629943:130944:2319	c14_629943x	14	2.3828	2.3828
1570	BgChr14_762939:156522:2121	c14_762939x	14	4.7655	2.3827
1571	BgChr14_1684612:91363:1395	c14_1684612x	14	7.0928	2.3273
1572	BgChr14_1977772:1230329:20937	c14_1977772x	14	9.42	2.3272
1573	BgChr14_3209267:740460:12196	c14_3209267x	14	11.8028	2.3828
1574	BgChr14_3954231:835138:12882	c14_3954231x	14	14.13	2.3272
1575	BgChr14_4789929:166174:2341	c14_4789929x	14	14.13	0
1576	BgChr14_4956138:90524:671	c14_4956138x	14	15.2666	1.1366
1577	BgChr14_5054205:6990:2	c14_5054205x	14	15.2666	0
1578	BgChr14_5065733:279475:3429	c14_5065733x	14	23.0205	7.7539
1579	BgChr14_5345308:437962:6627	c14_5345308x	14	23.0205	0
1580	BgChr14_5783281:1166320:17002	c14_5783281x	14	23.0205	0
1581	BgChr14_6949635:534265:8252	c14_6949635x	14	25.2948	2.2743
1582	BgChr14_7485246:94022:1021	c14_7485246x	14	28.7888	3.494
1583	BgChr14_7580601:5601:14	c14_7580601x	14	28.7888	0
1584	BgChr14_7626577:67722:149	c14_7626577x	14	28.7888	0
1585	BgChr14_7697697:9579:9	c14_7697697x	14	28.7888	0
1586	BgChr14_7709190:1406991:16155	c14_7709190x	14	28.7888	0
1587	BgChr14_9117703:1077161:12445	c14_9117703x	14	29.9001	1.1113
1588	BgChr14_10211072:1:1	c14_10211072x	14	29.9001	0
1589	BgChr14_10232975:63:8	c14_10232975x	14	29.9001	0
1590	BgChr14_10259370:9083:16	c14_10259370x	14	29.9001	0
1591	BgChr14_10270847:34:2	c14_10270847x	14	29.9001	0
1592	BgChr14_10295588:19:2	c14_10295588x	14	29.9001	0
1593	BgChr14_10319646:101622:1185	c14_10319646x	14	29.9001	0
1594	BgChr14_10422601:1030287:10238	c14_10422601x	14	31.0114	1.1113
1595	BgChr14_11453326:425030:3792	c14_11453326x	14	32.1227	1.1113
1596	BgChr14_11879523:657738:4443	c14_11879523x	14	34.397	2.2743
1597	BgChr14_12543159:357537:3900	c14_12543159x	14	34.397	0
1598	BgChr14_12900812:1548037:13418	c14_12900812x	14	34.397	0
1599	BgChr14_14449126:4274808:24350	c14_14449126x	14	35.5083	1.1113
1600	BgChr14_18830099:1:1	c14_18830099x	14	35.5083	0
1601	BgChr14_18855574:1:1	c14_18855574x	14	35.5083	0
1602	BgChr14_18867983:1:1	c14_18867983x	14	35.5083	0
1603	BgChr14_18977062:8800:20	c14_18977062x	14	35.5083	0
1604	BgChr14_19026320:1:1	c14_19026320x	14	35.5083	0
1605	BgChr14_19052287:1:1	c14_19052287x	14	35.5083	0
1606	BgChr14_19151892:2556:5	c14_19151892x	14	35.5083	0
1607	BgChr14_19162977:1:1	c14_19162977x	14	35.5083	0
1608	BgChr14_19209244:9724:4	c14_19209244x	14	35.5083	0
1609	BgChr14_19237806:2457862:21151	c14_19237806x	14	35.5083	0
1610	BgChr14_21696545:51051:312	c14_21696545x	14	36.6449	1.1366
1611	BgChr14_21748304:539066:2897	c14_21748304x	14	36.6449	0
1612	BgChr14_22287486:44823:135	c14_22287486x	14	36.6449	0
1613	BgChr14_22333277:282934:471	c14_22333277x	14	36.6449	0
1614	BgChr14_22621075:737418:8312	c14_22621075x	14	36.6449	0
1615	BgChr14_23358669:15236:203	c14_23358669x	14	36.6449	0
1616	BgChr14_23431821:2061:2	c14_23431821x	14	36.6449	0
1617	BgChr14_23460687:2539008:24847	c14_23460687x	14	36.6449	0
1618	BgChr14_25999822:25690:155	c14_25999822x	14	37.7562	1.1113
1619	BgChr14_26032159:1090779:12475	c14_26032159x	14	37.7562	0
1620	BgChr14_27278396:1:1	c14_27278396x	14	37.7562	0
1621	BgChr14_27299117:1:1	c14_27299117x	14	37.7562	0
1622	BgChr14_27321884:1:1	c14_27321884x	14	37.7562	0
1623	BgChr14_27335695:278:3	c14_27335695x	14	37.7562	0
1624	BgChr14_27364041:181408:2246	c14_27364041x	14	37.7562	0
1625	BgChr14_27545499:9978:173	c14_27545499x	14	40.0305	2.2743
1626	BgChr14_27555505:11669:6	c14_27555505x	14	40.0305	0
1627	BgChr14_27578619:69921:802	c14_27578619x	14	41.1418	1.1113
1628	BgChr14_27665230:177169:2383	c14_27665230x	14	41.1418	0
1629	BgChr14_27843771:196881:2058	c14_27843771x	14	41.1418	0
1630	BgChr14_28040673:722756:10485	c14_28040673x	14	43.416	2.2742
1631	BgChr14_28763517:430555:3448	c14_28763517x	14	45.6903	2.2743
1632	BgChr14_29194190:80319:19	c14_29194190x	14	45.6903	0
1633	BgChr14_29291995:380051:2696	c14_29291995x	14	45.6903	0
1634	BgChr14_29811726:1:1	c14_29811726x	14	45.6903	0
1635	BgChr14_29823022:1:1	c14_29823022x	14	45.6903	0
1636	BgChr14_29847385:1614:13	c14_29847385x	14	45.6903	0
1637	BgChr14_29892185:8028:4	c14_29892185x	14	45.6903	0
1638	BgChr14_29922621:2126:75	c14_29922621x	14	45.6903	0
1639	BgChr14_30001906:1:1	c14_30001906x	14	45.6903	0
1640	BgChr14_30072199:74:12	c14_30072199x	14	45.6903	0
1641	BgChr14_30117935:1:1	c14_30117935x	14	45.6903	0
1642	BgChr14_30157980:303:4	c14_30157980x	14	45.6903	0
1643	BgChr14_30184456:473:5	c14_30184456x	14	45.6903	0
1644	BgChr14_30229178:21:3	c14_30229178x	14	45.6903	0
1645	BgChr14_30248052:933795:11901	c14_30248052x	14	45.6903	0
1646	BgChr14_31213614:304:6	c14_31213614x	14	45.6903	0
1647	BgChr14_31257604:1266:3	c14_31257604x	14	45.6903	0
1648	BgChr14_31307132:209893:2506	c14_31307132x	14	45.6903	0
1649	BgChr14_31547049:115250:198	c14_31547049x	14	48.0176	2.3273
1650	BgChr14_31709731:84998:6	c14_31709731x	14	49.1542	1.1366
1651	BgChr14_31839862:691024:11	c14_31839862x	14	50.2907	1.1365
1652	BgChr14_32608660:1:1	c14_32608660x	14	53.9558	3.6651
1653	BgChr14_32731503:1:1	c14_32731503x	14	53.9558	0
1654	BgChr14_32747014:1:1	c14_32747014x	14	53.9558	0
1655	BgChr14_32766983:1:1	c14_32766983x	14	57.7129	3.7571
1656	BgChr14_32791887:288681:1928	c14_32791887x	14	57.7129	0
1657	BgChr14_33120516:118171:1045	c14_33120516x	14	58.9036	1.1907
1658	BgChr14_33270567:1:1	c14_33270567x	14	61.3445	2.4409
1659	BgChr14_33374971:1819067:23439	c14_33374971x	14	72.9786	11.6341
1660	BgChr14_35197322:3115:3	c14_35197322x	14	72.9786	0
1661	BgChr14_35208786:7739:3	c14_35208786x	14	72.9786	0
1662	BgChr14_35228840:6783:6	c14_35228840x	14	72.9786	0
1663	BgChr14_35243635:46:2	c14_35243635x	14	72.9786	0
1664	BgChr14_35278876:9885:3	c14_35278876x	14	72.9786	0
1665	BgChr14_35305480:4831:6	c14_35305480x	14	72.9786	0
1666	BgChr14_35365666:9833:4	c14_35365666x	14	72.9786	0
1667	BgChr14_35391030:5891:4	c14_35391030x	14	72.9786	0
1668	BgChr14_35402263:2816:2	c14_35402263x	14	72.9786	0
1669	BgChr14_35448197:1:1	c14_35448197x	14	72.9786	0
1670	BgChr14_35495706:4002:11	c14_35495706x	14	72.9786	0
1671	BgChr14_35506068:5392:4	c14_35506068x	14	72.9786	0
1672	BgChr14_35516704:1822:7	c14_35516704x	14	72.9786	0
1673	BgChr14_35552220:6315:5	c14_35552220x	14	72.9786	0
1674	BgChr14_35563455:9929:17	c14_35563455x	14	72.9786	0
1675	BgChr14_35575401:7535:4	c14_35575401x	14	72.9786	0
1676	BgChr14_35591538:9705:5	c14_35591538x	14	72.9786	0
1677	BgChr14_35602086:7274:8	c14_35602086x	14	72.9786	0
1678	BgChr14_35616826:4421:4	c14_35616826x	14	72.9786	0
1679	BgChr14_35627898:9390:3	c14_35627898x	14	72.9786	0
1680	BgChr14_35639494:2690:2	c14_35639494x	14	72.9786	0
1681	BgChr14_35676679:9197:3	c14_35676679x	14	72.9786	0
1682	BgChr14_35686747:1840:3	c14_35686747x	14	72.9786	0
1683	BgChr14_35718159:7201:5	c14_35718159x	14	72.9786	0
1684	BgChr14_35732357:6447:3	c14_35732357x	14	72.9786	0
1685	BgChr14_35755387:1:1	c14_35755387x	14	72.9786	0
1686	BgChr14_35771745:1259:4	c14_35771745x	14	72.9786	0
1687	BgChr14_35787465:1:1	c14_35787465x	14	72.9786	0
1688	BgChr14_35809454:1:1	c14_35809454x	14	72.9786	0
1689	BgChr14_35820302:8953:3	c14_35820302x	14	72.9786	0
1690	BgChr14_35859132:1:1	c14_35859132x	14	72.9786	0
1691	BgChr14_35876631:8783:4	c14_35876631x	14	72.9786	0
1692	BgChr14_35891458:1:1	c14_35891458x	14	72.9786	0
1693	BgChr15_80243:1:1	c15_80243x	15	0
1694	BgChr15_158983:1:1	c15_158983x	15	0	0
1695	BgChr15_193000:1:1	c15_193000x	15	0	0
1696	BgChr15_208018:5515:2	c15_208018x	15	0	0
1697	BgChr15_228998:1:1	c15_228998x	15	0	0
1698	BgChr15_242422:7512:4	c15_242422x	15	0	0
1699	BgChr15_260918:178:3	c15_260918x	15	0	0
1700	BgChr15_376678:8421:4	c15_376678x	15	0	0
1701	BgChr15_397225:8586:9	c15_397225x	15	0	0
1702	BgChr15_433202:1144:2	c15_433202x	15	0	0
1703	BgChr15_476616:5069:2	c15_476616x	15	0	0
1704	BgChr15_498205:1:1	c15_498205x	15	0	0
1705	BgChr15_523021:8699:4	c15_523021x	15	1.1907	1.1907
1706	BgChr15_539728:1:1	c15_539728x	15	1.1907	0
1707	BgChr15_602222:1:1	c15_602222x	15	1.1907	0
1708	BgChr15_614892:3862:2	c15_614892x	15	1.1907	0
1709	BgChr15_625160:6545:3	c15_625160x	15	2.3814	1.1907
1710	BgChr15_640459:3257:3	c15_640459x	15	2.3814	0
1711	BgChr15_651836:8672:19	c15_651836x	15	2.3814	0
1712	BgChr15_661930:9292:2	c15_661930x	15	2.3814	0
1713	BgChr15_686718:18:2	c15_686718x	15	2.3814	0
1714	BgChr15_787835:611:2	c15_787835x	15	2.3814	0
1715	BgChr15_807946:6712:3	c15_807946x	15	2.3814	0
1716	BgChr15_820323:9769:3	c15_820323x	15	2.3814	0
1717	BgChr15_833424:5949:3	c15_833424x	15	2.3814	0
1718	BgChr15_869546:6419:13	c15_869546x	15	2.3814	0
1719	BgChr15_883703:9122:5	c15_883703x	15	2.3814	0
1720	BgChr15_904911:363:3	c15_904911x	15	2.3814	0
1721	BgChr15_982037:9452:7	c15_982037x	15	2.3814	0
1722	BgChr15_993859:9511:22	c15_993859x	15	2.3814	0
1723	BgChr15_1007946:7143:5	c15_1007946x	15	2.3814	0
1724	BgChr15_1024665:8776:8	c15_1024665x	15	2.3814	0
1725	BgChr15_1035122:3321:4	c15_1035122x	15	2.3814	0
1726	BgChr15_1047234:9513:7	c15_1047234x	15	2.3814	0
1727	BgChr15_1058608:8443:21	c15_1058608x	15	2.3814	0
1728	BgChr15_1127410:9325:3	c15_1127410x	15	2.3814	0
1729	BgChr15_1138420:5386:3	c15_1138420x	15	2.3814	0
1730	BgChr15_1158336:7482:3	c15_1158336x	15	2.3814	0
1731	BgChr15_1178984:7027:7	c15_1178984x	15	2.3814	0
1732	BgChr15_1190469:3038:4	c15_1190469x	15	2.3814	0
1733	BgChr15_1248014:105:2	c15_1248014x	15	2.3814	0
1734	BgChr15_1261589:5385:3	c15_1261589x	15	2.3814	0
1735	BgChr15_1274061:9806:7	c15_1274061x	15	2.3814	0
1736	BgChr15_1284208:9380:6	c15_1284208x	15	2.3814	0
1737	BgChr15_1301171:163600:1877	c15_1301171x	15	2.3814	0
1738	BgChr15_1465628:70538:994	c15_1465628x	15	2.3814	0
1739	BgChr15_1536179:217437:2868	c15_1536179x	15	2.3814	0
1740	BgChr15_1753834:9558:100	c15_1753834x	15	2.3814	0
1741	BgChr15_1764041:73697:1282	c15_1764041x	15	2.3814	0
1742	BgChr15_1837740:1306530:23261	c15_1837740x	15	2.3814	0
1743	BgChr15_3144286:341943:5880	c15_3144286x	15	4.8835	2.5021
1744	BgChr15_3486248:29858:615	c15_3486248x	15	7.3856	2.5021
1745	BgChr15_3516308:437845:8162	c15_3516308x	15	9.8265	2.4409
1746	BgChr15_3954292:533779:10359	c15_3954292x	15	12.2675	2.441
1747	BgChr15_4488179:39965:688	c15_4488179x	15	14.7085	2.441
1748	BgChr15_4528441:693057:11251	c15_4528441x	15	22.2655	7.557
1749	BgChr15_5221537:101939:1828	c15_5221537x	15	23.3768	1.1113
1750	BgChr15_5323562:616174:9508	c15_5323562x	15	24.4881	1.1113
1751	BgChr15_5939820:644519:9762	c15_5939820x	15	29.3817	4.8936
1752	BgChr15_6584415:157912:2794	c15_6584415x	15	31.709	2.3273
1753	BgChr15_6742624:3588234:38476	c15_6742624x	15	32.8455	1.1365
1754	BgChr15_10336330:1:1	c15_10336330x	15	32.8455	0
1755	BgChr15_10363812:22134:125	c15_10363812x	15	32.8455	0
1756	BgChr15_10396136:1:1	c15_10396136x	15	32.8455	0
1757	BgChr15_10471724:425280:3507	c15_10471724x	15	32.8455	0
1758	BgChr15_10898535:1635194:18553	c15_10898535x	15	33.9821	1.1366
1759	BgChr15_12536020:1314904:16971	c15_12536020x	15	33.9821	0
1760	BgChr15_13862635:107065:12	c15_13862635x	15	35.1186	1.1365
1761	BgChr15_13983503:258:3	c15_13983503x	15	36.2552	1.1366
1762	BgChr15_14009376:147018:818	c15_14009376x	15	39.7492	3.494
1763	BgChr15_14157211:3600771:33921	c15_14157211x	15	40.8605	1.1113
1764	BgChr15_17762399:3088218:27930	c15_17762399x	15	41.9718	1.1113
1765	BgChr15_20850704:1288216:13175	c15_20850704x	15	41.9718	0
1766	BgChr15_22141454:433080:4945	c15_22141454x	15	41.9718	0
1767	BgChr15_22574912:1361052:15469	c15_22574912x	15	43.0831	1.1113
1768	BgChr15_23936169:846572:11130	c15_23936169x	15	44.1944	1.1113
1769	BgChr15_24784359:80703:1497	c15_24784359x	15	46.4687	2.2743
1770	BgChr15_24865159:1208208:12261	c15_24865159x	15	47.58	1.1113
1771	BgChr15_26074194:1055627:13735	c15_26074194x	15	48.6913	1.1113
1772	BgChr15_27130425:1189055:14975	c15_27130425x	15	49.8026	1.1113
1773	BgChr15_28319898:141334:2153	c15_28319898x	15	50.9139	1.1113
1774	BgChr15_28461799:393278:5503	c15_28461799x	15	52.0252	1.1113
1775	BgChr15_28856862:70107:1198	c15_28856862x	15	53.1365	1.1113
1776	BgChr15_28929282:80579:1544	c15_28929282x	15	54.2478	1.1113
1777	BgChr15_29010751:9903:277	c15_29010751x	15	55.3591	1.1113
1778	BgChr15_29020755:291557:5173	c15_29020755x	15	55.3591	0
1779	BgChr15_29319237:30601:376	c15_29319237x	15	56.4704	1.1113
1780	BgChr15_29350057:263142:3768	c15_29350057x	15	58.7447	2.2743
1781	BgChr15_29613328:269604:2907	c15_29613328x	15	58.7447	0
1782	BgChr15_29882944:259767:3758	c15_29882944x	15	62.2387	3.494
1783	BgChr15_30145745:678768:8463	c15_30145745x	15	63.35	1.1113
1784	BgChr15_30828391:293305:5480	c15_30828391x	15	64.4613	1.1113
1785	BgChr15_31121779:489062:7527	c15_31121779x	15	65.5726	1.1113
1786	BgChr15_31610857:364849:6214	c15_31610857x	15	66.7092	1.1366
1787	BgChr15_31977364:103716:1849	c15_31977364x	15	70.3743	3.6651
1788	BgChr15_32081120:489249:6532	c15_32081120x	15	71.5373	1.163
1789	BgChr15_32570493:464654:6634	c15_32570493x	15	71.5373	0
1790	BgChr15_33035245:471186:9119	c15_33035245x	15	72.728	1.1907
1791	BgChr15_33506433:219585:2332	c15_33506433x	15	76.485	3.757
1792	BgChr15_33734933:4993:3	c15_33734933x	15	76.485	0
1793	BgChr15_33755735:1:1	c15_33755735x	15	76.485	0
1794	BgChr15_33791581:5102:4	c15_33791581x	15	77.648	1.163
1795	BgChr15_33815652:9068:7	c15_33815652x	15	77.648	0
1796	BgChr15_33834769:1:1	c15_33834769x	15	77.648	0
1797	BgChr15_33899255:6648:3	c15_33899255x	15	77.648	0
1798	BgChr15_33937823:9352:7	c15_33937823x	15	77.648	0
1799	BgChr15_33948177:7071:7	c15_33948177x	15	77.648	0
1800	BgChr15_33962295:8342:6	c15_33962295x	15	77.648	0
1801	BgChr15_33998618:1:1	c15_33998618x	15	77.648	0
1802	BgChr15_34062995:18598:25	c15_34062995x	15	77.648	0
1803	BgChr15_34084998:4215:3	c15_34084998x	15	77.648	0
1804	BgChr15_34099559:8440:7	c15_34099559x	15	77.648	0
1805	BgChr15_34114628:7749:4	c15_34114628x	15	77.648	0
1806	BgChr15_34126161:9296:2	c15_34126161x	15	77.648	0
1807	BgChr15_34136378:1:1	c15_34136378x	15	77.648	0
1808	BgChr15_34166994:1:1	c15_34166994x	15	77.648	0
1809	BgChr15_34218021:1:1	c15_34218021x	15	77.648	0
1810	BgChr16_68489:281:3	c16_68489x	16	0
1811	BgChr16_90259:9454:5	c16_90259x	16	0	0
1812	BgChr16_111283:4561:3	c16_111283x	16	0	0
1813	BgChr16_146093:2846:2	c16_146093x	16	0	0
1814	BgChr16_180610:6917:2	c16_180610x	16	0	0
1815	BgChr16_243007:8209:6	c16_243007x	16	0	0
1816	BgChr16_255342:4220:2	c16_255342x	16	0	0
1817	BgChr16_272165:32:3	c16_272165x	16	0	0
1818	BgChr16_302762:9241:6	c16_302762x	16	0	0
1819	BgChr16_323128:3856:5	c16_323128x	16	0	0
1820	BgChr16_333472:6890:4	c16_333472x	16	0	0
1821	BgChr16_345235:8017:8	c16_345235x	16	0	0
1822	BgChr16_358133:7304:16	c16_358133x	16	0	0
1823	BgChr16_371370:7645:4	c16_371370x	16	0	0
1824	BgChr16_383070:1842:3	c16_383070x	16	0	0
1825	BgChr16_393186:583:4	c16_393186x	16	0	0
1826	BgChr16_408925:1:1	c16_408925x	16	0	0
1827	BgChr16_427251:1:1	c16_427251x	16	0	0
1828	BgChr16_490018:1836:3	c16_490018x	16	0	0
1829	BgChr16_506617:1:1	c16_506617x	16	0	0
1830	BgChr16_520923:2941:4	c16_520923x	16	0	0
1831	BgChr16_578528:1:1	c16_578528x	16	0	0
1832	BgChr16_607793:204037:2427	c16_607793x	16	0	0
1833	BgChr16_811908:1733358:26537	c16_811908x	16	10.9842	10.9842
1834	BgChr16_2548255:973699:15350	c16_2548255x	16	10.9842	0
1835	BgChr16_3521969:1018842:10503	c16_3521969x	16	10.9842	0
1836	BgChr16_5084243:1063934:19791	c16_5084243x	16	17.6015	6.6173
1837	BgChr16_6150885:409342:5108	c16_6150885x	16	17.6015	0
1838	BgChr16_6560460:292959:4814	c16_6560460x	16	18.738	1.1365
1839	BgChr16_6853445:1439051:19566	c16_6853445x	16	21.0123	2.2743
1840	BgChr16_8292836:841268:13289	c16_8292836x	16	22.1489	1.1366
1841	BgChr16_9134281:243596:2882	c16_9134281x	16	29.9028	7.7539
1842	BgChr16_9393646:1:1	c16_9393646x	16	29.9028	0
1843	BgChr16_9418450:13826:186	c16_9418450x	16	29.9028	0
1844	BgChr16_9472482:95:2	c16_9472482x	16	29.9028	0
1845	BgChr16_9485163:1:1	c16_9485163x	16	29.9028	0
1846	BgChr16_9538606:165513:1081	c16_9538606x	16	29.9028	0
1847	BgChr16_9708680:24187:4	c16_9708680x	16	29.9028	0
1848	BgChr16_9756753:490905:6729	c16_9756753x	16	29.9028	0
1849	BgChr16_10247751:11922179:112590	c16_10247751x	16	32.23	2.3272
1850	BgChr16_22170548:224174:3305	c16_22170548x	16	33.393	1.163
1851	BgChr16_22394808:193827:3217	c16_22394808x	16	33.393	0
1852	BgChr16_22589594:2345274:37738	c16_22589594x	16	34.5296	1.1366
1853	BgChr16_24934990:354171:5369	c16_24934990x	16	35.6661	1.1365
1854	BgChr16_25289239:293:8	c16_25289239x	16	35.6661	0
1855	BgChr16_25309032:322088:430	c16_25309032x	16	36.8291	1.163
1856	BgChr16_25658515:129083:29	c16_25658515x	16	39.2119	2.3828
1857	BgChr16_25838703:213656:1669	c16_25838703x	16	39.2119	0
1858	BgChr16_26081531:1:1	c16_26081531x	16	39.2119	0
1859	BgChr16_26115529:13592:18	c16_26115529x	16	40.3485	1.1366
1860	BgChr16_26139492:379:3	c16_26139492x	16	40.3485	0
1861	BgChr16_26151113:42927:694	c16_26151113x	16	45.2421	4.8936
1862	BgChr16_26194122:480054:7358	c16_26194122x	16	45.2421	0
1863	BgChr16_26674397:447269:4330	c16_26674397x	16	46.3534	1.1113
1864	BgChr16_27180236:26753:4	c16_27180236x	16	48.6277	2.2743
1865	BgChr16_27282216:1:1	c16_27282216x	16	48.6277	0
1866	BgChr16_27310427:2305662:27257	c16_27310427x	16	48.6277	0
1867	BgChr16_29616145:432963:4420	c16_29616145x	16	48.6277	0
1868	BgChr16_30095071:166658:3044	c16_30095071x	16	54.9105	6.2828
1869	BgChr16_30261815:118075:2235	c16_30261815x	16	56.0471	1.1366
1870	BgChr16_30386469:22347:4	c16_30386469x	16	56.0471	0
1871	BgChr16_30414899:80677:1492	c16_30414899x	16	56.0471	0
1872	BgChr16_30496009:333852:5221	c16_30496009x	16	58.3743	2.3272
1873	BgChr16_30837713:9491:28	c16_30837713x	16	58.3743	0
1874	BgChr16_30849065:9767:14	c16_30849065x	16	58.3743	0
1875	BgChr16_30870141:4766:3	c16_30870141x	16	58.3743	0
1876	BgChr16_30882641:4169:4	c16_30882641x	16	58.3743	0
1877	BgChr16_30896618:3220:3	c16_30896618x	16	58.3743	0
1878	BgChr16_30915998:1:1	c16_30915998x	16	58.3743	0
1879	BgChr16_30937135:1:1	c16_30937135x	16	58.3743	0
1880	BgChr16_30965494:1:1	c16_30965494x	16	58.3743	0
1881	BgChr16_30980152:1:1	c16_30980152x	16	58.3743	0
1882	BgChr16_31000855:6887:2	c16_31000855x	16	58.3743	0
1883	BgChr16_31035845:2443:5	c16_31035845x	16	58.3743	0
1884	BgChr16_31048988:1:1	c16_31048988x	16	58.3743	0
1885	BgChr16_31086938:1:1	c16_31086938x	16	58.3743	0
1886	BgChr16_31131804:9442:6	c16_31131804x	16	58.3743	0
1887	BgChr16_31144408:3208:6	c16_31144408x	16	58.3743	0
1888	BgChr16_31162177:7188:11	c16_31162177x	16	58.3743	0
1889	BgChr16_31173848:3015:7	c16_31173848x	16	58.3743	0
1890	BgChr16_31188555:2421:2	c16_31188555x	16	58.3743	0
1891	BgChr16_31202184:9390:4	c16_31202184x	16	58.3743	0
1892	BgChr16_31237339:1:1	c16_31237339x	16	58.3743	0
1893	BgChr16_31266281:1:1	c16_31266281x	16	58.3743	0
1894	BgChr16_31286271:1:1	c16_31286271x	16	58.3743	0
1895	BgChr16_31313429:1:1	c16_31313429x	16	58.3743	0
1896	BgChr16_31395967:9318:7	c16_31395967x	16	58.3743	0
1897	BgChr16_31419431:5714:4	c16_31419431x	16	58.3743	0
1898	BgChr17_52897:3789933:14862	c17_52897x	17	0
1899	BgChr17_3847953:1389657:11645	c17_3847953x	17	2.441	2.441
1900	BgChr17_5237723:2596795:23067	c17_5237723x	17	3.604	1.163
1901	BgChr17_7835231:1448139:12230	c17_7835231x	17	3.604	0
1902	BgChr17_9285251:296784:2972	c17_9285251x	17	4.7405	1.1365
1903	BgChr17_9586652:4835839:40502	c17_9586652x	17	5.8771	1.1366
1904	BgChr17_14422523:757304:7302	c17_14422523x	17	5.8771	0
1905	BgChr17_15179841:2530157:26017	c17_15179841x	17	7.0401	1.163
1906	BgChr17_17710059:726296:11040	c17_17710059x	17	8.2031	1.163
1907	BgChr17_18436608:735808:10594	c17_18436608x	17	9.3396	1.1365
1908	BgChr17_19172853:459676:7399	c17_19172853x	17	11.6669	2.3273
1909	BgChr17_19632717:1031813:16815	c17_19632717x	17	11.6669	0
1910	BgChr17_20665333:694970:11672	c17_20665333x	17	12.8035	1.1366
1911	BgChr17_21360413:478893:7157	c17_21360413x	17	13.94	1.1365
1912	BgChr17_21839937:90087:175	c17_21839937x	17	15.0766	1.1366
1913	BgChr17_21998092:1:1	c17_21998092x	17	16.2131	1.1365
1914	BgChr17_22044223:1:1	c17_22044223x	17	16.2131	0
1915	BgChr17_22152976:1:1	c17_22152976x	17	17.3761	1.163
1916	BgChr17_22201267:177364:2467	c17_22201267x	17	19.7034	2.3273
1917	BgChr17_22573392:361541:4133	c17_22573392x	17	19.7034	0
1918	BgChr17_22971319:62810:1226	c17_22971319x	17	20.8664	1.163
1919	BgChr17_23034173:741229:12315	c17_23034173x	17	22.0294	1.163
1920	BgChr17_23777413:436045:7487	c17_23777413x	17	23.1924	1.163
1921	BgChr17_24213562:716344:12095	c17_24213562x	17	24.3554	1.163
1922	BgChr17_24929949:60230:1156	c17_24929949x	17	30.4835	6.1281
1923	BgChr17_24990202:543863:9195	c17_24990202x	17	30.4835	0
1924	BgChr17_25534181:154747:2559	c17_25534181x	17	36.6115	6.128
1925	BgChr17_25692090:9004:2	c17_25692090x	17	36.6115	0
1926	BgChr17_25709868:1:1	c17_25709868x	17	36.6115	0
1927	BgChr17_25721804:61253:1078	c17_25721804x	17	36.6115	0
1928	BgChr17_25787816:489445:7525	c17_25787816x	17	37.7481	1.1366
1929	BgChr17_26277262:29548:774	c17_26277262x	17	42.6417	4.8936
1930	BgChr17_26307552:21752:340	c17_26307552x	17	44.969	2.3273
1931	BgChr17_26329390:390460:7542	c17_26329390x	17	44.969	0
1932	BgChr17_26719917:533635:8175	c17_26719917x	17	44.969	0
1933	BgChr17_27303000:3669:2	c17_27303000x	17	44.969	0
1934	BgChr17_27313949:1:1	c17_27313949x	17	44.969	0
1935	BgChr17_27328438:1:1	c17_27328438x	17	44.969	0
1936	BgChr17_27357767:7916:3	c17_27357767x	17	44.969	0
1937	BgChr17_27368006:4829:2	c17_27368006x	17	44.969	0
1938	BgChr17_27389625:259:3	c17_27389625x	17	44.969	0
1939	BgChr17_27406878:1:1	c17_27406878x	17	44.969	0
1940	BgChr17_27433975:4082:2	c17_27433975x	17	44.969	0
1941	BgChr17_27464700:7744:9	c17_27464700x	17	44.969	0
1942	BgChr17_27480108:1:1	c17_27480108x	17	44.969	0
1943	BgChr17_27495084:8575:4	c17_27495084x	17	44.969	0
1944	BgChr17_27508122:1910:5	c17_27508122x	17	44.969	0
1945	BgChr17_27520907:1:1	c17_27520907x	17	44.969	0
1946	BgChr17_27541442:1:1	c17_27541442x	17	44.969	0
1947	BgChr17_27552732:8292:2	c17_27552732x	17	44.969	0
1948	BgChr17_27624291:1:1	c17_27624291x	17	44.969	0
1949	BgChr17_27634906:9593:9	c17_27634906x	17	44.969	0
1950	BgChr17_27670015:4029:3	c17_27670015x	17	44.969	0
1951	BgChr17_27680080:1:1	c17_27680080x	17	44.969	0
1952	BgChr17_27690086:7203:3	c17_27690086x	17	44.969	0
1953	BgChr17_27701528:363:2	c17_27701528x	17	44.969	0
1954	BgChr17_27715101:7386:11	c17_27715101x	17	44.969	0
1955	BgChr17_27725543:9275:4	c17_27725543x	17	44.969	0
1956	BgChr17_27742325:9947:4	c17_27742325x	17	44.969	0
1957	BgChr17_27761367:2424:3	c17_27761367x	17	44.969	0
1958	BgChr17_27772351:6439:3	c17_27772351x	17	44.969	0
1959	BgChr17_27788202:9231:12	c17_27788202x	17	44.969	0
1960	BgChr17_27798494:9694:7	c17_27798494x	17	44.969	0
1961	BgChr17_27810823:7767:4	c17_27810823x	17	44.969	0
1962	BgChr17_27822506:7696:7	c17_27822506x	17	44.969	0
1963	BgChr17_27833726:9236:7	c17_27833726x	17	44.969	0
1964	BgChr17_27846364:9173:10	c17_27846364x	17	44.969	0
1965	BgChr17_27856402:9738:17	c17_27856402x	17	44.969	0
1966	BgChr17_27868940:9377:7	c17_27868940x	17	44.969	0
1967	BgChr17_27883066:8731:6	c17_27883066x	17	44.969	0
1968	BgChr17_27893162:3848:4	c17_27893162x	17	44.969	0
1969	BgChr17_27905542:2835:6	c17_27905542x	17	44.969	0
1970	BgChr17_27918426:7469:3	c17_27918426x	17	44.969	0
1971	BgChr17_27931203:9474:4	c17_27931203x	17	44.969	0
1972	BgChr17_27943576:6097:4	c17_27943576x	17	44.969	0
1973	BgChr17_27958421:8299:6	c17_27958421x	17	44.969	0
1974	BgChr17_27977531:9827:8	c17_27977531x	17	44.969	0
1975	BgChr17_27990069:8067:4	c17_27990069x	17	44.969	0
1976	BgChr17_28002166:1914:2	c17_28002166x	17	44.969	0
1977	BgChr17_28019468:9674:17	c17_28019468x	17	44.969	0
1978	BgChr17_28031583:7733:9	c17_28031583x	17	44.969	0
1979	BgChr17_28044311:7893:6	c17_28044311x	17	44.969	0
1980	BgChr17_28056744:5368:6	c17_28056744x	17	44.969	0
1981	BgChr17_28122216:817:2	c17_28122216x	17	44.969	0
1982	BgChr17_28155480:290:2	c17_28155480x	17	44.969	0
1983	BgChr17_28185230:6975:3	c17_28185230x	17	44.969	0
1984	BgChr17_28203546:7741:3	c17_28203546x	17	44.969	0
1985	BgChr17_28250489:2596:2	c17_28250489x	17	44.969	0
1986	BgChr17_28278793:1:1	c17_28278793x	17	44.969	0
1987	BgChr17_28298728:1:1	c17_28298728x	17	44.969	0
1988	BgChr17_28318696:8025:6	c17_28318696x	17	44.969	0
1989	BgChr17_28333586:1007:5	c17_28333586x	17	44.969	0
1990	BgChr17_28366705:39:2	c17_28366705x	17	44.969	0
1991	BgChr17_28393372:5668:8	c17_28393372x	17	44.969	0
1992	BgChr17_28412397:1:1	c17_28412397x	17	44.969	0
1993	BgChr17_28425481:3146:2	c17_28425481x	17	44.969	0
1994	BgChr17_28436102:1232:2	c17_28436102x	17	44.969	0
1995	BgChr17_28486278:8338:4	c17_28486278x	17	44.969	0
1996	BgChr17_28504740:5532:2	c17_28504740x	17	44.969	0
1997	BgChr17_28518153:9942:2	c17_28518153x	17	44.969	0
1998	BgChr17_28529537:1051:3	c17_28529537x	17	44.969	0
[truncated: 123 more rows]
