# Supplementary material for: Genomic basis of schistosome resistance in a molluscan vector of human schistosomiasis
Source: iScience. 2024 Dec 2;28(1):111520. doi: 10.1016/j.isci.2024.111520 (PMC11699755; doi:10.1016/j.isci.2024.111520)
Supplement: Table S9. Detailed information on the 118 protein-coding genes in the BgSRR1, related to Table 1 [file mmc10.xlsx]

## Sheet: Table S9
Table S9. Detailed information on the 118 protein-coding genes in the BgSRR1, related to Table 1.
118n	Chromosome	Region	Name	product	type	source	ID	Parent			Name	Protein	length	CDS	length	#queryIndex_STRING	queryItem	stringId(https://string-db.org/)	identity	bitscore	preferredName	annotation	1	SNPs	Amino acid change
1	BgChr_5	join(39617941..39618027,39619657..39619807,39621121..39621393,39621902..39622130,39622726..39622902,39623202..39623323,39623502..39623673,39624002..39624236,39624853..39625056)	BgiM13940-RA	cis-aconitate decarboxylase	mRNA	EVM	BgiM13940-RA	BgiM13940		xx	BgiM13940-RA	MQTIVAKQISGLAGLKKARSLQKLTTGSMRLPGAMSSANQMETTLTTFNEGQTVPRKEFSSTSGIDRSKDRRLNHTAAAVHQKVVPAKSVTTWISDQISNTSLSHLSDRTIHRSKRMLLDTLGVGILGFQTDIAQNVMKTCVGLEQGSAKGNHKGSVIWGSRNMRASPATAAYINGVSAHAMDFDDTWHPATHPSGPTLPAIIALAESMQGDYRPSLENILVAYNVGIQVQGLLLRSSASAKSIPCRFHPPAVVGVMGSAAACANLLGFGPEKCRNALGIAASFAGAPMANAGTTTKPLHAGKAARFGLEAALLADQGIEGNSKILDMPSGFGAFYDDFNPEMLLKENVNNPEFLLHDQDIALKRFPAHLGMHWTIDAALAVRSNLEDTLVVDNIKKVI…	549	ATGCAGACCATTGTTGCCAAACAGATAAGCGGCTTGGCTGGACTTAAGAAGGCTAGGAGTCTTCAGAAGTTGACCACTGGAAGCATGAGGCTTCCAGGAGCAATGTCCAGCGCCAATCAAATGGAGACGACGCTGACCACCTTCAATGAGGGCCAGACAGTGCCCAGAAAGGAATTCTCCTCCACCTCTGGAATAGATCGAAGCAAGGATAGGAGGTTGAACCACACCGCTGCGGCAGTGCATCAAAAAGTTGTTCCAGCCAAGTCCGTCACGACCTGGATCTCAGATCAGATCTCCAACACCAGCTTGAGCCACCTTTCAGACAGGACCATACACCGCAGCAAACGTATGCTGCTGGACACGCTTGGCGTTGGGATACTCGGTTTCCAGACGGACATA…	1650	6	BgiM13940-RA	6526.A0A2C9JHS5	99.6	1080.1	A0A2C9JHS5	Uncharacterized protein.	1
2	BgChr_5	complement(join(39628887..39630441,39631391..39632442,39634206..39634502))	BgiM13941-RA		mRNA	EVM	BgiM13941-RA	BgiM13941		xx	BgiM13941-RA	MTAQEYFQMLTRNLSSFKWRSVALDTSEGLLWVILTPLVYFVLVGALMTALLVYYWHAEGRADVPAASCASAANGQATTELNLPTELARTFLNIDGASQVLTRSSSMSKGSVRSLGTLTDLDLSVTTPRSFNNVVKSASSAVLHWSRKNEIEMGVISGSDGRPERLTGDGKQAAEKFPADPGSCRSSNVSDFHMNYPPLAANEVYKLVWVSGDEVQSDFALDTCNSLTSSGSRPFNPVGSTGTHKQTTTRDLNRSKHVREKPSRKMFLREHLLKYGARLNKTSCNADSLATMTREDQAQRHYTDPPVRRHESDLISPRAISDGSYLEYAHCSDPDVLKLGQPYDTANDEIIQNGRRLFSRHLELDHEAYTNDDLYSSGKGSSNDFSCGPVDMSDYQDLD…	967	ATGACAGCTCAGGAGTACTTCCAAATGTTGACTCGAAACCTAAGCAGCTTCAAATGGCGATCTGTGGCCCTGGACACGTCCGAAGGGCTGCTGTGGGTCATCCTGACTCCTCTGGTCTACTTCGTACTGGTCGGCGCCCTGATGACCGCCCTGCTGGTTTACTACTGGCACGCCGAGGGGCGTGCTGATGTCCCGGCTGCGTCCTGCGCCTCTGCAGCCAATGGTCAGGCGACAACGGAGCTGAACTTGCCTACGGAGCTGGCTCGTACTTTTTTAAACATTGACGGAGCCTCGCAGGTTCTAACTCGATCTTCTAGTATGTCCAAAGGATCTGTTCGGTCTTTGGGAACTTTGACCGACCTTGACCTAAGTGTCACTACACCTCGTTCCTTCAACAAC…	2904	7	BgiM13941-RA	6526.A0A2C9KUN9	96.7	1757.3	A0A2C9KUN9	Uncharacterized protein.	1	1	Met1?
3	BgChr_5	complement(39653834..39654712)	BgiM13942-RA	thiosulfate sulfurtransferase	mRNA	EVM	BgiM13942-RA	BgiM13942		xx	BgiM13942-RA [partial]	AMTIQRVAALVSSGWLRKSLLQASRPVLLDTSWVPEPHIDGHKEFYSKGHISGALYFDLKKISSKRPDSPIDCPVPDPRTFRDYAQELGIRNGSHVVVYDSLNSRSSVRSWYLFRLFGHDNVSMLNGGMKQWQREGNDVTRDPSEAPERSDFEVRFRDDLLVDFKGMEDIVKNKRAQIVDTRPKSGGFYPTAEDKSGGHMPGAKSIPFTDFFNEDGTFKADPDLKQMMISAGIDMTKPTVATCQRGMTACAMVMAAFNLGNEKLPVYNGSWLEWSVLADPNHVIREPQRMQT	292	GCTATGACTATACAAAGAGTTGCGGCCCTTGTTTCTTCTGGCTGGCTTCGTAAAAGTTTATTGCAGGCCTCACGCCCTGTCCTCCTCGACACGTCCTGGGTGCCAGAGCCTCACATCGACGGCCACAAAGAATTTTACTCCAAGGGACACATTAGTGGCGCCCTTTACTTTGACCTGAAGAAGATCAGCAGCAAGCGCCCAGACTCTCCCATCGACTGCCCCGTTCCAGACCCGAGGACATTTCGGGATTACGCCCAGGAGCTAGGCATCAGGAATGGATCTCATGTCGTCGTCTACGACAGCCTGAACTCCCGCTCGAGCGTACGCTCCTGGTATTTGTTTCGCCTGTTCGGGCACGACAACGTGTCCATGCTGAACGGTGGGATGAAACAGTGGCAA…	879	8	BgiM13942-RA	6526.A0A2C9L0J7	44.4	273.1	A0A2C9L0J7	Uncharacterized protein.	1
4	BgChr_5	complement(39705280..39705478)	BgiM13943-RA		mRNA	EVM	BgiM13943-RA	BgiM13943		xx	BgiM13943-RA [partial]	MSRLTAYNNGRPVVTSTARIYLGYITYAWKNKTDSSRNLAKNLKLTVIEGETIQKNRLTESVAGWR	66	ATGTCACGCTTGACAGCATACAATAACGGCAGACCAGTAGTGACGTCAACAGCCCGTATTTATTTAGGTTACATCACATATGCGTGGAAAAACAAAACAGACTCTTCTAGAAATCTTGCCAAAAACTTGAAACTTACTGTGATTGAAGGGGAAACAATCCAGAAAAATCGATTGACGGAAAGTGTAGCTGGCTGGCGGG	199	9							1	4	Gly64Arg,Asn56His,Ile20Leu,Ala18Val
5	BgChr_5	join(39741009..39741195,39746262..39747147,39748712..39748927,39749518..39749777,39750358..39750491)	BgiM13944-RA	trichohyalin	mRNA	EVM	BgiM13944-RA	BgiM13944		xx	BgiM13944-RA	MNGSIVSIIKTNDFIGVCFIDRGNFIGYYPYAKGQPCSECASGDTCSDNLCVSSGPESKRAPDLIKELMPLKPLSLTTDISSLEAFKSLGPDFSSQTSHSYHSQTYHHKSSSTSFSQTSRSTEEGGVKTETHHISHSRHRQEHAVQRERQWIHPKKEPAATEIRQPEAERDENRAEDAERQKVLAQRRDEERRHKEELRRREELRHREELRHREELRHKEELRHKEEQRQKELLRQKDEIRQKEELRHREEILHRVSGPNHEQERAMSIITSQTNASDVLGVITTREQEMSLRELNNQRHHSGTSVSEIKKHHRPRKEEETARETDVRVDYVSNGREARGNRYNTQRDDVTCADRNSECYRWATKCYRSAVVTLSCPLTCSKCGKNLTNVKAEKIAKSS…	560	ATGAATGGATCAATTGTATCAATAATCAAGACTAATGACTTTATTGGGGTTTGCTTCATTGACAGGGGAAACTTCATAGGCTATTATCCATATGCTAAAGGGCAGCCTTGCTCAGAATGTGCTTCAGGAGACACTTGTTCTGACAATTTGTGTGTTTCTTCTGGACCAGAATCCAAGCGAGCACCCGATTTGATCAAAGAGTTGATGCCCTTGAAGCCTCTCTCTCTGACTACTGACATTTCTTCACTTGAAGCTTTCAAATCTCTGGGTCCGGATTTCTCATCGCAGACATCACACAGCTACCACTCGCAGACGTATCACCACAAATCGTCGTCCACGTCCTTCTCTCAAACGTCCCGCAGTACTGAGGAGGGCGGGGTCAAGACCGAGACGCATCAC…	1683	10	BgiM13944-RA	6526.A0A2C9LFJ4	97.8	734.9	A0A2C9LFJ4	Uncharacterized protein.	1	5	Arg149His,Glu167Lys,Thr304Ala,Ser307Gly,His493Tyr
6	BgChr_5	complement(join(39755288..39755353,39756036..39756123,39756644..39756800,39757454..39757550,39758187..39758316,39758599..39758702,39758946..39759025,39759130..39759304,39759757..39759847,39760929..39761056,39761880..39762059,39762673..39762774,39763485..39763565,39777915..39778046,39778709..39778828,39779853..39779928,39780511..39780677,39781296..39781408,39781566..39781695,39781935..39782059,397…	BgiM13945-RA	WASH complex subunit strumpellin	mRNA	EVM	BgiM13945-RA	BgiM13945		xx	BgiM13945-RA [partial]	ELQDLDEEFRENNIEILTRFYQAFSSVHKYVTDLNRYLEDLEEGVYIQQTMESVLLNEDGKQLMCEALFLYGVMLLVIDTRIDGIIRERILVSYYRYSAQKAAAGDSNIDDVCKLLRSTGFTNAPGAKRPQLYPESFFNRVQINAEYVDMVIGRLRSDDIYNQIAAYPLPEHRSTALATQASMLYVILYFQPDILHTQQAKMREIVDKHFPDNWVISVYMGMTVNLLDAWHPYKAAMTALNNTLSVTNIREQSIKYAQKVDKLKPVLTKYLKEGVLKEEFVLDSIQKLMNVLREGNVTLRWLMLHSSALTPSFNQPAAELNKRIKQIREQVLTDCRFKALTVFELLLNIAQFEFKLKELFKQMLVEKEKKWEQYKKEGAERMQELSEVYSGTKPLTRVE…	1096	GAACTGCAAGACTTAGACGAAGAGTTCCGAGAGAATAACATTGAAATACTGACCAGATTTTATCAAGCCTTTTCTAGTGTCCACAAATATGTTACAGATCTTAACCGTTATCTTGAAGACTTGGAGGAAGGTGTCTACATTCAGCAGACCATGGAGTCAGTACTTCTTAATGAGGATGGAAAACAATTAATGTGCGAGGCATTATTTCTTTATGGAGTTATGTTACTAGTTATTGATACAAGAATAGATGGTATAATTAGAGAAAGAATTTTGGTCTCCTACTATAGATACAGTGCTCAGAAAGCAGCAGCAGGAGACTCCAACATTGATGATGTCTGTAAACTCTTGAGAAGTACTGGGTTTACCAACGCTCCAGGTGCTAAACGTCCTCAGCTTTAT…	3291	11	BgiM13945-RA	6526.A0A2C9K087	95.1	2001.1	A0A2C9K087	Uncharacterized protein.	1
7	BgChr_5	join(39801057..39801141,39801932..39802077,39802616..39802717,39803459..39803604,39803722..39803812,39804388..39804495,39804976..39805068,39805601..39805768,39805892..39806021,39806120..39806185,39806437..39806546,39806862..39806954,39807351..39807435,39807532..39807593,39807869..39808002,39808126..39808229,39808684..39808781,39809029..39809179,39809896..39810095,39810752..39810849,39811254..3981…	BgiM13946-RA	Exportin-2	mRNA	EVM	BgiM13946-RA	BgiM13946		xx	BgiM13946-RA	MEVTPANLEAMSGYLQQTLSPDQDIRRNAEKFLESVECNLNYPLLLLHLMDKDQVESHIRVSSAITFKNYIKRNWKVAEGWQDKIHKDDREAIKQYIVGLMLKSPEQVQKQLSDAISIIGREDFPKKWPNLLSEMISKFETGDFNVINGVLQTAHSIFKRYRHEFKSQELWEEIKFVLDNFATALTELFKATMNLATTHANDPKALKVIFGSILLICKIFYSLNFQDLPEHFEDNMKVWMDYFLALLSVDNKLLQTSDESEAGLLEQIKSQVCDNVALYAQKYDEEFSPHLPGFVTAIWSLLISTGQGVKYDLLVSNAIQFLASVAERPAYKALFDNTDTLASICEKVVVPNMQLRDADEELFEDNPEEYMRRDIEGSDVDTRRRAACDLVQALCKSFE…	968	ATGGAGGTAACTCCAGCAAATTTAGAAGCCATGTCAGGTTATCTGCAACAAACTTTATCTCCTGACCAAGATATAAGAAGAAATGCTGAGAAATTTTTGGAGTCAGTAGAGTGTAACCTGAACTATCCCTTGCTACTTTTACATTTGATGGACAAGGATCAAGTTGAATCCCACATCAGAGTCTCATCTGCCATTACATTTAAAAATTATATCAAGAGGAATTGGAAAGTGGCTGAAGGTTGGCAAGACAAAATACACAAGGATGACAGAGAAGCAATAAAACAATACATTGTTGGCCTCATGTTGAAAAGTCCAGAACAGGTTCAGAAGCAGCTAAGTGATGCTATCAGCATAATAGGCAGAGAAGATTTCCCTAAAAAATGGCCTAATCTTTTGTCA…	2907	12	BgiM13946-RA	6526.A0A2C9K086	92.2	1693.3	A0A2C9K086	Importin N-terminal domain-containing protein.	1
8	BgChr_5	complement(join(39824144..39824284,39824377..39824481,39825380..39825442,39826190..39826226,39827004..39827110,39827614..39827714,39828765..39828866,39831499..39831537,39831976..39832066,39832285..39832399,39832552..39832629,39833353..39833467,39834433..39834563,39836761..39837167))	BgiM13947-RA	CDK5 and ABL1 enzyme substrate 1-like isoform X1	mRNA	EVM	BgiM13947-RA	BgiM13947		xx	BgiM13947-RA	MASSTRRQQKYRSRRRLAALSFLSNISLDGTYTALPLVLNGKEKELSNNPYEIGNCDGKLCRPNDQQLGSLGLGLGHDNNENEGIENASCSVSPLKDDASKRSVINSAKLSSACTKSPRSSRFERANDGYGGKRWRASSYSSGDKPGKPTRRLLHLNSDPVDCLPNAVKRQIFGEGQGLGDRSRRSSIASGESGKSSTGDLTAIVGDTNPFSDLTYKRIFLVSGNRFPLGICSVLSFSTQVSLKTKEEGRVRHLSGHSGSRSHSSQEGLLFVGLQHGAKQEEEVSYSRFLVASNRKNVAKRAYSEHKDQISSRSSEINKTASFSLYQEGPHGIYQHGTPPQHLWHPHNSPWQWHCHLETVQEDSNDAYHANKLDDPELQSGSYRTELTFKSYLTSIIDY…	543	ATGGCCAGCTCGACACGAAGACAACAAAAGTATCGCTCACGAAGAAGATTAGCAGCTCTCAGTTTTCTATCGAATATTTCTCTGGATGGTACATATACTGCATTACCTTTAGTGCTCAATGGCAAGGAAAAGGAACTGTCAAATAATCCTTACGAGATAGGCAATTGCGATGGCAAATTATGTAGACCTAATGATCAACAACTCGGGTCACTTGGCCTTGGGCTTGGCCATGACAACAATGAAAACGAAGGAATAGAAAATGCTTCGTGTTCTGTTTCTCCCTTGAAAGACGATGCTTCTAAGAGATCTGTTATAAATAGTGCAAAGCTATCAAGTGCTTGCACAAAATCACCTAGAAGCTCAAGATTTGAGAGAGCTAATGATGGATATGGTGGAAAA…	1632	13	BgiM13947-RA	6526.A0A2C9K083	100	726.5	A0A2C9K083	Cyclin N-terminal domain-containing protein.	1
9	BgChr_5	complement(join(39871178..39871447,39872223..39872439,39872994..39873106,39873809..39873956,39874240..39874501,39875669..39875851,39877491..39877813,39878366..39878567,39879314..39879573,39880174..39880281,39880554..39880703,39881744..39881917,39882577..39882742,39883797..39883894,39884828..39884985,39885803..39886001,39886655..39886807,39887508..39887750,39901774..39901934,39904403..39904477,399…	BgiM13948-RA	apolipophorins-like isoform X1	mRNA	EVM	BgiM13948-RA	BgiM13948		xx	BgiM13948-RA [partial]	MEAYTILLLLIPVVIGGPIWLEEDLQNDPIISSYDCSASCTGSNKFNYEVGKTYIYDYEVATATNMQGASESVAKLDVKAKVTIQVLSKCEMVLSLSEVAVQRSDPDSTTMVLAEDQTFKLALERNSLRFAFQDGRIDTLCPSVGDEVMSLNFKRGVLSVFQNSMNQLQNGENLQEIDITGTCPTAYTITQKGWKSTEVTRTKDLLGCSDRHNYRSALKSTPIHVPDTIKSLPLLKGSYKCSQMINSEGLLSTAICTESLVFRPFSKKESGARTETVQKLTFVSKLSSVNTRKDLISSKTDLLFVHEEAEISSEKTLWSAKDKLTQLCRITAQDLPVEVPDLFTDLVYALRSLKSSLMTDLYEQLKRGSICSDNKERIKKFFLDALPMVETSASIEVMG…	1237	ATGGAAGCTTATACGATATTGCTGTTACTGATTCCAGTTGTGATTGGAGGTCCAATCTGGCTGGAAGAAGACTTACAGAATGACCCCATTATATCCAGTTATGATTGCTCCGCGAGCTGTACAGGTTCTAACAAATTCAATTATGAAGTGGGTAAAACATACATTTATGACTACGAGGTTGCTACGGCAACGAATATGCAAGGCGCCAGTGAATCTGTGGCCAAGTTGGATGTGAAAGCCAAAGTAACAATTCAAGTGTTGTCGAAATGTGAAATGGTCCTATCGTTGTCTGAAGTGGCTGTGCAAAGATCTGATCCTGACAGCACAACAATGGTTCTGGCCGAAGATCAAACCTTCAAACTGGCCCTGGAGCGCAACAGTTTGAGATTTGCATTTCAG…	3712	14	BgiM13948-RA	6526.A0A2C9LTC4	99.9	1642.5	A0A2C9LTC4	Uncharacterized protein.	1
10	BgChr_5	join(39921194..39921342,39922205..39922403,39924129..39924259,39926632..39926879,39928092..39928330,39928971..39929182,39929667..39929821,39931112..39931290,39932016..39932152,39933451..39933586,39934548..39934761,39935499..39935526,39938026..39938239)	BgiM13949-RA	transmembrane protein 8A-like isoform X1	mRNA	EVM	BgiM13949-RA	BgiM13949		xx	BgiM13949-RA	MNLAAEVSGYTYYGDVVPVKYFVQSGLSHINFTIRISRNKQECPYYTSTILIQHAGLPLVYQTENTFPSNFITTDPTFILEMNPDVQISFTVVRPLPGNWFIIAYDDYISNEIKQKGIDSKNCYYSIMSRVSLGDLVNATHIDYGTVQTHTIGSSGKMFSFKLPQSTYGFDIVITKCVPQACNVTVSYLPSLQNSIQLEYCQDVKNCSMHVQSPNVDDIQLIEIQYIGLKGSQQVTFSVVVHGCVHWKSSTVSQCKTLSLLDRMHVPETYNIYFGYISSNTFAFNKLNLTMAPLVVVPFLIEDPLDIGGTLKFRLQIVKYIYGLSTYMHLCGGLIFNHLPSFNGSFDLCTSLPFVINRTVTGVNFSQIVQYVPYPRAGTWHVVLQTQCFEQGTDKSVVC…	746	ATGAATTTGGCAGCTGAAGTTTCTGGCTATACCTATTATGGCGATGTGGTGCCAGTGAAATACTTTGTACAATCTGGGCTATCGCACATCAATTTCACTATAAGAATATCAAGAAATAAACAAGAATGTCCTTATTACACATCCACAATCTTAATTCAACATGCTGGTCTGCCTTTGGTTTACCAAACAGAGAATACATTCCCATCAAACTTTATAACGACAGACCCAACATTTATTCTAGAAATGAACCCGGATGTCCAAATTTCATTTACTGTTGTCAGACCTCTACCTGGTAACTGGTTTATCATAGCATATGATGACTATATTTCTAATGAAATCAAACAAAAGGGTATTGATTCCAAAAATTGTTACTATTCTATCATGTCAAGAGTGTCTTTG…	2241	15	BgiM13949-RA	6526.A0A2C9JI10	99.9	1430.6	A0A2C9JI10	Uncharacterized protein.	1
11	BgChr_5	complement(join(39960368..39960555,39964774..39964944,40004699..40004720))	BgiM13950-RA	calcium homeostasis endoplasmic reticulum protein	mRNA	EVM	BgiM13950-RA	BgiM13950		xx	BgiM13950-RA [partial]	MSNPENLEPEMKNIIDKLANFVARNGPQFEEMTKQKQKDNPKFAFLFGGEFYTYYKFKVASEIAKMNQSQQQQQQQQQQQQQQQQQQQQQQQHIQQQLLPPAVLQPLMPPGRQWPPPTNPVQDQIAQ	127	ATGAGCAATCCTGAAAATTTAGAACCTGAGATGAAAAACATCATTGACAAGCTGGCCAACTTTGTGGCCCGCAATGGCCCCCAGTTTGAAGAGATGACCAAACAGAAACAGAAAGATAATCCGAAATTTGCATTCCTGTTTGGCGGTGAATTTTACACGTACTACAAGTTTAAAGTGGCTTCAGAGATAGCCAAGATGAATCAAAGTcagcagcagcaacaacagcagcagcaacaacaacagcaacagcagcaacaacagcagcagcaacaacaacacatccaacaacaGCTGCTGCCCCCTGCTGTGCTCCAGCCATTGATGCCACCAGGAAGGCAGTGGCCCCCACCAACAAATCCAGTCCAGGATCAAATAGCACAA	381	16	BgiM13950-RA	6526.A0A2C9KU26	98.4	156	A0A2C9KU26	Uncharacterized protein.	1
12	BgChr_5	join(40012140..40012148,40014090..40014282,40014394..40014491,40014615..40015132,40015283..40015582,40015697..40016069)	BgiM13951-RA	MAP kinase-interacting serine/threonine-protein kinase 1	mRNA	EVM	BgiM13951-RA	BgiM13951		xx	BgiM13951-RA	MRTIEENSSLRSSAVRPNSLELDNALTLDMDCIFPDLDNNNSNNIRPNTNSRNSRKKKRRATIKKFNDLYEETGEFLGNGSYASVKTYVNKETGKEYAVKMINKCTSLQRSKVFKEIEIFHQCQGSENILNLVEYFEEDDVFYLVFDKMEGGTLLSNIESRGHLSEYEAFLVVREIARALDFLHSKGIAHRDLKPENILCQRLGEVVPLKICDFDLASGVPVSVNNSDGSKTPELLTPVGSAEYMAPEVVDAWVGESFSYDKKCDLWSLGIILYIMLCGYPPFYGQCGEECGWERGEACQDCQELLFNSIQDGVYEFPEPEWSCVSESAKDLIKHLLVRDPRKRYSAADVLKHPWVASPPAATPLATPHILTRNNSTKDLESFAETAISINRMMQQHLI…	496	ATGAGAACGATAGAAGAAAATTCCTCATTGCGCTCTTCAGCTGTTCGGCCAAACAGTTTGGAGTTGGATAATGCCCTCACTTTGGATATGGATTGTATTTTTCCAGACCTTGACAACAACAATAGTAACAACATCAGACCTAACACAAATTCTCGCAATAGTCGAAAGAAGAAACGAAGGGCTACTATTAAAAAATTTAATGATCTCTATGAGGAAACTGGAGAGTTTTTAGGTAATGGCTCTTATGCATCCGTGAAAACTTATGTGAATAAAGAAACAGGCAAAGAATATGCTGTTAAGATGATCAACAAATGTACCAGTCTTCAGCGCAGTAAAGTGTTCAAAGAAATAGAAATTTTTCATCAGTGTCAGGGCAGTGAAAATATCTTGAATCTTGTG…	1491	17	BgiM13951-RA	6526.A0A2C9JI28	100	986.5	A0A2C9JI28	Protein kinase domain-containing protein; Belongs to the protein kinase superfamily.	1
13	BgChr_5	complement(40276321..40276650)	BgiM13952-RA		mRNA	EVM	BgiM13952-RA	BgiM13952		xx	BgiM13952-RA	MFNVSVNGFMFNVSANGFMFNVSVNGIMFNVSVNGIMFNVSVNGFMFNVSVNGFMLNVSVNGFMFNVSVNGFMFNLSVNGFMFNVSVNGFMFNLSVNGFMLNTMTVSTT	109	ATGTTCAACGTGTCTGTCAATGGTTTTATGTTCAACGTGTCTGCCAATGGTTTTATGTTCAACGTGTCTGTCAATGGTATTATGTTCAACGTGTCTGTCAATGGTATTATGTTCAACGTGTCTGTCAATGGTTTTATGTTCAACGTGTCTGTCAATGGTTTTATGCTCAACGTGTCTGTCAATGGTTTTATGTTCAACGTGTCTGTCAATGGTTTTATGTTCAACCTGTCTGTCAATGGTTTTATGTTCAACGTGTCTGTCAATGGTTTTATGTTCAACCTGTCTGTCAATGGTTTTATGCTCAACACAATGACAGTTTCAACGACATGA	330	18							1
14	BgChr_5	complement(join(40276701..40276703,40277981..40278063,40285478..40285578,40287701..40287878,40288486..40288531))	BgiM13953-RA		mRNA	EVM	BgiM13953-RA	BgiM13953		xx	BgiM13953-RA	MELRCGLLLAVLVALTSGQIPPRPNIAISGVPCTQSDISNMIGKCMIKFSRGHGPAVMVKMRKSLQCETSMINCTAVMETRVCLANLGPQELSSPCRPYIDTVSDHQFGLFNLPCHVRHLKAHCMDLFIKNGLTQF	136	ATGGAGTTAAGATGTGGACTTTTATTGGCCGTACTAGTGGCTTTAACGTCCGGACAAATCCCTCCCCGGCCTAATATTGCGATCAGTGGAGTACCCTGCACCCAGTCGGACATCAGCAACATGATAGGTAAGTGTATGATCAAGTTCTCCCGCGGCCACGGTCCAGCGGTCATGGTCAAGATGAGGAAAAGTCTTCAGTGCGAGACGTCTATGATAAACTGCACAGCTGTGATGGAAACCAGAGTTTGTCTAGCAAATCTCGGTCCACAGGAGTTGTCTTCACCATGCCGCCCTTACATTGACACCGTGTCTGACCATCAGTTTGGTCTGTTCAACTTGCCCTGTCACGTCCGGCATCTTAAAGCCCACTGCATGGATCTGTTTATAAAGAATGGGCTG…	411	19	BgiM13953-RA	6526.A0A2C9KG20	98.5	278.5	A0A2C9KG20	Uncharacterized protein.	1
15	BgChr_5	complement(join(40294042..40294314,40294962..40295060,40295766..40295906,40296823..40296996,40297601..40297687,40297790..40297906,40298370..40298507,40300790..40300978,40301788..40301916,40302390..40302473,40302662..40302858,40303345..40303441,40304290..40304359,40304498..40304551,40305474..40305622,40306040..40306153,40307687..40307839,40308547..40308604,40308724..40308846,40309778..40309860,403…	BgiM13954-RA	DNA repair endonuclease XPF-like isoform X1	mRNA	EVM	BgiM13954-RA	BgiM13954		xx	BgiM13954-RA	MLEFENQIFLDTFQEDGLLIMSRGLGINRIFAEFLKVYCDPASLVLVLNTTPADESYFTELLEKQGISNPPKIITNEISASERQLTYAQGGVLFITSRILVVDLLTDRVPVEHVTGIMAYKAHKIIESCQEAFILRLYRQKNKTGFIKAFTDNPEAFTSGFCHVERMMKNLHVKKLFLWPRFHASVVSSLKKHKIDVVEVHQTMTPAMTACQTSLLDLINACITELKRSNPSIDTDEITVENALSKSFETIIRLQLEPVWHQLSARTRQLVADLKTLRLILRHLTQYDAVTFFSLVQSIRTSEKLFGQNTGWLFLDAADSLYMQAKLRVYGNVQCSKSSSKTKEDNNGQENSDEDEETTNGLELCPKWQALSEILEEIKQEEDDCVEISPPGPSSASDL…	897	ATGTTGGAGTTTGAGAATCAAATATTTCTGGATACTTTCCAAGAAGATGGTTTGCTGATAATGTCAAGAGGTCTTGGTATCAATCGCATATTTGCAGAATTTTTGAAAGTGTACTGTGACCCTGCCAGTTTAGTCCTAGTTTTAAATACAACACCTGCAGATGAGtcatatttCACAGAGCTTCTTGAAAAGCAAGGAATCTCAAATCCTCCCAAAATAATCACCAATGAAATCAGTGCTTCAGAAAGGCAGTTAACATATGCCCAAGGTGGTGTTTTGTTTATAACATCCAGAATTTTGGTAGTTGACCTTTTGACTGACCGAGTTCCGGTCGAACATGTCACTGGCATCATGGCCTATAAAGCTCACAAAATTATTGAGTCCTGTCAGGAGGCATTC…	2694	20	BgiM13954-RA	6526.A0A2C9KG37	99.8	1711	A0A2C9KG37	ERCC4 domain-containing protein.	1
16	BgChr_5	join(40312168..40312265,40318464..40318556,40318673..40318736,40319007..40319182,40319296..40319470,40320291..40320381,40320560..40320684,40322960..40323058,40323239..40323341,40323647..40323781,40323883..40323962,40324067..40324177,40324382..40324483,40324597..40324722,40324850..40325000,40325283..40325455,40325604..40325675,40325974..40326099,40326198..40326308,40326444..40326536,40326700..4032…	BgiM13955-RA	superkiller viralicidic activity 2-like 2 isoform X1	mRNA	EVM	BgiM13955-RA	BgiM13955		xx	BgiM13955-RA [partial]	MADPFSSDLFAVFEDSSKKDAKEQTKDKSEEAKAEKLFNEITVKRKAEGDAEEATKRTRNEEKIVEIMPRLQVHTVETLEACTHEVAIPPDEEYIPLKPPTNEPAKEYPFTLDPFQKEAILCLENNQSVLVSAHTSAGKTVVAVYAIALSLRSKQRVIYTTPIKALSNQKYRELYEEFTDVGLMTGDVTINPTASCLVMTTEILRSMLYRGSEVMREVAWVIFDEIHYMRDKERGVVWEETIILLPDNVHYVFLSATIPNARQFAEWICHLHHQPCHVVYTDYRPIPLQHYIFPAGGDGLHLVVDENGDFREENFNTAMSVLRDAGDAAKGDLRGRRGGSKANESDCYKIVKLIMERNFAPVIVFSFSRKDCEGYGMQMSKLDFNTEEEKTLVEEVFNN…	963	ATGGCGGACCCTTTTAGCTCAGATCTTTTTGCTGTTTTTGAAGATTCTTCAAAAAAAGATGCGAAAGAGCAAACAAAAGACAAAAGTGAAGAAGCCAAAGCTGAAAAACTATTTAATGAAATAACAGTGAAAAGAAAAGCAGAGGGAGATGCTGAGGAAGCTACCAAACGAACCAGAAATGAAGAAAAAATTGTTGAAATTATGCCACGCCTTCAAGTGCACACAGTGGAAACTCTTGAAGCTTGTACTCATGAGGTTGCTATTCCACCAGATGAAGAGTATATTCCCCTCAAACCTCCAACAAATGAACCAGCTAAAGAATACCCATTTACGCTAGATCCATTTCAAAAGGAGGCCATCCTTTGCTTGGAAAACAACCAATCAGTGCTTGTTTCTGCC…	2890	21	BgiM13955-RA	6526.A0A2C9JI09	99.9	1900.2	A0A2C9JI09	Uncharacterized protein.	1
17	BgChr_5	complement(40358712..40359071)	BgiM13956-RA		mRNA	EVM	BgiM13956-RA	BgiM13956		xx	BgiM13956-RA	MSLELDVIGIGCHWIWMSLELDVIGIGCHWNWMSLELDVIGIGCHWNWMSLDLDVIGIGCHWNWMSLDLDVIGIGCHWNWMSLELDVIGIGCHWIWMSLDLDVIGFGCHVFIGMKEAFI	119	ATGTCATTGGAATTGGATGTCATTGGAATTGGATGTCATTGGATTTGGATGTCATTGGAATTGGATGTCATTGGAATTGGATGTCATTGGAATTGGATGTCATTGGAATTGGATGTCATTGGAATTGGATGTCATTGGAATTGGATGTCATTGGATTTGGATGTCATTGGAATTGGATGTCATTGGAATTGGATGTCATTGGATTTGGATGTCATTGGAATTGGATGTCATTGGAATTGGATGTCATTGGAATTGGATGTCATTGGAATTGGATGTCATTGGATTTGGATGTCATTGGATTTGGATGTCATTGGATTTGGATGTCATGTATTTATTGGTATGAAAGAAGCGTTCATCTAG	360	22							1
18	BgChr_5	40393653..40394792	BgiM13957-RA		mRNA	EVM	BgiM13957-RA	BgiM13957		xx	BgiM13957-RA	MSTTEKEKALYISNKALYISNKALYISNKALYISNKALYISNKALYISNKALYISNKALYISNKALYISNKALYISNKALYISNKALYSRNKALYIRNKALYSRNKALYISNKALYSRNKALYISNKALYISNKALYSRNKALYISNKALYSRNKALYISNKALYSRNKALYISNKALYSRNKALYIRNKALYSRNKALYISNKALYSRNKALYISNKALYISNKALYSRNKALYISNKALYSRNKALYISNKALYSRNKALYSRNKALYIRNKALYIRNKALYSRNKALYIRNKALYIRNKALYSRNKALYIRNKALYIRNKALYIRNKALYIRNKALYIRNLRSIHLIFYKNSLLMESLPETYNILLIRSEVINVLQ	379	ATGTCCACAACAGAGAAGGAGAAGGCTCTATACATCAGTAACAAGGCTCTATACATCAGTAACAAGGCTCTATACATCAGTAACAAGGCTCTATACATCAGTAACAAGGCTCTATACATCAGTAACAAGGCTCTATACATCAGTAACAAGGCTCTATACATCAGTAACAAGGCTCTATACATCAGTAACAAGGCTCTATACATCAGTAACAAGGCTCTATACATCAGTAACAAGGCTCTATACATCAGTAACAAGGCTCTATACAGCAGGAACAAGGCTCTATACATCAGGAACAAGGCTCTATACAGCAGGAACAAGGCTCTATACATCAGTAACAAGGCTCTATACAGCAGGAACAAGGCTCTATACATCAGTAACAAGGCTCTATACATCAGTAAC…	1140	23							1
19	BgChr_5	40397587..40397980	BgiM13958-RA		mRNA	EVM	BgiM13958-RA	BgiM13958		xx	BgiM13958-RA [partial]	MKLRLHCSRCRAIYTGPLVAHPCHLLAVIAVLCAFNSRTTHSKVIGPAEAPSRTPESPYMSEEHLEAVADFKRRILRHVNLQEQSGGVDHQTPRHNASIIRNIRDFMRSMRGNDSFEDVNQEPKKYIFPSS	131	ATGAAGCTAAGATTACACTGCTCTCGGTGCCGCGCAATCTACACCGGGCCGCTGGTTGCTCACCCCTGCCACCTCCTAGCGGTCATCGCCGTCCTCTGTGCCTTCAACTCACGCACCACCCATTCCAAGGTCATCGGCCCCGCGGAGGCCCCAAGCCGGACTCCCGAGTCCCCGTACATGTCGGAGGAGCACCTGGAGGCGGTGGCGGACTTTAAGAGAAGGATACTCAGGCACGTCAACCTGCAGGAGCAGAGCGGCGGCGTCGACCACCAGACCCCGCGACACAACGCATCCATCATAAGAAACATCCGGGACTTTATGAGGAGTATGCGCGGAAATGACAGCTTCGAGGATGTTAACCAGGAACCGAAAAAATATATCTTTCCAAGTTCAG	394	24							1
20	BgChr_5	40431532..40432386	BgiM13959-RA	derriere protein	mRNA	EVM	BgiM13959-RA	BgiM13959		xx	BgiM13959-RA	MFLKSLPMTTFLKSFIFHRTVKQPDDVYLELVMKSALLRMRIRFHKNQLQRQAKKAAKTFNVGVYLLRTSPPERAHHGEVIPLGSADILVGQNYKLVEIPLDYQKLSHIFDLEDNTLQLSLTIEEVVRNYNAAGVKSSGSSGKKRGGKAATPKVQVSKAVIEITTMTRDLNIRRDKRQVESQPCEQNKCCRHSIIINIKDIGWDNLGIHPQTVEFFYCKGSCPYRYKPKSDFSSIKYLLHSKIPNVVPAPVCAPTGYEPLDLILEKHNEIWHIPDMLVTGCMCY	284	ATGTTTTTGAAATCTTTACCCATGACAACTTTCCTGAAGTCATTCATCTTCCATAGAACTGTCAAACAACCGGATGATGTATATCTTGAGCTAGTCATGAAGTCGGCCTTGCTGCGCATGCGCATTCGATTCCACAAGAATCAGCTGCAACGTCAGGCGAAAAAGGCGGCAAAGACATTCAATGTGGGCGTTTACCTTCTACGGACATCGCCTCCGGAGCGCGCGCATCACGGTGAGGTCATCCCGCTGGGCAGCGCGGACATTCTGGTGGGTCAGAACTACAAGTTGGTAGAGATCCCCCTTGACTACCAGAAGCTCTCTCACATCTTCGACCTCGAGGATAACACGTTGCAGCTTTCATTGACCATTGAAGAGGTCGTCAGGAACTATAACGCTGCC…	855	25	BgiM13959-RA	6526.A0A2C9LB74	100	580.5	A0A2C9LB74	TGF_BETA_2 domain-containing protein.	1
21	BgChr_5	join(40474866..40474952,40475126..40475221,40475338..40475430,40475772..40475858,40476403..40476489,40476958..40477029,40477326..40477433,40478511..40478693,40480117..40480311,40481105..40481197)	BgiM13960-RA	mRNA export factor	mRNA	EVM	BgiM13960-RA	BgiM13960		xx	BgiM13960-RA	MFGGTTNFSQSTLFGSTPITNTNPMKDVEVSSPPDDSVSCLKFSPGVLSSTFLVAGSWDNHVRCWEVHQNGQTTPKAQQTHTGPVLGVDWSDDGTKVFTASCDKTVKMWDLNSNQAMQVAQHDAPVKTVHWIKAPNYSCVMTGSWDKTLKFWDTRSSTPILSIQLPERVYCADVKYPMAVVGLAGRAIIIYQLDVQPQEFKRMESPLKYQHRCVSIFNDKKNNAPTGFALGSIEGRVAIQYVNPTNPKDNFTFKCHRSNVAPNGGIQDIFAVNDISFHPTHGTLATVGSDGRFSFWDKDARTKLKTSEQFDLPITTCCFNAQGNIFGYASSYDWSKGHEGYEPQKMKPHIFMRSCFDELKPSTKRT	366	ATGTTTGGAGGAACAACAAATTTTAGCCAGTCCACATTGTTTGGCTCCACTCCTATAACCAACACAAACCCAATGAAAGATGTGGAAGTTAGTTCCCCTCCTGACGACAGTGTAAGCTGCCTCAAATTTAGCCCAGGTGTTCTCTCGTCAACGTTTTTGGTAGCAGGCAGTTGGGATAACCATGTGCGATGTTGGGAAGTTCATCAAAATGGACAAACCACACCTAAAGCCCAACAGACACACACAGGACCAGTATTGGGTGTTGATTGGAGTGATGATGGCACAAAAGTTTTTACTGCATCCTGTGACAAAACTGTTAAAATGTGGGATTTAAATAGCAATCAAGCCATGCAGGTGGCACAGCATGATGCACCAGTTAAAACAGTGCATTGGATAAAA…	1101	26	BgiM13960-RA	6526.A0A2C9JWS2	100	729.2	A0A2C9JWS2	WD_REPEATS_REGION domain-containing protein.	1
22	BgChr_5	join(40483358..40483483,40486670..40486823,40487236..40487324,40487964..40488089)	BgiM13961-RA	ATP synthase subunit delta mitochondrial	mRNA	EVM	BgiM13961-RA	BgiM13961		xx	BgiM13961-RA	MASIVGRQLRLTPNLIKSCSRLVTVGQRSYADMAFTFASPYDVYYKDAKVRQIDVPTFSGNFGILPNHVPTLAVLKPGVVNVFEEDGSTKKYFVSSGSVTINDDSSVQILAEEAHPLDRIDASAVREGLTKAQQEVASASSESAKAQAQIAVECYEALQKAVEH	164	ATGGCTTCTATCGTAGGTAGACAACTAAGGCTGACACCAAATCTTATTAAATCATGCTCGCGGCTTGTGACTGTCGGTCAGAGAAGTTACGCTGACATGGCTTTTACATTCGCATCTCCATATGATGTCTATTACAAAGATGCCAAAGTGAGACAAATTGATGTGCCTACTTTCAGTGGAAACTTTGGTATTCTTCCTAACCATGTACCAACCTTAGCTGTCCTAAAGCCTGGAGTAGTGAATGTTTTTGAAGAAGATGGATCAACTAAAAAATATTTTGTGAGCAGTGGGTCTGTTACAATTAATGATGACTCATCAGTTCAGATCTTAGCAGAAGAAGCTCATCCCCTTGACAGAATTGATGCATCCGCTGTGCGTGAGGGTTTGACCAAGGCCCAA…	495	27	BgiM13961-RA	6526.A0A2C9JWT0	100	312.8	A0A2C9JWT0	ATP-synt_DE_N domain-containing protein.	1
23	BgChr_5	complement(join(40491297..40491565,40492592..40492808,40493690..40493821,40494320..40494460,40495290..40495454))	BgiM13962-RA	diisopropyl-fluorophosphatase	mRNA	EVM	BgiM13962-RA	BgiM13962		xx	BgiM13962-RA	MASFFPLFRKITDNILGAEGPVFDSKGNFYMVAPEVEKEKNPAGQILKVDILSGTTEVLCEPVINGDGGIPAGCQTDKHGNIYVADMRLGILLVQPNGDFEQLSAQDSEGHNMQGCNDCAMDYYGNLWVTAPAGEIAPSPYRRSFEEPFGSIYCLTKDRKVVHLDTGIRFPNGIAVIHDKEDKPVKLIVAETPTRLLWSYDILGPGSVRNKTVWGKLPDCDCESGPDGMDFDETGHLLVAHWGSGYIEVFPPTGGEPVQRIKCPFDKPSNLHFKNNSNEVYVTEHTNHGLWSFEWEHKGMAQYCDKL	307	ATGGCAAGTTTTTTCCCATTATTTAGAAAAATAACAGATAATATCTTAGGTGCTGAAGGGCCAGTATTTGATTCAAAAGGAAATTTTTACATGGTTGCACCTGAAGTAGAAAAAGAAAAAAACCCTGCTGGACAAATATTGAAAGTAGATATTTTATCAGGGACGACAGAAGTTCTCTGTGAGCCTGTAATCAATGGCGATGGTGGAATTCCTGCAGGTTGTCAAACAGATAAACATGGCAACATTTATGTTGCAGACATGAGATTAGGAATTTTATTGGTTCAACCCAATGGTGACTTTGAACAGTTATCCGCTCAAGATTCTGAAGGACATAATATGCAAGGTTGCAATGATTGTGCCATGGATTATTATGGAAACCTCTGGGTCACTGCACCAGCT…	924	28	BgiM13962-RA	6526.A0A2C9JWS3	100	670.6	A0A2C9JWS3	SGL domain-containing protein.	1
24	BgChr_5	complement(join(40508562..40508792,40509656..40509807,40511409..40511538,40513270..40513406,40513530..40513734,40514380..40514591,40517256..40517376,40518814..40518921,40519285..40519409,40519938..40520123,40521674..40521788))	BgiM13964-RA	acyl-CoA synthetase YngI	mRNA	EVM	BgiM13964-RA	BgiM13964		xx	BgiM13964-RA	MLCDSEIFNKLPLGPRPELNYRTVTGKLKSIWESHPDKETLIFFDDDNERTSLKNEEIQLLAQKCSSLLRSHGVRKGDVVCNLLQSSLEREVTNFGIILAGAIVMHGDVINDTSHHFWTPILQANARYLIVEPVAESTGWKMLMDDIEPSGADIERSTNAEYPQIQKVFKFRLEHHMKDVNREAVKSAFDLMKAHPGVYEERVFSHDPAAIFVAQGSQKHYKLVLRNHSQLCQIAHRVEDMFNVTPEDVVYNDWPISWLAGLPFCYISTGCSMVKSTLTECPAQKVVRETWSLIEDEHVTIASLHPPMIQMLSSHCDDLPEPHWTLKVLSTTGFVRQSVMDAIGTCTTSIVTCYSLIEAGVVSRLRLTEENKTRFSEGCVGDLSDPVRTKFDTEGNGSA…	573	ATGTTGTGCGATTCGGAAATCTTTAATAAGTTGCCCCTTGGTCCTAGGCCTGAGTTAAATTACAGAACAGTTACGGGAAAGTTGAAATCAATATGGGAGAGCCATCCAGATAAAGAGACATTGATATTTTTTGACGACGACAATGAACGAACTAGTCTGAAGAATGAAGAGATCCAACTGCTGGCACAGAAATGTTCCTCTCTACTCAGAAGTCACGGGGTCAGAAAGGGAGATGTCGTCTGCAACTTGTTACAGAGCAGCCTGGAAAGGGAAGTCACCAATTTTGGTATAATTTTAGCAGGTGCAATTGTCATGCACGGTGATGTCATCAACGACACGAGTCACCATTTCTGGACGCCCATTCTCCAAGCCAACGCACGTTACCTGATTGTTGAGCCC…	1722	29	BgiM13964-RA	6526.A0A2C9LAH4	100	1191	A0A2C9LAH4	AMP-binding domain-containing protein.	1
25	BgChr_5	complement(join(40521812..40521817,40523090..40523095,40525521..40525766,40526125..40526235,40526599..40526763,40527166..40527240,40527588..40527688,40528233..40528441,40529013..40529180,40529710..40529768,40530215..40530439,40530852..40530968,40531120..40531246,40531698..40531906,40532619..40532780,40533439..40533567,40534047..40534247,40534376..40534460,40534879..40535093,40535630..40535746,405…	BgiM13965-RA	DNA-directed RNA polymerase I subunit RPA1	mRNA	EVM	BgiM13965-RA	BgiM13965		xx	BgiM13965-RA	MDTLHWILTSADFRVYSKQEILELSVKEIVSPQTFDLLQNAVIGGLHDPALGPSRRDDRCETCGQSERNCAGHFGHIKLPVLVFNPMFFKILLKLLQGSCMGCHKLGLRNAHMKLYTYQLKLLEKGFLVQAEDMIERFLNSELAEDVIIQEMNDYYTNVLQGDKDESVLSKNIITFRHQTVAMILRMLAKTKSICLHCHTKNRSLKAEYNQTIVGTMSDDRSSKKRVIAKKVDDNNLGTETAVDDAVEMDNQQSSPNSNETLGPDVTSSPMDDQLQLELENFLKSKHKRCILSPNIAREHIKMVWDNSKDFLKQLFPFLATVKKADCPTDVFFLDVLPVPPSRFRPLSVMKERKYEHPQTANLSNIIKECVTLRDLLQLYNKRLEAGGNVLGLTLPETA…	1701	ATGGATACCTTGCACTGGATTCTAACCAGTGCAGATTTCCGAGTGTATAGCAAGCAAGAAATTCTTGAGCTAAGTGTAAAGGAGATAGTGAGTCCACAGACTTTTGATTTATTGCAGAATGCTGTTATTGGTGGTCTGCATGATCCAGCTCTGGGTCCCAGTAGACGAGATGACCGCTGTGAAACATGTGGGCAAAGTGAGAGAAACTGCGCTGGGCATTTTGGTCACATTAAATTACCAGTTTTGGTCTTTAATCCAATGTTCTTTAAAATTTTGTTAAAGTTGTTACAAGGCAGTTGTATGGGTTGCCATAAGCTTGGCTTAAGAAATGCTCACATGAAGCTGTACACTTATCAGCTCAAGCTCCTTGAGAAAGGATTTTTAGTTCAAGCTGAGGAC…	5106	30	BgiM13965-RA	6526.A0A2C9KPD5	99.1	3195.6	A0A2C9KPD5	DNA-directed RNA polymerase subunit; DNA-dependent RNA polymerase catalyzes the transcription of DNA into RNA using the four ribonucleoside triphosphates as substrates.	1	1	Val967Phe
26	BgChr_5	join(40564547..40565418,40566281..40566350,40566896..40567027,40567210..40567305,40567905..40567982,40568175..40568237,40568796..40568956,40569428..40569551)	BgiM13966-RA	N-acetyltransferase ESCO1	mRNA	EVM	BgiM13966-RA	BgiM13966		xx	BgiM13966-RA	MSKLQSSCKKKPVKKKSSAFEFTLQTKCNEEKTDENKTKRKFYKSRPITSTPRQISVIPGKGFDLKFQSKKNNKKNLKKKHKHVKRKHVVMVKQVKTVVRKPLQTFQGSSLNVKEKIPQNVFKASLLNVSMKSTSEMRLSSSQSVSMSVSSEKFQTSSENVNKKVGSDMSGFICASSFMLSDENFRRGENLDVSLGQVSTSNANEENNNEESIMDNVRDNERCLSVNSHQSSGKESNINNSDNSISEITNSTSMVSKATPSPSSSKLFPIFSKKAADSSTTPSNTRTCQKRSESKSPPPKKRKTRDEGPTQMILDAGQKQFGAIQCPVCNMVYCPADPVDKTAHRKFHSHMEEVLKFPGWKKERVVQEYPEDLGRVLLLLPEDPKYMRKKLEEVNEVMS…	531	ATGTCAAAATTACAAAGCAGCTGTAAGAAAAAGCCAGTCAAGAAAAAGAGTTCTGCATTTGAATTCACTTTACAGACTAAATGCAATGAAGAGAAAACAGATGAAAACAAGACCAAGAGAAAGTTTTACAAGTCCAGGCCAATAACCAGTACCCCTAGACAGATCTCTGTTATACCAGGGAAAGGATTTGATCTGAAATTTCAGTCTAAAAAAAATAACAAAAAGAATCTGAAGAAAAAACATAAGCATGTGAAAAGAAAACATGTGGTCATGGTCAAGCAAGTGAAAACAGTCGTGAGGAAGCCTTTACAAACTTTTCAAGGTAGCTCTCTAAATGTTAAGGAAAAAATACCCCAGAATGTGTTTAAGGCTAGCTTGTTGAATGTTAGCATGAAATCT…	1596	31	BgiM13966-RA	6526.A0A2C9KMV6	99.1	821.6	A0A2C9KMV6	Uncharacterized protein.	1
27	BgChr_5	complement(join(40573987..40574118,40574578..40574665,40575368..40575442,40575552..40575659,40577069..40577134,40577249..40577316,40577559..40577618,40577950..40578037,40578471..40578571,40578876..40579017,40579254..40579364,40582040..40582104,40582385..40582438,40582591..40582646,40584724..40584815,40586358..40586439,40587682..40587792,40588579..40588617,40589219..40589351,40589442..40589497,405…	BgiM13967-RA	ATP-dependent RNA helicase DDX43	mRNA	EVM	BgiM13967-RA	BgiM13967		xx	BgiM13967-RA	MSYSASRGGGGGNSTTMMVESSNVGKIIGRGGSRIRDLEQDSNARIKISRDENEDGMKSVEISGTEEEVENARRMIEECLNGGDSGGGGRRGGYGGGRGGRGGSGGGYGRRDEGWGRRDRDSGDGWGRRDDYDRGSRGGSGRGGGGGFGGSSGGESETIYVESSEVGRIIGRGGSRIRDMEADSGCRIKVSRDGDSAGHSSVELSGSKSAISEAKRLIQDAGVEIVNGNERGRGGFGTDSSGTLFEVNTSEKQREQEEIKKPAPIDWNAVRDQENLRLNSRFEDLPPIVKNFFKENKNFPKMSEDEVKRFRKENNNITFEAPDFETVPHPVRSFEEIFGDYPEILSEIQKQKFVKPSPIQSQAWPVLLQGKDLIGIAQTGTGKTLAFLLPALIHIDNQP…	745	ATGTCTTATAGTGCAAGTAGAGGTGGTGGTGGTGGCAACTCCACAACTATGATGGTAGAATCTTCTAACGTTGGAAAGATTATAGGTCGTGGTGGAAGCAGAATCAGAGATTTGGAACAGGACAGTAATGCCAGGATAAAGATATCAAGAGATGAAAATGAAGATGGCATGAAATCTGTAGAAATCAGTGGAACAGAGGAAGAAGTTGAAAATGCCAGAAGAATGATTGAGGAGTGTTTGAATGGAGGTGATAGTGGAGGGGGTGGAAGACGAGGCGGTTATGGAGGAGGACGTGGTGGACGTGGCGGAAGCGGTGGTGGATATGGAAGGCGAGATGAAGGATGGGGTCGCAGAGATAGAGATAGTGGAGATGGTTGGGGAAGACGAGATGATTATGAC…	2238	32	BgiM13967-RA	6526.A0A2C9L7A0	99.1	1257.7	A0A2C9L7A0	Uncharacterized protein; Belongs to the DEAD box helicase family.	1
28	BgChr_5	join(40600716..40600806,40601463..40601581,40601727..40601874,40602376..40602647)	BgiM13968-RA	chromatin modification-related protein eaf7	mRNA	EVM	BgiM13968-RA	BgiM13968		xx	BgiM13968-RA	MTLTVEANEVVWNVDMEVNLFHAMRGHKPAGVNRHFQMLAIHERLSSSCKKITSDDVWGHLSTLYDLQALNESEMLPFPNKPGDFDIVDSEFQELSEKSFPRTSYINLPTVAETPKAAEVSSKSTPKIVKTETKPETKTPSHKSESRGSTPSVRVESKSSPAPFKSLPQSVTPSTPSQEPSPKRTKRTRNVPSANSPATPTEPLAKRRR	209	ATGACACTGACTGTAGAAGCAAATGAAGTTGTATGGAATGTAGACATGGAAGTCAATCTCTTCCATGCAATGAGAGGGCACAAACCTGCAGGTGTTAATCGCCACTTTCAGATGTTGGCAATACATGAACGTCTGAGCTCATCTTGTAAAAAGATTACATCAGATGATGTCTGGGGTCATCTTTCCACATTATATGATCTACAAGCATTGAATGAGTCAGAGATGTTGCCGTTTCCTAACAAACCTGGTGACTTTGACATTGTAGACAGTGAGTTTCAAGAATTATCAGAGAAAAGTTTTCCAAGGACGTCCTATATCAATCTACCTACAGTTGCTGAAACACCTAAAGCAGCAGAAGTTTCATCAAAAAGTACACCAAAAATTGTGAAAACAGAAACT…	630	33	BgiM13968-RA	6526.A0A2C9LXW5	99.5	262.7	A0A2C9LXW5	Uncharacterized protein.	1
29	BgChr_5	complement(join(40606823..40606933,40608403..40608489,40608664..40608750,40609171..40609289,40609558..40609696,40610077..40610177,40612553..40612582,40613377..40613515,40614246..40614320,40615543..40615557,40616004..40616094,40616234..40616319,40616463..40616596,40617511..40617628))	BgiM13969-RA	stromal membrane-associated protein 1-like isoform X1	mRNA	EVM	BgiM13969-RA	BgiM13969		xx	BgiM13969-RA	MSSFKEKEKAKEQQEKFQAILSALLKDEDNKYCVDCDAKGPRWASWNLGIFLCIRCAGIHRNLGVHISKVKSVNLDTWTPEQVSMMQEMGNSRARAVYEANIPDGFRRPQTDSALEAFIRSKYEQKKYIAQEWVPPQPKVPKELVGSSWLDDSKGDKKKVKTKPIATPLPITNLNKLGVSAPAGDSNKVNQPPKPEPVKPLVAKPEPVSSVASNDLLGLDIGYGLPNATKAAAPPPVSGSNELLDLFGGDSGPAQAPPNSDLMNGQMDGSLFGEDQNSGSSDKKATTKDSIMALFGGAPTPQAQMYGIPGGVYMPPQQQMYPGMVNQPQQMMGPNVLMGQTPAMLGPGMGMMGQPANIRQQAMIRPSPVMVNPSPLAQQMPMYSSPMMGGNPGMYTPQQ…	443	ATGTCATCTTTTAAAGAAAAGGAAAAAGCAAAAGAACAGCAGGAAAAGTTTCAGGCCATTCTATCAGCCCTTTTAAAAGATGAGGACAATAAATATTGTGTCGACTGTGATGCGAAAGGACCTAGGTGGGCATCATGGAATCTAGGAATTTTTCTTTGCATTCGATGTGCTGGCATTCATAGGAACTTAGGTGTTCACATCTCTAAAGTTAAATCTGTCAACTTAGATACATGGACACCTGAACAAGTTTCTATGATGCAAGAAATGGGAAACAGCAGAGCTAGGGCTGTGTATGAAGCTAATATTCCAGATGGCTTCCGTAGACCTCAGACAGATTCAGCTCTAGAGGCATTTATAAGATCTAAATATGAACAGAAAAAATATATAGCACAAGAATGG…	1332	34	BgiM13969-RA	6526.A0A2C9LTZ8	100	719.5	A0A2C9LTZ8	Arf-GAP domain-containing protein.	1
30	BgChr_5	complement(join(40623783..40624582,40624975..40625122,40625418..40625581,40625939..40626090,40626350..40626485,40626607..40626759,40626873..40627004,40627456..40627614,40628034..40628183,40628766..40628945,40629109..40629276,40629364..40629514,40629610..40629758,40630508..40630651,40630776..40630903,40631309..40631399,40633358..40633712))	BgiM13970-RA	zinc finger SWIM domain-containing protein 5-like isoform X1	mRNA	EVM	BgiM13970-RA	BgiM13970		xx	BgiM13970-RA	MAAAKRHCPSRTHSFRLESGAGAPSRKQLKQVDSLLDITAKIVAEKIPFQRIEQQYDRIPEPVQSKIVFWSFPRNERDIYMYSSYANCSKEHSENQKLPFHQGVRLLENGAVANVLQIGFHLSGSVTEPSNPLLTQPEKVYKVSISFDRCKITSVQCGCGNKDIFWCQHVVALSLYRIRKAKIVQLRVPISETLLQMSREQLQKFAQYLITEHHSDVLPTAQKIADQILQAESEINLLPGAPDPTAGASVDDDNSWHLDEDQVREQVRTFLSQGGYTGPSSQLHSMFAKVREMLRAKDSNGARMLTLMTEQFLADPRLSVWRAQGTPLSDKCNQFWDELGALWVCVVLNPHSTSNERAQWKSLLQQWVQCPVCPLEDGEVNILSDFAIRSSTRLRDSSG…	1119	ATGGCGGCTGCAAAGAGACACTGCCCATCTCGGACTCACAGTTTTAGGCTTGAAAGTGGAGCTGGAGCTCCTAGTCGTAAACAATTAAAACAAGTCGACAGCTTGTTAGATATAACAGCTAAAATTGTTGCCGAGAAAATACCATTTCAACGTATAGAACAGCAATATGATCGGATACCCGAGCCTGTTCAGAGCAAGATTGTGTTCTGGTCCTTTCCTCGCAATGAAAGGGATATTTACATGTATTCATCATATGCTAACTGTTCCAAAGAGCATTCGGAAAATCAAAAACTTCCATTCCACCAAGGTGTTCGGCTTCTCGAAAATGGTGCAGTTGCAAATGTGCTTCAGATAGGGTTTCATCTAAGTGGATCAGTTACAGAACCTAGTAACCCTCTT…	3360	35	BgiM13970-RA	6526.A0A2C9JI33	100	2244.2	A0A2C9JI33	SWIM-type domain-containing protein.	1
31	BgChr_5	40646696..40647193	BgiM13971-RA		mRNA	EVM	BgiM13971-RA	BgiM13971		xx	BgiM13971-RA	MLIDQLSSYQPKETHIRASSYTHALMQKSFTQKKRVPMFHREITLRLWETTQEEPYCEKNRTGKRVKKTPGSATLGNFRKESHWGKKSQGKSQNKKLHEIATMGNNSKKKVTMGDSSSHTDKKKILARRAWVNMEERRRVLLSISPRAKASEIMVIVKNSHRTQT	165	ATGCTGATAGATCAGCTATCGAGCTATCAGCCCAAGGAGACGCACATAAGAGCATCTTCATATACACATGCACTGATGCAGAAGAGCTTTACCCAGAAAAAAAGAGTCCCAATGTTCCACAGGGAAATCACTCTTAGACTTTGGGAAACGACTCAGGAAGAGCCATATTGTGAAAAGAATCGCACTGGGAAACGAGTAAAGAAGACTCCGGGAAGTGCCACGCTTGGAAACTTCAGGAAAGAGTCACACTGGGGAAAAAAAAGTCAAGGAAAGAGTCAAAATAAGAAACTCCATGAAATAGCCACAATGGGAAACAACTCTAAAAAAAAAGTCACCATGGGAGACAGCTCTAGTCACACTGACAAAAAAAAAATCCTCGCGAGGAGAGCGTGGGTGAAT…	498	36							1
32	BgChr_5	join(40678720..40678791,40682559..40682729,40683215..40683673)	BgiM13972-RA	GTP-binding protein Di-Ras2	mRNA	EVM	BgiM13972-RA	BgiM13972		xx	BgiM13972-RA	MAASGRAIRSNSKSTGMNVNTDIEIPKDRSVRLRVMPEQSNDYRVVVFGAGGVGKSSLVLRFVKGTFRENYIPTIEDTYRQVISCNKQVCTLQITDTTGSHQFPAMQRLSISKGHAFILVYSISSRQSLEELKPIRDEIVEMKGDIEGIPVMLVGNKCDDVNRECSIQEGAELAKRWNCAFLETSAKTNHNVKELFQELLQLEKRRAVSLQLETNKSKSQKRRDKLKGKCALM	233	ATGGCCGCCTCGGGGAGAGCGATACGGTCAAACTCCAAGAGCACGGGCATGAACGTCAACACTGACATAGAGATCCCTAAAGACCGCTCTGTTCGTCTGAGAGTCATGCCAGAGCAGTCCAACGATTATCGAGTGGTTGTGTTTGGTGCAGGGGGCGTTGGGAAAAGTTCGTTAGTGCTTCGGTTTGTGAAGGGGACCTTCCGAGAGAACTACATCCCCACAATAGAGGACACTTATAGACAGGTGATCAGCTGCAATAAACAAGTTTGCACTCTTCAGATAACTGACACCACTGGCAGTCATCAGTTTCCCGCCATGCAACGCCTGTCAATTTCCAAAGGTCATGCCTTTATATTAGTGTATTCAATATCTAGCCGCCAGTCACTGGAGGAACTCAAA…	702	37	BgiM13972-RA	6526.A0A2C9JI19	100	454.5	A0A2C9JI19	Uncharacterized protein.	1
33	BgChr_5	complement(join(40693437..40693604,40694403..40694495,40694947..40695153,40695852..40695916,40696341..40696443,40696584..40696618,40697296..40697432,40698396..40698501,40699610..40700189,40701083..40701355,40702239..40702306,40703073..40703106))	BgiM13973-RA	HMG box-containing protein 4	mRNA	EVM	BgiM13973-RA	BgiM13973		xx	BgiM13973-RA	MSKRESESDYDGPAAKMSRGDDQDDGGASGRSGRVRKKSAKVLEMEEFEQVEKTQQTTKKTKTPKPVNLEEADGSDKVKSGKKAKLIKTADIEYTPVTSKKNKSSSQLSKALQLAPLPVASSKQESHHSTDQHKTIKTDIGSPKQTTGVSPQDQKSVIKYLLSSPSSAKATPAATKISSNATSNMSDTSPSELTPKKPKKTKKPKADKGTVKVKVKKEKSNPGPTVEEPPQGLKMKIFASSDPNSAQVTLSTQPKPKKSKKHKQQSPTVTDLAQTPNSDSSPPSVTTKKSSKKNLTKKERLIQEAISAAKQMPNLAAMVTSQQSFSASSVAQPAVIPTKVKKKKIKSKPVMLEIDSPTDELDHSELMDDEDDDDDDDDEMNLVISENEGKKKKTHTKKK…	622	ATGTCTAAAAGAGAAAGTGAATCTGACTATGATGGTCCTGCTGCCAAGATGAGCAGGGGAGATGACCAAGATGACGGTGGAGCCTCTGGAAGATCTGGAAGGGTGAGAAAAAAATCTGCAAAGGTTCTTGAAATGGAAGAATTTGAACAAGTGGAAAAAACTCAACAAACCACAAAGAAAACCAAGACACCTAAACCAGTCAATTTAGAGGAAGCTGATGGGTCAGATAAAGTCAAGTCAGGGAAAAAAGCAAAATTAATCAAAACAGCTGATATTGAGTACACACCAGTCACAAGTAAAAAAAACAAATCCAGCTCACAGCTTTCCAAAGCTTTACAGTTGGCACCACTACCAGTTGCCAGTTCAAAACAAGAGTCTCATCACAGTACTGACCAGCAC…	1869	38	BgiM13973-RA	6526.A0A2C9LRN2	91.2	783.5	A0A2C9LRN2	HMG box domain-containing protein.	1
34	BgChr_5	join(40708251..40708430,40709412..40709529,40710816..40710967,40711770..40711855,40712575..40712699,40713720..40713848,40714439..40714533,40716062..40716169,40716807..40716868,40717047..40717203,40717314..40717388,40717984..40718104,40718566..40718660,40719957..40720018,40720339..40720420)	BgiM13974-RA	FGGY carbohydrate kinase domain-containing protein	mRNA	EVM	BgiM13974-RA	BgiM13974		xx	BgiM13974-RA	MKRYFIGVDIGTSSVRASIVGEDGQLLSLSTSLIKIWNPKPDFYQQSSHDIWKNITNAVKVAVSKASVQPIEICGIGFDATCSLVVLNKEMQPLTVSLDGEAEQNIIMWMDHRAQSQADLINATQHSVLNTVGGVMSLEMQPPKLLWLKQNLPDTWQNIGHLFDLPDFLTWRATGCLTRSLCSLVCKWGYQADASSMSWDDEFLACIGLSDLSHDEHSVIGNKVNNPGSPCGAGLSAEAAKELGLLAGTPVAASMIDAHAGALGCLGCKPREPSWQCNLENILVMIAGTSTCHIICSKKPIPVPGVWGPYYSVILPEMWVNEGGQSAAGHLIEFLITNHKAYSLVKEEANKSAQDVYEYLNTYLQKIADQRNIEHLAKLTHDFQIWPDFHGNRSPLADA…	548	ATGAAGAGGTATTTTATTGGGGTCGACATTGGAACAAGCAGTGTCCGTGCTAGTATTGTAGGAGAAGATGGTCAACTATTATCTTTGAGCACCAGCCTAATAAAGATCTGGAACCCTAAACCTGATTTCTATCAGCAGTCGTCTCATGACATTTGGAAAAACATCACAAATGCGGTTAAGGTGGCGGTTTCAAAAGCCTCTGTTCAGCCCATTGAAATATGTGGGATTGGTTTTGATGCCACTTGTTCATTGGTTGTCTTAAACAAAGAAATGCAGCCCTTAACAGTCTCATTGGATGGAGAGGCGGAACAGAATATCATCATGTGGATGGACCACAGAGCTCAGAGTCAGGCAGACCTTATCAATGCTACTCAGCATAGTGTACTGAATACTGTGGGT…	1647	39	BgiM13974-RA	6526.A0A2C9JHG2	98.5	1097	A0A2C9JHG2	Uncharacterized protein.	1
35	BgChr_5	complement(join(40727520..40727572,40727825..40727913,40728314..40728468,40728599..40728738,40728916..40729036,40729131..40729252,40729335..40729470,40729589..40729670,40730578..40730767,40731633..40731689,40731858..40731950,40732097..40732144,40732727..40732813,40733088..40733099,40733631..40733741,40734273..40734315,40735043..40735095,40737195..40737213))	BgiM13975-RA	ran-binding protein 3	mRNA	EVM	BgiM13975-RA	BgiM13975		xx	BgiM13975-RA	MADDAADSTKSEEDSLEVGASEYKVSSSFNNTQTVHSSDQDYSPASSQDNGQIVSSSDTREHPVLIQPSKMSGFWGHNPGMYSNPFVPRAPLKTDVVSTASSAGEERESIIAPGRLGAVVNREFGSGFSPSLCGVKGFQISPPVFSSHSQTNNIKAPLLKPAKLPDPTKINDSKADSAGEVEKDSAPVSERLVGAESEVSSSSSCSSPHAVPSETEGATAAEPSYNPEILANISKNNKLKDTSGGVSSSSQSDFVFGKNLSQRVTGVASPSLSQTTPPTFVFGENLTSKVILETNGSNESPQKEDSDSDSGKLNRTLEESAREYQAKHENKTELKEVERITGEEDESNVLQANAKLFLFDAPTQSWVERGRGIIRLNDRSSADTKAFQSRLVMRTQGSL…	536	ATGGCGGATGATGCTGCAGATTCTACAAAAAGTGAAGAGGATAGTTTAGAAGTTGGAGCTTCTGAATACAAGGTGTCATCGTCTTTCAACAATACACAGACAGTTCATAGTTCAGATCAAGACTACAGTCCTGCGTCCAGTCAAGATAATGGTCAAATTGTAAGCAGTTCAGACACAAGGGAACATCCAGTTTTAATACAACCTTCCAAAATGTCAGGATTCTGGGGTCACAATCCAGGAATGTATTCAAATCCTTTTGTGCCAAGAGCACCTCTAAAAACAGATGTTGTCTCAACAGCTTCCAGTGCTGGTGAGGAGAGGGAAAGTATTATTGCCCCTGGAAGATTGGGTGCTGTTGTAAATAGAGAGTTTGGCTCAGGTTTTAGTCCGTCATTGTGT…	1611	40	BgiM13975-RA	6526.A0A2C9KMG4	100	902.9	A0A2C9KMG4	RanBD1 domain-containing protein.	1
36	BgChr_5	join(40741114..40741321,40741874..40742085,40743158..40743317,40745038..40745126,40746854..40747003,40747260..40747580)	BgiM13976-RA		mRNA	EVM	BgiM13976-RA	BgiM13976		xx	BgiM13976-RA	MANWTTVSMSSTSFERRATCRDILTTMVVGKWLKKPHSKEEISQINKFLHAVREHLFLPYSLEREDKLCGNVTFEELNWRMHDLHWFRALCNPDGDTPCCYNNRCVAKDADDCYCDSCYDMRQPIHAELATWSPTTYDCQMATFTSAEDVCHLLSNVTLYIIGDSLLRHVYVSLLTLIRSDTIYGPLLQYTSPGVIQMCNGDFLHLPMCVNHIDRDTWACDRTVRLKFFEYVRSSQSNLTLAAISELMTTPNSLVLVGIGIHDNFNSTSILNDLVFPMVKIASHSKWPRIVWSATHSFGIMKSPRIVSQNIENVIHFNEKIKAALRGSGIPIFDTFQLTNGTMSFDGVHYGKGVNDVKAQIFLNYIMEERELGHLENDV	379	ATGGCCAACTGGACAACCGTTTCAATGTCCAGCACTAGTTTTGAAAGGCGTGCAACGTGTCGCGATATTCTCACTACGATGGTAGTAGGGAAATGGCTGAAGAAGCCTCACAGTAAAGAAGAGATTTCCCAGATTAACAAGTTCCTGCACGCTGTTCGCGAACACCTGTTTCTTCCTTACTCACTGGAGAGAGAAGATAAACTTTGCGGAAATGTGACATTTGAAGAGTTGAATTGGAGAATGCATGATCTCCACTGGTTTCGGGCATTATGCAACCCAGACGGAGACACTCCTTGCTGCTACAATAATCGCTGTGTTGCTAAGGATGCCGACGATTGCTACTGTGACTCCTGTTACGACATGAGGCAGCCCATACACGCGGAATTAGCGACGTGGTCG…	1140	41	BgiM13976-RA	6526.A0A2C9M040	97.8	370.2	A0A2C9M040	Uncharacterized protein.	1
37	BgChr_5	complement(join(40757479..40757511,40757991..40758075,40759565..40759713,40759995..40760042))	BgiM13977-RA	Glutathione peroxidase 1	mRNA	EVM	BgiM13977-RA	BgiM13977		xx	BgiM13977-RA	MGLAILGFPSNEFGGQEPGSNEEIKKFVTEQFNVQFDMFSKIEVNGKNAHPLYKYLKHVQKGTLGDFIKWNFSKFLVNREGKPVNRYAPNVEPFAIEKDISKLL	104	ATGGGTCTGGCTATTCTAGGCTTCCCTTCTAATGAATTTGGAGGTCAGGAACCAGGTTCCAATGAGGAGATCAAAAAATTTGTTACCGAGCAATTTAATGTTCAGTTTGACATGTTCAGCAAAATTGAAGTCAATGGCAAGAATGCACACCCACTTTACAAGTACCTAAAGCATGTCCAGAAAGGAACCCTGGGAGATTTTATCAAGTGGAATTTCTCAAAATTTCTGGTCAATAGAGAAGGCAAACCAGTGAATCGCTATGCTCCCAATGTTGAACCTTTCGCTATTGAAAAGGATATATCGAAGCTTTTATAA	315	42	BgiM13977-RA	6526.A0A2C9JBG6	100	218.4	A0A2C9JBG6	Glutathione peroxidase; Belongs to the glutathione peroxidase family.	1
38	BgChr_5	join(40772491..40772547,40772806..40772894,40774223..40774284,40774489..40774628,40775107..40775187,40775314..40775372,40776146..40776224,40776971..40777036)	BgiM13978-RA	DNA-directed RNA polymerases I II and III subunit RPABC1	mRNA	EVM	BgiM13978-RA	BgiM13978		xx	BgiM13978-RA	MDDQQETYKLWRIRKTVMQLCHDRGYLVTQEELDQTLDGFKAQFGDKPSERKPSRSDLIVLVAHNDDPTDQMFVFFPDESKVGIKTIKTYCQRMQEENIMRAIIVVQQGMTPSAKQALVEMAPKYILEQFIESELLINITEHMLVPEHKVMTPEEKVELLNRYKLKESQLPRIQQGDPVARYFGLKRGQVVKIIRPSETAGRYVSYRLVV	210	ATGGATGACCAACAAGAAACATATAAATTATGGAGGATTCGCAAGACAGTTATGCAGCTTTGCCATGATCGTGGTTACTTGGTCACACAAGAGGAGTTGGATCAGACTTTAGATGGATTCAAAGCTCAGTTTGGAGATAAACCTAGTGAGAGAAAACCCAGCAGAAGTGATTTAATTGTATTGGTTGCTCACAATGATGATCCAACAGATCAGATGTTTGTGTTTTTCCCTGATGAGAGTAAAGTGGGGATTAAGACCATCAAAACGTACTGTCAGAGGATGCAGGAGGAAAATATCATGAGAGCAATCATTGTAGTCCAACAGGGCATGACACCATCAGCTAAGCAGGCTCTTGTTGAGATGGCTCCCAAATATATATTAGAGCAGTTTATAGAATCT…	633	43	BgiM13978-RA	6526.A0A2C9JI21	100	416.4	A0A2C9JI21	Uncharacterized protein.	1
39	BgChr_5	join(40784056..40784170,40785297..40785352,40786971..40787049,40787272..40787369,40787537..40787647,40788006..40788054,40788712..40788772,40790305..40790412,40790791..40790818,40794175..40794314,40796076..40796280,40797259..40797380,40797556..40797671,40798122..40798210,40798471..40798581,40799012..40799080,40803034..40803184,40803609..40803658,40804013..40804113,40805181..40805377,40805981..4080…	BgiM13979-RA	phosphatidylinositol-glycan-specific phospholipase D	mRNA	EVM	BgiM13979-RA	BgiM13979		xx	BgiM13979-RA	MRMASRNFIFQLFVIFICLCWIHDYTTEACGGVTHIEISYRALNNYQDIYGNVSYNTILNQNQDALEAGSVFPDTFYPDICYKGIFHGVSEDTHWIPFINASVNYFIKNFPKPWSQKTQKLAAFIMGIMSHQVADVSWHALGIDQGFLQAMAGINYHGSFPSAHSDGDLGGDVLNLYQLDLSYSDLLGDWYVPTTDVLNIFREYYGQDVINETVLTTCSKLMYLVKIGEKVFIKKLFPNSAKKSPFLVDELYDYFLGGIKDMSTWTQRLWKHLTIAFEYGIKTCNMNHSSLFFRCNNTNNGTTTARTKKKYFPKHWYYSKLLRLMNITIDDLDAKLHNGELYLKPSTQLLKKLNYELYGQTKKSHLKKKSVSEETPKFLYTIKQDYADLGKAYAVADLN…	849	ATGAGAATGGCCTCTAGGAATTTCATATTTCAACTGTTTGTGATCTTTATTTGTCTTTGTTGGATTCATGATTATACAACTGAAGCTTGTGGAGGTGTAACTCATATTGAAATAAGTTACAGGGCATTAAATAACTATCAAGACATTTATGGAAATGTCAGTTATAATACTATATTGAACCAAAACCAGGATGCACTGGAAGCAGGCAGTGTGTTCCCGGACACATTTTACCCTGACATTTGTTATAAGGGTATATTTCATGGTGTTTCTGAAGATACACATTGGATTCCATTTATCAATGCCAGTGTGAATTATTTCATCAAAAATTTTCCCAAACCTTGGAGCCAGAAAACACAAAAGTTGGCCGCATTCATCATGGGTATCATGTCTCATCAAGTT…	2550	44	BgiM13979-RA	6526.A0A2C9LJ91	97.6	1565.1	A0A2C9LJ91	Zn_dep_PLPC domain-containing protein.	1
40	BgChr_5	complement(join(40810236..40810480,40810819..40810921,40811801..40811932,40812067..40812203,40813064..40813184,40813405..40813494,40813580..40813761,40815190..40815424))	BgiM13980-RA	bifunctional polynucleotide phosphatase/kinase	mRNA	EVM	BgiM13980-RA	BgiM13980		xx	BgiM13980-RA	MSGRPKRKAVSNTELKAKKLKGETELGNGLRWTNVDQSGDQCQMIALTSDTLDGKSKVVGFDVDFTVIKTASGRKFATGAKDWVFWDTTVPEKLRSLNKDDYRIVFFTNQAGIEKKKLTPESFKDKMEDIIKQLGIPVLVFASTGSNQYRKPNTAMWDYFVKNCNNGVKVDKAKCTYVGDAAGRSKGWAKDKPKDFSCSDRMFAANIGIRFSTPDEFFLNEAPVPFHWGSLDSKKFLSSHPPVPAGADKSSFSSKVQELVLMVGQPASGKSTFRRRYLEPSGYVAVNRDTMGTMEKCIKAAKAALQEGKSVVADNTNPSVDGRAAFIKLAQEKGIPCRCFWLQTPLELSHHLNMFRQNQTKGAVRRIPDVGFNMFKKNFQEPQLSEGFSEIIKVDFKPR…	414	ATGAGCGGACGCCCGAAAAGAAAGGCAGTTTCAAATACAGAATTGAAAGCAAAAAAATTAAAAGGTGAAACAGAATTGGGTAATGGACTTCGATGGACCAATGTTGATCAAAGCGGTGATCAATGCCAAATGATAGCTTTAACATCGGATACACTTGATGGCAAATCTAAAGTCGTTGGCTTCGACGTGGATTTTACTGTCATCAAGACTGCCAGCGGCCGCAAGTTTGCAACAGGTGCTAAAGATTGGGTCTTTTGGGACACTACTGTACCAGAAAAGCTCAGGAGTTTGAACAAAGATGATTACAGGATAGTGTTTTTCACAAATCAAGCAGGCATTGAAAAAAAAAAGCTGACACCTGAAAGCTTCAAAGACAAAATGGAAGATATAATTAAACAA…	1245	45	BgiM13980-RA	6526.A0A2C9JI24	99.3	843.2	A0A2C9JI24	Uncharacterized protein.	1
41	BgChr_5	join(40819298..40819430,40819542..40822534,40825891..40826011,40826144..40829158,40830247..40830453,40830797..40830852)	BgiM13981-RA	serine-rich adhesin for platelets-like isoform X1	mRNA	EVM	BgiM13981-RA	BgiM13981		xx	BgiM13981-RA	MDGAMGQEEDVVEAVLTCEGDFHDPELFIRLEKFRHGLKELLSTEKHKVKVKKVEPWNSVKVTLTIPRDAATRLRQLAHSGNDSLRQMGVLSVQIQGDSQISLTIAGRNNEPTEFVLRAPALSTTTLGSDADFSVSTDLNTSPGTSNNELTRKNIVDYLRQGSALRQNASLFDSIMGGVGTSSPAISLGIGISQHSSSFQNPSLHSSSFRPNNISCMPVQNPGLRGSSLRNSFSFTKSTGAFHPPVPRLPASAGQSPVTKLMQPGNRQAGHNVPLSQVSYTNSNSHMALSTSISNLNPAGPLRLPASPSPSFHSQNALLPPPLSSSPTSALMMDLPPPPPYPHNNARPGKPVTASSPLLVNLLQTDPLMVAAGNASGNPNKPLSLGDSEAPPSKKKKRS…	2174	ATGGATGGCGCGATGGGTCAGGAGGAGGATGTTGTGGAAGCAGTGCTGACATGTGAAGGCGACTTCCACGACCCTGAACTCTTTATTAGATTAGAAAAGTTTAGACATGGGTTAAAGGAGTTATTATCAACAGAAAAACACAAAGTAAAGGTGAAGAAGGTGGAGCCATGGAATAGTGTTAAAGTGACATTGACTATTCCGAGAGATGCAGCAACAAGATTGAGACAGTTAGCCCACAGTGGCAATGACTCCCTGCGGCAGATGGGGGTCCTTTCAGTTCAAATTCAAGGGGATTCACAGATATCTTTAACAATAGCTGGTCGCAATAATGAGCCCACTGAGTTTGTTTTGCGTGCGCCAGCATTGTCAACCACAACATTGGGATCCGATGCAGACTTT…	6525	46	BgiM13981-RA	6526.A0A2C9JI30	99.8	3874.3	A0A2C9JI30	Nucleic_acid_bd domain-containing protein.	1
42	BgChr_5	complement(join(40835104..40835232,40837765..40837877,40838881..40839058,40839726..40839874,40840135..40840225,40842125..40842238,40842385..40842479,40843522..40843597,40861942..40861947))	BgiM13982-RA	annexin A4	mRNA	EVM	BgiM13982-RA	BgiM13982		xx	BgiM13982-RA	MPGSVKHRPDFKAADAAAKLRSAMAGFGTDEAAIIHILGNHNCQQRIEIAQAYKTAYGKDLLSDIKSELTGDFEEVCLALLTPPRKLDAQQLHKAISGAGTDETSIVEILVTKTNKEIEEIKAAYKAEYGSNLEDDLCGDTSGYFRRLMISLMAAGREPEAAVDSGRAKKDAQQLFDAGEARWGTDEAELNAILCLRSHSQLRETFKEFAKIAGKSFEDSIKSECSGSLQEGYLAIVDSVMNTPAYFARRLNECFKGLGTNDRDLIRIIVNRCEIDMEEIERAYKAMYGVSLIEAIESECGGDYKKMLIALVKMQD	316	ATGCCCGGCTCAGTCAAGCATCGTCCAGACTTCAAGGCTGCAGATGCTGCTGCAAAGCTCAGGAGTGCTATGGCAGGATTCGGCACTGATGAAGCTGCTATTATTCACATTCTTGGAAACCATAACTGTCAACAAAGAATTGAAATCGCCCAGGCATATAAAACAGCCTATGGAAAGGATTTACTTAGTGACATTAAGTCAGAACTGACAGGCGACTTTGAGGAAGTGTGTCTTGCTCTGTTGACTCCTCCTAGAAAGCTGGATGCCCAGCAGCTTCATAAGGCTATTTCGGGAGCTGGCACTGATGAAACAAGCATCGTTGAAATTTTAGTGACAAAAACCAATAAAGAGATAGAAGAAATTAAGGCAGCATATAAAGCAGAATATGGCTCTAACCTT…	951	47	BgiM13982-RA	6526.A0A2C9LVV5	99.7	623.6	A0A2C9LVV5	Annexin.	1
43	BgChr_5	complement(40863680..40863970)	BgiM13983-RA		mRNA	EVM	BgiM13983-RA	BgiM13983		xx	BgiM13983-RA	MTKTNHENQGTNDDDDDDDDDDDDDDDDDDDDDDDDDDDDDDDDVARTTTKRLELSTTTALAQNFIRPRTKNRSSAWIQTMQAPNILIDSQAPITT	96	ATGACAAAAACAAATCACGAAAATCAAGGGACAAatgatgatgatgatgatgatgatgatgatgatgatgatgatgatgatgatgatgacgatgatgatgacgatgatgatgatgatgatgatgatgatgatgTGGCCAGGACAACGACCAAACGCCTGGAGCTTTCCACAACAACTGCATTGGCTCAGAACTTCATTAGGCCTCGGACTAAAAATCGAAGCTCTGCATGGATACAAACAATGCAAGCTCCAAACATTCTAATCGACAGTCAAGCGCCTATAACCACTTGA	291	48							1
44	BgChr_5	join(40867191..40867318,40868662..40868818,40869006..40869068,40869763..40869824,40869944..40870018,40870567..40870615,40870774..40870855,40871548..40871650,40872813..40872886,40873122..40873224,40874335..40874453,40875459..40875553,40876822..40876910,40878229..40878354,40879318..40879462,40879837..40879868,40880336..40880402,40880505..40880631,40881086..40881149,40883601..40883732,40884137..4088…	BgiM13984-RA	protein phosphatase 1 regulatory subunit 7	mRNA	EVM	BgiM13984-RA	BgiM13984		xx	BgiM13984-RA [partial]	KLEHLDQCENLHWLKARNNNLESDEGLENLKQLWYLDLSNNSICFLNALSRYLALGTVILSNNNLKWIDLEKIRHAHFLSISLHGNPELDSDPYYRIHVIDCLPLIWDLDGRLVTVMERIHVNQFFIDTALTSHPIRHKMGKTFRTTAVKNIGIMGVVSKQCKYIYSKFPMSEKHTKHTDERRLRYLTHMTQEDILSWASELDKKDPILNTITGNFLENLLEQRQTDTERCNMFLLLLVISLEYQLPTSLIRSSLNVSQLETIGNVNIMSYFLLPPIYRTRVICLLLNAAKVDRDNNVNNTGGLYPQLFMSLYYAVDRLTWISQTSESNQNKVKPVPYTTDYKALMAGEAVALMLNIPKFLRLLCSGDTGVANLILTATGNYTLVDEAQEELIKAEDVF…	1065	AAACTGGAACACTTGGATCAGTGTGAGAATCTTCATTGGCTGAAGGCAAGAAACAACAATTTGGAATCCGATGAGGGCTTGGAAAATTTGAAGCAACTTTGGTATTTAGACCTTAGCAACAACAGTATATGTTTCCTCAATGCACTTTCTCGTTATCTTGCTCTGGGAACTGTCATACTCTCAAATAACAACCTGAAGTGGATTGACCTTGAAAAAATTAGACATGCTCATTTTCTAAGTATAAGTCTCCATGGTAACCCTGAGCTGGATTCAGATCCTTACTATCGTATTCATGTGATAGATTGTCTACCTTTGATATGGGATTTAGACGGCCGCCTAGTTACTGTAATGGAGAGGATTCATGTGAATCAGTTCTTTATAGATACAGCATTGACTTCT…	3198	49	BgiM13984-RA	6526.A0A2C9L385	98.9	1845.9	A0A2C9L385	Uncharacterized protein.	1
45	BgChr_5	complement(40906426..40906821)	BgiM13985-RA		mRNA	EVM	BgiM13985-RA	BgiM13985		xx	BgiM13985-RA	MSWLPEMMSWLPEVMSWLPEMMSWLPEVMSWLPEVMSWLPEMMSWLPEVMSWLPVVMSWLPEVMSWLPEVMSWLPEVMSWLPEMMSWLPEVMFWLPEMMYWLPEVMSWLPVVRPSRDKGNLEIEIRGRKNY	131	ATGTCCTGGCTACCAGAAATGATGTCCTGGCTACCTGAAGTGATGTCCTGGCTACCAGAAATGATGTCCTGGCTACCTGAAGTGATGTCCTGGCTACCGGAGGTGATGTCCTGGCTACCAGAAATGATGTCCTGGCTACCTGAAGTGATGTCCTGGCTACCAGTAGTGATGTCCTGGCTACCTGAAGTGATGTCCTGGCTACCTGAAGTGATGTCCTGGCTACCAGAAGTGATGTCCTGGCTACCAGAAATGATGTCCTGGCTACCTGAAGTGATGTTCTGGCTACCAGAAATGATGTACTGGCTACCTGAAGTGATGTCCTGGCTACCAGTAGTGAGGCCGAGTCGAGACAAAGGGAACTTAGAGATAGAGATTCGTGGACGGAAAAATTACTAA	396	50							1
46	BgChr_5	complement(join(40937116..40937244,40937341..40937489))	BgiM13986-RA		mRNA	EVM	BgiM13986-RA	BgiM13986		xx	BgiM13986-RA [partial]	DNDDDDNGDDDDNDDDDDDNDDDDNDDDDNDDDEGHLRRPLIIYEYLGKFSTAEAAVQAFIRPLCVSSQFTSYSIPQDTPSALGAHERTSE	91	gacaatgatgatgatgacaatggtgatgatgatgacaatgatgatgatgatgatgacaatgatgatgatgacaatgatgatgatgacaatgatgatgatgaAGGCCATCTGAGGAGACCTTTGATCATTTATGAATATTTGGGGAAATTTTCCACAGCGGAAGCTGCAGTACAAGCCTTCATTAGGCCACTCTGTGTTAGTTCACAGTTCACGTCTTACAGCATTCCTCAAGACACTCCATCTGCTTTGGGAGCTCATGAAAGGACCTCCGAATGA	276	51							1
47	BgChr_5	40973271..40973936	BgiM13987-RA		mRNA	EVM	BgiM13987-RA	BgiM13987		xx	BgiM13987-RA	MRHQVEVYRLLSRDPTALMRHQVEVCRLLSRDPTALMRHQVKVYRLLSRDPTALMRHQVEVYRLLSRDPTALMGHQVEVCRLLSRDPTALMRHQVEVYRLLSRDPTALMRHQVEVYRLLSRDPTALMRHQVEVYRLLSRDPTALMRHQVEVYRLLSRDHTALMRHQVEVYRLLSRDPTALMRHQVEVYRLLSRDPTALMRHQVEVYRLLSRGGAVRVELLE	221	ATGAGACACCAAGTTGAAGTGTACAGATTATTGTCACGTGATCCCACTGCATTGATGAGACACCAAGTTGAGGTGTGCAGATTATTGTCACGTGATCCCACTGCATTGATGAGACACCAAGTTAAAGTGTACAGATTATTGTCACGTGATCCCACTGCATTGATGAGACACCAAGTTGAGGTGTACAGATTATTGTCACGTGATCCCACTGCATTGATGGGACACCAAGTTGAGGTGTGCAGATTATTGTCACGTGATCCCACTGCATTGATGAGACACCAAGTTGAGGTGTACAGATTATTGTCACGTGATCCCACTGCATTGATGAGACACCAAGTTGAGGTGTACAGATTATTGTCACGTGATCCCACAGCATTGATGAGACACCAAGTTGAGGTG…	666	52							1
48	BgChr_5	40982866..40983763	BgiM13988-RA		mRNA	EVM	BgiM13988-RA	BgiM13988		xx	BgiM13988-RA [partial]	TSSLCVKCLNHVKLLNHVKLLTHVKLLNHIKPSQIVSKKSVITYHCVELTVFSVHTVSSVHTVSSVHTVSSVHTVSSVHIVSSVHIVSSVHTVSSVHIVSSVHIVSSVHTVSSVHTASSVHTVSSVHTASIVHIVSSVHTVSSVHTVFSVHTVSSVHTVSSVHIVSSVHTVSSVHTASSVHTVSSVHTVSSVHTASIVHIVSSVHTASSVYTASSVHTVSSVHAASSVHTVSSVHTVLLIPALDYLSRYKSLLSPPPPQEHVRLLQNNSSCGNFLLSTCNAIPYPRTSKKIPFYLELV	298	ACATCTTCACTCTGTGTCAAATGCTTAAACCATGTCAAACTTTTAAACCATGTCAAACTTTTAACCCATGTCAAACTTTTAAACCATATCAAACCTTCACAAATCGTGTCAAAAAAAAGTGTTATAACTTACCATTGTGTCGAACTTACTGTGTTCAGCGTTCACACCGTGTCCAGCGTTCACACCGTGTCCAGCGTTCACACCGTGTCCAGCGTTCACACCGTGTCCAGCGTTCACATCGTGTCCAGCGTTCACATCGTGTCAAGCGTTCACACCGTGTCCAGCGTTCACATCGTGTCCAGCGTTCACATCGTGTCAAGCGTTCACACCGTGTCCAGCGTTCACACCGCGTCCAGCGTTCACACCGTGTCCAGCGTTCACACCGCGTCCATCGTTCAC…	897	53							1	12	Ser3*,Cys5Ser,Val18Ala,Thr22Asn,Val60Ile,Ile80Thr,Val156Ile,Ile200Thr,Ala224Thr,Leu239Phe,Gly272Glu,Leu276Phe
49	BgChr_5	join(41067440..41067553,41068099..41068263)	BgiM13989-RA	orexin receptor type 2	mRNA	Bu et al 2022	BgiM13989-RA	BgiM13989		xx	BgiM13989-RA	MYSYRDAKSLSWSLLVKHTSAANPGKELCPLRGKLLTLTFMGYNEPRDLPHHRDRRLLPDPYDPHGVHLQPHRHGPVETRDPRRRGRHQDAR	92	ATGTACTCGTACAGAGATGCTAAATCTTTATCGTGGTCACTCTTGGTGAAGCACACATCTGCTGCTAATCCTGGTAAGGAGTTGTGCCCCTTGCGAGGCAAGCTTCTTACATTGACCTTCATGGGATACAACGAACCAAGGGATCTACCACATCATCGTGACCGTCGTCTTTTACCTGATCCCTATGATCCTCATGGCGTTCACCTACAGCCACATCGCCACGGTCCTGTGGAAACACGAGATCCCCGGAGACGTGGTCGGCACCAAGACGCAAGGTAA	279	54							1	1	Lys26*
50	BgChr_5	join(41094728..41094858,41095674..41095801,41097757..41097917)	BgiM13990-RA	orexin receptor type 2	mRNA	Bu et al 2022	BgiM13990-RA	BgiM13990		xx	BgiM13990-RA	MLDGNKNTQEDQILSRRKAARMLIAIVIMFAICYLPVHIQNVIRYFGVIDTKHSTEGDAHIVYALISHWLPYFNSAVNPVIYNFMSAKFRKEFKAACFCCFYGLRSRPFRARRDHTFTMTFSNSNYSNCHTEEVTMASI	139	ATGCTGGACGGTAACAAGAACACTCAGGAGGACCAGATCTTGTCCCGAAGAAAAGCGGCCCGAATGCTGATCGCCATCGTTATTATGTTTGCTATCTGCTACCTTCCAGTCCACATTCAGAATGTCATTAGGTATTTTGGCGTAATAGACACCAAACATTCAACGGAGGGTGACGCCCACATCGTCTACGCCCTGATCAGTCATTGGCTGCCCTATTTCAATTCAGCTGTCAATCCAGTCATCTACAACTTTATGAGTGCCAAGTTCAGGAAAGAGTTCAAGGCCGCCTGCTTCTGCTGTTTTTATGGTCTGCGGTCTCGGCCCTTTCGGGCCCGTAGAGATCATACCTTTACGATGACCTTCTCCAATAGCAACTACAGCAACTGCCACACCGAGGAG…	420	55	BgiM13990-RA	6526.A0A2C9JHH0	100	284.3	A0A2C9JHH0	G_PROTEIN_RECEP_F1_2 domain-containing protein; Belongs to the G-protein coupled receptor 1 family.	1
51	BgChr_5	complement(41115693..41116178)	BgiM13991-RA		mRNA	EVM	BgiM13991-RA	BgiM13991		xx	BgiM13991-RA	MSLIVDPFPVTSRWFSYSSVAGKYEYEVFDSLHLPQRPSRGARFLQIVLAHCGTTKDFFMMLGLQHLHGQEEGGGFPSEWFQEPLQHLHGQEEGGFPSLSGFRNLYSISKARRREVSQVSGFRSLYSISTARRRGRFPKFEWFQEPLQHLHGQEEGEVSQV	161	ATGTCTTTAATAGTGGATCCATTTCCAGTCACTTCACGATGGTTTTCGTATTCTTCAGTGGCTGGAAAATATGAATATGAAGTGTTCGATTCTTTGCATCTTCCTCAGCGTCCCTCAAGGGGAGCTAGATTCTTGCAGATAGTACTGGCACACTGTGGGACTACAAAGGACTTCTTCATGATGCTAGGCCTACAGCATCTCCACGGCCAGGAGGAGGGGGGAGGTTTCCCAAGTGAGTGGTTTCAGGAACCTCTACAGCATCTCCACGGCCAGGAGGAGGGAGGTTTCCCAAGTTTGAGTGGTTTCAGGAACCTCTACAGCATCTCCAAGGCCAGGAGGAGGGAGGTTTCCCAAGTGAGTGGTTTCAGGAGCCTCTACAGCATCTCCACGGCCAGGAGG…	486	56							1	2	Lys56Glu,Pro35Ser
52	BgChr_5	join(41136174..41136266,41136427..41136534)	BgiM13992-RA	adipocyte plasma membrane-associated protein	mRNA	EVM	BgiM13992-RA	BgiM13992		xx	BgiM13992-RA [partial]	HIYTGLSDGRIVDISDCGVQTIARLAPKNCVGEAQCGRPLGMRVDNFGRLVVADSARGIFRINLQT	66	CACATTTACACTGGATTATCTGATGGACGAATCGTTGACATCTCTGACTGTGGTGTCCAGACCATTGCCCGACTGGCTCCGAAAAATTGCGTTGGTGAGGCTCAGTGCGGTCGACCCCTTGGGATGAGAGTGGACAACTTTGGTCGTCTGGTTGTGGCTGACTCAGCACGAGGCATCTTCCGAATTAACTTACAGACTG	199	57	BgiM13992-RA	6526.A0A2C9LZ93	46.4	65.9	A0A2C9LZ93	Str_synth domain-containing protein.	1
53	BgChr_5	41137886..41138057	BgiM13993-RA	adipocyte plasma membrane-associated protein	mRNA	EVM	BgiM13993-RA	BgiM13993		xx	BgiM13993-RA [partial]	YVETLYLSTTLVNGRRCKFINDVVIAKDGTILFTDSSSRWSRKEFLYVVLEGETTG	56	TATGTGGAAACACTCTATCTGTCCACTACTCTGGTCAACGGTAGAAGGTGCAAGTTTATCAACGATGTGGTCATAGCCAAAGATGGGACCATTCTCTTCACCGACTCCAGCTCGCGGTGGTCAAGAAAAGAGTTTCTGTATGTTGTACTTGAAGGGGAGACAACTGGAAG	170	58	BgiM13993-RA	6526.A0A2C9LZ93	52.8	58.5	A0A2C9LZ93	Str_synth domain-containing protein.	1
54	BgChr_5	41140406..41140601	BgiM13994-RA	adipocyte plasma membrane-associated protein	mRNA	EVM	BgiM13994-RA	BgiM13994		xx	BgiM13994-RA [partial]	LSLKPGRTWLQLSNFADNLPGLPDNIRSSGRNTYWVAMSQARHANMTSMVDEYANQPQMREMIAN	65	CTGAGTCTCAAACCGGGAAGAACCTGGCTCCAGCTGAGCAACTTCGCTGACAACCTGCCTGGTCTACCTGACAACATCCGGTCGTCTGGCCGAAACACCTATTGGGTGGCCATGTCACAAGCCCGCCACGCCAACATGACCTCGATGGTGGACGAGTACGCCAACCAACCGCAGATGAGAGAGATGATTGCCAAT	195	59	BgiM13994-RA	6526.A0A2C9KBM4	50	66.2	A0A2C9KBM4	Str_synth domain-containing protein.	1	1	Arg7Lys
55	BgChr_5	41142752..41143444	BgiM13995-RA	adipocyte plasma membrane-associated protein	mRNA	EVM	BgiM13995-RA	BgiM13995		xx	BgiM13995-RA [partial]	VMEKDGFLYLGSFDRPFVSRVPLSDKFDVERFLAKLKSTCRATKMNVPKVRTVLKRLVAIAELRKFLINTRKRVDEERRKISTTQPTTTVTLLSANVTTTPPTAATTTAFNTSTSPETSVSPVSSNASANASSNVTSEASTNSTTVSPTKASNDTSPSPADKPTTVSSVQGGDTTTSSASMMGSDSNSNTTVSVAAANTTTAAPTEVTSTASVTTTSTASPTTTNPDLEG	230	GTAATGGAGAAAGATGGCTTCCTATATCTTGGAAGCTTTGATCGCCCGTTTGTCAGTCGAGTTCCTTTGAGTGACAAATTTGACGTGGAAAGGTTCCTGGCCAAACTGAAGTCCACCTGCCGTGCTACGAAGATGAACGTCCCCAAAGTCAGGACTGTATTAAAGCGCCTCGTAGCCATCGCGGAGCTGAGGAAGTTCTTGATCAACACCAGGAAGAGGGTAGACGAGGAGCGCAGGAAGATATCCACCACGCAGCCCACAACCACCGTCACCTTGCTGAGCGCGAACGTGACAACCACGCCGCCGACAGCGGCAACCACAACCGCTTTCAACACATCTACTTCACCGGAAACGTCAGTCAGCCCAGTGTCGAGCAACGCGTCGGCGAATGCCTCCTCT…	693	60							1	2	Ala160Val,Thr205Pro
56	BgChr_5	join(41153429..41153725,41154680..41154858,41155734..41155965,41158146..41158264,41159123..41159236,41160282..41160370,41160499..41160664,41160903..41161008,41161116..41161192,41161662..41161808,41162409..41162577,41162908..41163030,41163733..41163822,41164141..41164344,41165047..41165176,41165758..41165911,41166213..41166281,41166970..41167039)	BgiM13996-RA	E3 ubiquitin-protein ligase HECTD3	mRNA	EVM	BgiM13996-RA	BgiM13996		xx	BgiM13996-RA	MHGNYNHNIPSARRRISRIRCLQDCITSLRNRQPFPDCLCYIPSELEYTTSYKTTWKLLQSPDKTSKVIKEIQATPSTRLIVSGEDFCNGDGKWLCVLKTKSTANDDYEHVPGDCLWLLLFSSRSSTEETPSAVPVQEVVSYSKSKLSLLKKQQPKIKSWEGVIEEHYAPVLKKHKAFIVPADKEAVDRLKALEKNWTLEHDAALVQVMSTNIPQETENLGSLRGFVEALGVSSYSSGDGESANLTDDDPNTYWETDGQQGQHWIRLTMKKGTIIKSLSLLVNLADDNYLPETIVVVAGEADDVKVLNSVNIVWSPQSNTEIKLLENLTEHYSIVTIRIKSCKSHGIDTRIRGIKLHCLEERSLGFDQEFFSGEKLVRYPLLQSFSPSVNYRRSVVLQR…	844	ATGCATGGGAATTACAATCATAATATCCCATCAGCAAGACGTCGAATATCACGAATACGCTGTCTGCAGGATTGCATAACAAGTTTAAGAAATCGTCAACCTTTTCCAGACTGCCTTTGTTACATACCTTCAGAACTAGAGTATACAACATCTTACAAAACAACTTGGAAACTATTGCAATCACCTGACAAAACATCAAAGGTCATCAAGGAAATACAAGCCACGCCATCTACTCGTCTGATTGTCAGCGGTGAAGATTTTTGTAATGGAGATGGAAAATGGCTGTGTGTATTAAAGACTAAGTCAACAGCTAATGATGATTATGAGCATGTGCCTGGTGATTGTCTCTGGCTGCTCCTATTTTCAAGTCGTAGCTCAACAGAAGAAACTCCCTCTGCA…	2535	61	BgiM13996-RA	6526.A0A2C9LR03	93.2	1583.9	A0A2C9LR03	Uncharacterized protein.	1	2	Val139Ala,Leu149His
57	BgChr_5	join(41169127..41169232,41172886..41172927,41173431..41173535,41173892..41174023,41174630..41174696,41175244..41175388,41179896..41180027,41180556..41180623,41180821..41180917,41181043..41181192,41182445..41182473,41182633..41182733,41183474..41183607)	BgiM13997-RA	Ankyrin repeat domain-containing protein 13C	mRNA	EVM	BgiM13997-RA	BgiM13997		xx	BgiM13997-RA	MATLEFPLHQSVFKNDVKSVSKLIRTCDVSQKDIHGNTPLHIAVMLGHKECIHLLLAHHAPVKIKNALGWTPLAEAISYGDRQTILSVLRKLKQQSRETLEERRPMLVQALKDIGDFDLELKWDFQSWVPLVSRILPSDICKIRKKGSKIRLDTTLVDFTEMRWERGDITFLFNGDAKPRQSLTVLDNKAEVYQRVRYEDSELELEEEVDILMSSDIVAAQMSTKKITFTRAQSGWLFREDKSELVGDYKSDFYGVNNLILESKKRREHLSTEDIQKNKAIMESFSKGSWDGAEATNGLERRRSLQPPEPIRFGWTDYITAPAGNPPCLGRQWISKESSKAFKATVAMSDTFPMTVEVLLDVLEVVAPFKQFQKLRDFMTSKLPPGFPVRIEIPVFPTI…	435	ATGGCTACGTTGGAGTTCCCTTTGCACCAAAGTGTTTTCAAGAATGATGTTAAAAGCGTTTCAAAACTTATACGAACTTGTGATGTATCACAGAAGGATATTCACGGTAATACACCACTCCACATTGCAGTCATGTTGGGTCACAAAGAGTGCATTCATTTACTGCTGGCTCATCATGCACCTGTCAAAATAAAAAATGCCCTTGGCTGGACACCTTTAGCAGAAGCCATTAGTTATGGAGACAGACAGACAATTCTTTCTGTCCTGCGCAAGCTGAAACAACAGTCAAGGGAAACTTTAGAAGAGAGGCGGCCAATGTTGGTTCAAGCTCTTAAAGATATTGGCGACTTTGACCTAGAACTAAAGTGGGATTTTCAAAGCTGGGTGCCTCTAGTCTCC…	1308	62	BgiM13997-RA	6526.A0A2C9L5I7	90.8	770.8	A0A2C9L5I7	ANK_REP_REGION domain-containing protein.	1
58	BgChr_5	41183629..41184588	BgiM13998-RA	ankyrin repeat domain-containing protein 13C	mRNA	EVM	BgiM13998-RA	BgiM13998		xx	BgiM13998-RA	MHIICSLRTDQPYFILQKETDHVISQDADTVLSQVSTDSLHNSHDISQHCEDSDCSTVDGSSDHSIENFDQTLSIAMKGKQKILGLLQKCTSFNLGFVGHNQQCVQQNDFSETCEAKYVSSLQRQASQILLCQMSEIREPPSGKDSCTCSDGLHKKKCLPQRNKDRLNKGCIEIKHSGKPTGALCHYGNPPTSSSDAHKKNEVLSCHELGCSPYTLLDHKHSTEDPTDSPVLLDHGTFRGHKIEKCKCRQAYPELGQQLEQLSTSVKPQASNTLQDSTIEQLVASSSELPAEQTNDMAVCIDIPISNFGFYGGEIVILI	319	ATGCATATCATCTGTAGCTTAAGAACTGATCAGCCTTACTTCATCCTACAGAAGGAGACCGACCATGTCATTTCACAGGATGCAGATACCGTATTGTCACAGGTCTCCACTGATTCACTGCATAATAGCCATGATATATCTCAGCACTGTGAGGATTCAGATTGCAGCACAGTTGATGGGAGTTCTGACCACTCCATTGAAAACTTCGATCAGACTTTGTCTATTGCAATGAAAGGTAAACAGAAGATTCTTGGCTTGTTACAAAAGTGTACTTCATTCAATTTGGGCTTCGTAGGACACAATCAACAATGTGTACAGCAGAATGATTTCTCTGAGACTTGTGAAGCAAAGTATGTTTCTAGTTTGCAGCGCCAAGCTTCACAAATACTTTTATGTCAA…	960	63							1
59	BgChr_5	join(41189477..41189501,41190726..41190911,41191030..41191251,41192355..41192818)	BgiM13999-RA	ethylmalonyl-CoA decarboxylase-like isoform X2	mRNA	EVM	BgiM13999-RA	BgiM13999		xx	BgiM13999-RA	MITWILKGVSRCTPHKVTSRLLSTFHQPDLKAIAKELENFPGGSIDLTKDNETGIAVMVINNPDKRNSLSGKMMVEMSEKVDQLEQWAQGKGLILMGKDGSFCSGGDLAFVKKALHYGAEMAAFQHHTLTRLHNLPLISVALLQGHTLGGGAELSTACDFRVMSTSGKIGFVQVKMGITTGWGATTRLVSLLGRKKALQFLSSAKIMSAQEAHQEGLVDHILQNSLSHNEELEACKQWLGLNYCNYDSNLLQAVKALIVHCDSSKDTSKSLKYERDVFAQFWGGPAQKAALAAKIKHN	298	ATGATTACTTGGATATTGAAAGGAGTTTCAAGATGCACTCCACATAAGGTGACATCTCGCCTTCTATCTACATTTCATCAGCCAGATTTAAAAGCTATTGCAAAAGAATTGGAAAATTTCCCTGGGGGCTCTATTGACTTGACTAAAGACAATGAAACAGGAATAGCAGTCATGGTTATAAATAATCCTGATAAAAGAAATTCTCTTTCAGGCAAAATGATGGTTGAAATGTCTGAGAAAGTGGATCAGCTGGAGCAATGGGCTCAAGGCAAAGGGCTTATATTGATGGGTAAAGATGGTTCATTTTGCTCAGGCGGAGATTTGGCATTTGTTAAAAAGGCTCTACACTATGGAGCCGAGATGGCAGCCTTTCAACACCATACCTTGACTAGACTCCAT…	897	64	BgiM13999-RA	6526.A0A2C9JHF2	99.3	595.1	A0A2C9JHF2	Uncharacterized protein; Belongs to the enoyl-CoA hydratase/isomerase family.	1
60	BgChr_5	complement(join(41194905..41195046,41197287..41197335,41197975..41197990))	BgiM14000-RA		mRNA	EVM	BgiM14000-RA	BgiM14000		xx	BgiM14000-RA	MLSGPGQFSEHENNEINFREIPSHVLQKVCMYFTYKVRYTNSSTEIPEFPIAPEIALELLMAANFLDC	68	ATGTTAAGTGGTCCAGGTCAGTTTTCTGAGCATGAGAACAATGAAATAAATTTTAGAGAAATTCCCTCTCATGTACTGCAGAAAGTATGTATGTATTTCACCTACAAAGTAAGATACACAAACTCATCAACAGAAATTCCTGAATTCCCAATCGCACCAGAAATAGCTTTAGAATTGCTCATGGCTGCCAACTTTCTCGATTGTTAA	207	65	BgiM14000-RA	6526.A0A2C9JHG5	100	144.4	A0A2C9JHG5	Skp1_POZ domain-containing protein; Belongs to the SKP1 family.	1
61	BgChr_5	join(41206287..41206510,41206637..41206874)	BgiM14001-RA	Transmembrane protein 65	mRNA	EVM	BgiM14001-RA	BgiM14001		xx	BgiM14001-RA [partial]	MAGTFIHRTLIQPITFVKQNSFLFKLRNCSKNVLYKEIACTSSKRLYSEFSLLCRLYGTSENYIRNFSTYTRHWGDKGLPLLACFSRPTAAALRCKHTMPRVPPTRMNGVYEIEGAITDREAAKQFVYALNINERKHLYEELANFHGESVTLT	153	ATGGCTGGAACGTTTATACACCGAACACTGATTCAACCAATCACTTTTGTTAAACAAAATAGTTTTCTTTTTAAATTAAGAAACTGTTCTAAAAACGTACTTTACAAAGAGATTGCCTGCACTTCTAGCAAACGGCTATATTCAGAGTTTTCACTATTGTGTAGATTGTATGGGACTAGTGAAAATTATATACGAAACTTTTCTACATACACTAGGCACTGGGGAGATAAAGGTCTTCCACTTCTTGCCTGCTTTTCAAGGCCAACTGCAGCAGCCCTTAGATGTAAACACACTATGCCCAGGGTTCCACCTACTAGAATGAATGGTGTTTATGAAATAGAAGGGGCAATAACTGACAGAGAAGCTGCTAAGCAGTTCGTGTATGCATTAAATATCAAT…	460	66							1
62	BgChr_5	join(41223604..41223645,41224073..41224140,41225001..41225055,41225823..41225865,41226654..41226759,41228018..41228143)	BgiM14002-RA	transmembrane protein 65	mRNA	EVM	BgiM14002-RA	BgiM14002		xx	BgiM14002-RA [partial]	PAQEKPTRQQLKQVALHQMFPFIGFGFLDNFLMIVAGEYIDVTLGVTFGISTMAAAALGNLISDIAGLGSAHYVEILAAKVGMKNPHLSPAQVDMGSTKFASNMGKIIGVTIGCLLGMFPLLFFKDDKEDNKATSEKKDSPETEK	145	CCTGCTCAAGAAAAACCAACCAGGCAACAGTTGAAACAAGTTGCTCTACATCAAATGTTTCCATTCATTGGATTTGGATTCTTGGATAATTTCCTTATGATTGTTGCAGGTGAATACATTGATGTAACATTGGGTGTCACATTTGGGATCAGCACCATGGCAGCTGCAGCCCTGGGGAACCTCATTTCTGATATTGCTGGATTAGGTTCTGCGCACTATGTGGAGATCCTGGCCGCTAAAGTTGGTATGAAGAATCCTCATCTCTCTCCCGCTCAAGTGGACATGGGCAGCACAAAGTTCGCTTCAAATATGGGTAAAATAATTGGTGTGACCATTGGTTGCTTGTTGGGAATGTTTCCTCTACTGTTCTTCAAAGATGACAAAGAAGATAACAAAGCT…	438	67	BgiM14002-RA	6526.A0A2C9L947	100	247.7	A0A2C9L947	Uncharacterized protein.	1
63	BgChr_5	complement(join(41235159..41235320,41236180..41236282,41237044..41237204,41238066..41239430,41240656..41240852,41241497..41241671,41242838..41244273,41246083..41246281))	BgiM14003-RA	zinc finger protein 451	mRNA	EVM	BgiM14003-RA	BgiM14003		xx	BgiM14003-RA	MKPPCKVKKQKSARSSNSENLMGVRKTKPKKIEIKKHVWFDLNATIIFPEHSDYQKTVGEHLKQKKSSLRCKSTLSVAKSSKGILKKSFSSVSTRSSSADKDNNSNKSCFDYSVSSHDDNPLQPNLSMQCIKKPLKGILKNKCVNFLESNNSVSHYGCRYSLEKCDENFVSGENVSPCSSHGICDSVTNLRLKSQPITFQNLKTNVVEKASFDSLMSSVSRLQISKVTVSNNNNSDSDILCDLRARSMNPNCVDDPEFEARLDMNNNSQNLDANFMPDNEKVQQDEVFTADQKVSNILCDNLRIRSLESIDISKVKPCLDMNNNSQDWDENLTPDNEIAQQDEVFTADQKIYYMQCDNLVFNEYCEDNADAWLDMNNNSQDWDKNLTHDNEKVQQDEVF…	1265	ATGAAGCCCCCCTGCAAAGTCAAGAAGCAAAAGTCGGCTCGTTCCTCAAATTCAGAGAACCTCATGGGGGTTAGAAAGACCAAGCCAAAAAAGATTGAAATTAAAAAGCATGTTTGGTTTGACCTAAATGCGACCATTATTTTTCCAGAACACAGTGACTACCAAAAGACAGTTGGAGAACATTTGAAGCAGAAAAAATCTTCTCTTCGGTGCAAAAGTACCTTATCAGTAGCTAAATCTAGCAAGGGCATATTAAAGAAATCATTCAGCAGTGTGTCTACTCGATCCAGTTCAGCTGACAAAGATAATAACTCCAATAAAAGTTGCTTTGATTACTCTGTATCCAGCCATGATGATAACCCTTTGCAGCCTAACCTTTCCATGCAGTGTATAAAGAAG…	3798	68	BgiM14003-RA	6526.A0A2C9LZ92	98.7	1604.3	A0A2C9LZ92	Uncharacterized protein.	1
64	BgChr_5	join(41265011..41265124,41267244..41267307,41267424..41267479,41267629..41267721,41268101..41268193,41268693..41268723,41269011..41269052,41269215..41269316,41269593..41269676,41270032..41270087,41270357..41270408,41270627..41271584,41272248..41272347,41272583..41272646,41273224..41273252,41273692..41273862,41274258..41274297,41274583..41276468,41276804..41276959,41278234..41278302,41278587..4127…	BgiM14004-RA	mediator of DNA damage checkpoint protein 1	mRNA	EVM	BgiM14004-RA	BgiM14004		xx	BgiM14004-RA	MDSSDLDQTQAIQLPFDDDDDLTDELESDVEDGGTKKPVSFLKVVLQCGLQETSYPLYEGDNIIGRSSDTCHICISSKSLSKEHACIQIVNDTHMIFDKRSRNKTRRGKLLLLPDVRYELKDQDEIYFADVKCIYLLPSEESPAKSLDHSDVLVANTPEAEKKSVVHTLRVSDSESEPEPELDRIKLRIEETVLCEDSDHDSNDQDVYYGATQRYPNVVAKGQNSDDEDSNLSETFPLQQKEDTKLNNSSEEKSETKTSDSGDINFEDDRGRREDVNPSLFSVSTLACDTTVTTNQRAGSQFAKDGSSVESVDSETLKVPKMVDSADTSPSSESSTTSNKRLRKRKTQNKTDETLVDSTLVLVDNLTTETHEVSAKMLRMSPGRRGRPRGAKQNRGSQR…	1585	ATGGATAGTTCTGACTTAGACCAGACACAAGCTATTCAGCTTCCATTTGATGATGACGATGACTTAACTGACGAGCTAGAGTCTGACGTTGAAGATGGAGGCACCAAAAAACCAGTTTCCTTCTTGAAAGTTGTACTTCAGTGTGGACTTCAGGAAACCAGCTACCCTCTTTATGAAGGAGACAACATAATTGGAAGGAGTTCAGACACATGCCATATTTGTATATCATCCAAGTCACTGTCCAAGGAACATGCTTGCATTCAAATAGTTAATGACACTCACATGATTTTTGATAAAAGAAGCAGAAACAAAACTCGGAGAGGAAAGCTCCTTTTACTTCCTGATGTACGCTATGAACTCAAAGATCAAGATGAGATTTATTTTGCAGACGTCAAATGT…	4758	69	BgiM14004-RA	6526.A0A2C9KWD8	88.5	1086.6	A0A2C9KWD8	BRCT domain-containing protein.	1
65	BgChr_5	complement(join(41293212..41293869,41295654..41295766,41296560..41296702,41297813..41298002))	BgiM14005-RA	defense protein 3	mRNA	EVM	BgiM14005-RA	BgiM14005		xx	BgiM14005-RA	MARILVTVYVLIAATLCSGFPAGGPYYSCKGLLPAHNGDAKTTPPPYAMSVSRATVEPGGSTSVTLYSKGDMPFMGFMCAASENDDQANNTVGEFSMTVASLDLTQLLNCSRSTPDTGITHVNNDPKTKIGFDWTVPAYAAIGSVFKIRCTFVQSFNAFWQNLLVRITVVSGDQNVSAEASPMPVASVSVSSSTRQGGTGSSSPTQTDSQADGNLTTQPSPDTTEGEITEVFTDYNVSAQEPHTNATGFIDLLLGQWKKIVDGFFTTDRPADLGIDVTRPDNNIQSTDSSHQGRVRPNTIHFNMDTNLDVRVTPEAQTRSPMWPGFPQNNWINELMQNANARAFFSSSSDPRNLTIDTRQLRRNESS	367	ATGGCCAGGATTTTGGTAACAGTCTACGTTTTGATTGCTGCCACTTTGTGCAGTGGGTTCCCGGCAGGTGGACCTTACTACTCCTGCAAAGGTCTTCTTCCTGCACACAATGGGGATGCCAAAACGACGCCGCCACCTTACGCCATGAGTGTGAGTCGAGCAACGGTTGAACCTGGAGGCAGCACTTCAGTGACTCTGTATAGCAAGGGGGACATGCCATTCATGGGCTTCATGTGCGCGGCAAGTGAAAATGATGACCAAGCTAACAACACCGTTGGAGAGTTTTCTATGACTGTCGCTTCTTTGGACCTTACCCAGCTTCTGAACTGCTCGAGATCGACGCCAGACACAGGAATTACCCACGTGAACAATGATCCAAAAACTAAGATTGGCTTTGAT…	1104	70	BgiM14005-RA	6526.A0A2C9LK99	98	296.6	A0A2C9LK99	Reelin domain-containing protein.	1	14	Arg269Lys,Lys259Gln,Trp257Leu,Gln256His,Gly255Asp,His243Leu,Pro219Ser,Gly197Asp,Val188Ala,Asp173Gly,Ser171Gly,Asp103Gly,Val99Ala,Pro44Thr
66	BgChr_5	complement(41310164..41310752)	BgiM14006-RA		mRNA	EVM	BgiM14006-RA	BgiM14006		xx	BgiM14006-RA [partial]	CTFVQSFNVYWINSLVRITVVGTGGQNPNDINSRTPASVTAKSLIPPTSNGKINPNGNLYAATKPTTKTGTMNVQDYSVSEQTSKLVLQLLSEFDNAMKNQNATKGPAGVGIENHQLRVSDQRQQGTSEPININVNIKLSSSPDTKDNAVDAPTGPTFTGQVQNNIINILLFQNPNATASSPISTQSDGTHRQRV	195	TGTACGTTTGTACAATCCTTCAACGTCTACTGGATAAACTCCCTTGTTAGAATCACCGTGGTTGGGACAGGTGGCCAAAATCCCAATGATATCAATTCCAGGACTCCTGCTTCTGTGACTGCTAAAAGCCTCATCCCACCAACGAGTAACGGGAAGATCAACCCAAATGGAAATCTCTACGCCGCTACAAAACCTACTACGAAGACTGGAACAATGAACGTTCAGGACTACTCGGTGTCAGAGCAGACGTCGAAACTCGTTCTTCAACTTTTAAGTGAGTTTGACAATGCTATGAAAAACCAGAACGCCACAAAGGGACCTGCTGGAGTCGGTATTGAGAACCATCAACTGCGAGTCAGCGACCAGCGCCAGCAGGGCACATCCGAACCTATTAACATC…	588	71							1	5	His191Arg,Ser187Thr,Glu113Gly,Thr63Pro,Arg34Lys
67	BgChr_5	complement(join(41320202..41320341,41321415..41321604))	BgiM14007-RA	defense protein	mRNA	EVM	BgiM14007-RA	BgiM14007		xx	BgiM14007-RA [partial]	MASVLIAVFILVTATLSHGFPSGGPYYSCKTLKPGHNDELQTSTPPYAMSVSRATVEPGGRVSVTLSSKGSPFMGFMCAASENDDQSNKTVGQFYLTSSSSKVAHLQNCS	110	ATGGCCAGCGTCTTGATTGCTGTCTTCATTTTGGTGACTGCTACCTTGAGCCACGGGTTCCCATCAGGTGGACCTTACTACTCGTGCAAGACTCTTAAACCTGGTCACAATGATGAGCTGCAGACGTCGACACCACCGTATGCCATGAGCGTGAGTCGAGCAACGGTTGAACCAGGAGGCAGAGTTTCTGTGACGCTGTCCAGCAAGGGAAGTCCTTTTATGGGCTTCATGTGTGCCGCCAGTGAGAATGATGACCAATCGAATAAAACAGTTGGACAATTCTATCTGACGTCATCATCTTCAAAGGTCGCTCACCTGCAGAACTGTTCA	330	72	BgiM14007-RA	6526.A0A2C9LUP5	100	219.5	A0A2C9LUP5	Reelin domain-containing protein.	1
68	BgChr_5	complement(join(41338892..41339054,41340341..41340453,41341073..41341212,41342488..41342677))	BgiM14008-RA	defense protein 3	mRNA	EVM	BgiM14008-RA	BgiM14008		xx	BgiM14008-RA	MASICVSIFILMAATLCAGYPAGGPYYSCKGLLPGHGDGPKKTAPPYRMSVSQATVESGGSTSVTLSSIDVPFMGFMCAASKYEDEANNTVGEFSRTDDYVNITQLVNCSGSTPYTGITHVSRNPKNTVVFNWSVPDSASSGSVFKIRCTFVQSFNVYWIDSLVNVTVDNKISSNENSSSVQTSTLRNLIACLLTVFYCFL	201	ATGGCCAGTATTTGTGTGTCCATCTTCATTTTGATGGCTGCTACTTTGTGCGCTGGGTACCCAGCAGGTGGGCCGTACTACTCCTGCAAAGGTCTTCTACCAGGGCATGGTGATGGGCCCAAGAAAACAGCTCCCCCCTATAGAATGAGTGTGAGTCAAGCTACGGTGGAATCTGGAGGCAGCACTTCCGTGACACTATCAAGCATAGATGTACCGTTCATGGGGTTCATGTGCGCTGCCAGTAAATACGAGGATGAAGCAAACAACACAGTAGGAGAGTTCTCACGAACAGATGATTATGTCAACATCACTCAGCTCGTCAATTGTTCAGGCTCCACACCTTATACAGGGATCACCCACGTGAGCAGGAACCCTAAAAACACTGTAGTCTTTAACTGG…	606	73	BgiM14008-RA	6526.A0A2C9LPX3	95	383.3	A0A2C9LPX3	Reelin domain-containing protein.	1
69	BgChr_5	complement(join(41358469..41358576,41359997..41360091,41364142..41364282,41365923..41366022,41369168..41369239,41369640..41369726,41370758..41370873,41371720..41371833,41373542..41373695,41374047..41374145,41375973..41376161,41379299..41379683,41380886..41380983,41381101..41381243,41386334..41386520,41387261..41387284))	BgiM14009-RA	ferric-chelate reductase 1	mRNA	Bu et al 2022	BgiM14009-RA	BgiM14009		xx	BgiM14009-RA	MDKETQRNIHVVLLVVLLVIQRSQCRSGGAPPTSCQTLLPSHGQNTPRTTTSPYAVLVSQNLYKPGETIQVMLRGLCQTILKGFLVQARRIDPRDPRSKQDPIGKFTLVPGARYECGNNESTLTHSSPYNGTSIRFNWTAPDTPQGHLQIFATIVLKFDTFWSKLTSVVIQDSTAQPLSSSPNDLRTPFIQPCESDRPTSPAPVTTTLATTSLFVVADANSTHNQTEQTTALSLTTVAESSTMQQWTTMTSFVTATQIKLTNKTAALQPPDWSKSTASEGTLEEAKCGQDRGCFIGCNSKSCDFIVMWSNLGDYFWFYIKARRLPGANGQYIALAFSSDQTMGSDSVVDCIQDGDQLSVHVSYNTRYGNTVMTHLNKVMLNQASVKNPGDDLLYCQFAR…	703	ATGGATAAGGAAACACAACGAAATATACATGTTGTGCTGCTGGTAGTTCTATTAGTCATACAAAGAAGTCAGTGCAGGTCCGGAGGAGCGCCACCTACATCTTGTCAGACTCTGTTGCCTTCCCATGGACAGAACACCCCCAGGACAACCACTAGTCCCTATGCTGTGTTGGTGTCGCAGAATTTATACAAACCAGGGGAAACTATACAAGTGATGCTAAGAGGACTTTGTCAGACGATACTTAAAGGATTCTTAGTTCAAGCTCGAAGGATTGACCCACGTGACCCTAGAAGTAAACAAGATCCCATTGGAAAGTTTACTTTGGTTCCTGGTGCTCGCTACGAGTGTGGAAATAATGAGAGTACGCTGACACACAGTTCACCTTACAATGGGACCTCC…	2112	74	BgiM14009-RA	6526.A0A2C9LEU4	98	1121.3	A0A2C9LEU4	Uncharacterized protein.	1	13	Ile617Val,Ala426Ser,Asp355Glu,Ala327Thr,Ala255Thr,Asp218Asn,Ser180Gly,Pro96Ser,Lys82Gln,Leu81Phe,Ile80Thr,Leu18Phe,Val16Ala
70	BgChr_5	complement(join(41400049..41400200,41401129..41401605,41402184..41402370,41402850..41403002,41403101..41403200,41403677..41403772,41404053..41404198,41404319..41404390,41404534..41404773,41405593..41405741,41406289..41406372,41406928..41407043,41407971..41408086,41408209..41408268,41408625..41408724,41409839..41409963,41410133..41410216,41410879..41411007,41411301..41411389,41412200..41412408,414…	BgiM14010-RA	DNA excision repair protein ERCC-6-like 2	mRNA	EVM	BgiM14010-RA	BgiM14010		xx	BgiM14010-RA [partial]	MSFTGIQNEHEDSQFNTQESHSSNLFMPLHGQEDLSRLREKFKYDSDSSDNEKALMSLGRVSQWKPIKSTQWLSSHSPLKKSSAGVRTRKNKPKVGCTLKVSSSGANITKSSPVTSYKEQEELKMDSRSETRNQSSSSCVMITDSPTVLNNGREANDVDLGNQEDDFWDGFSLAETEKPKLSVPPLSPKVNFQLDSQVAVPAPTNQYLRDYQREGVQFLYQHYINRTGAILADDMGLGKTIQVIGFLSAVLGKQGNKNDTLKMIPKFIKKMSGHLTDSPPNRKCKPFLIIGPSAVVYNWLDELNTWGYFIVRKFHGSDKDVCLSDLKKGKLEIVVTTFETYRDNLVSLNQIEWEAVFVDEVHKIKGVKSQVTLALKEINTPCRFGLTGTVLQNNLTELW…	1061	ATGAGCTTCACGGGAATACAAAATGAACATGAAGACTCCCAATTTAATACACAAGAATCACACTCTTCAAATCTTTTCATGCCTTTACATGGTCAAGAAGACTTATCAAGACTTAGAGAGAAGTTTAAGTATGACAGTGACAGCTCTGATAATGAGAAGGCCTTAATGAGCCTGGGCAGAGTCTCTCAGTGGAAACCCATCAAGTCCACACAGTGGCTCAGCTCACACTCACCATTGAAGAAGTCCTCAGCAGGTGTCAGAACCAGAAAAAACAAGCCAAAAGTAGGATGTACTTTAAAAGTGAGCTCATCAGGAGCTAACATAACAAAAAGTTCGCCTGTTACCAGTTACAAAGAGCAAGAGGAGTTGAAGATGGACAGCAGAAGTGAAACAAGGAAT…	3183	75	BgiM14010-RA	6526.A0A2C9L9G4	66.5	1554.3	A0A2C9L9G4	Uncharacterized protein.	1	20	Thr964Pro,Ser961Thr,Gln956Leu,Gly944Val,Glu939Lys,Gln935Lys,Leu922Gln,Gln862Lys,Met565Lys,Thr469Ser,Met271Leu,Gly252Arg,Val216Ile,Ser145Cys,Gln120His,Ser116Gly,Asn107Ser,Lys90Arg,Lys68Asn,Phe15Val
71	BgChr_5	complement(join(41422980..41423093,41423420..41423497,41423759..41423893,41424210..41424386,41424686..41424823,41424943..41425074,41425216..41425324,41425493..41425641,41429310..41429424,41430682..41430796,41437565..41437650,41437954..41438060,41438483..41438702,41439638..41439769))	BgiM14011-RA	TBC1 domain family member 2B	mRNA	EVM	BgiM14011-RA	BgiM14011		xx	BgiM14011-RA [partial]	KECEGKDEDAIQQILKQKDKHIIELEYSRTVLLEERSTLKQDNRLLENELKDLSDQISMFKTTIAVKDEMIVSLTNQNQELRSNQSLGMEDKSNLVRSFPIDPISLAAERKEQERLADACKAYEIQNQFLTKEILALNELRQHDETRQKFLNMNIAKLEAQYYQTRSKYLFLLNEKQVPVRGGDENNSQDVVNQLLQEALEAEVTEAQEDVAKTFISSQNKEYDQYGFLKFDLQDSDVLLSRANILSRQSLEMEYQIRDADEETSKKIKWENFMVGQSIAKPLVRSPDLKLLIRLGIPHEYREKIWKGCIDFYVKSTRDKLGAKYYKELSERANNNKSNPAIKQIQLDLLRTLPDNRYFDKIDSPGISKLRRVLLCYSVHNPLIGYCQGINRIAAIALL…	601	AAAGAATGTGAGGGTAAAGATGAAGATGCAATTCAACAAATATTGAAACAAAAAGACAAACATATCATTGAATTGGAATACAGCAGAACTGTACTCCTAGAGGAAAGAAGCACACTAAAACAGGACAACAGATTGCTGGAAAATGAACTCAAAGATCTCAGCGACCAGATATCCATGTTCAAAACCACGATTGCAGTCAAAGATGAAATGATTGTGAGCCTGACCAATCAGAATCAAGAACTCAGAAGCAACCAATCACTGGGCATGGAAGATAAATCTAACCTTGTAAGGTCATTTCCTATTGATCCCATTTCTCTGGCTGCAGAGAGGAAGGAGCAGGAGAGATTGGCTGATGCATGTAAGGCTTATGAAATACAAAACCAATTTCTGACTAAAGAA…	1806	76	BgiM14011-RA	6526.A0A2C9MAT5	100	433	A0A2C9MAT5	Uncharacterized protein.	1	2	Asn449Tyr,Leu95Phe
72	BgChr_5	complement(join(41444083..41444528,41445608..41445764,41446215..41446353))	BgiM14012-RA	TBC1 domain family member 2B	mRNA	EVM	BgiM14012-RA	BgiM14012		xx	BgiM14012-RA [partial]	CENQVFQIEAQDRVYMLYWLDALQKKRRLFSLRQSNLAQDFFMGKKKQLVANGLLGRDSTDGNDELCPAENNSDNSSKFSLLDLRKEIRNAVSTIRASASDTSLNRSSTALSEDWSLVDDMSTAPHTFTSESNNKQNTNRPNSFSGRSEDILGDTAPSHSEQTIILENYMRSHDLHNWNNNKPVTSQNKPMKPQVSSSANGKPSKFISALKSNFKMMKESVKERNQRSNPSSRHNSTGSQSCYKCMV	247	TGCGAGAACCAAGTCTTTCAAATCGAGGCCCAAGACCGTGTCTACATGCTGTACTGGCTGGATGCATTGCAGAAGAAGAGAAGATTATTTAGCTTGAGACAATCCAATCTGGCGCAGGATTTTTTTATGGGCAAAAAGAAACAGTTAGTGGCTAATGGTCTGCTTGGCAGAGATTCCACTGATGGGAATGATGAATTGTGTCCAGCTGAAAATAATTCAGATAACTCCTCAAAGTTTTCATTGCTGGATCTTCGGAAAGAAATAAGGAATGCTGTGTCCACAATACGAGCTTCGGCCAGTGATACCTCCTTAAACAGAAGTTCAACAGCATTGAGTGAAGACTGGTCCCTAGTGGACGACATGTCCACTGCCCCACACACGTTCACATCAGaatcaaac…	741	77	BgiM14012-RA	6526.A0A2C9KXD5	99.6	443	A0A2C9KXD5	Uncharacterized protein.	1	3	Leu175Ser,Ser148Pro,Phe128Ser
73	BgChr_5	complement(41460511..41460938)	BgiM14013-RA	TBC1 domain family member 2A	mRNA	EVM	BgiM14013-RA	BgiM14013		xx	BgiM14013-RA [partial]	MAALEVGVTTDELRISDGTLNLDSPEVSESLEEIDSKEAEALVEDEDTSIEMLSVPCSDESAAQSPTDPEEQKLSGWLKLVSVGLGFRKTIKHVWFVYGEDTGKLYYYRQPQDLLPLGEIDLRTSSLTYDASNVDKPGLFEI	142	ATGGCGGCCTTAGAAGTGGGTGTTACCACTGACGAGCTACGGATAAGCGACGGAACACTTAATTTAGACTCACCAGAAGTGAGTGAAAGCCTTGAAGAAATTGATTCAAAAGAAGCAGAGGCTCTTGTTGAAGATGAAGATACCAGCATTGAAATGTTGTCTGTACCGTGCAGCGATGAATCGGCCGCACAGTCTCCTACAGACCCGGAAGAACAGAAATTATCGGGGTGGTTGAAACTTGTAAGTGTGGGTTTGGGATTTCGAAAAACTATTAAACACGTGTGGTTTGTTTATGGAGAGGACACTGGAAAATTGTATTATTATCGTCAACCACAAGATTTGCTTCCATTAGGAGAAATTGACCTCAGAACGTCATCATTAACATACGATGCAAGCAAC…	428	78	BgiM14013-RA	6526.A0A2C9LLB2	98.9	189.1	A0A2C9LLB2	Uncharacterized protein.	1	1	Val55Ala
74	BgChr_5	complement(join(41461818..41462042,41463281..41463370,41464170..41464297,41464418..41464520,41469077..41469120,41469675..41469743,41470238..41470343))	BgiM14014-RA	leucine-rich repeat-containing protein	mRNA	EVM	BgiM14014-RA	BgiM14014		xx	BgiM14014-RA [partial]	FFTDLLSNLQEAKDKLQLSLDESEVLKQTNASLHLECSNLQESIKKYQSKVEAMKVLDNELESLREQLFCKEKALEDAMINHDVALNDLKQNFEKEKKELLTRLSTEFAEELAKVNSELNEEKEAKGKLLSQLETSEMERKNEISRINWEYEAKLTEIQRQKVQMVQQQHDGFSKDLIRTKMQHMKESYEQELALLKNNIVTLQTQLDNLQQASHVQHKVTSSNLLLQEYPPVKSPMSENRKVFLQNKRRIKKL	254	TTCTTTACTGACTTGCTGAGTAACTTGCAAGAAGCCAAGGATAAATTACAACTGTCACTGGATGAATCCGAAGTACTGAAACAAACTAATGCTTCTCTTCACTTAGAATGTAGTAACTTGCAAGAGTCAATAAAAAAGTATCAAAGTAAAGTGGAAGCAATGAAAGTACTTGATAATGAGCTAGAAAGTTTGAGAGAGCAACTATTTTGTAAAGAGAAGGCACTGGAAGATGCTATGATCAACCATGATGTTGCTTTGAATGATTTGAAACAAAATTTTGAAAAAGAAAAAAAAGAGTTGTTAACTCGGCTCAGCACAGAATTTGCAGAAGAACTTGCTAAAGTCAACAGTGAGCTAAATGAAGAAAAAGAAGCCAAGGGGAAGCTACTGAGTCAGTTG…	765	79	BgiM14014-RA	6526.A0A2C9L258	98.6	136.3	A0A2C9L258	Uncharacterized protein.	1	3	Ser131Asn,Glu107Asp,Asn8Lys
75	BgChr_5	join(41489335..41489369,41490140..41490214,41490331..41490523,41490978..41491360)	BgiM14015-RA	heparan sulfate glucosamine 3-o-sulfotransferase 1	mRNA	EVM	BgiM14015-RA	BgiM14015		xx	BgiM14015-RA [partial]	QLKKRPPRPKLETLTTVNEIKKWLPSVLKDIEFYVTQMEVSCYPSRQIDEFERRISQLRGEYKAFIHKIRQLEPNIDATPWTDRPYTGKQRKLSSDDSLIETFKQVDRPEASYTNNSDKKSQDVTLLETPVIGLDTFYKNCYGYAMPHKPDVDCIDPELQSKPLEFDLSKLTPHENPKQQVLATHCAGNTWKKQILSRKSSSGDKEKTNVLNLQYSDSSSEEDNEGQ	227	CAGCTAAAGAAAAGACCACCCAGGCCAAAATTAGAAACTTTAACAACTGTAAATGAAATCAAGAAATGGCTACCAAGTGTCTTGAAAGATATTGAGTTTTATGTTACTCAAATGGAAGTCTCTTGTTACCCAAGCAGACAAATAGATGAATTTGAACGGCGTATAAGCCAGCTGCGTGGAGAGTATAAAGCTTTTATACACAAGATACGTCAACTTGAACCAAATATAGATGCAACACCATGGACTGATAGGCCTTACACAGGGAAACAAAGAAAATTGAGCTCAGATGATTCACTTATAGAAACATTCAAACAAGTTGATAGGCCAGAAGCTTCATATACAAACAATAGTGATAAAAAATCTCAAGATGTAACCCTATTAGAAACGCCAGTGATTGGC…	684	80	BgiM14015-RA	6526.A0A2C9LCE7	97.3	445.7	A0A2C9LCE7	Uncharacterized protein.	1	7	Thr13Ala,Ser94Gly,Ile132Leu,Ala145Val,Ser169Leu,Arg198Gln,Val210Ala
76	BgChr_5	complement(join(41511916..41511928,41512705..41512730,41512817..41512822,41513533..41513736,41513939..41514048,41514490..41514698,41515386..41515503,41516571..41516801,41517717..41517790,41517899..41518059,41518215..41518459,41518975..41519284,41519851..41520017,41520639..41520872,41521892..41522027,41522284..41522414,41522755..41522866,41523169..41523332,41523830..41523991,41524567..41524683,415…	BgiM14016-RA	peroxidasin	mRNA	Bu et al 2022	BgiM14016-RA	BgiM14016		xx	BgiM14016-RA	MPKFMEAPSDVSVIEGDDVVLPCQASGKPRPEITWNINSEPVTSNIRMRTLANGSLSIINIRVSDAGRYVCQASNSVQTITTVANVRVLVRPVIVLPPDNVRGSPGATVSFNCQARGDSQPVLYWSKDGSPLPNNGRFEILRNGETLRINSAVAADQGTYTCKAENAAGSVSANARLFFPENVISVQPSFSQSTDLVSAVVGNALTIQCVAEGRPEPIYEWIRDGRVIHNRNRIVIQGGILTINGVNRIDAGRYDCVAENSLGRATKSVFLQVEDNTVSRAGDRFVSNAVPQATQQINYAINVTRNQLFNHSRVHSVQDLISAIRYPSPESLDFVRAEEIFEQTLDIIYQHVNEGHKYNLTGAEISYQELVSPGYVNLIANLSGCLTQIHSIDCSDSCF…	1065	ATGCCTAAGTTCATGGAAGCTCCAAGTGATGTCTCTGTTATAGAGGGTGATGATGTAGTATTGCCATGCCAAGCTTCTGGGAAACCTCGCCCCGAGATCACCTGGAATATCAATTCTGAGCCAGTAACCTCAAACATACGAATGCGAACACTGGCAAATGGGTCACTGTCTATCATAAATATTCGTGTCTCTGATGCAGGGCGCTATGTATGTCAGGCCTCTAATTCTGTCCAGACAATAACTACAGTAGCAAATGTCAGAGTGCTAGTTCGCCCAGTGATTGTTTTGCCCCCTGATAATGTCAGAGGCTCTCCAGGTGCCACAGTTAGCTTCAATTGTCAAGCTAGAGGAGACAGTCAACCTGTTTTGTATTGGAGCAAAGATGGCAGCCCATTACCC…	3198	81	BgiM14016-RA	6526.A0A2C9KCE3	96.6	2117.8	A0A2C9KCE3	Uncharacterized protein.	1	1	Val1007Glu
77	BgChr_5	complement(join(41571863..41571967,41572871..41572983,41574561..41574866,41575667..41575785,41576262..41576394,41577253..41577397,41577857..41577961,41579120..41579182,41579341..41579397,41579594..41579682,41580198..41580369,41580549..41580672,41581343..41581458,41582142..41582276,41582614..41582691,41583248..41583325,41583453..41583538,41583759..41583799,41584606..41584719,41586346..41586481,415…	BgiM14017-RA	regulator of telomere elongation helicase 1 isoform X1	mRNA	EVM	BgiM14017-RA	BgiM14017		xx	BgiM14017-RA [partial]	TLLEIEEKLDTIEVTTSGKTLPGSFIFEFLSQVNITWSTKNSLIDVLDQMTSFLSNDEGNSLLHTKGSGLSKISDCLKIVFNQEPNESMSVSSHQTILSQHFRVFIQKKEPNNNFKKKIDSWVTTNDEQDKKVERVLSYWCFSPGHTMKDLLAHGVKVIILTSGTLSPLESFTMEMQIPFPVQLENPHVIDTNQVWLGALCKGPDGAVLNSEYKNRSTEEYQNSLGNSIVNFARVVPNGLLIFFPSYPLMDQCVEKWKRSNVWNNISQYKPIVVEPKGKFAFTEVMDEFYSKVNDPSLNGAIFMAVCRGKVSEGLDFADHNGRAVMITGLPFPPMFDPRVKLKMEFLRDNASKFNGLSGQLWYRQQATRAVNQAIGRVIRHNKDYGAIILCDKRFSSLE…	903	ACTCTTCTGGAGATTGAAGAGAAGTTGGACACCATAGAGGTTACTACATCAGGGAAAACATTACCTGGCAGCTTCATTTTTGAATTTCTGTCCCAAGTAAATATAACTTGGTCAACTAAGAATTCTTTGATAGATGTTTTAGATCAAATGACATCTTTCCTGTCAAATGATGAGGGCAATTCTCTGCTACATACAAAAGGTTCAGGGCTGTCAAAAATTTCTGATTGTCTAAAGATTGTATTCAATCAAGAACCAAATGAGTCTATGTCTGTGTCTAGTCACCAAACAATTTTATCTCAACATTTTAGAGTTTTTATTCAAAAGAAGGAACCAAACAATAATTTCAAGAAAAAAATTGACTCCTGGGTTACAACCAATGATGAACAAGATAAAAAAGTG…	2712	82	BgiM14017-RA	6526.A0A2C9LDU8	99.7	666.4	A0A2C9LDU8	Uncharacterized protein.	1	5	Ser704Leu,Ala457Thr,Val133Ala,Ser61Ala,Glu13Lys
78	BgChr_5	join(41610920..41610929,41611421..41611537,41613246..41613415,41613710..41613901,41614785..41614937,41618216..41618365,41620951..41621013)	BgiM14018-RA	trichohyalin-like isoform X1	mRNA	EVM	BgiM14018-RA	BgiM14018		xx	BgiM14018-RA	MSTVCSWFSILCLRETQKKKTVQHRIHPNRQAYDAIVVWKGKENQKAKQGGISFDVILKPASVESPKAPVQLSPRDVKKRELSQEQLENKLKKAEERRSLIEQERMEQLAKERQKAIEVVTKAQSENEQFSKKTQEKLRRSMEIRRENRETQIRALQERLREHSLKVQEIQKAGEEMVKEFEAKTEMKLSQKMETYEENRQNQLKGMLAKLQEHANHINEVCQASENRGPSTDDLQEQLVQKMENALKNREEQLRNLQERLAEHENRIKEVQRKKLISESETEK	284	ATGTCTACTGTGTGCAGCTGGTTCAGTATTCTTTGCTTGAGAGAAACTCAGAAAAAGAAAACTGTCCAGCATCGCATACATCCCAACAGACAAGCTTATGATGCCATTGTTGTCTGGAAGGGCAAAGAAAACCAAAAGGCCAAACAAGGTGGCATTAGTTTTGATGTCATACTGAAGCCTGCATCAGTAGAAAGTCCCAAAGCTCCAGTACAGTTGTCTCCACGAGATGTTAAGAAACGAGAATTGTCCCAGGAGCAGCTTGAAAACAAGCTCAAGAAGGCTGAGGAACGCAGAAGTCTTATTGAGCAAGAAAGAATGGAACAGCTGGCTAAGGAGAGACAGAAAGCCATTGAGGTTGTTACAAAAGCCCAGAGTGAAAATGAGCAGTTCTCCAAGAAA…	855	83	BgiM14018-RA	6526.A0A2C9KBI0	100	437.6	A0A2C9KBI0	Uncharacterized protein.	1
79	BgChr_5	complement(join(41631355..41631478,41635032..41635137,41635714..41635786))	BgiM14019-RA		mRNA	EVM	BgiM14019-RA	BgiM14019		xx	BgiM14019-RA	MKWMDNQFRMNSCLLAALFILLSFGIDIVQCAECQGVIECVNTFVSKTQSIGHDRSAYCSAVSEVIACIKKVDCLGDTAIHKTDSLRTFQTDRSCSMGLY	100	ATGAAGTGGATGGATAATCAATTCAGGATGAATTCATGCTTGCTGGCTGCATTATTTATTTTGCTAAGTTTCGGGATTGACATTGTTCAGTGTGCAGAGTGTCAAGGGGTCATAGAGTGTGTAAATACATTTGTGTCCAAAACTCAGTCCATTGGTCATGACAGGAGTGCATACTGTAGTGCAGTATCTGAAGTGATTGCATGTATAAAGAAAGTGGACTGTCTTGGAGATACAGCTATTCACAAAACCGATTCACTGAGAACTTTTCAAACAGATCGAAGTTGCAGTATGGGTTTATATTGA	303	84	BgiM14019-RA	6526.A0A2C9M0C7	99	206.1	A0A2C9M0C7	Uncharacterized protein.	1	1	Glu39Asp
80	BgChr_5	join(41644560..41644619,41645086..41645355)	BgiM14020-RA	Splicing factor 3B subunit 5	mRNA	EVM	BgiM14020-RA	BgiM14020		xx	BgiM14020-RA	MVLIDSGVLGVIALSFGSLSLILRMGDRYNIHSQLEHLQSKYIGTGHADTTKWEWLTNQHRDTYASYLGHFDMLNHLSLAENESRARVRFNIMEKMLQPCGPPPKRPED	109	ATGGTACTCATCGATTCAGGGGTACTTGGTGTCATTGCCCTTAGTTTTGGTAGTCTTTCACTCATTTTGAGGATGGGTGATCGTTACAATATTCACAGCCAGCTTGAACATCTACAATCCAAATATATTGGAACTGGCCACGCAGACACAACCAAGTGGGAATGGTTGACAAACCAGCATAGAGATACATATGCTTCCTATCTAGGACACTTTGACATGCTCAATCATCTAAGTCTAGCCGAAAATGAGTCAAGAGCCAGAGTCAGGTTTAACATCATGGAAAAAATGCTTCAGCCTTGTGGTCCACCTCCTAAACGTCCAGAGGATTAA	330	85							1
81	BgChr_5	complement(join(41646805..41646930,41653123..41653214,41655688..41655782,41655919..41656086,41657237..41657319,41657983..41658318))	BgiM14021-RA	TATA box-binding protein-like protein 1	mRNA	EVM	BgiM14021-RA	BgiM14021		xx	BgiM14021-RA	MSAVSNSGFLSSGLNSQQLMPASNGDALCLEQNSNIENPSKLVHGNFHCPANNGDSLQYDEHGYPVDNVEEESPVIDIIINNVVCTFSTRCYLNLKKIAMEGAHVEYKRENGMLNMKLRRPNTTATIWSSGKVTCTGATSEDQAKLAARRIARRLQKLGFNIRFSSFKIVNVLGTCSMPFGIKLNQFSEANRTHASYEPELHPGVTYQIKDPKATLKIFSTGSITVTAPSVVNVQLAIEHIYPLVSQFKMEPKKVDEKIKMAENKFLRKNVYLNIDTDEEEMSDELDDDDEEEDDDYYD	299	ATGTCTGCAGTGAGTAACTCTGGATTTCTAAGCAGTGGACTTAACAGTCAACAGTTAATGCCAGCTTCTAACGGAGATGCTCTTTGTTTGGAGCAAAACAGCAATATAGAAAACCCGTCCAAACTTGTTCATGGCAACTTTCATTGCCCTGCCAATAATGGTGATTCCCTACAGTATGATGAACATGGTTATCCTGTGGACAATGTGGAAGAAGAGTCCCCTGTCATTGATATTATCATAAACAATGTTGTGTGCACATTCAGTACACGGTGCTACCTCAATCTAAAGAAAATAGCCATGGAAGGTGCCCATGTTGAATACAAACGAGAAAATGGGATGTTGAACATGAAATTAAGAAGACCCAATACAACAGCAACCATTTGGTCATCTGGAAAAGTG…	900	86	BgiM14021-RA	6526.A0A2C9KAG9	100	551.2	A0A2C9KAG9	Uncharacterized protein.	1
82	BgChr_5	complement(join(41665955..41666005,41666683..41666847,41666956..41667137,41667305..41667375,41667910..41667957,41668242..41668307,41669294..41669325,41670105..41670205,41670307..41670346))	BgiM14022-RA	acyl-protein thioesterase 1-like isoform X2	mRNA	EVM	BgiM14022-RA	BgiM14022		xx	BgiM14022-RA	MKVFSNPVSRNLLRSTFEYKKRFMGASSSHNMSPPVKVQPKEKATASLIFLHGLGDTGHGWAEQFRDFSFKHIRCVCPHAPQKPVSLNGGMIMPSWFDIRGLDPGSAEDEQGIKDSSRELQQLIAKEISDGIPAERIIIGGFSQGGAVALYTAFGTDTKVGGVLALSTWLPMNKYFTNPTNTKYNTNIPVLQCHGTSDPLVSFRWGHATNEIIKTFNPTAQFKSYSNLGHSSCASEMEDVKQFLQDVLKDS	251	ATGAAGGTTTTTAGTAATCCAGTGTCACGGAACTTGTTACGCTCTACTTTTGAGTACAAGAAGCGGTTTATGGGCGCCTCTTCATCGCACAATATGAGTCCACCAGTAAAAGTACAGCCTAAAGAGAAAGCTACCGCATCATTAATCTTTCTTCATGGACTTGGAGACACAGGTCATGGATGGGCTGAGCAGTTCAGAGATTTCTCTTTTAAGCATATACGCTGTGTATGCCCCCATGCCCCACAAAAACCAGTGTCCCTCAATGGTGGAATGATTATGCCTTCATGGTTTGATATACGAGGCTTAGATCCTGGGAGTGCTGAGGATGAACAAGGCATCAAAGATTCATCTAGAGAATTGCAGCAATTGATAGCAAAAGAAATCAGTGATGGCATACCT…	756	87	BgiM14022-RA	6526.A0A2C9JHA0	100	494.6	A0A2C9JHA0	Abhydrolase_2 domain-containing protein.	1
83	BgChr_5	join(41670663..41670722,41671941..41672009,41672629..41672806,41673786..41673845,41674202..41674254,41674404..41674472,41674944..41675040,41675493..41675628,41675991..41676079,41679412..41679475,41679712..41679824,41680875..41681137)	BgiM14023-RA	NIPA-like protein 2	mRNA	EVM	BgiM14023-RA	BgiM14023		xx	BgiM14023-RA	MVGLLDEAEEIEKLKSNRDQNLIVGSCLAVFGNIIISVSLNLQKFVHLRNARKETQSQKHYTKETLWWLGLSLMGLGELFNFTAYGFAPASVVAPLGTTTVVANLFLAAIFLKEKIRPENVFGCALAIIGAFLLVTFSNTSEKVMGSYEIVRSLSQPIFIAYVCVEVVVLAALLILLYCKKVRHVLLYLLISSITASFTVISAKAVSGMIQLSAVGFSQWTKPVLYAMLAVLILTALIQIKFVNMAMKNHDATIVVPVNFVIFTISAILAGIIFYKEFYGMNGMQVTLFLFGCVLSFMAVYFIAVGRTGVSDGQKSDMQSHLVASDLIPSWLLANVNVGQVQPSGFVEHLKNTETDKIPILHAEALETIEELTEGSDKLDGDGDTMSVTSLDMLVDREK…	416	ATGGTAGGCCTACTCGATGAGGCGGAGGAAATTGAAAAATTAAAATCGAACAGAGATCAAAATTTGATTGTAGGAAGCTGCTTAGCTGTTTTTGGAAACATCATTATAAGTGTTTCACTCAATTTGCAAAAATTTGTCCACTTGAGAAATGCCAGAAAAGAAACTCAGTCACAGAAACATTACACTAAAGAGACTTTGTGGTGGTTAGGATTGTCACTCATGGGGTTGGGAGAACTTTTCAATTTTACTGCTTATGGTTTTGCTCCAGCTTCAGTGGTTGCTCCCCTTGGAACAACCACAGTTGTAGCCAACCTATTTTTAGCTGCCATATTCTTGAAAGAAAAGATTCGCCCAGAAAATGTATTTGGTTGTGCATTGGCTATTATAGGAGCATTTTTA…	1251	88	BgiM14023-RA	6526.A0A2C9KBH5	99.5	778.9	A0A2C9KBH5	Uncharacterized protein.	1
84	BgChr_5	join(41684301..41684462,41686616..41686721,41686938..41687032,41687849..41688062,41688377..41688513,41690132..41690311,41691311..41691442)	BgiM14024-RA	transmembrane protein 59	mRNA	EVM	BgiM14024-RA	BgiM14024		xx	BgiM14024-RA	MVTQENKLLLLSCFTLLFSLTTSSSVLNLISDIDPCEDVCLKTYPLYIVDSFDKSQSVESCKRGCRLFSLIELVGDEDGLNGTVKTCLENCHEAYPSQNDDTSACMLGCNSQKPFSDKWGPMTDFDADFLTDGMPRMMYPFLYMHNLYSNMVDKVTHHMSVSWSFFMQDGSGRLVVVKSQPQVLDMDVQDFDDYSAFKGTSSMLETNIESSDNTATSVLRHSQLKSARSFSDELNAAQMEPWSYKLDDVNGSDWLTCIAHKTGIPRLILCLILLLSAVAMIWLCMSAAVTAPDQRFPQKLSINGDLEYLRNLPEKLGIKRIHTQDSIEARPLPVKIRVERI	341	ATGGTGACCCAAGAAAACAAACTGCTTTTGTTGAGCTGCTTTACTCTTTTATTTTCACTAACTACGTCCTCTTCTGTTTTAAATCTCATAAGTGATATAGATCCCTGTGAAGACGTTTGTCTGAAAACGTACCCACTTTACATAGTTGATTCATTTGACAAGAGCCAATCTGTAGAAAGTTGTAAAAGAGGTTGTAGACTATTTTCTCTAATTGAGTTGGTAGGTGATGAAGATGGATTAAATGGCACCGTTAAAACCTGTTTAGAAAATTGTCATGAAGCTTATCCTAGTCAGAATGATGATACATCAGCCTGTATGTTGGGATGTAACAGCCAGAAGCCTTTCTCTGATAAATGGGGACCAATGACAGATTTTGATGCAGACTTCCTTACTGATGGG…	1026	89	BgiM14024-RA	6526.A0A2C9KBJ2	99.5	410.6	A0A2C9KBJ2	Uncharacterized protein.	1
85	BgChr_5	complement(join(41695260..41695439,41699110..41699339,41701049..41702366))	BgiM14025-RA		mRNA	EVM	BgiM14025-RA	BgiM14025		xx	BgiM14025-RA	MDKSLQKRRQTKPFQVLHDDVGKEIKHPSKKEDQTKTSEHKDVPKGTKTSVRPASRDSTKVISGSTSHEVNMADQTRARQISHTDVKKSLRKEKEHAKTHLIQPEKPARSRAHESTPGTTTVTSHAVKEPLKMDAQKAKRQGIAEENVEDKAHENRAFEADEILIQVSCARTVEASPAQTQTSKYSTKDELKVGTSNGHRQGAVSPNKPKYSQGDVTSGLASEINEIARFKDINYGSCTFAEHPQRSADPASNVDLFHHDDVISSNFRCVSDSSSVIENQENLGYGDMYVSKQQACHVTDNDITFHPAPLSPQHTEICQTEGSSQPVKIRKLPSLFSSKKPEVNAGTTRGRSNSLVPYLDPNSDLRLALQSSRPVGRSQSMRLPSTSKSEKPKKLLREL…	575	ATGGACAAGTCACTCCAAAAACGAAGGCAGACGAAACCGTTTCAGGTTCTTCACGATGACGTGGGCAAAGAAATTAAACATCCTTCTAAAAAAGAGGATCAGACAAAAACGTCCGAACACAAAGACGTCCCCAAAGGAACCAAGACAAGCGTGAGACCTGCGTCACGAGACAGCACAAAGGTCATTTCCGGCAGTACCTCACATGAAGTCAACATGGCAGACCAAACAAGAGCTCGACAAATTTCACACACGGATGTGAAAAAATCGTTGAGAAAGGAAAAAGAGCACGCCAAGACACATCTCATCCAACCAGAGAAGCCCGCGAGGTCACGTGCTCATGAAAGCACGCCAGGGACAACGACCGTCACCAGCCATGCTGTAAAAGAGCCGCTAAAGATG…	1728	90	BgiM14025-RA	6526.A0A2C9M1E3	100	458.4	A0A2C9M1E3	Uncharacterized protein; Belongs to the profilin family.	1
86	BgChr_5	complement(join(41714902..41715027,41716170..41716268,41716698..41716815,41717209..41717288,41718771..41718872,41719447..41719501,41719896..41719961))	BgiM14026-RA	D-amino-acid oxidase	mRNA	EVM	BgiM14026-RA	BgiM14026		xx	BgiM14026-RA [partial]	AGYFYTSVQVEVTPYLHWLMRRFKENGGKVRKAKITNLNQVAQDCDLIVTCCSLGARELLQDKEIGPTRGQVIRVIAPWVKHFYFYKPKSGMADYSYILPGTSEIVVGGTAQKGDWRTTIDDQDSTKIWETACQVMPVLSKAKKVREWAGLRPSRDNVRLEKEIIQVGDKKMKVVHNYGFGGSGITIHWGCALETAKMVLELLGCQASSVNSRL	214	GCTGGCTATTTTTATACATCAGTGCAAGTTGAAGTGACTCCCTACTTACACTGGCTAATGAGAAGGTTCAAAGAGAATGGCGGTAAAGTCCGAAAGGCAAAAATAACAAATCTTAATCAAGTTGCTCAGGACTGTGATTTGATTGTTACTTGCTGCAGTCTGGGAGCTCGAGAACTCCTTCAGGATAAAGAGATAGGCCCTACTCGAGGTCAAGTCATAAGAGTTATAGCACCTTGGGTGAAACATTTTTACTTTTACAAACCAAAGAGTGGAATGGCTGACTACTCCTACATCCTACCAGGCACAAGTGAAATAGTTGTGGGTGGTACAGCCCAAAAGGGAGACTGGAGAACCACTATAGATGATCAAGACTCCACTAAAATCTGGGAGACAGCATGC…	645	91	BgiM14026-RA	6526.A0A2C9LWM2	99.5	446.4	A0A2C9LWM2	DAO domain-containing protein.	1
87	BgChr_5	complement(join(41741120..41741234,41743836..41744020,41756126..41756140))	BgiM14027-RA	D-amino-acid oxidase-like isoform X2	mRNA	EVM	BgiM14027-RA	BgiM14027		xx	BgiM14027-RA [partial]	MAERKRFKVVIIGAGVGGLSAGVVIQQSCPDIDVEIVADIFSPDTTSDGSAGFWEPYSIGSDVDRVVELSKKTYDYLMKIVYSPLSAEAGVQLISGYTLFSDETQ	105	ATGGCAGAAAGGAAGCGTTTTAAGGTGGTCATCATTGGTGCTGGCGTGGGTGGTTTATCTGCTGGCGTGGTCATTCAGCAGTCATGCCCGGACATCGATGTGGAGATAGTGGCCGATATCTTTTCTCCGGACACTACGTCCGACGGCTCAGCAGGTTTCTGGGAGCCTTACTCCATCGGCTCTGATGTTGACAGAGTTGTGGAATTAAGTAAAAAGACTTACGACTACTTAATGAAGATAGTCTACTCACCTCTTTCCGCCGAGGCTGGAGTTCAACTCATTTCTGGATACACCCTGTTTTCCGATGAAACTCAG	315	92	BgiM14027-RA	6526.A0A2C9L938	99	199.5	A0A2C9L938	Uncharacterized protein.	1
88	BgChr_5	complement(41772798..41779118)	BgiM14028-RA		mRNA	EVM	BgiM14028-RA	BgiM14028		xx	BgiM14028-RA	MLSAENVGSLIAQTSSLPDPITNCYYTYGFADEDSDFDEMDIDTDALLNADTKSLASEFVSIDDAVKHTKESNSDLLNTIPVKEEPLTHLDSNIRNIFYVFKDFEDNCKQNNSGCFPFSGNFKHYTPLKHSTAYDGLKNKEVHSDTEKEAKCVNLYKPHDKKQIVSPSKNNDLFTVDLSHYVWPKSTSVADGHLLQDARSVSEFYRPKKLTRTIKSDIYKGLCFSTNALDPRQQCDSYLNGTKPSLKDGNRTQDECISLKASETSEHFTANWIVNNAASHKVKCMKFSPARDSPKHTASQNSGEICRSKSRSDVKESTKSTPVKNIAEISLTSNDKRDFSKFTPVKNVSKVATSKDVSRKSVKNNTAKNIVEIIAASDVNSATKFRSAINSETSLTSER…	2106	ATGTTATCTGCTGAGAACGTCGGAAGCCTCATTGCACAAACCTCAAGTCTTCCAGATCCAATTACCAACTGCTATTATACATATGGATTTGCAGATGAGGATAGTGATTTTGATGAGATGGATATTGATACTGATGCATTATTAAATGCTGACACAAAATCTCTTGCTTCAGAATTTGTATCCATAGATGATGCTGTAAAACACACAAAGGAATCTAATTCTGATCTTTTGAACACCATCCCAGTAAAGGAGGAACCATTAACTCATCTTGATAGCAACATCAGAAATATATTTTATGTTTTTAAAGATTTTGAGGATAATTGCAAGCAAAACAATAGTGGCTGTTTTCCTTTTAGCGGTAATTTTAAGCATTATACGCCTTTAAAACATTCTACAGCA…	6321	93	BgiM14028-RA	6526.A0A2C9LP92	96.9	3065	A0A2C9LP92	ShKT domain-containing protein.	1
89	BgChr_5	complement(join(41792474..41792562,41792957..41793019,41793284..41793356,41793790..41793891,41794760..41794880,41795686..41795753,41795851..41795961,41797561..41797649,41798700..41798746,41799597..41799671,41799999..41800141,41800372..41800460,41801421..41801487,41801743..41801833,41802518..41802680,41802969..41803072,41804830..41804980,41805150..41805293,41805441..41805486,41806927..41807091,418…	BgiM14029-RA	kinesin-like protein KIF2A	mRNA	EVM	BgiM14029-RA	BgiM14029		xx	BgiM14029-RA	MSEPVVMKIGVNVDIQRTDGRIHSAVISGINKETKSVTVEWYEKGETKGKEIEMDAIATLNPHLLAPGTEDSTTENRAPSKIPTKNSRQEEAMDEDDDPPSSASSGCYLNSNSENIPQHKSQIKRPGKRSVASRDKRSMAPPVEPPKVVHKAPSARSRPSYAVPPKSNSSSQQQQNGQPEPAPATSDSRKSLVPTSNNAAARRKSNCVKEVEKIKQKRDDRRAAHLAIKEQYESHFDTSDPNWEFLAMIKDFRNNLDYRPITASDPIENHQICVCVRKRPLSKKEMGRNEADVITVPNKEHVIVHEPKLKVDLTKYLENQQFRFDYAFDENATNDIVYRYTAQPLVECIFEGGMATCFAYGQTGSGKTHTMGGDFYSKGQQDCSKGIYLLAAKDVFKLL…	747	ATGAGTGAGCCGGTTGTCATGAAAATCGGAGTCAATGTTGACATTCAAAGAACGGATGGCCGAATCCACTCAGCCGTTATCAGCGGCATCAACAAGGAGACAAAAAGTGTTACTGTGGAGTGGTATGAGAAGGGGGAGACAAAAGGGAAAGAGATTGAAATGGATGCCATTGCTACCCTAAATCCTCATTTGCTTGCTCCAGGCACAGAAGATAGCACCACAGAAAACAGGGCACCTTCTAAGATCCCAACCAAAAACAGTAGGCAAGAGGAAGCTATGGATGAAGATGATGACCCTCCCAGCAGTGCCAGCTCAGGCTGTTACCTTAACAGCAATTCTGAAAACATTCCTCAGCACAAATCCCAGATCAAACGTCCTGGCAAGAGAAGTGTTGCCAGT…	2244	94	BgiM14029-RA	6526.A0A2C9JH94	100	1331.2	A0A2C9JH94	Kinesin-like protein; Belongs to the TRAFAC class myosin-kinesin ATPase superfamily. Kinesin family.	1
90	BgChr_5	complement(join(41850207..41850690,41853496..41854109))	BgiM14030-RA		mRNA	EVM	BgiM14030-RA	BgiM14030		xx	BgiM14030-RA	MYVNHMCINHMCINHMCINHMCINHMYMCINHMYMCINHMYVNHMCINHICINHMCINHMFMCINHMFMCINHMYVNHMCINHICINHMCINHMYMCINHMCINHMYMCINHMCINHMYVNHMCINHICINHMCINHMYMYVNHMYVIHMYVNHMYVSHMYVSHMYVNHMYVSHMYVSHMYVNHMYVNHMYVSHMYVNHMYVNHISNNNNSSNNNSNNNNSKNNSSKNNNKNNSNSSNSNNSNNNSSNNNSNNKNNSSNKNNSSNSSNSSNSNNNSNNSNNSSNSSNSNNNSSNNGNNNSSNNNNRNNNNSNNNNNNNSHKTRTSGATGLELDTAVRSFSINASGRLNTLLHQTNKQKIIELAFF	365	ATGTATGTCAATCACATGTGTATCAACCACATGTGTATCAACCACATGTGTATCAACCACATGTGTATCAACCACATGTACATGTGTATCAACCACATGTACATGTGTATCAACCACATGTATGTCAATCACATGTGTATCAACCACATTTGTATCAACCACATGTGTATCAACCACATGTTCATGTGTATCAACCACATGTTCATGTGTATCAACCACATGTATGTCAATCACATGTGTATCAACCACATTTGTATCAACCACATGTGTATCAACCACATGTACATGTGTATCAACCACATGTGTATCAATCATATGTACATGTGTATCAACCACATGTGTATCAACCACATGTATGTCAATCACATGTGTATCAACCACATTTGTATCAACCACATG…	1098	95							1	1	Asn219Lys
91	BgChr_5	complement(join(41854996..41855838,41857365..41857716,41866218..41866993))	BgiM14031-RA		mRNA	EVM	BgiM14031-RA	BgiM14031		xx	BgiM14031-RA	MRRVNKSLSVLKRLSVLQNRTAFLLTVFSCVWCLVFITFGYTVTYSASGQGPARYESERIVLTPQTCVHPQLLIDDPVMVKFLQHHPPAVCNVTRNCVYVLNGTVRILRQVAAKNRGISCDYYPVLRLGDGNITWGPPTRNITSGFKITSDFFRVTCKARRGRLMYNRVHAGVALTQDRSERPEVPLDEGFGGLGVAILGFDSMSRMSWLRRLPKTRAYFHDVLGAIELEHHNIVGDGTTAVMLPMLTGKFEWELPECRRNFPNATTMDDFPFLWHDFKKAGYLTSWSNAAPFTAPFNYRMHGFEHQPTDFYTRPFYLAAHNLTQKDEPFCLGSQSQSQVWLNYFRDIFVMYKEKRKFLLHFLVEMSHDDNNLITMMDDDIKRLVHFLYTGGYLNNTVL…	656	ATGAGAAGAGTGAACAAGTCTTTAAGCGTACTAAAGAGACTCAGCGTGCTACAGAACAGAACTGCCTTTCTCCTGACCGTATTCTCTTGTGTCTGGTGCCTGGTCTTTATAACGTTTGGCTACACAGTGACCTATTCCGCTTCAGGCCAAGGACCTGCACGTTACGAAAGTGAAAGAATTGTGCTGACACCGCAAACCTGCGTGCACCCGCAGCTGCTAATCGACGACCCTGTCATGGTTAAATTTTTACAACATCATCCACCCGCCGTCTGCAACGTAACTAGGAACTGTGTGTACGTGCTTAATGGAACGGTCCGGATTTTACGGCAAGTAGCCGCGAAGAATCGGGGCATTTCCTGCGATTACTACCCCGTACTACGCCTTGGAGACGGGAACATC…	1971	96	BgiM14031-RA	6526.A0A2C9JHB8	98.5	1070.8	A0A2C9JHB8	Uncharacterized protein.	1
92	BgChr_5	complement(join(41891179..41892265,41893435..41893595))	BgiM14032-RA	tachykinin-like peptides receptor 99D	mRNA	EVM	BgiM14032-RA	BgiM14032		xx	BgiM14032-RA	MVGQVRALNSSVLLVISMVSVDENGHVACTTNYNFTPTTPANVSSVQYEMKRSRYLVFRTAQITLCLLGLMGNGGVILAWSASRRRTPIVALMTSLAVWDLGLLTSFTYYCLRNFKWWYLRENLSLYPWSGSLYQMGYDAPMYLAILAFHSFVCTSVFTVLAISIVRYIAVVRPLVVRRICSKRRIKTLILTIMTCAILVSFVFCLKFLCLSLTSIVCSTFCVYVKQNERGFSYPGFITIGMLPWVGTIPLSALLVVQVTRIPRTRTIRRGSCPASMEYGTRRVTLYVIVMVILSTITYPVSMNIFLAMQESPDWPQSTKEALYLASDFLFIINSIAHIFLFYAGGTYFRSLMYARMTYICACFCQCSDILRHDEVRPEDDIIVVDDVRNNVSSTRDAL…	415	ATGGTTGGCCAAGTGAGAGCTTTGAACTCCTCTGTCCTGTTGGTCATCTCCATGGTCAGTGTGGATGAGAACGGTCACGTGGCCTGTACTACCAACTACAACTTCACTCCGACAACTCCGGCCAATGTTTCTAGCGTCCAGTACGAAATGAAACGATCAAGATACCTTGTGTTTAGGACGGCTCAGATAACTCTGTGTTTACTCGGTCTCATGGGAAATGGTGGAGTTATCCTCGCTTGGTCAGCCAGCAGACGGAGGACGCCGATCGTGGCTTTGATGACTTCCTTGGCCGTGTGGGACTTGGGCCTGCTGACCAGTTTCACGTACTACTGCCTTCGGAACTTCAAGTGGTGGTATCTGAGAGAGAACCTGAGCCTCTACCCGTGGAGCGGCTCCCTC…	1248	97	BgiM14032-RA	6526.A0A2C9LWQ2	100	801.2	A0A2C9LWQ2	G_PROTEIN_RECEP_F1_2 domain-containing protein.	1
93	BgChr_5	complement(join(41981532..41981903,41984315..41984434,41985031..41985144,41988131..41988165,41989391..41989427))	BgiM14033-RA	BgMsFReDn19	mRNA	EVM	BgiM14033-RA	BgiM14033		xx	BgiM14033-RA	MYWLLLYAIALQETHAQEECPSAKAMFCTTKMDITLKSAFVKSYKPFLCDAETDGGRWIVIQRRVHKDTSFNRNWTDYKNGFGTTCTDYWLGNDLIHEITALNQFELRFDMTYKGNAYYATYKNFKVGNEASKYIMTIGEFTGNVSNNFITQNSSMFSTPDRDNDAASGNCAGGYQAGWWYKACHMTNLNGHFDTSVMGKGVIWYSVTTDYDSLSSVEMKIRKMS	225	ATGTACTGGCTATTACTGTATGCGATCGCTTTACAAGAAACACACGCCCAAGAAGAATGCCCATCTGCTAAGGCGATGTTTTGCACGACCAAAATGGACATTACTCTAAAATCTGCTTTTGTAAAATCATACAAGCCATTTCTTTGTGACGCTGAGACCGACGGCGGGAGGTGGATTGTCATTCAGAGGCGTGTCCACAAAGACACAAGCTTCAACAGAAATTGGACTGATTACAAGAACGGTTTCGGAACAACTTGTACAGACTACTGGCTGGGTAACGACCTGATTCACGAGATCACAGCTCTGAATCAGTTCGAATTGAGGTTTGACATGACATACAAAGGAAATGCCTATTACGCTACGTACAAAAACTTTAAAGTGGGCAACGAAGCCAGCAAG…	678	98	BgiM14033-RA	6526.A0A2C9M425	98.5	421	A0A2C9M425	Fibrinogen C-terminal domain-containing protein.	1
94	BgChr_5	complement(join(41996276..41996650,41997128..41997250,42001297..42001410,42002135..42002169,42003971..42004037))	BgiM14034-RA	BgMsFReDn21	mRNA	EVM	BgiM14034-RA	BgiM14034		xx	BgiM14034-RA	MKLQINATVCLGLLLFFTFAIHELFAQKSCTLPKPNFCTRNMNIAEKYAFIKRPKPFLCDTKTEGGGWIVIQRRVHKDTSFQRNWEDYKFGFGSPCTEDYWLGNERVHQLTSQGQYELRIDMTYQKQNYYASYSSFKVDSETNQYRLTLGEFQGNVTNELVDHDTMMFSTPDRDNDLGPTHSCAGQYQAGWWYKLCHMTNLNGHFGINAFGFGVIWYGLTTDYDSLSSVEMKIRKIK	237	ATGAAGCTACAAATCAATGCAACTGTGTGTCTAGGCTTACTGCTTTTCTTTACATTCGCCATACACGAACTATTCGCCCAAAAGTCGTGTACACTACCAAAGCCGAACTTTTGTACGCGAAACATGAACATTGCTGAGAAATATGCCTTTATAAAGAGACCCAAGCCTTTCCTCTGTGACACTAAAACTGAAGGGGGAGGGTGGATCGTTATACAGAGACGTGTCCATAAAGACACCAGCTTCCAAAGAAACTGGGAGGACTACAAGTTCGGCTTCGGATCTCCTTGTACTGAGGACTACTGGCTGGGTAATGAGAGAGTTCATCAGTTGACTTCTCAGGGTCAGTACGAACTGAGAATAGATATGACCTACCAAAAGCAAAACTATTACGCTTCCTAC…	714	99	BgiM14034-RA	6526.A0A2C9JHA2	97.9	499.6	A0A2C9JHA2	Fibrinogen C-terminal domain-containing protein.	1
95	BgChr_5	join(42015000..42015066,42018126..42018160,42020366..42020479,42022333..42022455,42028337..42028711)	BgiM14035-RA	BgMsFReDn21	mRNA		BgiM14035-RA	BgiM14035		xx	BgiM14035-RA	MKSEINVVVCLGILLFYAFAIQELFAQKSCTLPKSKFCTRKMSISENYAFVKIPKPFLCDAKTEGGGWIIIQRRVHKDTNFERNWEDYKNGFGSPCTEDYWLGNERVHQLTSQGQYELRIDMTFKGQNYYASSSSFKVDNETSQYRLTLGEFQGNVPNDLDSHNNMMFSTPDRDNDMAPISHCAQSYHAGWWYNYCHKVNLNGQFGNNVLGFGVIWEHLTTDYESLSSVEMKIRKKN	237	ATGAAGTCAGAAATCAATGTCGTTGTGTGTTTAGGCATACTGCTTTTCTATGCATTCGCCATACAGGAACTATTCGCCCAAAAGTCGTGTACACTACCAAAGTCTAAGTTTTGTACCCGAAAAATGAGCATTTCTGAAAACTACGCCTTTGTCAAGATACCCAAACCTTTCCTCTGTGACGCTAAAACTGAAGGGGGAGGGTGGATCATTATACAGAGACGGGTCCATAAAGACACCAACTTCGAAAGAAACTGGGAAGACTACAAGAACGGCTTCGGATCTCCTTGTACTGAAGACTACTGGCTGGGTAATGAGAGAGTTCATCAGTTGACCTCTCAGGGTCAGTACGAACTGAGAATTGATATGACCTTTAAAGGACAAAACTATTACGCCTCCTCC…	714	100	BgiM14035-RA	6526.A0A2C9JHA2	77.2	397.5	A0A2C9JHA2	Fibrinogen C-terminal domain-containing protein.	1
96	BgChr_5	complement(join(42041053..42041436,42046780..42046902,42047547..42047660,42048820..42048854,42055723..42055789))	BgiM14036-RA	BgMsFReDn20	mRNA		BgiM14036-RA	BgiM14036		xx	BgiM14036-RA	MKSEINVAVCLGILLFYAFAIHELFAQVSCKFRESKVCTQNMNFSENYVLVKEPKTFLCDAKTQGGGWIVIQRRVHKDTNFSRNWEDYKNGFGSPCTEDYWLGNERVHQLTSQGQYELRIDMTFQGKNYYASYRSFKVDNETSKYRLTLGKFQGNVSNDFKYHKAMMFSTPDRDNGNYPSGSCAQYFQAGWWYNYCHRVNLNGQFGNKKYGFGVMWDHLTSDYDSLSSVEMKIRKRRKIN	240	ATGAAGTCAGAAATCAATGTCGCTGTGTGTTTAGGCATACTGCTTTTCTATGCATTCGCCATACACGAACTATTCGCCCAAGTGTCGTGCAAATTTCGGGAGTCGAAGGTTTGTACGCAAAACATGAACTTTTCTGAAAACTATGTCTTGGTAAAGGAACCCAAGACTTTCCTATGTGACGCTAAAACTCAAGGGGGTGGGTGGATTGTTATACAGAGACGTGTCCATAAAGACACCAACTTCAGTAGAAACTGGGAAGACTACAAGAACGGCTTCGGATCTCCTTGTACTGAAGACTACTGGCTGGGTAATGAGAGAGTTCATCAGTTGACTTCTCAGGGTCAGTATGAACTGAGAATAGATATGACCTTCCAGGGAAAAAACTATTACGCTTCTTAC…	723	101	BgiM14036-RA	6526.A0A2C9M5P3	81.3	408.7	A0A2C9M5P3	Fibrinogen C-terminal domain-containing protein.	1
97	BgChr_5	join(42071915..42071985,42072300..42072573)	BgiM14037-RA	protein FAM166C A	mRNA	EVM	BgiM14037-RA	BgiM14037		xx	BgiM14037-RA [partial]	MSRAAGTLITTNNATYIPPRFMPGYRGYCPTIKYDYGETYGNQTAKYFQDYRSSVLNSSADPYAKGGQFPTVYSHNPDLVISNRTRTQDRWLLAPKYQLSNVDHDRKEEIYQFNR	115	ATGTCTCGAGCAGCTGGCACATTGATAACAACAAATAATGCAACTTACATTCCACCTCGATTTATGCCTGGGTATCGAGGATATTGTCCCACAATAAAATATGATTATGGAGAGACATATGGAAACCAGACTGCTAAATACTTCCAGGATTACAGATCTTCTGTGTTAAACAGTTCAGCTGACCCTTATGCCAAGGGTGGACAGTTCCCTACTGTGTATTCTCACAATCCAGATCTAGTTATAAGTAACAGAACAAGAACCCAGGATCGTTGGCTTCTGGCACCTAAATATCAGCTGAGTAATGTAGATCATGATCGTAAAGAAGAAATATATCAGTTTAACAGA	345	102							1
98	BgChr_5	complement(join(42081749..42081940,42083229..42083422,42085997..42086138,42086889..42086993))	BgiM14038-RA	transcription elongation factor A N-terminal and central domain-containing protein 2-like isoform X1	mRNA	EVM	BgiM14038-RA	BgiM14038		xx	BgiM14038-RA	MDRYLIKTKRKKEEKEIRHIPSTSGLKQSTIHSLKRVVVVEDIKRLKSKLVLPNQSKSVMIESLKALGMKIPSKEVLQSTKIGHTVKRLKQHSDEDIAREAKRVYIKWKDFFLEGKNRPPIEVKCDTKSETFRSKGKALLAESLTVEEDHVLVDAIERETFHQHKQLFSSEYRRTLRTIVLKLKHNPDLRQKVLDGQISVEMLVKDFKKR	210	ATGGATCGGTATTTAATAAAAACCAAACGAAAAAAAGAAGAAAAGGAAATACGCCATATTCCTTCTACATCGGGCTTAAAACAAAGTACAATTCATTCGTTAAAGAGAGTGGTGGTGGTGGAAGACATTAAGAGGCTGAAGTCGAAACTTGTGTTACCAAATCAGAGCAAGTCTGTCATGATAGAATCATTGAAAGCACTTGGCATGAAAATTCCTTCCAAAGAAGTGTTGCAGTCTACTAAAATTGGTCACACAGTGAAAAGACTAAAGCAACATTCAGATGAAGACATTGCCAGAGAAGCCAAAAGGGTCTATATCAAATGGAAAGATTTTTTCTTAGAAGGCAAGAACCGTCCGCCGATAGAAGTCAAATGTGATACAAAATCTGAAACTTTTAGA…	633	103	BgiM14038-RA	6526.A0A2C9JWL7	96.7	334.7	A0A2C9JWL7	Uncharacterized protein.	1
99	BgChr_5	complement(join(42094623..42096434,42096868..42096942,42100791..42100853))	BgiM14039-RA	mediator of RNA polymerase II transcription subunit 26	mRNA	EVM	BgiM14039-RA	BgiM14039		xx	BgiM14039-RA	MPLTPSQIKDKLINALDNDKNIIDEKAVEEVITLLEASNITKEILEQTRLGRDINDIRKTSKNPVIAKRAKNLVKSWKKLITPVANGQHPAQKISPGLSPAVSISNATAKNLPSPALINVRQQALKAAGPVRSPIVQPKANQQVLPTSKLAQPEAKLKQGTDKKSPMPAAIRQSQRHGNNCVNDDSNFSWPGTPPSTISDSSQDRLIGDRENQDSSSAGNRGQRTVPDKRNFNFDNSHLVHSAESTAKSLNRASDQREVSKTNIANRKRARPSEFDDSNDSSVYIPSSKQPHLVSSSPSLSTFNRNDVINGTVKKKSIKSPGVNARDNVATDFKTMVSSSSRNSLNDQSDASMSFNRSQQKFAALRQDSVDSRVSVQSSDSRRIKEKHSKVKTTEQLLE…	649	ATGCCCCTAACTCCTTCTCAAATTAAAGATAAGCTTATAAATGCACTCGACAACGATAAAAATATCATTGATGAGAAAGCAGTTGAAGAAGTTATTACACTTTTGGAGGCCAGTAACATCACGAAGGAAATTTTAGAGCAAACACGCTTGGGACGAGACATCAATGATATTCGCAAAACAAGCAAAAATCCAGTGATAGCCAAACGAGCTAAAAATCTGGTGAAATCATGGAAAAAATTAATAACACCAGTTGCCAATGGTCAACATCCTGCTCAGAAAATAAGCCCTGGTCTTTCTCCGGCTGTCAGTATCAGCAATGCCACAGCCAAAAATCTGCCCTCTCCTGCTTTGATAAATGTACGTCAGCAGGCCTTAAAAGCTGCTGGGCCAGTGAGAAGC…	1950	104	BgiM14039-RA	6526.A0A2C9LZT5	99.5	1229.2	A0A2C9LZT5	TFIIS N-terminal domain-containing protein.	1
100	BgChr_5	complement(join(42116283..42117045,42117905..42118002,42118418..42118483,42119278..42119335,42120025..42120214,42120698..42122165,42123019..42123094,42123257..42123366,42124679..42124826,42125339..42125425,42125725..42125808,42126506..42126753,42127294..42127356,42127474..42127571,42127840..42127949,42129066..42129170,42129419..42129438))	BgiM14040-RA	SCL-interrupting locus protein	mRNA	EVM	BgiM14040-RA	BgiM14040		xx	BgiM14040-RA	MISEAMSASEIKNVNSFPKTKHSLWDKTVVGQTTFLHIAHYRKPRVCIPEKILRLIQHQCEHFDQVTHQLIGSLVVEADGEGVRIHIDRLDTRTSVLKENCVPGELLIPLKVANNAVKDTQATVTEYINAFQTLQERCCSKSSIELSNFLTCEGFATFYSNTQTSVVHLDLDMISVETVFKVTPIPAIPIVLTALSKNLAGPRSLSKVQGVPKTGYLTMDHTRKLLLVLESDPKASSLPLVGIWISGVEFVQHPFVWVSCLRYIHNAFLQDRINLPPEDFLLVFYTTLHSKPEFYQCNTVSGTRDLSFKLYSGHEVTHIAKAFSRPCDSMTEVEMGSTHSQSKQEIFDMARTRHKQQMVTGNTFKAISEDIEPRSAPIPHMEKVPIFQPVVPDVSVLWT…	1263	ATGATTTCTGAAGCAATGAGTGCTTCAGAGATAAAAAATGTCAACAGTTTTCCAAAAACAAAGCACTCTCTTTGGGATAAAACTGTTGTGGGGCAGACCACTTTTCTTCACATTGCTCACTACAGGAAGCCGAGAGTGTGTATACCAGAGAAAATATTGAGGCTGATACAACATCAGTGTGAACACTTTGATCAGGTGACACACCAACTGATTGGCAGTCTGGTTGTTGAAGCTGATGGGGAAGGTGTACGCATTCATATTGATAGATTAGATACACGTACCAGTGTACTGAAAGAAAACTGCGTTCCAGGAGAATTATTAATTCCATTGAAGGTAGCTAACAATGCAGTCAAGGATACGCAAGCCACTGTGACTGAATACATCAATGCCTTTCAAACT…	3792	105	BgiM14040-RA	6526.A0A2C9KEM8	55.5	1163.7	A0A2C9KEM8	Uncharacterized protein.	1
101	BgChr_5	join(42130146..42130223,42130503..42130590,42132371..42132564,42133794..42133940,42134467..42134604,42136057..42136133,42136408..42136504,42136862..42136903)	BgiM14041-RA	cytidine monophosphate (UMP-CMP) kinase 1 cytosolic	mRNA	EVM	BgiM14041-RA	BgiM14041		xx	BgiM14041-RA	MVDTDANHQSGSEKLTKLKNVTCDTCKSIAHTGNHNRLDFSSTPGYLLPCVNNNSANLNSTFLKRAVLCSCASHHFKSLFLKQVQQLLPRTMSSKKLFNVVFVLGGPGAGKGTQCEKIQETFGYQHLSAGELLRQERLAPGSQYGEEIDKHIKDGSIVPVSITCSLLLREMRNSSKNNFLVDGFPRNQDNLEGWNKETEGVARVQRVLFFDCPDDICVERCLSRGLTSGRTDDNAESLKKRIQTYRDSTMPIVDHFRKLNLVSEIQGDRSPNEVFEDVKKVFASLK	286	ATGGTTGATACGGACGCCAATCATCAGTCAGGCTCAGAAAAACTGACAAAACTTAAAAATGTCACTTGCGACACTTGCAAAAGTATCGCGCATACCGGAAATCACAATCGCCTCGATTTCAGCAGTACTCCTGGCTACCTGTTACCGTGTGTCAACAACAACTCCGCCAATCTGAATTCCACATTTCTGAAAAGAGCTGTTCTCTGCTCTTGTGCAAGCCATCATTTCAAATCACTGTTTCTCAAGCAAGTTCAGCAGTTGTTGCCTAGGACCATGTCTAGTAAAAAGCTGTTTAATGTTGTCTTTGTATTGGGAGGACCTGGAGCTGGTAAAGGAACACAGTGTGAAAAGATTCAAGAAACATTTGGATACCAGCATTTGTCAGCTGGAGAACTTCTA…	861	106	BgiM14041-RA	6526.A0A2C9L0A0	74.9	278.5	A0A2C9L0A0	Uncharacterized protein.	1
102	BgChr_5	complement(join(42143834..42143929,42144792..42144887,42145356..42145448,42146795..42146923,42147722..42147759,42147866..42147975,42148709..42148846,42149937..42150102,42150260..42150446,42151494..42151639,42152009..42152098,42152220..42152398,42152978..42153193,42153968..42154116,42183787..42183888,42190117..42190161))	BgiM14042-RA	choline transporter-like protein 1	mRNA	EVM	BgiM14042-RA	BgiM14042		xx	BgiM14042-RA	MKLSLTMTGCCYPIKDAKDQKGLLSKPRRNRGCTDILVFLVFVFFICGLIFLGAFSISKGDPFRLVYGTDSFGNTCDEDNSKRAITGVSYSGRNLKGRPYLFFMNIKEPDSSMRICVNKCPENDILTPRELYDFSQQTGSLLCRYDLDLSVYVTANGSLQGPCPVLPIHKSESLLNWCIPRDMVEIDGWQENNIANNVIAYINKSNVFQKVLRDLYASWTVLTALCFLAVAFSVLMVLLIRFLASVIIWLILTLAVLASMAGSAFIWWTFISNKNKLDMEETLRVPLLEVDINSENSFLLFSVVSTVLTIILLLILVAMRKRISHVVLLLKEAGSCVSELPLLLLQPLWTLLLLIMFFVYWVTVLAYLSTSETPTVNEHSYVMFTKHETITYFWWYHLV…	659	ATGAAACTCTCACTCACCATGACGGGCTGCTGTTATCCCATTAAGGACGCCAAGGATCAAAAGGGACTTCTGAGCAAGCCCAGGCGGAATCGTGGATGTACTGATATCTTGGTGTTCCTGGTATTTGTATTCTTCATCTGTGGCTTGATTTTCTTAGGAGCTTTTTCAATCAGCAAAGGTGATCCATTTAGACTGGTGTACGGTACAGACAGCTTTGGAAATACTTGTGATGAAGATAACTCAAAGAGGGCTATCACTGGAGTCAGTTATTCTGGGAGAAATCTCAAAGGAAGACCATACTTGTTCTTCATGAACATTAAAGAGCCAGACTCCTCCATGAGAATCTGTGTGAACAAATGTCCTGAGAACGATATTCTGACACCAAGAGAGCTCTATGAC…	1980	107	BgiM14042-RA	6526.A0A2C9JWL6	91.9	1078.5	A0A2C9JWL6	Uncharacterized protein; Belongs to the CTL (choline transporter-like) family.	1
103	BgChr_5	complement(42222971..42223441)	BgiM14043-RA		mRNA	EVM	BgiM14043-RA	BgiM14043		xx	BgiM14043-RA [partial]	MAFGHEHIMASGHEHIMAFGHEHIMASGHEHIMASGHEHIMASGHEHITASGHEHIMASGHEHIMAFGHEHIMASGHEHITASGHEHIMASGHEHIMASGQEYIMASGHEHIMASGHEHIKASGHEHITASGHEHIMASGHEHIMASSMSSLQANTK	157	ATGGCATTTGGACATGAACATATCATGGCATCTGGACATGAACATATCATGGCATTTGGACATGAACATATCATGGCATCTGGACATGAACATATCATGGCATCTGGACATGAACATATCATGGCATCTGGACATGAACATATCACGGCATCTGGACATGAACATATCATGGCATCTGGACATGAACATATCATGGCATTTGGACATGAACATATCATGGCATCTGGACATGAACATATCACGGCATCTGGACATGAACATATCATGGCATCTGGACATGAACATATCATGGCATCTGGACAGGAATATATCATGGCATCTGGACATGAACATATCATGGCATCTGGACATGAACATATCAAGGCATCTGGACATGAACATATCACGGCATCTGGACAT…	471	108							1
104	BgChr_5	complement(42244064..42244879)	BgiM14044-RA		mRNA	EVM	BgiM14044-RA	BgiM14044		xx	BgiM14044-RA	MSHCNQVACRAAPRKYTRIGHGRSQDHRDDRSPAGLPHDQREREKERESERTHDTFRCLEGLSHATNQLPLPSPSRFNATNQLPLPSPSRFNATNQLPLPSPSRFNATNQLPLPSPSRFNATNQLPLPSPSRFNATNQLPLPSPSRFNATNQLPLSSPSRFNATNQLPLPSPSRFNATNQLPLPSPSRFNATNQLPLPSSSRFNATNQLPLPSPSRFNATNQLPLPSPSRFNATNQLTLPSPSRFNATNQLPLPSPSRFNATVIFQSDLLV	271	ATGTCACATTGTAATCAGGTCGCCTGCCGAGCTGCGCCCCGGAAGTACACAAGGATAGGTCACGGACGAAGCCAGGACCACCGAGACGACCGCAGTCCAGCGGGCCTACCGCACGACCagagagagagagagaaagagagagagagcgaaagGACGCATGACACTTTTAGGTGTTTGGAAGGACTGAGCCATGCCACAAACCAGCTACCTCTGCCCTCTCCATCTAGGTTCAATGCCACAAACCAGCTACCTCTGCCCTCTCCATCTAGGTTCAATGCCACAAACCAGCTACCTCTGCCCTCTCCATCTAGGTTCAATGCCACAAACCAGCTACCTCTGCCCTCTCCATCTAGGTTCAATGCCACAAACCAGCTACCTCTGCCCTCTCCATCTAGGTTC…	816	109							1
105	BgChr_5	42304324..42304764	BgiM14045-RA		mRNA	EVM	BgiM14045-RA	BgiM14045		xx	BgiM14045-RA	MFLLMLGCSFRCSFICSFRSSDVPSDVPSDVPSSVPSDVPSDVPSYAPSDIQMFLLMFRCSFICSFRSSDVPSDVSSDVSTDLQMFLQMFFQMFLQIFRCFFRCFFRSADVSSDLQMFLQMFLQMFLQIFLHIFRCSFKLLKEDIG	146	ATGTTCCTTCTGATGCTCGGATGTTCCTTCAGATGTTCATTCATATGTTCCTTCAGATCTTCAGATGTTCCTTCAGATGTTCCTTCAGATGTTCCTTCAAGTGTTCCTTCTGATGTTCCTTCTGATGTTCCTTCATATGCTCCTTCAGATATTCAGATGTTCCTTCTGATGTTCAGATGTTCCTTCATATGCTCTTTCAGATCTTCAGATGTTCCTTCAGATGTTTCTTCAGATGTTTCTACAGATCTTCAGATGTTCCTTCAGATGTTCTTTCAGATGTTTCTACAGATCTTCAGATGTTTCTTCAGATGTTTCTTCAGATCTGCAGATGTTTCTTCAGATCTTCAGATGTTCCTTCAAATGTTTCTTCAAATGTTCCTTCAGATTTTCCTTCATATC…	441	110							1
106	BgChr_5	complement(join(42307492..42307704,42311480..42311740,42312501..42312644,42315949..42316163,42316871..42317060,42319472..42319630))	BgiM14046-RA		mRNA	EVM	BgiM14046-RA	BgiM14046		xx	BgiM14046-RA	MLRRHKKVKQTQEKKDSSRLSPEVLYNPVNETAHWSQESYSLDGLKEKFQFPQIVRCANKLVPGDSKNLPVNIYVPMLLFTGRTARKILAKHVGVEAKTQRLVETEDSIVIPSDYDGHFLRLASRTTHDKSTVRSLLHIAHSDIPAFVNFSTIVSFPTPPKNPSSSSNLDSTGSQISVKSGPQVLSDKEIVHKPGCVFVVRGVTKGFAKSKRRLHEILLLQCTDESGRDLLIPTDQSGEFVEIQIPPNGDNKLSVLPHQLIAANRYPSLVRFVYGQHAPRLSPTSLMFTLVDTFEEESLIACMLYPNHAMMIELPMTSNLTFQVATNRDEVMELGLPRHASMVLEEKREQFMKDLKLKCKFLHHVSPGMTPTDELASATVRTRQFINESFFYV	393	ATGCTTAGGCGGCACAAGAAAGTCAAACAGACCCAAGAGAAAAAAGATAGCTCCAGGCTATCACCGGAAGTGCTGTACAACCCGGTCAATGAGACTGCCCACTGGAGTCAGGAATCTTATTCCTTGGACGGCCTGAAGGAGAAATTCCAGTTTCCACAGATAGTTCGATGTGCCAACAAGCTCGTGCCTGGTGACAGCAAGAACCTGCCAGTCAACATCTACGTTCCCATGCTGCTGTTCACCGGAAGGACTGCTAGAAAGATCCTAGCCAAACATGTTGGCGTCGAGGCTAAAACACAGAGGCTGGTCGAGACAGAGGATAGTATTGTCATACCATCGGATTACGATGGTCACTTTCTACGCCTGGCGTCACGGACCACACACGACAAGTCGACAGTC…	1182	111	BgiM14046-RA	6526.A0A2C9LND3	99.7	781.2	A0A2C9LND3	CABIT domain-containing protein.	1
107	BgChr_5	42335097..42335381	BgiM14047-RA		mRNA	EVM	BgiM14047-RA	BgiM14047		xx	BgiM14047-RA	MLITATILIYWLMAGFQYLLGRPVEEEVEQPPPRRQNSKQTQKPPSNHKLPTDQECRSLQLRDICNNCSLPKAVRKAQGNGVSPQLRNVASSAK	94	ATGCTAATTACTGCTACCATCTTAATCTACTGGCTGATGGCCGGTTTTCAATATCTTTTGGGCAGACCGGTTGAAGAGGAAGTTGAGCAGCCACCACCACGTCGTCAGAACTCCAAGCAAACCCAGAAGCCACCGTCCAACCACAAGCTGCCCACTGACCAAGAGTGCCGAAGCCTACAGCTGCGCGACATCTGCAACAACTGCTCGTTACCGAAGGCGGTCAGGAAAGCACAAGGAAACGGTGTGTCACCTCAGCTGAGAAACGTTGCGTCCTCCGCCAAGTGA	285	112							1
108	BgChr_5	join(42335597..42335711,42338313..42338620)	BgiM14048-RA		mRNA	EVM	BgiM14048-RA	BgiM14048		xx	BgiM14048-RA	MAGHYSCENVLIQCYDNQAALEDYKCRMKLEEFYMTGANCLNSPEKESMNVSTSREALDQHQPTQGSPVLEGIKMVSLEGDPAPGVGVKNIDQNHSSSPWNRCGYLVRGLLFWKYQGTPLKYRTPLKDATASGTPSLPRW	140	ATGGCTGGCCACTACTCGTGTGAAAACGTCTTGATTCAGTGCTACGACAACCAGGCAGCACTTGAGGACTACAAGTGCAGAATGAAGCTAGAAGAGTTCTACATGACTGGAGCAAATTGCTTGAATTCCCCTGAGAAAGAATCAATGAACGTGTCCACGTCAAGGGAAGCCCTTGACCAACACCAACCTACACAAGGGTCTCCGGTATTGGAGGGAATAAAGATGGTCTCTCTGGAAGGGGATCCCGCGCCTGGAGTAGGAGTCAAGAACATTGATCAAAATCACTCATCTAGCCCTTGGAACAGGTGCGGATACCTCGTGCGCGGGCTCCTGTTCTGGAAGTATCAAGGCACTCCCCTCAAATATCGGACGCCCTTGAAAGACGCCACGGCCAGCGGA…	423	113	BgiM14048-RA	6526.A0A2C9K766	99.3	297.4	A0A2C9K766	Uncharacterized protein.	1
109	BgChr_5	complement(42366078..42366629)	BgiM14049-RA		mRNA	EVM	BgiM14049-RA	BgiM14049		xx	BgiM14049-RA	MKITLFGCNEKKGKLVSKASLMAFIVEVSKASLMAFIVEVSKASLMVFVVDVSKASLMAFIVDVSKASLMAFIVEVSKASLMVFVVDVSKASLMAFIVDVSKAFLVAFIVDVSKASLMAFIVDVSKASLMAFIVDVSKASLMAFIVDVSKASLMAFIVDVSGSGTALPLSTYGNFMKDYGLAP	183	ATGAAGATCACTTTGTTTGGGTGTAATGAAAAGAAAGGAAAACTTGTTTCTAAAGCATCCCTGATGGCTTTTATTGTGGAAGTTTCTAAAGCATCCCTGATGGCTTTTATTGTGGAAGTTTCTAAAGCATCCCTGATGGTTTTTGTTGTGGATGTTTCTAAAGCATCCCTGATGGCTTTTATTGTGGATGTTTCTAAAGCATCCCTGATGGCTTTTATTGTGGAAGTTTCTAAAGCATCCCTGATGGTTTTTGTTGTGGATGTTTCTAAAGCATCCCTGATGGCTTTTATTGTGGATGTTTCTAAAGCATTCCTGGTGGCTTTTATTGTGGATGTTTCTAAAGCATCCCTGATGGCTTTTATTGTGGATGTTTCTAAAGCATCCCTGATGGCTTTTATT…	552	114							1
110	BgChr_5	join(42439726..42439735,42444000..42444145,42444521..42444584,42444732..42444827,42445251..42445351,42446265..42446396,42446607..42446698,42447295..42447376,42449514..42449579,42450107..42450203,42450640..42450720,42451724..42452652)	BgiM14051-RA	High affinity cAMP-specific 3p 5p-cyclic phosphodiesterase 7A	mRNA	EVM	BgiM14051-RA	BgiM14051		xx	BgiM14051-RA	MLEKLVPVASHKRTFRSRLMSLTRLQTQHQADTQLSPEARLFVDDFYTSPSRLLLKHLGDWNFNIFRLDVLSGGRPLFQVAYHLFQHYQLIQIFQLEALRLMHFFSLIEKNYHEGNPYHNAIHAADVTQSMHCYLQEPKMSVATTHLEKMAALVAALTHDLDHPGVNNTFLIVTSNPLAALYQNKSVLENHHWRSAVCLLRETGLLNHLPAHQREHFTLLLKSLILATDITRQQEFLLKFSRYIESGEFQYSRNDEHRLFMLQIALKCADISNPCRPWELSQTWSRKICQEFFLQGDTERALNVEVTPLCDRICNTVPNIQYGFMQHVVNPLFKAWDKFLNTELSAQMIQNLNYNQAQWKAMMEKDEDAQEKEDSGEMTDDDQLTSSQVAQPLPEVASQ…	631	ATGCTAGAGAAATTAGTCCCTGTAGCCAGCCACAAGAGGACGTTTAGATCCAGGCTGATGAGTTTAACCAGACTACAGACCCAGCACCAAGCCGACACGCAACTCAGTCCGGAGGCACGACTTTTTGTGGACGATTTCTACACGTCACCCTCAAGACTTTTACTGAAACATCTTGGAGACTGGAACTTTAACATCTTCCGTCTGGACGTTCTTTCTGGAGGTCGTCCTCTGTTCCAGGTTGCCTACCACCTGTTCCAACATTATCAACTCATTCAAATCTTCCAACTGGAGGCACTACGCTTGATGCATTTCTTTTCCCTAATAGAGAAAAATTACCATGAAGGAAACCCTTACCACAATGCCATCCACGCTGCTGATGTAACTCAATCTATGCACTGC…	1896	115	BgiM14051-RA	6526.A0A2C9JZG9	99.6	481.1	A0A2C9JZG9	PDEase domain-containing protein; Belongs to the cyclic nucleotide phosphodiesterase family.	1
111	BgChr_5	complement(42458853..42459212)	BgiM14052-RA		mRNA	EVM	BgiM14052-RA	BgiM14052		xx	BgiM14052-RA	MKVLNLCGLVMAGKWNLCGLVMAGKWNPMWSDDVWEMESMWPGDGWEMESMWPGDGWEMEPMWPGDGWEMESMKPGDGWEMESMWPGDGWEVKSMWPGNGFEMESMWSGDGWEMEPYVV	119	ATGAAAGTTCTGAACCTATGTGGCCTGGTGATGGCTGGGAAATGGAACCTATGTGGCCTTGTGATGGCTGGGAAATGGAACCCTATGTGGTCTGATGATGTCTGGGAAATGGAATCTATGTGGCCTGGTGATGGCTGGGAAATGGAATCTATGTGGCCTGGTGATGGCTGGGAAATGGAACCTATGTGGCCTGGTGATGGCTGGGAAATGGAATCTATGAAGCCTGGTGATGGCTGGGAAATGGAATCTATGTGGCCTGGTGATGGCTGGGAAGTGAAATCTATGTGGCCTGGTAATGGCTTTGAAATGGAATCTATGTGGTCTGGTGATGGCTGGGAAATGGAACCCTATGTGGTCTGA	360	116							1
112	BgChr_5	complement(42483457..42484092)	BgiM14054-RA		mRNA	EVM	BgiM14054-RA	BgiM14054		xx	BgiM14054-RA	MYAYFSVHQKENLALMYAYFSVHQKENLALMYAYFSMHQKENLALMYAYFSVHQKENLALMYAYFSVHQKENLALMYAYFSVHQKENLALMYAYFSVHQKENLALMYAYFSVHQKENLALMYAYFSVHQKENLALMYAYFSVQQKENLALMYAYFRVHQKENLALMYAYFRVHQKENLALMNAYFSVNKKNKKNNASRKFAPCFYFNELEN	211	ATGTACGCGTATTTCAGCGTGCACCAAAAAGAGAACTTGGCTCTAATGTACGCGTATTTCAGCGTGCACCAAAAAGAGAACTTGGCTCTAATGTACGCATATTTCAGCATGCACCAAAAAGAGAACTTGGCTCTAATGTACGCGTATTTCAGCGTGCACCAAAAAGAGAACTTGGCTCTAATGTACGCGTATTTCAGCGTGCACCAAAAAGAGAACTTGGCTCTAATGTACGCGTATTTCAGCGTGCACCAAAAAGAGAACTTGGCTCTAATGTACGCGTATTTCAGCGTGCACCAAAAAGAGAACTTGGCTCTAATGTACGCGTATTTCAGCGTGCACCAAAAAGAGAACTTGGCTCTAATGTACGCGTATTTCAGCGTGCACCAAAAAGAGAACTTG…	636	117							1
113	BgChr_5	complement(join(42490878..42490964,42491793..42491961,42493195..42493316,42494328..42494635,42495818..42496059,42497305..42497429,42497547..42497654,42497986..42498063))	BgiM14055-RA	mitochondrial fission regulator 2	mRNA	EVM	BgiM14055-RA	BgiM14055		xx	BgiM14055-RA	MTDVIEDLEILLARAINCLGWILNEIHQRILQNQHRPLNRRTLVRWISVFMPKPRDPRLKLLSDLQPDRLDRWASCGSLLSVESFVSLNEVIQENLGNNFVRFRRGQDNEDSDSFEEPQFVRYSQDRLTSTPNMNASSCSSQMTNDLTANLKLAEMEDELAVLRKQIAMLVMAQELTPVSQTQTDEARPAVSYTEQAVGTELPHSTDTSLEDSGCESENLPKSAWQRSTTNIVAYHPGNQSYNANTQASRDDLAGCFSHCSVAPPPPPPPLPPKPSNISSLTSVKSQSKTTVNTCHQFKGDSQSVHRPNVMAHVLKDLSNVKLKAVQRSPGGTPMRRKPLSVPSDPASIIAQALKKKFASHKGYSSDSDLENDSHSFRQDQNSLTGESKRRLSIDNTSD…	412	ATGACTGACGTTATAGAAGATTTGGAGATACTGCTTGCTAGAGCTATAAATTGCCTTGGCTGGATCCTCAATGAAATACATCAGCGGATACTCCAAAATCAACATCGACCTTTAAACCGAAGGACTTTGGTCAGATGGATATCTGTCTTTATGCCAAAGCCAAGGGATCCAAGACTGAAATTACTGTCTGATCTGCAACCTGACCGGCTGGACAGATGGGCAAGCTGTGGTAGTCTGCTTTCAGTGGAATCATTTGTCAGTTTAAATGAGGTCATTCAAGAAAATCTGGGCAACAATTTTGTTAGATTCAGGAGAGGTCAAGACAATGAAGATTCTGACAGTTTTGAGGAGCCACAGTTTGTACGCTACAGCCAAGATCGCCTGACGTCCACACCAAAC…	1239	118	BgiM14055-RA	6526.A0A2C9KNL1	98.5	733.8	A0A2C9KNL1	Uncharacterized protein.	1
114	BgChr_5	join(42511413..42511518,42520590..42520712,42522647..42523054,42523942..42524143,42524959..42525103,42525774..42525966,42526590..42526715,42527579..42527816,42528657..42528885,42529919..42530099,42530968..42531046,42531572..42531805,42532061..42532164,42532613..42532758)	BgiM14056-RA	pikachurin	mRNA	EVM	BgiM14056-RA	BgiM14056		xx	BgiM14056-RA	MPSQMTLSIKLYLAVLSIWSVSAGQSRGKIVAFFQTSCATAAPNPCEQVCTDIRSGGFYCECNDGYTINTDGMTCTGPAKLNKPGDKAVSDNDIVQVKSVDLTKGLPPLQSSAHTMWLKSDSSLVLDRNTYKGGSSIYNIPEGGSSKLDSYMDYDIKEGGDYIEDLNQPPEQKSPMTSCHGIVCQNNGTCTSVDSKGACLCPLGTYGTYCESEIEIKYPKFTGDGYLALPLLRNAHREFQVELIFRPESYDGLVLFSAETSNAEKDFFSVVLSGGFVTFRFDCGTGHAELKSTTQVKLNAWNRLVITRVDNKGKLKLNEDPVTEGASQGEYTRITLRLNLYVGGYSDMTSVSERVGTTHQFVGCLQELRLNGRRVDFRKRNILGESEFGVNVRECSANV…	837	ATGCCATCACAAATGACTCTCTCTATCAAATTGTACTTGGCTGTTTTGTCCATATGGTCTGTCTCTGCTGGACAAAGTCGCGGAAAAATTGTGGCATTTTTTCAGACTTCTTGTGCTACAGCCGCCCCTAATCCCTGTGAACAAGTGTGTACAGACATCAGAAGTGGTGGTTTCTACTGCGAGTGTAATGATGGGTACACTATTAACACTGATGGCATGACTTGCACTGGTCCTGCTAAACTTAACAAGCCAGGTGATAAGGCTGTCAGCGACAACGACATTGTCCAGGTGAAAAGTGTCGACTTGACCAAAGGTTTGCCTCCTTTGCAGTCCAGCGCCCACACGATGTGGCTCAAGTCAGACAGTAGCCTTGTACTGGACAGAAACACATACAAAGGG…	2514	119	BgiM14056-RA	6526.A0A2C9JZ44	98.9	1715.7	A0A2C9JZ44	Uncharacterized protein.	1
115	BgChr_5	complement(42541506..42541943)	BgiM14057-RA	histone H2A	mRNA	EVM	BgiM14057-RA	BgiM14057		xx	BgiM14057-RA	MTGRGKGGKAKAKAKSRSSRAGLQFPVGRIHRLLRKGNYAERVGAGAPVYLAAVLEYLAAEVLELAGNAARDNKKTRIIPRHLQLAIRNDEELNKLLSGVTIAQGGVLPNIQAVLLPKKTSTSSGSGSAPSKGKKGSQTSQSQEF	145	ATGACTGGAAGAGGAAAAGGCGGTAAAGCTAAAGCCAAGGCTAAGTCCCGTTCAAGCCGTGCCGGTCTTCAATTCCCTGTCGGAAGAATCCATCGTCTTCTTCGCAAGGGTAACTACGCAGAAAGAGTTGGTGCCGGTGCTCCTGTGTATCTTGCAGCAGTTTTGGAATACTTAGCTGCTGAAGTCTTGGAGTTGGCGGGAAATGCTGCCAGAGATAACAAGAAGACAAGAATTATTCCACGCCATCTGCAACTAGCCATCAGAAATGACGAAGAATTGAACAAGCTTCTCTCTGGAGTCACTATTGCTCAAGGTGGTGTTCTTCCTAACATCCAGGCTGTTCTGCTGCCCAAGAAGACCAGCACTTCATCAGGCTCTGGAAGCGCACCTTCCAAAGGC…	438	120	BgiM14057-RA	6526.A0A2C9JZ48	100	224.9	A0A2C9JZ48	Histone H2A; Belongs to the histone H2A family.	1
116	BgChr_5	join(42545958..42545995,42546728..42546896,42550432..42550515,42550634..42550717,42551015..42551098,42553107..42553314,42553871..42554024,42554992..42555406)	BgiM14058-RA	THAP domain-containing protein 6	mRNA	EVM	BgiM14058-RA	BgiM14058		xx	BgiM14058-RA	MKHYRIQGITFFRFPHNLDIRQKWIKAMERGEEWNPDAYDFVDSTHFTDEDFDEMHNLKPQAIPTIFGRITNVRTVLYYPIEPRPAATADDNETLNKVNHVTTEIVYPSENRTTSTADDKGAPDKVNHVTTEIVHPSENRTTSTADDKEALDKCHDYAAACPQILKHKLEIANNKVAGLRRKLRSSKGIQVYYKRKAVSLKKDLKEKNKLIKELKTQLEQFKDFPMHLFTKPSRSSTYSNEQMSFALTLHSHSPKAYDYLATLLNLPATRTLRRRRAKNDVCPVSVNDDASVSTNNGSSLSTNNGSSVSTNNGSSVSTNNGSSVSTNDGSSTSVNDGSSVSVNHGSPLIINDVFSLLTNDGSPVLTNVTPVLTNDGSPRLINYGSLVFTNDGSLLLNND…	411	atgaaacattatagaattcaaggaataacttttttcagATTTCCCCACAATCTTGACATTCGGCAAAAGTGGATAAAAGCCATGGAAAGGGGAGAAGAATGGAACCCTGATGCATATGATTTTGTTGACAGTACACATTTTACAGATGAAGATTTTGATGAAATGCATAATCTAAAGCCCCAGGCGATTCCTACAATTTTTGGCAGGATTACCAATGTCAGAACTGTATTATACTACCCAATTGAACCTAGACCTGCTGCCACTGCTGATGATAATGAAACTTTAAATAAGGTTAACCATGTCACAACTGAAATAGTCTACCCAAGTGAAAATAGAACTACTTCCACTGCTGATGATAAGGGAGCTCCAGATAAGGTTAACCATGTCACAACTGAAATA…	1236	121	BgiM14058-RA	6526.A0A2C9LG52	100	429.5	A0A2C9LG52	THAP-type domain-containing protein.	1
117	BgChr_5	complement(join(42561099..42561215,42562658..42562877,42563226..42563314,42565934..42565945,42567194..42567310,42573120..42573321,42576480..42576571,42578628..42578633))	BgiM14059-RA	galectin-4	mRNA	EVM	BgiM14059-RA	BgiM14059		xx	BgiM14059-RA	MAYPVPYSAPLPFTLADGKEIIIDGVVAPYCSRFSINLCAGPTFDNSDAALHFNPRFEQNEVVRTHKCGNWGPEEKHGGFPFYRGAAFQLKIVVRHHAFQIYVNNNYFTDFNHRLAKEAVRYLYIAGDVSINRIAFSDVIINPAVPLTLPISGALQHGKQIVIQGVPRHGAQRFNVNLVCGPSFDGCDVALHFDARFNFGSCHNTVVRNHKSSGSWGGEETHANFFPFSCNTPFEIRIYVEHHGYRVTVNNQHFTEFNHRIHPVQRVSHLNIQGDVNLSQVSIQ	284	ATGGCATATCCTGTACCTTACTCTGCTCCTTTACCATTTACTTTGGCAGACGGCAAAGAAATAATAATTGATGGAGTTGTGGCCCCTTATTGTAGTAGATTTAGCATCAACCTGTGCGCTGGGCCCACCTTTGACAACTCTGACGCTGCCCTTCATTTCAACCCGAGGTTTGAGCAGAACGAGGTCGTCAGGACTCACAAGTGTGGCAACTGGGGACCCGAGGAGAAGCACGGTGGTTTCCCTTTCTACAGGGGCGCCGCTTTCCAGTTGAAGATCGTGGTTAGGCATCATGCTTTCCAGATTTATGTCAACAACAATTACTTCACTGACTTCAATCACCGCTTGGCAAAGGAGGCTGTTCGCTACTTGTACATCGCTGGCGACGTCAGCATCAACAGG…	855	122	BgiM14059-RA	6526.A7L9T5	99.6	600.5	A7L9T5_BIOGL	Galectin.	1
118	BgChr_5	join(42682791..42682865,42694650..42694693,42695930..42696042,42696851..42696937,42700245..42700299,42706982..42707235,42713871..42713972,42714809..42714849,42716071..42716215,42721777..42721833,42722969..42723126,42741500..42741589,42744169..42744227,42748481..42748641,42749065..42749179,42750022..42750143,42751197..42751297,42751878..42751958)	BgiM14062-RA	eyes absent 4	mRNA	EVM	BgiM14062-RA	BgiM14062		xx	BgiM14062-RA	MDTFGVSYGDEDLSPHQIAQWWELCVKKVRGDSPEPKEYSSDRSPSPSSASGSSDGVESSRLEACPTSHHPVNGTSPDIPSEANRSRSAGYTHGQHWLMKASSSERGDQKSLYSSTNYSPDHFYKNLSSQGSRYQSPDEPPSVLAPSSCQSSSVESSSESSLPAGSTMSVNMGHGQYASSIMQAAGYPGYYQGSHSPYNMLQTSYGTDSLTAKIKGQASNQVVSPPYMTGYSQITPAAQGYYSGSTGSPAYGTANTYDFYGYGSNYYDQYPYLTSAAAPPTTTVPSTQTYQLIETPSTTTAASVAAPEVSYNSLTSPSPPLKENGARGGSRSRGRSRTQPSPGPESDLERVFVWDLDETIIIFHSLLTGTYAQRYTKDPQGSMSMGLRMEEIIFNLADT…	619	ATGGACACCTTTGGTGTCAGCTACGGCGATGAGGATCTCTCCCCTCACCAGATAGCTCAATGGTGGGAATTGTGCGTCAAGAAAGTCCGCGGTGACAGTCCAGAACCGAAAGAATATAGCAGTGACAGGTCACCGAGCCCTAGTTCGGCTAGCGGCAGCTCTGACGGTGTGGAGAGTTCTAGACTGGAAGCTTGTCCCACGTCACACCATCCAGTAAATGGCACTTCACCAGACATTCCATCCGAGGCCAACAGGTCAAGGTCAGCAGGTTACACCCATGGTCAGCATTGGTTGATGAAAGCCTCGTCTTCCGAAAGAGGTGACCAAAAGTCATTATACTCAAGTACGAACTATTCACCGGACCATTTCTACAAGAACTTGTCAAGTCAAGGCAGCAGA…	1860	123	BgiM14062-RA	6526.A0A2C9KCI9	79.7	517.7	A0A2C9KCI9	Eyes absent homolog; Belongs to the HAD-like hydrolase superfamily. EYA family.	1
