# Supplementary material for: Genomic basis of schistosome resistance in a molluscan vector of human schistosomiasis
Source: iScience. 2024 Dec 2;28(1):111520. doi: 10.1016/j.isci.2024.111520 (PMC11699755; doi:10.1016/j.isci.2024.111520)
Supplement: Table S10. List of significantly enriched GO terms within the BgSRR1 region, related to Figures 7A to 7F [file mmc11.xlsx]

## Sheet: Table S10
Table S10. List of significantly enriched GO terms within the BgSRR1 region, related to Figures 7A to 7F.
Enrichment FDR	nGenes	Pathway Genes	Fold Enrichment	Pathway	Genes	Function
0.00477836	2	7	112.308	GO:0003725 double-stranded RNA binding	BGLB002697 BGLB002699	mol
0.0408418	1	4	98.2692	GO:0071203 WASH complex	BGLB010914	cell
0.0408418	1	4	98.2692	GO:1905347 endodeoxyribonuclease complex	BGLB033298	cell
0.0455637	1	5	78.6154	GO:0000118 histone deacetylase complex	BGLB011695	cell
0.0215234	2	16	49.1346	GO:0030527 structural constituent of chromatin	BGLB012881 BGLB029971	mol
0.0159081	2	18	43.6752	GO:0006289 nucleotide-excision repair	BGLB005583 BGLB036759	Bio
0.00465779	3	35	33.6923	GO:0046982 protein heterodimerization activity	BGLB012110 BGLB012881 BGLB029971	mol
0.0248531	2	25	31.4462	GO:0000786 nucleosome	BGLB012881 BGLB029971	cell
0.0305165	2	31	25.3598	GO:0032993 protein-DNA complex	BGLB012881 BGLB029971	cell
0.031299	2	31	25.3598	GO:0003899 DNA-directed 5-prime-3-prime RNA polymerase activity	BGLB002805 BGLB008361	mol
0.031299	2	31	25.3598	GO:0034062 5-prime-3-prime RNA polymerase activity	BGLB002805 BGLB008361	mol
0.031299	2	31	25.3598	GO:0097747 RNA polymerase activity	BGLB002805 BGLB008361	mol
0.0105491	3	64	18.4255	GO:0000785 chromatin	BGLB011695 BGLB012881 BGLB029971	cell
0.0408418	2	45	17.4701	GO:0044815 DNA packaging complex	BGLB012881 BGLB029971	cell
0.0418849	2	46	17.0903	GO:0008081 phosphoric diester hydrolase activity	BGLB008691 BGLB031699	mol
0.0418849	2	51	15.4148	GO:0004601 peroxidase activity	BGLB000066 BGLB000087	mol
0.0430848	2	55	14.2937	GO:0003678 DNA helicase activity	BGLB005583 BGLB036759	mol
0.0431208	2	56	14.0385	GO:0016684 oxidoreductase activity acting on peroxide as acceptor	BGLB000066 BGLB000087	mol
0.0448005	2	59	13.3246	GO:0003712 transcription coregulator activity	BGLB002807 BGLB011695	mol
0.0408418	2	61	12.8878	GO:0000428 DNA-directed RNA polymerase complex	BGLB002805 BGLB008361	cell
0.0408418	2	61	12.8878	GO:0030880 RNA polymerase complex	BGLB002805 BGLB008361	cell
0.031299	3	107	11.0208	GO:0008094 ATP-dependent activity acting on DNA	BGLB005583 BGLB035568 BGLB036759	mol
0.0365646	3	128	9.21274	GO:0008289 lipid binding	BGLB000134 BGLB021618 BGLB029823	mol
0.0365646	3	131	9.00176	GO:0046983 protein dimerization activity	BGLB012110 BGLB012881 BGLB029971	mol
0.0411016	3	142	8.30444	GO:0004386 helicase activity	BGLB005583 BGLB012821 BGLB036759	mol
0.0408418	3	148	7.96778	GO:0005694 chromosome	BGLB011695 BGLB012881 BGLB029971	cell
0.0408418	3	173	6.81636	GO:1990234 transferase complex	BGLB002805 BGLB008361 BGLB036276	cell
0.0448005	3	174	6.77719	GO:0140097 catalytic activity acting on DNA	BGLB005583 BGLB035568 BGLB036759	mol
0.0211046	5	336	5.84936	GO:0006950 response to stress	BGLB000066 BGLB000087 BGLB005583 BGLB033298 BGLB036759	Bio
0.00104358	9	626	5.65127	GO:0097659 nucleic acid-templated transcription	BGLB002805 BGLB002807 BGLB005880 BGLB005966 BGLB008361 BGLB011695 BGLB016963 BGLB036276 BGLB036751	Bio
0.00104358	9	626	5.65127	GO:0006351 transcription DNA-templated	BGLB002805 BGLB002807 BGLB005880 BGLB005966 BGLB008361 BGLB011695 BGLB016963 BGLB036276 BGLB036751	Bio
0.00104358	9	633	5.58877	GO:0032774 RNA biosynthetic process	BGLB002805 BGLB002807 BGLB005880 BGLB005966 BGLB008361 BGLB011695 BGLB016963 BGLB036276 BGLB036751	Bio
0.00095615	11	827	5.22835	GO:0034654 nucleobase-containing compound biosynthetic process	BGLB002805 BGLB002807 BGLB005880 BGLB005966 BGLB008361 BGLB009264 BGLB011695 BGLB016963 BGLB021194 BGLB036276 BGLB036751	Bio
0.00095615	11	865	4.99867	GO:0019438 aromatic compound biosynthetic process	BGLB002805 BGLB002807 BGLB005880 BGLB005966 BGLB008361 BGLB009264 BGLB011695 BGLB016963 BGLB021194 BGLB036276 BGLB036751	Bio
0.00095615	11	866	4.99289	GO:0018130 heterocycle biosynthetic process	BGLB002805 BGLB002807 BGLB005880 BGLB005966 BGLB008361 BGLB009264 BGLB011695 BGLB016963 BGLB021194 BGLB036276 BGLB036751	Bio
0.0305905	5	397	4.95059	GO:1902494 catalytic complex	BGLB002805 BGLB008361 BGLB011695 BGLB033298 BGLB036276	cell
0.00465779	9	727	4.86615	GO:0003677 DNA binding	BGLB002805 BGLB005583 BGLB005966 BGLB008361 BGLB012881 BGLB016963 BGLB029971 BGLB033298 BGLB036759	mol
0.0010267	11	900	4.80427	GO:1901362 organic cyclic compound biosynthetic process	BGLB002805 BGLB002807 BGLB005880 BGLB005966 BGLB008361 BGLB009264 BGLB011695 BGLB016963 BGLB021194 BGLB036276 BGLB036751	Bio
0.0247643	6	491	4.80338	GO:0140640 catalytic activity acting on a nucleic acid	BGLB002805 BGLB005583 BGLB008361 BGLB012821 BGLB035568 BGLB036759	mol
0.0408418	4	334	4.70751	GO:0140513 nuclear protein-containing complex	BGLB002805 BGLB011695 BGLB036276 BGLB036751	cell
1.75291e-05	16	1406	4.47314	GO:0005634 nucleus	BGLB002805 BGLB002807 BGLB005583 BGLB005880 BGLB007818 BGLB008361 BGLB010424 BGLB011695 BGLB012881 BGLB017507 BGLB029687 BGLB029971 BGLB033298 BGLB036276 BGLB036751 BGLB036759	cell
0.0418849	5	477	4.1203	GO:0003723 RNA binding	BGLB002697 BGLB002699 BGLB005966 BGLB010424 BGLB029687	mol
0.0014126	12	1238	3.81012	GO:0044271 cellular nitrogen compound biosynthetic process	BGLB002805 BGLB002807 BGLB005880 BGLB005966 BGLB008361 BGLB009264 BGLB011695 BGLB016963 BGLB021194 BGLB030708 BGLB036276 BGLB036751	Bio
0.00370371	11	1147	3.7697	GO:0032991 protein-containing complex	BGLB002805 BGLB008361 BGLB009264 BGLB010914 BGLB011695 BGLB012881 BGLB014438 BGLB029971 BGLB033298 BGLB036276 BGLB036751	cell
0.0418849	6	668	3.53063	GO:0140657 ATP-dependent activity	BGLB005583 BGLB012821 BGLB016823 BGLB035568 BGLB036759 BGLB040336	mol
0.0120431	10	1153	3.40917	GO:0016070 RNA metabolic process	BGLB002805 BGLB002807 BGLB005880 BGLB005966 BGLB008361 BGLB010424 BGLB011695 BGLB016963 BGLB036276 BGLB036751	Bio
0.00208677	13	1522	3.35742	GO:0090304 nucleic acid metabolic process	BGLB002805 BGLB002807 BGLB005583 BGLB005880 BGLB005966 BGLB008361 BGLB010424 BGLB011695 BGLB016963 BGLB033298 BGLB036276 BGLB036751 BGLB036759	Bio
0.00104358	15	1780	3.31245	GO:0006139 nucleobase-containing compound metabolic process	BGLB002805 BGLB002807 BGLB005583 BGLB005880 BGLB005966 BGLB008361 BGLB009264 BGLB010424 BGLB011695 BGLB016963 BGLB021194 BGLB033298 BGLB036276 BGLB036751 BGLB036759	Bio
0.00134447	15	1841	3.20269	GO:0046483 heterocycle metabolic process	BGLB002805 BGLB002807 BGLB005583 BGLB005880 BGLB005966 BGLB008361 BGLB009264 BGLB010424 BGLB011695 BGLB016963 BGLB021194 BGLB033298 BGLB036276 BGLB036751 BGLB036759	Bio
0.00134447	15	1855	3.17852	GO:0006725 cellular aromatic compound metabolic process	BGLB002805 BGLB002807 BGLB005583 BGLB005880 BGLB005966 BGLB008361 BGLB009264 BGLB010424 BGLB011695 BGLB016963 BGLB021194 BGLB033298 BGLB036276 BGLB036751 BGLB036759	Bio
0.00465779	15	1882	3.13292	GO:0003676 nucleic acid binding	BGLB002697 BGLB002699 BGLB002805 BGLB005583 BGLB005966 BGLB008361 BGLB010424 BGLB012821 BGLB012881 BGLB016963 BGLB029687 BGLB029971 BGLB030708 BGLB033298 BGLB036759	mol
0.0178938	10	1255	3.13209	GO:0009059 macromolecule biosynthetic process	BGLB002805 BGLB002807 BGLB005880 BGLB005966 BGLB008361 BGLB011695 BGLB016963 BGLB030708 BGLB036276 BGLB036751	Bio
0.0014126	15	1893	3.11471	GO:1901360 organic cyclic compound metabolic process	BGLB002805 BGLB002807 BGLB005583 BGLB005880 BGLB005966 BGLB008361 BGLB009264 BGLB010424 BGLB011695 BGLB016963 BGLB021194 BGLB033298 BGLB036276 BGLB036751 BGLB036759	Bio
0.0130808	11	1396	3.09731	GO:0010467 gene expression	BGLB002805 BGLB002807 BGLB005880 BGLB005966 BGLB008361 BGLB010424 BGLB011695 BGLB016963 BGLB030708 BGLB036276 BGLB036751	Bio
0.015993	12	1688	2.79439	GO:0044249 cellular biosynthetic process	BGLB002805 BGLB002807 BGLB005880 BGLB005966 BGLB008361 BGLB009264 BGLB011695 BGLB016963 BGLB021194 BGLB030708 BGLB036276 BGLB036751	Bio
0.0185017	12	1739	2.71243	GO:1901576 organic substance biosynthetic process	BGLB002805 BGLB002807 BGLB005880 BGLB005966 BGLB008361 BGLB009264 BGLB011695 BGLB016963 BGLB021194 BGLB030708 BGLB036276 BGLB036751	Bio
0.0211046	12	1784	2.64402	GO:0009058 biosynthetic process	BGLB002805 BGLB002807 BGLB005880 BGLB005966 BGLB008361 BGLB009264 BGLB011695 BGLB016963 BGLB021194 BGLB030708 BGLB036276 BGLB036751	Bio
0.0241179	13	1961	2.60581	GO:0043168 anion binding	BGLB000134 BGLB001825 BGLB005583 BGLB008875 BGLB011766 BGLB012821 BGLB016823 BGLB021194 BGLB028505 BGLB030708 BGLB035568 BGLB036759 BGLB040336	mol
0.0418849	9	1367	2.58792	GO:0005524 ATP binding	BGLB000134 BGLB005583 BGLB011766 BGLB012821 BGLB016823 BGLB021194 BGLB035568 BGLB036759 BGLB040336	mol
0.0418849	9	1375	2.57287	GO:0032559 adenyl ribonucleotide binding	BGLB000134 BGLB005583 BGLB011766 BGLB012821 BGLB016823 BGLB021194 BGLB035568 BGLB036759 BGLB040336	mol
0.0418849	9	1377	2.56913	GO:0030554 adenyl nucleotide binding	BGLB000134 BGLB005583 BGLB011766 BGLB012821 BGLB016823 BGLB021194 BGLB035568 BGLB036759 BGLB040336	mol
0.0241179	13	1992	2.56526	GO:0000166 nucleotide binding	BGLB000134 BGLB001825 BGLB005583 BGLB008875 BGLB011766 BGLB012821 BGLB016823 BGLB021194 BGLB028505 BGLB030708 BGLB035568 BGLB036759 BGLB040336	mol
0.0241179	13	1992	2.56526	GO:1901265 nucleoside phosphate binding	BGLB000134 BGLB001825 BGLB005583 BGLB008875 BGLB011766 BGLB012821 BGLB016823 BGLB021194 BGLB028505 BGLB030708 BGLB035568 BGLB036759 BGLB040336	mol
0.0365646	11	1754	2.46513	GO:0035639 purine ribonucleoside triphosphate binding	BGLB000134 BGLB005583 BGLB008875 BGLB011766 BGLB012821 BGLB016823 BGLB021194 BGLB030708 BGLB035568 BGLB036759 BGLB040336	mol
0.0365646	11	1762	2.45394	GO:0032555 purine ribonucleotide binding	BGLB000134 BGLB005583 BGLB008875 BGLB011766 BGLB012821 BGLB016823 BGLB021194 BGLB030708 BGLB035568 BGLB036759 BGLB040336	mol
0.0365646	11	1765	2.44977	GO:0017076 purine nucleotide binding	BGLB000134 BGLB005583 BGLB008875 BGLB011766 BGLB012821 BGLB016823 BGLB021194 BGLB030708 BGLB035568 BGLB036759 BGLB040336	mol
0.0365646	11	1773	2.43872	GO:0032553 ribonucleotide binding	BGLB000134 BGLB005583 BGLB008875 BGLB011766 BGLB012821 BGLB016823 BGLB021194 BGLB030708 BGLB035568 BGLB036759 BGLB040336	mol
0.0430245	11	1911	2.26261	GO:0097367 carbohydrate derivative binding	BGLB000134 BGLB005583 BGLB008875 BGLB011766 BGLB012821 BGLB016823 BGLB021194 BGLB030708 BGLB035568 BGLB036759 BGLB040336	mol
